# Supplementary material for: A gene expression network analysis of the pancreatic islets from lean and obese mice identifies complement 1q like-3 secreted protein as a regulator of β-cell function
Source: Sci Rep. 2019 Jul 12;9:10119. doi: 10.1038/s41598-019-46219-3 (PMC6626003; doi:10.1038/s41598-019-46219-3)
Supplement: Supplementary file 2 — Dataset 1 [file 41598_2019_46219_MOESM2_ESM.xlsx]

## Sheet: IMC_Genes_En.Mods_
Intramodular connectivity for genes in the enriched lean and obese modules (Total=18)
Gene Symbol	Ranking for kTotal	kTotal values with Rank<3956 (Top 25percentile)	kWithin	kOut	kDiff
Tgoln1	1	4836.04	3275.09	1560.95	1714.14
Reep5	2	4835.31	3317.08	1518.22	1798.86
Tead3	3	4833.74	3226.42	1607.32	1619.1
Dpm3	4	4821.84	3177.65	1644.19	1533.45
Rexo2	5	4814.13	3227.95	1586.18	1641.78
Golt1b	6	4811.28	3240.86	1570.42	1670.44
AI450907	7	4809.5	3265.91	1543.58	1722.33
Cgref1	8	4793.24	3303.65	1489.6	1814.05
XM_194026	9	4790.13	3265.2	1524.93	1740.27
mCT160183	10	4788.42	3276.29	1512.14	1764.15
Mbd3l2	11	4786.97	3097.05	1689.92	1407.13
AK129128	12	4786.73	3251.18	1535.54	1715.64
AK030421	13	4779.91	3227.22	1552.69	1674.53
AI662245	14	4772.27	3193.68	1578.58	1615.1
LOC244595	15	4764.92	3213.07	1551.85	1661.22
Ascl3	16	4762.94	3219.84	1543.1	1676.74
NegCont_262	17	4761.07	3129.56	1631.52	1498.04
LOC628928	18	4758.43	3194.54	1563.89	1630.64
Atp1b4	19	4756.18	3237.38	1518.8	1718.59
Olfr467	20	4747.54	3152.07	1595.47	1556.6
Oosp1	21	4746.93	3232.42	1514.52	1717.9
Sdf4	22	1273.97	46.366	1227.6	-1181.24
Cdh16	23	4738.62	3229.05	1509.57	1719.48
Slc24a6	24	4737.17	3169.69	1567.48	1602.2
Pigk	25	4733.24	3203.01	1530.23	1672.79
Krtcap2	26	4724.86	3118.8	1606.06	1512.73
LOC242627	27	4724.37	3198.73	1525.64	1673.09
Olfr1084	28	4724.13	3220.84	1503.29	1717.55
mCT167182	29	4716.93	3219.55	1497.39	1722.16
Crb2	30	4715.9	3242.48	1473.41	1769.07
Tmbim4	31	4715.77	3256.76	1459.01	1797.75
Olfr1037	32	4715.17	3204.28	1510.89	1693.39
Cmas	33	4713.14	3223.69	1489.45	1734.23
Copz2	34	4709.81	3100.3	1609.51	1490.79
Scarb2	35	4708.67	3185.88	1522.79	1663.09
Pecr	36	4707.65	3060.29	1647.36	1412.94
Edem2	37	4707.58	3159.81	1547.78	1612.03
Alg5	38	4705.7	3203.47	1502.23	1701.25
Ift20	39	4704.99	3098.52	1606.46	1492.06
V1rg10	40	4700.05	3173.98	1526.07	1647.91
Spg7	41	4695.31	3196.35	1498.96	1697.39
Zfp407	42	2523.29	1062.46	1460.84	-398.378
AW743345	43	4692.88	3134.4	1558.48	1575.92
Ugt3a1	44	4690.23	3156.56	1533.68	1622.88
NegCont_602	45	4689.14	3110.22	1578.93	1531.29
mCT168794	46	4689.02	3187.1	1501.92	1685.18
Ubl4	47	4687.99	3131.07	1556.92	1574.15
mCT157409	48	4684.12	3174.62	1509.49	1665.13
Gnat2	49	4683.38	3062.67	1620.71	1441.95
Ndufc2	50	4680.39	3230.31	1450.07	1780.24
Rabac1	51	4679.72	3139.12	1540.6	1598.52
Hif1an	52	4677.23	3103.08	1574.15	1528.93
Hif1an	53	4677.23	3103.08	1574.15	1528.93
Olfr1110	54	4675.39	3078.02	1597.36	1480.66
Olfr1245	55	4667.67	3137.11	1530.56	1606.55
D2Bwg0886e	56	4666.97	3131.83	1535.14	1596.69
Slc35b1	57	4664.62	3143.21	1521.41	1621.8
AU015558	58	4662.98	3185.49	1477.49	1708
Myh1	59	4661.06	3095.21	1565.85	1529.36
Ssr3	60	4660.68	3142.03	1518.65	1623.38
Sprr2j	61	4659	3150.69	1508.31	1642.37
H47	62	4658.87	3038.53	1620.35	1418.18
Bcap31	63	4658.87	3141.29	1517.57	1623.72
BC004004	64	4656.15	3139.8	1516.35	1623.45
BC017133	65	4654.04	2924.54	1729.5	1195.04
XM_285957	66	4653.23	3158.86	1494.37	1664.49
mCT162570	67	4653.01	3188.85	1464.16	1724.69
LOC435887	68	4650.26	3158.07	1492.18	1665.89
Olfr523	69	4647.83	3168.36	1479.47	1688.88
Oact1	70	4644.63	3143.91	1500.72	1643.19
Cyb561	71	4644.35	3146.9	1497.45	1649.45
Tmem4	72	4643.58	3188.46	1455.13	1733.33
Pycr1	73	4638.24	2967.74	1670.5	1297.24
Gpr180	74	4638.11	3138.57	1499.54	1639.03
Ckb	75	4638.02	3088.52	1549.5	1539.03
Fkbp2	76	4633.32	3120.88	1512.44	1608.44
Prkcsh	77	4632.37	3146.6	1485.77	1660.84
Dhrs7b	78	4631.08	3002.06	1629.02	1373.04
Dnajc3	79	4629.22	3044.76	1584.46	1460.3
XM_356672	80	4626.09	3099.16	1526.92	1572.24
Rps27l	81	4471.02	3017.43	1453.59	1563.84
Il31	82	4621.39	3168.1	1453.29	1714.81
Olfr122	83	4616.43	2970.02	1646.41	1323.61
Rag1ap1	84	4616.34	3159.32	1457.02	1702.3
Slc35b2	85	4614.04	3165.16	1448.88	1716.27
Fbs1	86	4609.88	3063.26	1546.62	1516.64
Yipf1	87	4608.87	3080.26	1528.61	1551.65
Pld3	88	4607.5	3091.48	1516.01	1575.47
Gba	89	4605.25	3152.3	1452.95	1699.35
Mapbpip	90	4604.96	3098.87	1506.08	1592.79
Vkorc1	91	4602.14	3174.02	1428.12	1745.91
Ddost	92	4599.25	3083.76	1515.49	1568.27
Olfr1355	93	4596.2	3043.52	1552.68	1490.85
Txndc4	94	4595.76	2989.9	1605.86	1384.04
Olfr1109	95	4592.17	3009.22	1582.95	1426.28
Olfr679	96	4591.74	3083.55	1508.2	1575.35
XM_358111	97	4591.45	2965.9	1625.55	1340.35
Srp9	98	4589.76	3082.58	1507.17	1575.41
Gmds	99	4587.75	3112.45	1475.31	1637.14
D2Ertd112e	100	4587.31	3138.69	1448.62	1690.06
XM_357180	101	4586.56	3030.8	1555.77	1475.03
NegCont_463	102	4585.43	3035.64	1549.79	1485.84
Perld1	103	4585.23	3103.29	1481.93	1621.36
Uts2	104	4584.55	3097.11	1487.44	1609.68
mCT65921	105	4583.96	3119.94	1464.01	1655.93
Olfr652	106	4583.25	2948.47	1634.77	1313.7
Ormdl3	107	4576.27	3000.86	1575.41	1425.44
Sil1	108	4574.06	3055.78	1518.28	1537.5
Sil1	109	4574.06	3055.78	1518.28	1537.5
Olfr295	110	4572.79	3016.47	1556.32	1460.15
Slc39a13	111	4567.51	3087.02	1480.49	1606.53
mCT6608	112	4567.23	3109.89	1457.34	1652.55
Gpr89	113	4566.25	2985.45	1580.8	1404.65
Dqx1	114	4566.03	3096.57	1469.46	1627.1
V1rc15	115	4566.03	2763.3	1802.73	960.57
Nucb1	116	4564.55	3041.02	1523.53	1517.49
Tmprss2	117	4563.98	3055.24	1508.74	1546.51
Gnat3	118	4563.65	3013.94	1549.72	1464.22
LOC434168	119	4563.09	3038.72	1524.37	1514.34
mCT49615	120	4559.22	2936.01	1623.22	1312.79
Ndufa1	121	4559.18	3117.67	1441.51	1676.15
BE948912	122	4557.27	3066.82	1490.45	1576.37
Tcf23	123	4556.94	2948.67	1608.28	1340.39
Mif	124	4554.35	2860.51	1693.84	1166.66
Mif	125	4554.35	2860.51	1693.84	1166.66
Kdelr3	126	4551.83	3102.23	1449.59	1652.64
Polr2l	127	4549.26	2915.57	1633.69	1281.89
Kdelr1	128	4549.21	3007.5	1541.72	1465.78
Scamp1	129	4546.58	3050.85	1495.74	1555.11
Ergic3	130	4545.82	3072.64	1473.18	1599.46
Nucb2	131	4545.74	3013.97	1531.76	1482.21
Aig1	132	4543.81	3043.12	1500.68	1542.44
Ndufa13	133	4542.39	2990.49	1551.89	1438.6
Armet	134	1785.28	441.454	1343.83	-902.372
Armet	135	1785.28	441.454	1343.83	-902.372
Rhd	136	4541.31	3036.52	1504.79	1531.73
Atp5g1	137	4536.74	3016.95	1519.79	1497.16
LOC229879	138	4535.56	2938.41	1597.15	1341.25
Fgf15	139	4534.41	2980.4	1554.02	1426.38
Strn	140	1458.93	70.7298	1388.2	-1317.47
Strn	141	1458.93	70.7298	1388.2	-1317.47
Rps29	142	4534.21	2988.31	1545.9	1442.41
Rrbp1	143	4534.1	3072.35	1461.75	1610.6
Jam4	144	4533.63	3102.98	1430.65	1672.32
Mosc2	145	4533.17	2960.79	1572.38	1388.42
Sel1h	146	4531.91	3026.49	1505.42	1521.07
Olfr704	147	4531.83	2822.38	1709.45	1112.93
Slc39a11	148	4531.41	3084.72	1446.7	1638.02
Alg3	149	4530.4	2947	1583.4	1363.6
Dap	150	4530.17	3066.74	1463.43	1603.31
Rshl2	151	4393.19	2841.38	1551.81	1289.58
Glt8d3	152	4529.87	3072.22	1457.66	1614.56
Srp14	153	4529.15	2951.78	1577.37	1374.4
Vgf	154	4528.39	3012.41	1515.98	1496.43
Grhpr	155	4526.06	2981.54	1544.51	1437.03
mCT50743	156	4525.61	2945.17	1580.44	1364.73
Nenf	157	4525.01	3078.41	1446.6	1631.8
Sec11l3	158	4524.08	2988.63	1535.45	1453.19
Ssr4	159	4522.08	3046.64	1475.43	1571.21
Apoa2	160	4521.95	3022.1	1499.85	1522.25
LOC384919	161	4521.39	3045.35	1476.04	1569.31
St7	162	4520.98	2945.09	1575.89	1369.2
Rom1	163	4520.69	3047.55	1473.14	1574.41
Eny2	164	4520.1	3035.28	1484.82	1550.46
Sema3c	165	4513.74	3054.15	1459.59	1594.56
BC010787	166	4510.92	2978.63	1532.29	1446.34
Cog6	167	4510.9	3030.03	1480.87	1549.17
LOC433010	168	4508.45	3070.79	1437.66	1633.13
Ampd3	169	4507.96	2690.92	1817.04	873.888
Npdc1	170	4506.83	3046.37	1460.46	1585.91
NegCont_842	171	4505.67	2561.5	1944.17	617.328
LOC622404	172	4505.39	3041.14	1464.25	1576.9
LOC239760	173	4504.75	2775.71	1729.04	1046.66
Guk1	174	4503.45	2812.69	1690.76	1121.94
LOC434371	175	4501.08	2788.06	1713.02	1075.05
Ptrh1	176	4499.73	2919.35	1580.38	1338.98
Mrpl20	177	4499.59	2926.42	1573.17	1353.25
Atp6v0e2	178	4497.58	2938.34	1559.24	1379.11
Ndufb7	179	4496.65	2905.28	1591.37	1313.92
Alcam	180	813.558	116.409	697.149	-580.74
Alcam	181	813.558	116.409	697.149	-580.74
Ampd1	182	4495.94	3055.56	1440.38	1615.19
Tmed3	183	4495.21	3049.23	1445.98	1603.25
Mrpl51	184	4495.19	2894.2	1601	1293.2
Sepm	185	4494.52	2966.72	1527.8	1438.92
Scfd2	186	4493.57	2908.41	1585.16	1323.24
Scg3	187	4492.6	3083.16	1409.44	1673.73
mCT49836	188	4492.51	2958.34	1534.17	1424.17
Phgdhl1	189	4492.42	3025.85	1466.57	1559.28
Mgat4a	190	4492.27	3057.12	1435.15	1621.96
Slc2a6	191	4490.66	2969.29	1521.37	1447.92
Stra13	192	4486.67	2782.27	1704.4	1077.87
Isg20	193	4486.33	2715.27	1771.06	944.21
D10Ertd438e	194	4485.21	2842.16	1643.05	1199.12
Vkorc1l1	195	4098.39	2436.75	1661.65	775.104
Bzrpl1	196	4483.92	3012.28	1471.63	1540.65
mCT166606	197	4482.03	2924.82	1557.21	1367.61
Steap1	198	4481.45	2923.96	1557.49	1366.46
Fuca1	199	4479.75	2923.57	1556.18	1367.39
Ndufa2	200	4475.24	2818.34	1656.9	1161.45
LOC383538	201	4473.45	3073.25	1400.2	1673.05
Ptplad1	202	4472.85	2996.72	1476.13	1520.6
LOC546695	203	4470.3	3041.34	1428.97	1612.37
Serpina9	204	4469.7	2957.49	1512.21	1445.28
Spcs3	205	4468.15	2941.54	1526.61	1414.93
Hsd3b7	206	4467.94	3041.62	1426.33	1615.29
Lman1	207	4467.82	2876.61	1591.21	1285.4
Jtb	208	4466.84	2930.99	1535.84	1395.15
Tram1	209	4466.52	2834.93	1631.59	1203.34
Pon3	210	4466.18	2991.12	1475.06	1516.06
Pla2g12a	211	4465.22	3025.33	1439.89	1585.44
Atp1b1	212	4464.61	2981.24	1483.37	1497.87
Hsh2d	213	4464.48	2931.2	1533.28	1397.92
Drd1ip	214	4462.84	2914.28	1548.57	1365.71
Gc	215	4462.27	3036.31	1425.95	1610.36
mCT164993	216	4461.8	3063.22	1398.58	1664.64
Csnk	217	4460.55	3113.24	1347.3	1765.94
Tor2a	218	4455.43	2942.7	1512.73	1429.96
Gm1627	219	4454.39	2920.29	1534.11	1386.18
Gltp	220	4453.51	2896.45	1557.06	1339.39
Psmb4	221	4453.12	3003.28	1449.84	1553.44
Cyp2j6	222	4452.83	2915.57	1537.26	1378.31
Ndufb6	223	4452.34	2984.06	1468.28	1515.79
Hbld2	224	4452.18	2885.4	1566.77	1318.63
Syngr1	225	4451.2	3058.33	1392.87	1665.46
G6pc3	226	4449.33	2894.26	1555.07	1339.19
Hhip	227	4448.72	2996.55	1452.16	1544.39
Hhip	228	4448.72	2996.55	1452.16	1544.39
Gm485	229	4448.21	2810.43	1637.78	1172.65
Ndufs3	230	3549.45	2136.86	1412.6	724.263
Rhox5	231	4447.31	2936.74	1510.57	1426.18
Cml1	232	4447.06	3024.72	1422.34	1602.38
Olfr640	233	4446.85	2909.21	1537.63	1371.58
AU022167	234	4446.58	2999.55	1447.03	1552.52
NegCont_615	235	4445.38	3011.47	1433.91	1577.55
Ormdl2	236	4442.74	2778.19	1664.55	1113.64
Itgb4	237	4442.44	2771.08	1671.36	1099.72
Hint1	238	4441.79	3037.26	1404.53	1632.73
Odf3l1	239	4441.59	2980.24	1461.35	1518.89
Derl2	240	4438.61	2913.57	1525.05	1388.52
Pdrg1	241	4438.49	2912.95	1525.54	1387.4
BC019537	242	4438.47	2940.1	1498.37	1441.74
Cckbr	243	4438.26	2983.89	1454.37	1529.51
Glb1	244	4437.97	2984.08	1453.89	1530.19
Dnajc1	245	3230.23	1641.73	1588.5	53.2253
Tcta	246	4437.05	2857.78	1579.27	1278.51
Srprb	247	4436.05	2744.57	1691.48	1053.1
Parn	248	4434.83	2933.48	1501.35	1432.13
Ncstn	249	4434.8	2960.57	1474.23	1486.34
Olfr688	250	4433.09	2938.52	1494.56	1443.96
Ndufa3	251	4432.4	2952.83	1479.57	1473.26
Cpn1	252	4431.58	2989.21	1442.37	1546.84
Spast	253	4428.23	2870.97	1557.26	1313.71
Gsdm1	254	4427.26	2921.7	1505.56	1416.14
Ccl9	255	4423.56	3000.5	1423.06	1577.44
NegCont_94	256	4421.36	3038.22	1383.14	1655.08
Qdpr	257	4419.46	2830.88	1588.58	1242.31
Olfr433	258	4417.44	2900.35	1517.1	1383.25
Rpl38	259	4416.89	2978.08	1438.8	1539.28
NegCont_656	260	4415.84	2926.47	1489.37	1437.09
Nr1h3	261	4415.36	2951.37	1463.99	1487.39
Lrpap1	262	4414.54	2968.38	1446.16	1522.23
Gucy2c	263	4414.36	2965.08	1449.28	1515.8
Itm2c	264	4407.84	2853.79	1554.05	1299.74
Gpaa1	265	4407.53	3014.88	1392.65	1622.23
Trim75	266	4406.69	2868.5	1538.19	1330.3
Ccr1l1	267	4405.84	2805.49	1600.35	1205.15
Olfr1462	268	4404.38	2893.94	1510.44	1383.5
Ndufb8	269	4404.14	2909.16	1494.98	1414.18
Olfr285	270	4402.71	2983.48	1419.23	1564.25
Ier3ip1	271	4400.35	2848.68	1551.67	1297.01
Gns	272	4399.95	2877.74	1522.21	1355.52
Cope	273	4173.05	2676.51	1496.54	1179.96
Adpn	274	4398.9	2986.83	1412.07	1574.75
Olfr45	275	4398.67	2855.25	1543.43	1311.82
LOC383613	276	4395.45	2727.88	1667.58	1060.3
Ndufa12	277	3771.79	2362.72	1409.07	953.649
Plod3	278	4394.74	2985.59	1409.14	1576.45
LOC546294	279	4392.36	2972.01	1420.35	1551.66
Plekha8	280	4389.31	2769.69	1619.62	1150.08
Rab3d	281	4388.43	2820.03	1568.4	1251.63
Il1r2	282	4386.84	2878.84	1508	1370.83
Dpagt1	283	4386.72	2793.74	1592.98	1200.77
Arbp	284	4385.31	2996.05	1389.26	1606.79
Dhx40	285	2847.05	1647.2	1199.85	447.35
Pam	286	4384.14	2985.65	1398.5	1587.15
mCT167221	287	4383.72	2834.85	1548.87	1285.99
NegCont_952	288	4381.02	2864.1	1516.93	1347.17
Agpat3	289	4380.09	2793.36	1586.73	1206.64
Gcs1	290	4376.8	2888.31	1488.49	1399.82
BC048943	291	4376.38	2801.08	1575.29	1225.79
Ppapdc1	292	4374.97	2818.05	1556.92	1261.13
Prrg2	293	4374.11	2911.82	1462.29	1449.53
Mt3	294	4373.46	2640.5	1732.96	907.539
Tmed2	295	4372.61	2950.4	1422.22	1528.18
Omp	296	4372.51	2856.77	1515.73	1341.04
Tmed4	297	4371.81	2783.87	1587.94	1195.93
Spcs1	298	4370.65	2868.58	1502.08	1366.5
NegCont_827	299	4370.48	2872.67	1497.8	1374.87
ENSMUST00000024718	300	4366.06	2971.85	1394.21	1577.65
Bex2	301	4365.35	2938.26	1427.09	1511.17
Rhox3	302	3615.55	2355.64	1259.91	1095.73
AU021880	303	4363.57	2821.91	1541.66	1280.25
XM_203659	304	4363.14	2923.8	1439.34	1484.46
Gm317	305	4362.96	2928.99	1433.97	1495.03
BE993129	306	4361.86	2701.9	1659.96	1041.94
mCT148556	307	4356.86	2819.14	1537.72	1281.42
Zfp13	308	4355.4	2942.59	1412.81	1529.78
Nudt8	309	1521.77	62.5523	1459.22	-1396.66
Nudt8	310	1521.77	62.5523	1459.22	-1396.66
LOC545867	311	4354.36	2791.74	1562.62	1229.11
Hspc171	312	4349.21	2807.93	1541.29	1266.64
Cdipt	313	4347.94	2828.89	1519.05	1309.85
Hod	314	4392.17	2934.77	1457.4	1477.37
Ubl5	315	4310.82	2849.44	1461.39	1388.05
Mtdh	316	4346.48	2872.13	1474.36	1397.77
Gm71	317	4346.07	2749.49	1596.58	1152.9
Cthrc1	318	4343.4	2856.77	1486.63	1370.14
Ropn1l	319	4342.66	2828.13	1514.53	1313.6
Cox4i1	320	4342.37	2870.86	1471.51	1399.35
XM_122139	321	4342.02	2967.7	1374.32	1593.37
LOC432482	322	4341.72	2814.02	1527.7	1286.31
Bpgm	323	4340.96	2881.69	1459.27	1422.42
BC051070	324	4340.5	2905.93	1434.57	1471.36
Ssr1	325	4340.49	2837.33	1503.16	1334.17
Adam23	326	4337.14	2973.72	1363.41	1610.31
C78205	327	4336.57	2588.68	1747.89	840.782
XM_358580	328	4335.74	2885.68	1450.06	1435.63
Npal2	329	4335.61	2816.98	1518.63	1298.35
Pacrg	330	4334.21	2899.91	1434.3	1465.61
Gal3st2	331	4332.58	2762.1	1570.48	1191.62
Gcap27	332	4332.08	2906.77	1425.3	1481.47
Atp5j2	333	4331.13	2728.38	1602.75	1125.63
Ccdc40	334	4330.62	2807.71	1522.91	1284.8
NegCont_593	335	4329.69	2578.54	1751.14	827.396
Uqcrh	336	3711.31	2441.17	1270.14	1171.02
Prdx4	337	4328.03	2946.34	1381.68	1564.66
Sval2	338	4326.02	2969.23	1356.79	1612.45
Pter	339	4324.23	2937.73	1386.5	1551.23
C87286	340	4323.84	2806.11	1517.73	1288.38
Scp2	341	4322.27	2829.18	1493.09	1336.09
Olfr538	342	4321.95	2481.36	1840.59	640.776
Gm1373	343	4320.25	2651.86	1668.39	983.471
Pqlc1	344	4320.01	2932.43	1387.58	1544.86
Maged2	345	4317.65	2895.17	1422.48	1472.69
Crisp2	346	4317.46	2834.64	1482.82	1351.82
Psmb5	347	4316.14	2843.45	1472.69	1370.76
LOC434219	348	4315.85	2924.8	1391.05	1533.75
Psmd8	349	4315.81	2845.32	1470.49	1374.83
Abcc2	350	4315.45	2890.2	1425.25	1464.95
Fkbp11	351	4314.1	2797.05	1517.05	1280
LOC545100	352	4309.21	2750.76	1558.45	1192.32
AI427809	353	4308.98	2662.5	1646.48	1016.02
Pllp	354	1719.4	303.243	1416.16	-1112.92
Pllp	355	1719.4	303.243	1416.16	-1112.92
Stk36	356	4307.71	2922.27	1385.44	1536.82
X83328	357	4307.12	2744.45	1562.67	1181.78
Ros1	358	4306.1	2973.47	1332.64	1640.83
Lin7a	359	4302.77	2887.89	1414.89	1473
Nudcd2	360	4299.84	2836.89	1462.95	1373.94
Myeov2	361	4298.98	2876.61	1422.37	1454.25
Gm1163	362	4298.73	2920.07	1378.65	1541.42
Atp5o	363	4295.99	2836.38	1459.61	1376.77
Dhrs10	364	4295.39	2670.8	1624.59	1046.22
Txnl2	365	4294.95	2876.52	1418.43	1458.09
Ebp	366	4293.85	2685.71	1608.13	1077.58
mCT158009	367	4292.63	2834.48	1458.15	1376.33
Gm1048	368	4291.68	2878.39	1413.29	1465.1
Pon2	369	4291.39	2904.33	1387.06	1517.27
Gorasp2	370	4290.97	2765.67	1525.3	1240.37
Tmf1	371	4290.42	2836.69	1453.72	1382.97
Txndc1	372	4289.21	2858.91	1430.3	1428.61
Kcnk1	373	4288.96	2793.75	1495.21	1298.54
Crlf1	374	4288.65	2808.88	1479.77	1329.11
Srp72	375	4285.53	2846.28	1439.25	1407.04
LOC271788	376	4283.65	2902.45	1381.2	1521.25
Dak	377	4283.24	2848.85	1434.39	1414.46
Pex2	378	4282.59	2801.03	1481.56	1319.48
Traf6	379	4281.79	2825.28	1456.51	1368.77
mCT154936	380	4280.83	2801.45	1479.38	1322.08
Vax2	381	4280.69	2848.08	1432.61	1415.47
Gstm5	382	4277.21	2783.18	1494.03	1289.15
Gm1717	383	4276.39	2855.11	1421.28	1433.82
Sit1	384	4275.71	2646.89	1628.82	1018.06
Sepx1	385	4274.61	2808.71	1465.9	1342.81
LOC385403	386	4274.55	2850.1	1424.45	1425.65
AV081785	387	4274.15	2732.28	1541.87	1190.41
LOC384017	388	4272.52	2789.14	1483.39	1305.75
Dhrs1	389	4271.03	2790.91	1480.12	1310.79
Helt	390	4270.74	2952.27	1318.47	1633.81
Lsmd1	391	4269.95	2603.4	1666.55	936.85
Actr1a	392	2599.93	115.143	2484.79	-2369.64
Actr1a	393	2599.93	115.143	2484.79	-2369.64
Rhox7	394	4268.39	2748.08	1520.31	1227.77
Sra1	395	4268.24	2829.99	1438.25	1391.73
P4ha2	396	4267.49	2706.85	1560.64	1146.21
Ccdc73	397	4267.23	2830.62	1436.6	1394.02
Olfr690	398	4267.06	2686.17	1580.89	1105.28
Ptprn	399	4266.8	2798.84	1467.96	1330.87
Hexim2	400	4265.66	2820.87	1444.79	1376.08
Unc50	401	4265.01	2810.43	1454.58	1355.85
Tspan31	402	4262.8	2586.97	1675.84	911.131
Ascl1	403	4262.62	2830.7	1431.92	1398.78
Ascl1	404	4262.62	2830.7	1431.92	1398.78
Eif3s2	405	4259.14	2784.58	1474.56	1310.01
Htatip2	406	4258.34	2754.16	1504.19	1249.97
Sfxn1	407	1098.42	304.206	794.215	-490.009
Sfxn1	408	1098.42	304.206	794.215	-490.009
Bcmo1	409	4254.97	2767.67	1487.3	1280.37
LOC436450	410	4253.79	2065.39	2188.4	-123.011
NegCont_229	411	4253.16	2756.67	1496.49	1260.18
Polr2f	412	4253.02	2858	1395.02	1462.99
Tsga2	413	4252.58	2850.53	1402.04	1448.49
Poldip2	414	4252.57	2779.95	1472.62	1307.33
Gusb	415	4252.15	2807.69	1444.46	1363.23
NegCont_729	416	4250	2770.07	1479.92	1290.15
Asb17	417	4249.89	2578.45	1671.44	907.009
Dennd3	418	4249.27	2700.17	1549.1	1151.08
Dennd3	419	4249.27	2700.17	1549.1	1151.08
Spcs2	420	4249.15	2696.69	1552.46	1144.23
Ogfod2	421	4246.69	2765.26	1481.43	1283.83
XM_359153	422	4246.6	2847.03	1399.57	1447.46
Tmem104	423	4244.13	2851.91	1392.22	1459.69
mCT163654	424	4243.61	2815.63	1427.97	1387.66
Olfr1193	425	2446.56	501.707	1944.85	-1443.14
Olfr1193	426	2446.56	501.707	1944.85	-1443.14
Olfr1193	427	2446.56	501.707	1944.85	-1443.14
XM_358742	428	4242.07	2827.17	1414.9	1412.27
St7l	429	4239.92	2761.98	1477.94	1284.05
Cox7b	430	4238.91	2700.72	1538.19	1162.53
Tpte2	431	4237.52	2759.67	1477.85	1281.83
Silg111	432	4236.39	2591.49	1644.89	946.6
Zmpste24	433	4233.82	2682.73	1551.09	1131.64
Zmpste24	434	4233.82	2682.73	1551.09	1131.64
Tmem43	435	4233.68	2811.91	1421.77	1390.14
Copz1	436	4233.39	2676.78	1556.61	1120.18
Tmem59	437	4232.59	2768.71	1463.88	1304.83
Akr1a4	438	4232.51	2783.51	1449	1334.51
BC051227	439	4231.3	2613.61	1617.69	995.928
Cd47	440	4231.06	2825.04	1406.02	1419.02
Olfr774	441	4230.82	2830.73	1400.08	1430.65
LOC212753	442	4230.13	2260.61	1969.52	291.09
Rpl12	443	4229.26	2828.9	1400.36	1428.54
mCT165037	444	4228.75	2767.76	1460.99	1306.77
NegCont_238	445	4227.36	2701.51	1525.85	1175.65
LOC208256	446	4224.7	2642.7	1582	1060.71
LOC223745	447	4224.69	2763.4	1461.29	1302.12
Ptbp1	448	4223.48	2671.21	1552.27	1118.94
Pdzd3	449	4222.73	2875.42	1347.31	1528.11
Tnfrsf23	450	4220.97	2803.99	1416.97	1387.02
Hapln4	451	4219.1	2510.72	1708.38	802.336
mCT53104	452	4218.56	2834.78	1383.78	1451.01
AW476220	453	4218.49	2708.25	1510.23	1198.02
Tatdn1	454	4218.46	2859.44	1359.02	1500.41
Pomt2	455	4215.01	2857.82	1357.19	1500.62
mCT49281	456	4214.94	2662.98	1551.96	1111.02
Nxn	457	4214.86	2688.75	1526.11	1162.63
Ube1dc1	458	4214.09	2702.12	1511.97	1190.16
Rhox2	459	4213.36	2793.5	1419.86	1373.64
XM_357996	460	4211.1	2841.8	1369.3	1472.5
Gosr2	461	4209.99	2599.4	1610.6	988.799
NegCont_668	462	4208.82	2598.34	1610.48	987.867
Tmem116	463	4208.7	2671.76	1536.94	1134.83
Bapx1	464	4208.54	2602.94	1605.6	997.341
mCT158034	465	4208.23	2838.58	1369.66	1468.92
Pex11c	466	4207.18	2673.66	1533.52	1140.13
Slc19a3	467	4206.65	2747.41	1459.23	1288.18
XM_357448	468	4205.74	2743.07	1462.68	1280.39
Eppb9	469	4205.27	2751.01	1454.26	1296.76
D17Wsu104e	470	4203.44	2656.27	1547.17	1109.1
AW124847	471	4203.41	2802.94	1400.48	1402.46
Dio1	472	4203.41	2627.48	1575.92	1051.56
BC049762	473	4202.57	2767.69	1434.88	1332.81
Cycs	474	4202.19	2743.54	1458.65	1284.89
XM_141601	475	4201.57	2680.76	1520.81	1159.96
Kars	476	4199.83	2716.52	1483.31	1233.21
Cd2bp2	477	4199.66	2717.53	1482.12	1235.41
Zp3	478	4199.6	2338.96	1860.65	478.313
Surf4	479	4198.61	2707.57	1491.05	1216.52
Tapbpl	480	4198.14	2701.68	1496.47	1205.21
LOC433283	481	4197.99	2869.77	1328.22	1541.55
Nme1	482	4196.73	2602.05	1594.68	1007.36
Cetn1	483	4194.03	2781.79	1412.24	1369.55
Dsc2	484	4192.89	2771.84	1421.05	1350.79
Ndufs8	485	4192.77	2579.72	1613.06	966.658
NegCont_232	486	4192.71	2654.92	1537.79	1117.13
AU022934	487	4191.5	2822.26	1369.24	1453.02
Mttp	488	4190.17	2809.54	1380.63	1428.91
LOC269546	489	4189.96	2811.21	1378.75	1432.46
LOC546659	490	4189.01	2845.1	1343.91	1501.19
V1ra5	491	4188.25	2797.61	1390.64	1406.97
Clptm1	492	2500.19	99.3953	2400.8	-2301.4
Clptm1	493	2500.19	99.3953	2400.8	-2301.4
Gm363	494	4187.49	2675.03	1512.46	1162.57
Sez6l2	495	4186.96	2740.49	1446.47	1294.02
LOC381754	496	4186.51	2302.36	1884.15	418.21
Gpr50	497	4185.46	2729.22	1456.24	1272.98
Dynlrb1	498	4184.9	2676.54	1508.36	1168.18
Hax1	499	4184.03	2527.35	1656.68	870.668
NegCont_967	500	4183.41	2820.09	1363.33	1456.76
LOC245405	501	4183.33	2835.74	1347.59	1488.15
Rab4b	502	4188.91	2739.62	1449.3	1290.32
Gm77	503	4178.48	2637.98	1540.5	1097.47
Echdc3	504	4175.74	2649.31	1526.43	1122.88
AK082203	505	4175.71	2849.1	1326.61	1522.49
Olfr582	506	4175.31	2683.32	1491.98	1191.34
Ndg1	507	4174.39	2834.88	1339.5	1495.38
Prdx5	508	4174.24	2751.54	1422.7	1328.84
Txndc14	509	4173.86	2553.98	1619.88	934.096
Gps1	510	4172.56	2710.87	1461.69	1249.18
Ap1s1	511	4168.8	2624.37	1544.43	1079.94
Zfp606	512	1846.99	797.896	1049.1	-251.202
AI785031	513	4167.12	2641.14	1525.99	1115.15
Neu1	514	4163.53	2659.17	1504.37	1154.8
Myo15	515	4162.89	2825.79	1337.1	1488.69
Pdia6	516	4162.07	2556.15	1605.92	950.237
Ndufa11	517	4161.66	2322.9	1838.77	484.13
Uqcr	518	4161.55	2607.51	1554.05	1053.46
Jmjd2d	519	4161.15	2848.36	1312.79	1535.57
Olfr1381	520	4160.92	2708.85	1452.07	1256.78
Gpr101	521	4160.85	2743.67	1417.18	1326.49
Ppa1	522	4159.42	2666.51	1492.92	1173.59
Athl1	523	4159.17	2762.24	1396.92	1365.32
Plcxd1	524	4158.91	2804.53	1354.38	1450.15
Mcpt9	525	4158.78	2615.75	1543.04	1072.71
Srpr	526	4158.05	2516.71	1641.34	875.376
Pmvk	527	4158.03	2788.89	1369.15	1419.74
Gm361	528	4156.89	2344.68	1812.21	532.475
Nme3	529	4154.97	2604.25	1550.72	1053.52
Atox1	530	4154.53	2778.82	1375.71	1403.11
Rasl10b	531	4153.91	2681.31	1472.6	1208.7
Yipf6	532	4153.86	2622.2	1531.66	1090.54
Cxx1a	533	4153.06	2540.09	1612.98	927.108
Ngly1	534	4150.9	2746.55	1404.35	1342.2
LOC268910	535	4150.31	2842.57	1307.74	1534.83
Rps3	536	4148.46	2861.52	1286.93	1574.59
AV140144	537	4148.03	2678.34	1469.69	1208.65
Wdr4	538	4148.01	2358.94	1789.07	569.868
LOC235390	539	4146.54	2723.1	1423.44	1299.66
Ell2	540	4146.37	2647.32	1499.05	1148.27
Mrpl52	541	4146.1	2640.44	1505.66	1134.78
Polr2g	542	4145.74	2671.44	1474.3	1197.14
Scotin	543	4144.62	2724.81	1419.81	1304.99
Jph4	544	1139.75	68.3448	1071.4	-1003.06
Bckdhb	545	4144.42	2655.3	1489.13	1166.17
NegCont_866	546	4144.01	2445.98	1698.03	747.956
Itgae	547	4143.45	2733.72	1409.74	1323.98
Nek6	548	4142.85	2778.53	1364.31	1414.22
D10Ertd641e	549	4142.75	2532.99	1609.76	923.233
Myo15b	550	4142.32	2786.38	1355.94	1430.44
Dnajc4	551	4142.26	2650.25	1492.01	1158.24
mCT49059	552	4140.8	2668.41	1472.39	1196.02
Ndufa8	553	4140.07	2648.05	1492.02	1156.03
Edf1	554	4139.96	2607.56	1532.4	1075.16
Insl6	555	4139.31	2536.66	1602.65	934.01
LOC545845	556	4138.45	2813.95	1324.5	1489.45
Cltb	557	4136.82	2592.16	1544.67	1047.49
Olfr814	558	4135.45	2690.08	1445.37	1244.71
mCT54780	559	4134.65	2769.61	1365.04	1404.57
Sc5d	560	4134.14	2745.63	1388.51	1357.12
Olfr569	561	4134.03	2637.4	1496.63	1140.77
Dhrs7	562	4133.4	2692.47	1440.93	1251.54
Bscl2	563	4133.03	2658.33	1474.7	1183.63
Cyp17a1	564	4131.8	2731.06	1400.74	1330.31
Wbp1	565	4131.71	2656.72	1474.99	1181.73
BC017158	566	4129.49	2629.64	1499.85	1129.78
Uba52	567	914.486	5.94303	908.543	-902.6
Uba52	568	914.486	5.94303	908.543	-902.6
BC056474	569	4128.6	2554.66	1573.94	980.717
Hbld1	570	4128.27	2551.91	1576.35	975.56
Tmco1	571	4127.66	2639.96	1487.7	1152.27
Gna14	572	4127.49	2638.02	1489.47	1148.55
Olfr608	573	4127.47	2477.92	1649.54	828.377
Hsd3b5	574	4127.22	2569.47	1557.76	1011.71
Elovl1	575	4126.07	2680.18	1445.89	1234.28
Sec13l1	576	4124.66	2653.83	1470.83	1182.99
mCT154593	577	4122.18	2330.93	1791.25	539.685
Arhgef19	578	4122.12	2659.65	1462.47	1197.18
Carhsp1	579	4121.95	61.2475	4060.7	-3999.45
LOC269542	580	4120.59	2626.04	1494.55	1131.49
Itfg1	581	4120.37	2748.3	1372.07	1376.23
Tusc3	582	4118.89	2830.97	1287.92	1543.05
Gfer	583	4117.68	2560.81	1556.88	1003.93
Dhdds	584	4117.21	2475.09	1642.13	832.956
Mrpl13	585	4117.11	2648.3	1468.8	1179.5
Nrp2	586	2697.27	1255.45	1441.83	-186.379
Usmg5	587	4115.7	2742.58	1373.12	1369.47
Olfr33	588	4115.43	2692.31	1423.12	1269.19
Maged1	589	4113.9	2718.74	1395.16	1323.58
mCT143664	590	4112.86	2769.13	1343.72	1425.41
Rangap1	591	4110.44	2596.39	1514.05	1082.35
Slc33a1	592	4110.15	2638.88	1471.27	1167.61
Sod3	593	4109.99	2747.64	1362.35	1385.29
Gm887	594	4109.88	2431.57	1678.31	753.256
Pomgnt1	595	4109.55	2627.36	1482.19	1145.17
XM_356682	596	4107.44	2541.8	1565.64	976.152
Pappa2	597	4106.56	2715.07	1391.49	1323.59
Tmem106c	598	4106.32	2705.93	1400.39	1305.55
LOC545136	599	4105.73	2825.16	1280.57	1544.6
Alox12e	600	4104.7	2472.66	1632.04	840.622
Rer1	601	4103.55	2612.94	1490.61	1122.33
mCT49621	602	4102.95	2622.18	1480.76	1141.42
LOC240853	603	4101.48	2510.31	1591.18	919.131
NegCont_898	604	4100.45	2582.81	1517.64	1065.16
Mpdu1	605	4099.41	2550.9	1548.51	1002.39
Dock4	606	1425.88	277.453	1148.43	-870.975
Dock4	607	1425.88	277.453	1148.43	-870.975
Dock4	608	1425.88	277.453	1148.43	-870.975
Fabp6	609	4097.66	2706.93	1390.73	1316.2
Helz	610	1794.19	758.579	1035.61	-277.027
Prlpf	611	4097.42	2630.47	1466.95	1163.52
Sec61a1	612	4096.57	2627.83	1468.74	1159.1
Ica1	613	4096.44	2662.5	1433.94	1228.55
Rnf121	614	4095.26	2654.14	1441.13	1213.01
Cd44	615	972.21	33.2651	938.945	-905.68
Cd44	616	972.21	33.2651	938.945	-905.68
Inpp5f	617	4093.93	2713.57	1380.36	1333.22
Bmp10	618	2498.66	1073.68	1424.98	-351.296
Egfl9	619	4092.51	2684.79	1407.72	1277.07
Ly6e	620	4092.18	2637.63	1454.55	1183.08
Fbxl13	621	4092.1	2553.06	1539.04	1014.02
Apoa1bp	622	4091.56	2631.36	1460.2	1171.17
C79490	623	4091.55	2610.32	1481.22	1129.1
BC065085	624	4090.55	2712.16	1378.39	1333.77
LOC546711	625	4090.16	2733.94	1356.22	1377.73
mCT120254	626	4090.1	2698.99	1391.11	1307.88
mCT147785	627	4089.93	2618.23	1471.7	1146.53
Serpina7	628	4089.56	2556.7	1532.85	1023.85
Dusp23	629	4089.48	2470.91	1618.57	852.337
LOC233075	630	4089.24	2766.61	1322.63	1443.98
ENSMUST00000068602	631	4089.19	2770.09	1319.1	1450.99
Creb3	632	4088.79	2621.48	1467.31	1154.17
Dnajc10	633	4087.77	2690.77	1397	1293.77
Chchd1	634	4086.97	2645.26	1441.71	1203.56
mCT49853	635	4086.49	2760.58	1325.91	1434.67
Olig2	636	4085.96	2771.77	1314.19	1457.58
Fam18b	637	4085.12	2577.71	1507.41	1070.3
Tspan13	638	4084.03	2469.6	1614.42	855.176
LOC243431	639	4083.93	2676.7	1407.24	1269.46
LOC243431	640	4083.93	2676.7	1407.24	1269.46
Olfr830	641	4083.68	2438.75	1644.93	793.811
Olfr1213	642	4083.45	2689.43	1394.02	1295.41
Cnih	643	4080.92	2580.14	1500.78	1079.36
Ldlrad3	644	4080.41	2130.5	1949.91	180.583
Spaca4	645	3554.18	2029.76	1524.42	505.341
C85600	646	4074.53	2603.9	1470.63	1133.27
D7Wsu128e	647	4074.52	2567.05	1507.47	1059.58
Spint2	648	4074.23	2755.12	1319.11	1436.01
Ykt6	649	4073.65	2718.54	1355.11	1363.43
Gmfg	650	4073.09	2763.6	1309.48	1454.12
Ndufs4	651	4072.84	2583.4	1489.44	1093.95
Mia3	652	4072.71	2617.7	1455.01	1162.69
Pdia4	653	4072.51	2592.93	1479.58	1113.35
LOC545296	654	4072.25	2751.73	1320.52	1431.21
Cdrt4	655	4072.13	2780.69	1291.43	1489.26
Olfr292	656	4070	2698.31	1371.69	1326.62
LOC545539	657	4068.96	2469.27	1599.69	869.588
Golph2	658	4068.14	2668.58	1399.56	1269.02
NegCont_978	659	4066.23	2524.01	1542.22	981.794
Tnni3k	660	4066.04	2692.29	1373.75	1318.54
Calr	661	4063.92	2234.1	1829.81	404.289
mCT49384	662	4063.6	2773.41	1290.19	1483.22
Tmem54	663	4063.3	2653.15	1410.15	1243.01
Ttc13	664	4062.46	2725.72	1336.74	1388.98
Eml5	665	4061.97	2674.53	1387.44	1287.09
Erp29	666	4060.55	2567.94	1492.61	1075.33
mCT51850	667	4060	2702.05	1357.95	1344.11
Tex16	668	4058.69	2529.64	1529.05	1000.59
Sdf2	669	4058.5	2636.35	1422.15	1214.2
Phca	670	4058.25	2593.79	1464.45	1129.34
Laptm4a	671	4057.52	2632.56	1424.96	1207.61
Kdelr2	672	4057.23	2583.05	1474.18	1108.87
XM_125403	673	4056.69	2749	1307.69	1441.31
Map3k13	674	2699.58	1345.51	1354.07	-8.56351
Map3k13	675	2699.58	1345.51	1354.07	-8.56351
Cryba4	676	4055.19	2655.72	1399.48	1256.24
Actr1b	677	4054.96	2595.98	1458.97	1137.01
LOC231368	678	4054.5	2718.44	1336.06	1382.39
BB347261	679	4051.78	2537.04	1514.74	1022.3
Rpsa	680	4051.48	2666.35	1385.13	1281.22
Sv2c	681	4051.29	2597	1454.29	1142.72
Man1a	682	4050.14	2511.41	1538.73	972.681
Emilin1	683	4048.96	2529.54	1519.43	1010.11
Magmas	684	4048.04	2619.97	1428.07	1191.9
Olfr1373	685	4047.79	2672.76	1375.03	1297.74
Gstp1	686	4046.96	2655.33	1391.63	1263.7
Pole3	687	4046.35	2571.89	1474.46	1097.43
Gm1965	688	4044.7	2532.71	1511.99	1020.71
Creld2	689	4044.29	2579.68	1464.62	1115.06
Mapk10	690	4044.18	2546.33	1497.85	1048.48
Atp5k	691	4044.06	2354.29	1689.77	664.513
LOC212084	692	4043.76	2698.4	1345.36	1353.04
Mel13	693	4043.39	44.1146	3999.28	-3955.16
Man1b1	694	4043.14	2518.68	1524.46	994.227
NegCont_823	695	4041.07	2674.92	1366.14	1308.78
Abcb11	696	4040.97	2756.81	1284.16	1472.65
Rpl27	697	4040.19	2705.15	1335.04	1370.12
Rpl27	698	4040.19	2705.15	1335.04	1370.12
Rpl27	699	4040.19	2705.15	1335.04	1370.12
Pcbd1	700	4039.7	2533.14	1506.55	1026.59
XM_140720	701	4038.86	2714.58	1324.28	1390.29
LOC383706	702	4038.08	2541.98	1496.11	1045.87
Obox5	703	4037.95	2431.84	1606.11	825.734
Ttyh1	704	3471.85	2129.19	1342.66	786.522
Atp5g2	705	3626.76	2272.14	1354.62	917.519
LOC217600	706	4037.63	2665.73	1371.89	1293.84
LOC386045	707	4037.6	2708.63	1328.98	1379.65
Scamp3	708	4037.41	2382.46	1654.95	727.506
ENSMUST00000068376	709	4037.2	2564.76	1472.44	1092.32
LOC544736	710	4037.03	2754.84	1282.19	1472.65
AL033314	711	4036.8	2656.28	1380.52	1275.75
LOC216827	712	4036.79	2708.14	1328.66	1379.48
Nppc	713	4035.79	2723.05	1312.74	1410.31
Rpl36a	714	4035.63	2756.73	1278.91	1477.82
Cep76	715	4035.48	2594.94	1440.54	1154.39
Tnp2	716	4035.15	2696.78	1338.37	1358.41
NegCont_200	717	4034.45	2555.83	1478.62	1077.21
Rpl13	718	4034.26	2736.7	1297.56	1439.14
NegCont_920	719	4032.48	2591.62	1440.87	1150.75
Pdzd11	720	4032.1	2513.95	1518.15	995.804
Bat5	721	4031.24	2619.41	1411.83	1207.57
Fabp5	722	4030.44	2744.89	1285.54	1459.35
Gabre	723	4029	2512.41	1516.58	995.827
Sgpp1	724	4025.76	2566.51	1459.25	1107.26
Cox6a1	725	4023.88	2575.66	1448.22	1127.45
Ggcx	726	4022.23	2668.23	1354	1314.23
AK037448	727	4021.97	2458.76	1563.21	895.552
NegCont_245	728	4021.63	2660.24	1361.4	1298.84
Ndufv2	729	4021.09	2610.49	1410.6	1199.89
Paox	730	4020.38	2589.93	1430.45	1159.49
Erbb4	731	1741.01	68.1518	1672.86	-1604.71
Erbb4	732	1741.01	68.1518	1672.86	-1604.71
Gabrr1	733	4019.19	2295.83	1723.36	572.467
Mycbp	734	4017.94	2533.56	1484.37	1049.19
Chrm4	735	4015.89	2585.5	1430.39	1155.11
LOC384901	736	4015.56	2547.16	1468.4	1078.76
Gm1215	737	4015.48	2694.96	1320.52	1374.44
Tspan6	738	4014.63	2559.97	1454.66	1105.32
Tmem62	739	4014.5	2602.03	1412.47	1189.56
mCT154416	740	4013.5	2643.65	1369.85	1273.81
Mrpl53	741	4013.27	2443	1570.26	872.74
LOC383717	742	4013.2	2730.32	1282.88	1447.43
Rtdr1	743	4013.19	2646.12	1367.08	1279.04
Kcnmb1	744	4012.8	2667.04	1345.76	1321.28
mCT54486	745	4012.29	2605.71	1406.58	1199.12
Dnase2b	746	4010.89	2573.88	1437.01	1136.87
Mfap3l	747	4010.76	2467.15	1543.62	923.531
XM_355149	748	4010.48	2738.55	1271.93	1466.62
mCT50388	749	4007.48	2640.56	1366.92	1273.64
mCT154190	750	4006.83	2708.18	1298.64	1409.54
Ufc1	751	4004.94	2322.07	1682.88	639.186
Psmb1	752	4004.64	2632.41	1372.23	1260.18
C79313	753	4003.83	2704.27	1299.56	1404.71
LOC385412	754	4003.8	2548.24	1455.57	1092.67
Pnpla5	755	4003.79	2626.92	1376.87	1250.05
Gm1922	756	4003.66	2528.9	1474.76	1054.14
Polr2j	757	4003	2334.42	1668.58	665.84
Ndufa4	758	4001.45	2559.61	1441.84	1117.77
LOC224137	759	4000.8	2660.02	1340.78	1319.24
Olfr859	760	3999.77	2306.83	1692.93	613.898
LOC436183	761	3999.35	2740.27	1259.09	1481.18
Gm1157	762	3998.77	2503.74	1495.04	1008.7
LOC383438	763	3997.57	2662.65	1334.91	1327.74
Eef1b2	764	3997.05	2710.87	1286.17	1424.7
Dmrtc2	765	3994.99	2615.99	1379	1236.99
AW319546	766	3991.78	2636.46	1355.32	1281.14
LOC384161	767	3991.33	2730.22	1261.1	1469.12
NegCont_915	768	3990.78	2474.71	1516.07	958.636
Rps10	769	3990.76	2700.84	1289.92	1410.92
Ndufb2	770	3990.68	2260.34	1730.34	530.001
Ndufb2	771	3990.68	2260.34	1730.34	530.001
LOC433025	772	3989.66	2482.14	1507.52	974.625
LOC243302	773	3989.06	2668.49	1320.57	1347.92
LOC383080	774	3988.63	2669.39	1319.24	1350.15
Mir16	775	3988.42	2559.08	1429.34	1129.74
Nomo1	776	3988.18	2637.05	1351.13	1285.91
Olfr91	777	3986.4	1884.8	2101.59	-216.791
Syt4	778	3986.12	2379.51	1606.61	772.892
Tm9sf1	779	3985.66	2650.84	1334.82	1316.02
Rpl35	780	3984.94	2716.17	1268.77	1447.4
Acsl4	781	3984.85	2468.19	1516.66	951.525
Acsl4	782	3984.85	2468.19	1516.66	951.525
Prss21	783	3984.17	2610.63	1373.54	1237.1
LOC384081	784	3983.68	2190.49	1793.19	397.296
Apbh	785	3983.12	2680.44	1302.68	1377.75
XM_193245	786	3982.18	2728.41	1253.78	1474.63
Srxn1	787	3981.57	2489.53	1492.03	997.498
LOC436058	788	3980.79	2287.13	1693.66	593.474
Foxe1	789	3980.21	2020.49	1959.73	60.7611
Cyc1	790	3980	2571.96	1408.04	1163.92
mCT51625	791	3979.54	2149.04	1830.5	318.545
LOC383654	792	3979.2	2485.58	1493.62	991.96
XM_143363	793	3978.71	2541.82	1436.89	1104.93
AI664001	794	3978.18	2293.48	1684.71	608.77
XM_357320	795	3978.07	2465.96	1512.11	953.857
Slc39a7	796	3977.79	2552.39	1425.4	1127
NegCont_309	797	3977.15	2417.6	1559.54	858.059
Bet1	798	3977.09	2531.23	1445.86	1085.38
mCT61710	799	3976.27	2401.94	1574.33	827.618
Ap3s1	800	3975.65	2601.38	1374.27	1227.11
Bre	801	3975.52	2506.58	1468.94	1037.63
mCT144780	802	3975.35	2676.94	1298.41	1378.52
LOC546158	803	3975.01	2710.97	1264.04	1446.93
BC022623	804	3974.71	2668.14	1306.56	1361.58
Exdl1	805	3974.51	2618.64	1355.88	1262.76
Aga	806	3973.62	2658.8	1314.82	1343.98
V1rd20	807	3972.9	2561.93	1410.97	1150.95
Adam11	808	3971.97	2339.25	1632.73	706.524
Pgls	809	3971.74	2527.57	1444.17	1083.41
Retsat	810	3971.73	2502.54	1469.19	1033.36
Itih5l	811	3971.41	2533.86	1437.54	1096.32
Atp13a2	812	3969.88	2641.02	1328.86	1312.16
Ndufc1	813	1513.15	84.5721	1428.58	-1344.01
Ndufc1	814	1513.15	84.5721	1428.58	-1344.01
Nos1	815	3969.12	2590.98	1378.14	1212.84
Psmd13	816	3969.07	2521.33	1447.74	1073.59
Rps28	817	3968.76	2674.45	1294.31	1380.14
Rpa1	818	3968.19	2644.22	1323.97	1320.25
Mtmr2	819	3968.09	2643.52	1324.56	1318.96
Tlr6	820	3967.04	2598.86	1368.18	1230.68
Atpif1	821	3965.58	2574.58	1391	1183.57
mCT146380	822	3965.54	2678.08	1287.46	1390.62
ENSMUST00000062940	823	3965.39	2566.22	1399.17	1167.05
NegCont_666	824	3964.34	2481.85	1482.49	999.361
Cdk5rap3	825	3963.74	2480.14	1483.59	996.546
Slc37a3	826	3962.22	2585.11	1377.11	1208
ENSMUST00000050624	827	3961.83	2661.88	1299.95	1361.93
Bysl	828	3961.45	2539.73	1421.72	1118.01
Mefv	829	3961.22	2718.84	1242.38	1476.46
XM_355089	830	3961.02	2668.24	1292.77	1375.47
NegCont_292	831	3960.95	2178.71	1782.24	396.465
Syp	832	3957.83	2428.21	1529.62	898.588
AV135809	833	3957.03	2653.91	1303.12	1350.78
Ninj2	834	3956.99	2441.95	1515.04	926.908
mCT163746	835	3956.16	2554.8	1401.36	1153.44
Entpd4	836	3955.93	2666.43	1289.5	1376.93
XM_354819	837	3954.54	2698.41	1256.13	1442.29
Slco1a6	838	3952.15	2645.56	1306.59	1338.97
XM_139543	839	3950.78	2674.41	1276.38	1398.03
Pgm3	840	3950.4	2447.57	1502.82	944.752
AI447942	841	3950.27	2364.85	1585.42	779.438
Prdx1	842	3949.77	2547.89	1401.88	1146.02
mCT154255	843	3948.56	2648.68	1299.88	1348.8
LOC329521	844	3948.01	2600.37	1347.64	1252.73
BB113348	845	3947.14	2547.57	1399.57	1148
Mrpl21	846	3946.78	2543.76	1403.02	1140.75
XM_356095	847	3946.1	2516.72	1429.38	1087.35
Irak3	848	3945.45	2475.37	1470.08	1005.29
Psma7	849	3945.45	2608.93	1336.52	1272.41
Elp3	850	3945.06	2458.34	1486.72	971.622
Pax5	851	3944.79	2213.49	1731.3	482.189
Gm801	852	3944.53	2705.56	1238.97	1466.59
Tmem34	853	3944.47	2515.53	1428.94	1086.58
NegCont_426	854	3942.21	2616.3	1325.92	1290.38
Sirt5	855	3875	2446.69	1428.31	1018.39
AV102233	856	3941.11	2453.75	1487.36	966.389
AL024128	857	3940.25	2039.19	1901.06	138.136
Serpinb6c	858	3939.24	2440.43	1498.81	941.616
Gyltl1b	859	3937.27	2461.77	1475.49	986.28
Rab4a	860	3936.58	2382.88	1553.7	829.178
R_26135308_183	861	3936.23	2098.65	1837.59	261.056
Usmg1	862	3936.06	2599.97	1336.09	1263.88
Hydin	863	3936.02	2623.83	1312.18	1311.65
Gm561	864	3933.57	2423.36	1510.21	913.151
Pofut1	865	3933.43	2649.36	1284.06	1365.3
Gpr133	866	3932.83	1733.66	2199.17	-465.519
Lmo1	867	3932.79	2515.86	1416.92	1098.94
Gstp2	868	3932.59	2567.55	1365.03	1202.52
Golga5	869	3930.08	2490.31	1439.77	1050.54
Tspan33	870	3929.72	2480.74	1448.98	1031.76
mCT51711	871	3929.42	2587.62	1341.8	1245.82
mCT149315	872	3929.33	2512.97	1416.35	1096.62
Sar1a	873	3928.81	2468.71	1460.09	1008.62
Polr2e	874	3928.1	2467.56	1460.54	1007.02
Ttc16	875	1116.93	62.9168	1054.01	-991.093
Ttc16	876	1116.93	62.9168	1054.01	-991.093
Bloc1s2	877	3927.03	2568.58	1358.45	1210.13
BB497819	878	3926.15	2008.8	1917.35	91.452
XM_354657	879	3925.42	2559.7	1365.73	1193.97
XM_194404	880	3925.19	2635	1290.19	1344.81
Pgk1	881	3924.92	2501.94	1422.98	1078.96
Aldh1a3	882	3923.56	2449.8	1473.76	976.046
mCT49502	883	3923.06	2444.29	1478.77	965.524
Dlx6os1	884	3921.99	1816	2105.98	-289.983
Stfa2	885	3921.56	2453.05	1468.5	984.551
Fbxo36	886	3921.02	2486.51	1434.51	1052
Ddx17	887	3920.18	2640.27	1279.91	1360.36
LOC385396	888	3919.42	2609.27	1310.15	1299.12
Gabra1	889	3919.25	1768.66	2150.58	-381.92
Capns2	890	3918.81	2514.88	1403.93	1110.95
Ckap4	891	3918.64	2466.74	1451.91	1014.83
LOC546399	892	3917.47	2535.14	1382.34	1152.8
Abca5	893	3917.27	2506.07	1411.2	1094.87
LOC382425	894	3916.44	2627.92	1288.53	1339.39
mCT50110	895	3914.99	2615.73	1299.26	1316.47
Gm1861	896	3913.81	2539.99	1373.82	1166.17
Gstm4	897	3911.99	2407.2	1504.8	902.401
Rpl26	898	3911.5	2609.38	1302.12	1307.26
LOC434181	899	3911.46	2450.41	1461.05	989.365
Metrnl	900	3910.43	2353.31	1557.11	796.2
LOC279067	901	3910.3	2241.08	1669.22	571.866
Aip	902	3910.29	2506.77	1403.52	1103.25
Ptdss1	903	3909.97	2562.01	1347.96	1214.06
Psmc1	904	3909.29	2377.11	1532.18	844.933
Fxc1	905	3908.52	2429.24	1479.28	949.956
Tmed10	906	4739.94	3141.04	1598.91	1542.13
Srp19	907	971.881	163.109	808.771	-645.662
Srp19	908	971.881	163.109	808.771	-645.662
Anxa10	909	3908.28	2646.6	1261.68	1384.92
LOC432981	910	3908.26	2330.71	1577.55	753.166
Mrpl23	911	3907.9	2256.46	1651.44	605.026
LOC382371	912	3906.41	2602.69	1303.72	1298.97
LOC435392	913	3905.99	2601.75	1304.24	1297.51
Atp6v0a4	914	3905.94	2510.83	1395.11	1115.72
LOC545683	915	3904.5	2641.3	1263.2	1378.1
Arts1	916	3904.18	2530.68	1373.49	1157.19
Tyro3	917	3903.52	2564.32	1339.19	1225.13
Tyro3	918	3903.52	2564.32	1339.19	1225.13
Lztr1	919	3903.3	2612.72	1290.58	1322.13
Gm1715	920	3902.17	2407.48	1494.69	912.793
AU040320	921	3901.84	2403.84	1497.99	905.85
Arl13a	922	3900.96	2565.45	1335.51	1229.95
Ciz1	923	2336.03	71.4382	2264.6	-2193.16
Ciz1	924	2336.03	71.4382	2264.6	-2193.16
Tmprss4	925	3899.98	2668.7	1231.27	1437.43
Sdf2l1	926	3899.95	2279.02	1620.92	658.099
mCT51272	927	3897.05	2307.86	1589.19	718.675
Slc25a3	928	3895.9	2591.16	1304.74	1286.42
LOC382844	929	3895	2256.52	1638.47	618.048
Npas4	930	3894.95	1959.37	1935.57	23.8026
Chchd3	931	3894.67	2551.51	1343.16	1208.35
Lyzl4	932	3894.13	2549.1	1345.03	1204.07
Nupl1	933	3893.74	2506.86	1386.89	1119.97
AW061290	934	3893.49	2610.54	1282.95	1327.59
Lepre1	935	3892.54	2494.71	1397.84	1096.87
LOC234159	936	3891.99	2642.15	1249.84	1392.31
Slc29a3	937	3889.88	2477.94	1411.93	1066.01
Kcnk18	938	3889.06	2539.34	1349.73	1189.61
Slc17a6	939	3888.17	2612.05	1276.12	1335.93
mCT51034	940	3888.09	2417.06	1471.04	946.023
Sgcd	941	3887.82	2240.92	1646.91	594.011
Slc25a18	942	3887.77	2612.19	1275.59	1336.6
LOC383690	943	3887.46	2556.6	1330.85	1225.75
Ssr2	944	3887.42	2463.14	1424.28	1038.87
Rhbdd1	945	3886.19	2462.48	1423.71	1038.77
Tm4sf20	946	3883.53	2554.74	1328.79	1225.95
Plekha1	947	3883	2481.62	1401.38	1080.24
Olfr988	948	3882.24	2552.11	1330.13	1221.98
LOC240110	949	3880.61	2621.71	1258.9	1362.81
Olfr611	950	3879.3	2620.36	1258.94	1361.42
Derl3	951	3878.81	2263.64	1615.17	648.472
LOC241053	952	3878.11	2601.36	1276.75	1324.61
Tmem101	953	3877.56	2459.29	1418.27	1041.01
Iqsec2	954	3877.03	2349.17	1527.86	821.317
XM_128742	955	3876.97	2521.15	1355.81	1165.34
Rps13	956	3876.69	2643.52	1233.17	1410.34
XM_285905	957	3876.08	2539.1	1336.99	1202.11
Col22a1	958	3875.92	2564.01	1311.91	1252.09
Tdpoz4	959	3875.65	2607.45	1268.2	1339.25
Pemt	960	3875.57	2507.52	1368.05	1139.47
mCT116844	961	3874.58	2550	1324.57	1225.43
Gimap9	962	3874.36	2251.21	1623.15	628.051
AU022695	963	3874.12	1648.58	2225.54	-576.968
mCT160148	964	3873.65	2496.94	1376.72	1120.22
Ppp1r3f	965	3873.58	2440.96	1432.62	1008.35
Galk2	966	2856.49	1793.31	1063.18	730.127
Rps5	967	3872.76	2653.62	1219.14	1434.48
Psmb6	968	3872.66	2290.7	1581.96	708.739
Pafah1b2	969	3872.4	2460.22	1412.18	1048.04
Nhlrc1	970	3871.21	2390.81	1480.41	910.404
Ndufb9	971	3870.97	2369.38	1501.6	867.783
LOC208522	972	3870.55	2656.89	1213.66	1443.23
Ffar2	973	3869.36	2501.57	1367.8	1133.77
AW742565	974	3869.01	2540.76	1328.25	1212.51
Gm88	975	3868.26	2401.32	1466.95	934.373
LOC384244	976	3867.91	2388.29	1479.62	908.669
Col27a1	977	3867.85	2628.29	1239.56	1388.73
Slco3a1	978	3867.03	2525.16	1341.87	1183.29
LOC384084	979	3866.97	2313.76	1553.21	760.559
Tectb	980	3866.54	2301.34	1565.2	736.143
Tubg2	981	3866.08	2419.42	1446.67	972.748
Alkbh6	982	3865.42	2344.85	1520.57	824.286
AI463170	983	3865.36	2417.82	1447.55	970.27
Tex261	984	3865.15	2329.85	1535.3	794.546
LOC193798	985	3864.93	2601.67	1263.25	1338.42
C3	986	3863.55	2550.72	1312.83	1237.88
Sytl1	987	3863.54	2366.88	1496.66	870.228
Svop	988	3863.19	2443.02	1420.16	1022.86
Smr2	989	3863.02	2484.84	1378.17	1106.67
Entpd3	990	3862.81	2551.58	1311.23	1240.35
Mxd4	991	3861.96	2077.81	1784.15	293.657
Mxd4	992	3861.96	2077.81	1784.15	293.657
AV043241	993	3861.51	2513.67	1347.84	1165.82
Dnajb11	994	3860.72	2395.36	1465.36	929.996
LOC194960	995	3858.09	2556.41	1301.69	1254.72
Fosl2	996	3857.86	356.595	3501.27	-3144.67
Adipor1	997	3856.36	2517.02	1339.34	1177.68
LOC545718	998	3855.03	2572.72	1282.32	1290.4
Gm1752	999	3854.87	2518.19	1336.68	1181.51
Atp13a1	1000	3854.29	2126.16	1728.13	398.025
LOC270362	1001	3854.02	2312.24	1541.78	770.466
LOC383032	1002	3853.85	2614.72	1239.12	1375.6
Dao1	1003	3853.47	2185.3	1668.17	517.133
Klra13	1004	3852.69	2595.39	1257.3	1338.08
Bckdk	1005	3852.68	2316.94	1535.74	781.196
LOC270006	1006	3852.56	2580.04	1272.52	1307.53
AK028845	1007	3852.18	2411.56	1440.62	970.937
Dhcr7	1008	3852.1	2441.85	1410.26	1031.59
Oprs1	1009	3850.84	2331.89	1518.95	812.943
mCT163277	1010	3850.72	2517.28	1333.44	1183.83
BC048507	1011	3850.2	2502.65	1347.55	1155.1
Morc1	1012	1543.05	55.533	1487.52	-1431.98
mCT153549	1013	3849.6	2580.77	1268.82	1311.95
Olfr701	1014	3995.96	2590.46	1405.5	1184.96
Vipr2	1015	3848.38	2414.95	1433.43	981.511
LOC236932	1016	3847.39	2596.05	1251.34	1344.72
Dok5	1017	3847.15	2563.65	1283.5	1280.15
M6pr	1018	3845.06	2465.93	1379.13	1086.8
Ugcgl1	1019	3843.4	2502.38	1341.02	1161.35
Cyp2c70	1020	3843.2	2358.78	1484.41	874.373
Tmem37	1021	3840.7	2389.73	1450.97	938.766
Hrk	1022	3840.24	2069.04	1771.21	297.832
Crip1	1023	3840.24	2426.74	1413.51	1013.23
Thoc2	1024	3840.23	2558.02	1282.21	1275.8
mCT57345	1025	3839.72	2465.81	1373.91	1091.9
Gm1304	1026	3839.03	2278.1	1560.93	717.174
Fez1	1027	3838.26	2315.35	1522.9	792.451
LOC433064	1028	3838.01	2463.18	1374.84	1088.34
Tmem77	1029	3836.29	2405.98	1430.32	975.658
Susd2	1030	3835.04	2408.52	1426.52	981.997
NegCont_172	1031	3834.28	2090.22	1744.05	346.168
Dctn3	1032	3832.53	2391.99	1440.54	951.448
Acot12	1033	3830.63	2599.35	1231.28	1368.07
LOC383436	1034	3829.81	2258.58	1571.23	687.346
ENSMUST00000069880	1035	3829.1	2381.63	1447.47	934.154
XM_354857	1036	3828.89	2412.71	1416.18	996.538
Ly6g6c	1037	3828.35	2551.63	1276.72	1274.91
mCT144796	1038	3827.53	2485.1	1342.43	1142.68
Gm792	1039	3827.29	2251.17	1576.12	675.05
LOC245538	1040	3826.6	2598.02	1228.58	1369.44
Mettl7a	1041	3826.41	2284.86	1541.54	743.321
AV094422	1042	3826.07	2531.41	1294.66	1236.75
Serpini1	1043	3825.92	2243.05	1582.87	660.181
BC002163	1044	3825.82	2139.02	1686.8	452.217
Ckmt2	1045	3825.64	2532.45	1293.19	1239.26
Ethe1	1046	3824.71	1891.85	1932.86	-41.0139
Traf3	1047	3824.69	2521.59	1303.1	1218.5
Slc13a4	1048	3824.26	2244.99	1579.27	665.726
E2f2	1049	3823.71	2536.19	1287.53	1248.66
C78524	1050	3823.56	2469.32	1354.23	1115.09
C1ql3	1051	3823.4	2399.63	1423.77	975.854
Ddx50	1052	3823.14	2501.2	1321.94	1179.26
Car5b	1053	3822.97	2256.04	1566.93	689.11
Neud4	1054	3234.73	1887	1347.74	539.265
LOC381164	1055	3822.53	2427.66	1394.87	1032.79
Traf3ip2	1056	3822.41	2479.19	1343.23	1135.96
Macf1	1057	1343.12	449.626	893.49	-443.863
Dtnbp1	1058	3821.5	2460.12	1361.38	1098.74
Dtnbp1	1059	3821.5	2460.12	1361.38	1098.74
Kcnj4	1060	3821.48	2086.84	1734.64	352.197
Tbc1d7	1061	3821.26	2515.91	1305.35	1210.56
C78541	1062	3819.62	2437.56	1382.06	1055.5
mCT148997	1063	3818.56	1939.91	1878.65	61.256
Atp5j	1064	3284.14	2038	1246.14	791.856
Ptk9l	1065	3816.7	2413.9	1402.8	1011.1
Hars	1066	3816.63	2363.62	1453.01	910.613
Tmprss7	1067	3815.73	2575.28	1240.45	1334.83
Mst1r	1068	3815.3	2533.76	1281.54	1252.21
Abhd7	1069	3814.58	2471.95	1342.63	1129.31
Mrpl1	1070	3814.39	2629.99	1184.39	1445.6
LOC546726	1071	3813.62	2391.62	1422	969.622
Lass5	1072	3812.35	2453.1	1359.24	1093.86
Smpd1	1073	3811.82	2441.61	1370.21	1071.41
Lass6	1074	1077.68	37.0631	1040.62	-1003.56
Lass6	1075	1077.68	37.0631	1040.62	-1003.56
Aicda	1076	3809.68	2504.32	1305.36	1198.97
Olfr18	1077	3809.14	2525.62	1283.52	1242.1
mCT125670	1078	3808.98	2423.35	1385.63	1037.72
LOC384682	1079	3808.49	2380.29	1428.2	952.095
Emid2	1080	3808.2	2346.09	1462.11	883.989
Ndufa9	1081	3808.19	2279.86	1528.33	751.529
Cri1	1082	3808.05	2309.66	1498.38	811.28
mCT181159	1083	3808.04	2409.82	1398.22	1011.6
Sgcb	1084	3807.21	2375.11	1432.1	943.017
Atp9a	1085	3806.88	2442.24	1364.64	1077.59
R3hcc1	1086	3806.7	2332.24	1474.46	857.783
Cck	1087	3806.5	2311.7	1494.8	816.894
Tparl	1088	4057.3	2496.45	1560.85	935.605
Tmem147	1089	3803.8	2147.42	1656.38	491.036
Tmem134	1090	3803.5	2472.91	1330.59	1142.31
LOC268795	1091	3802.95	2483.4	1319.55	1163.85
LOC546748	1092	3802.87	2322.65	1480.22	842.435
Ada	1093	3802.55	2194.57	1607.98	586.588
LOC215539	1094	3802.46	1724.61	2077.85	-353.234
D3Wsu167e	1095	3801.99	2091.33	1710.67	380.659
Umodl1	1096	3801.5	2318.56	1482.95	835.609
mCT148688	1097	3801.42	2478.51	1322.91	1155.61
LOC384525	1098	3801.23	2575.58	1225.66	1349.92
XM_195263	1099	3800.01	2470.59	1329.42	1141.18
Arfgap3	1100	3799.9	2273.54	1526.36	747.175
Arfgap3	1101	3799.9	2273.54	1526.36	747.175
mCT66778	1102	3799.55	2186.89	1612.65	574.239
mCT132077	1103	3799.37	2415.9	1383.47	1032.43
mCT154398	1104	3798.16	2290.95	1507.21	783.741
Gng2	1105	2268.29	258.891	2009.4	-1750.51
Gng2	1106	2268.29	258.891	2009.4	-1750.51
Gfpt1	1107	3797.06	2284.23	1512.83	771.393
XM_145089	1108	3796.01	2561.52	1234.49	1327.03
LOC330689	1109	3795.77	2560.11	1235.66	1324.45
mCT160710	1110	3795.6	2462.89	1332.71	1130.18
Kifc5b	1111	3795.29	2508.36	1286.93	1221.43
Alg12	1112	3795.09	2297.26	1497.83	799.433
Fau	1113	3794.96	2472.52	1322.44	1150.09
Dzip1l	1114	3793.54	2527.27	1266.28	1260.99
LOC381346	1115	3793.53	2578.97	1214.56	1364.41
AV359277	1116	3791.32	2454.27	1337.05	1117.22
Clcnkb	1117	3791.03	2318.81	1472.23	846.582
Mpl	1118	3790.71	2395.58	1395.13	1000.44
Ccdc58	1119	3789.9	2463.73	1326.17	1137.55
Tcte3	1120	3642.5	2253.2	1389.31	863.891
Yipf2	1121	3789.51	2362.83	1426.68	936.154
Adam15	1122	3788.95	2391.9	1397.05	994.848
mCT50800	1123	3788.92	2441.74	1347.18	1094.57
Hbs1l	1124	3788.75	2393.42	1395.33	998.087
NegCont_209	1125	3788.65	2455.01	1333.63	1121.38
LOC384358	1126	3787.07	2509.58	1277.49	1232.09
Hspa5	1127	3786.78	2317.79	1468.99	848.797
LOC545747	1128	3784.16	2442.95	1341.2	1101.75
Tspan1	1129	3783.28	2411.86	1371.41	1040.45
Tceal3	1130	3783.18	2276.72	1506.46	770.257
Tmem53	1131	3779.93	2571.29	1208.64	1362.66
LOC237361	1132	3779.64	2537.13	1242.51	1294.63
LOC268809	1133	3779.18	2603.59	1175.59	1428
LOC226871	1134	3778.92	2599.1	1179.83	1419.27
Fbxo16	1135	3778.18	2345.48	1432.7	912.779
Gorasp1	1136	3777.78	2285.29	1492.49	792.795
mCT165172	1137	3776.27	2480.24	1296.03	1184.21
Tas2r130	1138	3775.45	2479.26	1296.19	1183.06
mCT145272	1139	3773.98	1883.11	1890.87	-7.7619
BC019731	1140	3772.23	2283.14	1489.09	794.058
LOC215678	1141	3771.04	2502.45	1268.6	1233.85
Gm1621	1142	3768.88	2371.78	1397.1	974.672
Cops4	1143	3766.43	2282.98	1483.45	799.535
Tmem63c	1144	3765.07	2314.05	1451.02	863.031
Plaur	1145	3764.99	2436.46	1328.52	1107.94
Cox7a2	1146	3764.78	2265.95	1498.83	767.118
mCT155803	1147	3764.28	2279.81	1484.48	795.328
XM_193289	1148	3763.48	2600.36	1163.12	1437.24
Copb2	1149	3763.36	44.2338	3719.12	-3674.89
Tm9sf4	1150	3762.5	2366.64	1395.86	970.778
Clec1b	1151	3762.35	2451.12	1311.22	1139.9
ORF61	1152	3680.66	2361.74	1318.92	1042.81
Gpr108	1153	3761.92	2379.55	1382.37	997.174
Bhlhb9	1154	3761.03	2352.26	1408.77	943.498
Ttc19	1155	3760.45	2360.16	1400.29	959.875
Ttc19	1156	3760.45	2360.16	1400.29	959.875
Olfr111	1157	3759.9	2403.93	1355.97	1047.97
Nt5m	1158	3758.91	2202.66	1556.25	646.402
Rnf39	1159	3758.57	1863.14	1895.43	-32.2957
LOC433706	1160	3758.44	2492.69	1265.75	1226.94
Olfr1215	1161	3758.41	2328.46	1429.95	898.511
BC039966	1162	3758.4	2536.95	1221.45	1315.5
Il28	1163	3758.1	2371.62	1386.48	985.142
LOC226574	1164	3756.79	2449.91	1306.89	1143.02
Adam2	1165	3756.65	2435.74	1320.91	1114.83
Prcp	1166	3754.79	2538.61	1216.18	1322.43
XM_138040	1167	3754.64	2490.4	1264.24	1226.16
Pcdhb1	1168	3754.64	2362.57	1392.06	970.514
Lap3	1169	3754.32	2264.49	1489.83	774.653
Esrrb	1170	3754.03	2360.41	1393.62	966.789
LOC545442	1171	3753.92	2140.97	1612.95	528.017
Ankrd35	1172	3753.32	2396.88	1356.45	1040.43
LOC383229	1173	3752.66	1873.91	1878.75	-4.83514
LOC433712	1174	3752.14	2476.04	1276.1	1199.95
Cldn2	1175	3751.89	2558.64	1193.24	1365.4
Olfr293	1176	3751.35	2280.67	1470.69	809.981
LOC328825	1177	3751.03	2464.06	1286.97	1177.08
Sult1b1	1178	3750.93	2508.99	1241.94	1267.05
LOC625603	1179	3750.35	2453.52	1296.83	1156.69
Ephx1	1180	3749.54	2254.05	1495.49	758.554
Dscr1	1181	3749.4	2216.65	1532.75	683.897
XM_356649	1182	3747.8	2487.42	1260.38	1227.04
ENSMUST00000057415	1183	3747.5	2458.33	1289.17	1169.16
AK054316	1184	3746.92	2411.18	1335.74	1075.44
Lgals3bp	1185	3746.53	2353.81	1392.72	961.089
Eif3s12	1186	3746.4	2487.71	1258.69	1229.02
Pla2g4c	1187	3746.02	2149.06	1596.96	552.097
LOC215605	1188	3745.33	2474.8	1270.53	1204.27
mCT155834	1189	3744.34	2480.44	1263.89	1216.55
AI747699	1190	3743.64	2338.7	1404.94	933.755
AI747699	1191	3743.64	2338.7	1404.94	933.755
Stra6	1192	3743.04	2278.44	1464.6	813.838
Gm1855	1193	3742.93	2396.23	1346.69	1049.54
Olfr344	1194	3742.84	2402.49	1340.35	1062.14
LOC432548	1195	3741.92	2462.92	1279	1183.92
Pycr2	1196	3741.27	2255.22	1486.05	769.172
LOC433383	1197	3740.96	2485.43	1255.53	1229.9
BC016201	1198	3740.96	1882.72	1858.24	24.4728
LOC432721	1199	3740.27	2410.53	1329.74	1080.8
LOC216036	1200	3739.88	2470.14	1269.74	1200.4
Rps21	1201	3739.38	2334.8	1404.59	930.209
mCT184197	1202	3738.81	2495.04	1243.77	1251.26
LOC434057	1203	3737.83	2444.36	1293.46	1150.9
Olfr632	1204	3736.48	2481.68	1254.79	1226.89
Ssu72	1205	3736.38	2332.33	1404.05	928.288
Rps12	1206	1143.42	125.039	1018.39	-893.346
Rps12	1207	1143.42	125.039	1018.39	-893.346
Mlf2	1208	3735.56	2401.14	1334.42	1066.72
Slc12a4	1209	3734.56	2261.67	1472.9	788.767
Poll	1210	3733.16	2059.13	1674.03	385.106
Tspan10	1211	3732.79	2466.82	1265.97	1200.85
LOC383308	1212	3732.67	2471.63	1261.04	1210.59
Gast	1213	3732.51	2460.74	1271.77	1188.97
LOC232077	1214	3731.92	1998.15	1733.77	264.383
Rpl29	1215	3731.51	2458.1	1273.41	1184.68
Gm951	1216	3731.24	2029.11	1702.13	326.975
mCT160462	1217	3731.17	2368.5	1362.66	1005.84
LOC435735	1218	3731.11	2257.21	1473.9	783.311
Rpl7a	1219	3730.89	2469.61	1261.28	1208.33
XM_357277	1220	3729.85	2214.57	1515.28	699.295
Pelo	1221	3729.46	2255.01	1474.45	780.559
AW146242	1222	3727.8	2275.91	1451.89	824.024
Dph1	1223	3727.55	2208.28	1519.28	688.998
Arfip2	1224	3726.94	2244.75	1482.19	762.569
Pex16	1225	3726.76	2087.66	1639.1	448.556
Msh3	1226	3726.72	2492.84	1233.88	1258.96
V1rg2	1227	3726.37	2438.67	1287.71	1150.96
Ndufb3	1228	3726.37	2337.4	1388.96	948.443
D12Ertd553e	1229	3726.14	2313.52	1412.62	900.891
Gpr62	1230	3726.09	2253.9	1472.19	781.705
Nkiras1	1231	3725.58	2157.34	1568.24	589.101
LOC239341	1232	3725.07	2470.48	1254.6	1215.88
Mrpl33	1233	3723.62	2275.46	1448.16	827.295
Hibch	1234	3723.54	1981.66	1741.88	239.779
Gpr63	1235	3722.87	2447.84	1275.03	1172.81
Mdh1	1236	3722.18	2260.73	1461.45	799.284
Abcb6	1237	3721.99	2403.07	1318.91	1084.16
Mrgprx2	1238	3721.66	2441.45	1280.21	1161.25
mCT160133	1239	3721.28	2451.12	1270.15	1180.97
Tgfb3	1240	3721.08	2282.74	1438.34	844.406
Tmc6	1241	3720.34	2399.75	1320.59	1079.15
Galnt12	1242	3720.05	2438.06	1281.99	1156.08
Jagn1	1243	3719.41	2232.51	1486.91	745.6
mCT61481	1244	3718.4	2279.99	1438.41	841.575
LOC433687	1245	3718.02	2451.79	1266.23	1185.55
mCT50852	1246	3717.75	2388.84	1328.91	1059.93
Rod1	1247	3717.56	2528.7	1188.86	1339.84
Susd4	1248	3717.38	2290.15	1427.23	862.917
Tor1b	1249	3717.15	2318.11	1399.04	919.068
D11Bwg0434e	1250	3716.46	2231.51	1484.95	746.566
Tmem9	1251	3716.37	2185.05	1531.32	653.722
LOC330948	1252	3715.8	2480.6	1235.2	1245.39
Me3	1253	3714.96	2258	1456.96	801.035
XM_195378	1254	3714.17	2498.85	1215.32	1283.53
Rps26	1255	3713.99	2421.26	1292.72	1128.54
Rpl19	1256	3713.52	2396.76	1316.76	1080
Psmb7	1257	3712.91	2042.94	1669.97	372.967
mCT49287	1258	3712.59	2506.7	1205.89	1300.81
LOC629879	1259	3712.05	2377.86	1334.19	1043.67
Olfr461	1260	3711.93	1762.37	1949.56	-187.196
XM_354686	1261	3711.14	2493.3	1217.84	1275.45
LOC384862	1262	3709.08	2280.04	1429.04	851.006
Ndufs5	1263	3708.88	2071.84	1637.04	434.798
C1galt1c1	1264	3707.45	2345.43	1362.02	983.414
AI451553	1265	3707.14	2345.98	1361.17	984.808
Mycs	1266	3706.42	2412.81	1293.62	1119.19
Rnf128	1267	3705.73	2158.28	1547.45	610.828
Abcc8	1268	3705.21	2469.44	1235.78	1233.66
Cbll1	1269	3705.1	2350.55	1354.54	996.013
Vdp	1270	3704.63	2492.15	1212.47	1279.68
Arcn1	1271	3704.45	2112.21	1592.24	519.965
Ard1	1272	3702.94	2327.75	1375.18	952.568
Zfp217	1273	3702.74	2366.97	1335.77	1031.2
Txndc12	1274	3700.07	2316.33	1383.74	932.591
Mospd3	1275	3699.29	2231.36	1467.93	763.423
XM_356920	1276	3699.15	2485.41	1213.75	1271.66
Ppapdc3	1277	3698.97	2172.32	1526.64	645.681
Coq9	1278	3697.38	2356.86	1340.51	1016.35
NegCont_116	1279	3696.87	1869.45	1827.41	42.0364
Slc41a2	1280	3696.78	2396.51	1300.27	1096.24
Fhl5	1281	3696.73	2487.33	1209.4	1277.93
LOC436081	1282	3695.21	2271.19	1424.02	847.169
XM_193145	1283	3695.05	2515.67	1179.38	1336.29
LOC435676	1284	3693.89	2465.38	1228.51	1236.87
Gp1bb	1285	3693.64	2305.49	1388.15	917.343
Rnase10	1286	3693.37	2459.77	1233.6	1226.17
E2f6	1287	3692.28	2228.11	1464.16	763.95
E2f6	1288	3692.28	2228.11	1464.16	763.95
Sccpdh	1289	3691.14	2275.18	1415.96	859.221
Timm23	1290	2806.33	204.382	2601.95	-2397.56
Mrpl12	1291	3690.17	2202.23	1487.94	714.288
Drap1	1292	3689.51	2160.63	1528.87	631.761
Olfr524	1293	3688.56	2256.89	1431.68	825.212
Olfr800	1294	3688.08	2277.73	1410.34	867.389
LOC245676	1295	3688.01	2384.61	1303.4	1081.2
LOC384785	1296	3687.88	2438.96	1248.92	1190.04
Papss1	1297	3687.74	2290.01	1397.73	892.283
Aup1	1298	3687.59	2165.47	1522.12	643.347
Gemin6	1299	3686	2071.52	1614.48	457.043
LOC432699	1300	3685.39	2317.94	1367.45	950.485
Psmc4	1301	3685.21	2258.75	1426.46	832.295
Tgoln2	1302	3683.6	2151.55	1532.04	619.514
BB091436	1303	3683.45	2137.58	1545.87	591.706
BE992747	1304	3683.32	2312.93	1370.39	942.538
Nsf	1305	3683.09	2390.59	1292.5	1098.09
mCT49371	1306	3681.88	2390.61	1291.26	1099.35
Mrps16	1307	3681.56	2180.13	1501.42	678.714
NegCont_919	1308	3681.1	2330.48	1350.62	979.858
Cmklr1	1309	3679.89	1474.35	2205.54	-731.199
Olfr1280	1310	3679.67	2310.85	1368.82	942.025
Rhpn1	1311	3679.4	1936.34	1743.05	193.288
Mfge8	1312	3679.23	2429.09	1250.14	1178.95
mCT127076	1313	3677.79	2234.88	1442.91	791.97
Lass2	1314	3677.04	2197.63	1479.41	718.225
Mustn1	1315	3675.92	2469.26	1206.66	1262.6
Abca4	1316	3675.88	2255.54	1420.35	835.189
Niban	1317	3675.78	2161.5	1514.29	647.207
mCT180610	1318	3675.48	2236.55	1438.93	797.615
Tagln3	1319	3674.97	2376.6	1298.38	1078.22
Kcnk16	1320	3674.74	2183.87	1490.88	692.992
Farp2	1321	3674.73	2160.15	1514.58	645.57
Mamdc4	1322	3674.47	2402.55	1271.92	1130.63
Aanat	1323	3673.3	227.83	3445.47	-3217.64
LOC436448	1324	3673.25	2484.27	1188.99	1295.28
LOC545028	1325	3672.62	2471.12	1201.5	1269.63
ENSMUST00000043440	1326	3672.59	2213.16	1459.44	753.718
Zdhhc24	1327	3672.53	2310.72	1361.81	948.908
LOC216185	1328	3671.86	2168.12	1503.74	664.375
Olfr982	1329	3671.02	2245.42	1425.6	819.823
Lmtk3	1330	3670.77	1819.7	1851.07	-31.3727
Hsp90b1	1331	3670.77	2255.18	1415.59	839.595
XM_194250	1332	3670.05	2434.49	1235.56	1198.93
Anpep	1333	3669.55	2395.79	1273.76	1122.02
Htra2	1334	3668.54	2407.17	1261.37	1145.81
Manbal	1335	3667.77	2303.12	1364.65	938.473
LOC545121	1336	3666.89	2523.97	1142.91	1381.06
Aplp1	1337	3666.36	2308.25	1358.1	950.15
LOC545721	1338	3666.03	2413.15	1252.88	1160.28
V1re5	1339	3664.53	2460.59	1203.94	1256.65
Gm92	1340	3663.6	2003.13	1660.46	342.673
D8Bwg1414e	1341	3663.12	2070.23	1592.89	477.333
LOC239245	1342	3662.23	2455.37	1206.86	1248.51
Trappc6a	1343	3477.55	2137.31	1340.24	797.076
Gdpd1	1344	3660.92	2335.03	1325.88	1009.15
Hap1	1345	3659.32	2330.5	1328.83	1001.67
Slc4a10	1346	3657.99	2213.64	1444.35	769.286
Hcfc1r1	1347	3657.81	2152.08	1505.73	646.343
Alg8	1348	3657.05	2166.28	1490.77	675.504
LOC545369	1349	3657.01	2467.47	1189.55	1277.92
Rps8	1350	3656.94	2344.58	1312.36	1032.21
Gsto2	1351	3656.69	2275.6	1381.09	894.517
Klrc1	1352	3136.38	311.092	2825.29	-2514.2
MGC118150	1353	3655.51	2386.28	1269.23	1117.05
Bambi	1354	3655.34	2473.04	1182.3	1290.73
XM_358994	1355	3654.76	125.079	3529.68	-3404.6
Glt8d1	1356	3654.5	2338.61	1315.89	1022.71
Cwf19l1	1357	3653.25	2400.75	1252.5	1148.25
D10Ertd322e	1358	3652.82	1947.76	1705.06	242.701
Syn1	1359	3652.73	2421	1231.73	1189.28
Dnahc9	1360	3652.57	62.7324	3589.83	-3527.1
Uxs1	1361	1180.45	31.5751	1148.87	-1117.3
Uxs1	1362	1180.45	31.5751	1148.87	-1117.3
Pgs1	1363	3650.94	2132.22	1518.72	613.499
mCT165084	1364	3650.06	2284.87	1365.19	919.688
Ccng1	1365	3648.75	2207.43	1441.31	766.118
Pomc1	1366	3647.56	1922.68	1724.88	197.798
Fuca2	1367	3646.73	2216.31	1430.42	785.892
Rpl28	1368	3646.67	2345.56	1301.11	1044.45
C130081G24	1369	3646.63	1922.76	1723.87	198.891
Ttc7b	1370	3646.5	2217.29	1429.21	788.082
Lrrc8a	1371	3646.48	1967.49	1679	288.49
Plcxd3	1372	3645.43	43.1638	3602.26	-3559.1
Ifna2	1373	3645.38	1824.52	1820.86	3.6561
Ifna7	1374	3645.26	1952.79	1692.48	260.306
Acot11	1375	3644.96	2191.48	1453.48	738.005
Olfr1301	1376	3644.91	2360.38	1284.54	1075.84
Mtg1	1377	3644.69	2290.08	1354.61	935.475
Cask	1378	3644.57	2275.88	1368.69	907.195
Tmem45a	1379	3643.6	2432.26	1211.33	1220.93
Mgea6	1380	3643.12	2075.52	1567.59	507.934
LOC432491	1381	3642.95	2124.57	1518.38	606.191
Sprr2h	1382	3642.94	1937.53	1705.41	232.126
Entpd7	1383	3642.64	2279.25	1363.39	915.865
Cnnm1	1384	3642.58	2224.28	1418.3	805.974
Rpl27a	1385	3642.56	2449.92	1192.63	1257.29
Angptl2	1386	3641.53	2247.35	1394.18	853.166
Nifun	1387	3640.16	2059.7	1580.46	479.239
Slc9a9	1388	3639.88	2152.04	1487.84	664.201
BB459535	1389	3639.31	2203.38	1435.93	767.452
Ppan	1390	3638.98	2210.67	1428.31	782.358
Ppan	1391	3638.98	2210.67	1428.31	782.358
Ndufa7	1392	3637.62	368.041	3269.58	-2901.54
NegCont_956	1393	3635.9	2256.11	1379.79	876.325
Tmco3	1394	3635.82	2198.01	1437.82	760.193
Usp16	1395	3635.17	2263.44	1371.73	891.719
Tnfsf15	1396	3634.74	2277.05	1357.69	919.356
Ltb4r1	1397	3634.56	2171.13	1463.43	707.704
Apof	1398	3632.97	2319.2	1313.77	1005.43
Gm394	1399	3632.27	2296.96	1335.31	961.647
Trim52	1400	3630.94	2427.82	1203.13	1224.69
Mtmr11	1401	3630.48	2303.59	1326.89	976.704
Bet1l	1402	3630.08	2146.59	1483.49	663.103
Gm994	1403	3629.61	2233.13	1396.48	836.649
mCT156549	1404	3629.3	2393.23	1236.07	1157.17
Tceal8	1405	3629.27	2086.54	1542.73	543.817
Deaf1	1406	3628.79	2200.28	1428.52	771.757
XM_123604	1407	3628.56	2205.11	1423.46	781.649
Rpl21	1408	3809.22	2489.37	1319.85	1169.52
XM_145153	1409	3627.27	2465.56	1161.71	1303.85
Vmo1	1410	3626.55	2348.51	1278.04	1070.48
Cntn3	1411	3626.22	2173.5	1452.72	720.777
Stk25	1412	3625.47	2410.58	1214.89	1195.69
LOC268300	1413	3625.42	2308.44	1316.98	991.469
Gnb2l1	1414	2740.46	72.6559	2667.8	-2595.15
Gnb2l1	1415	2740.46	72.6559	2667.8	-2595.15
Cbln3	1416	3624.51	2478.64	1145.86	1332.78
Epn1	1417	3624.37	2324.03	1300.34	1023.68
S100a15	1418	3624	2180.8	1443.2	737.592
Nudt18	1419	3623.25	2172.68	1450.58	722.102
XM_124829	1420	3622.95	2402.78	1220.17	1182.6
Tm2d1	1421	3620.58	2290.4	1330.18	960.214
Derl1	1422	3620.47	2111.89	1508.58	603.317
LOC213533	1423	3620.34	2427.66	1192.68	1234.97
Eif2c1	1424	3618.46	2302.62	1315.85	986.769
Paqr7	1425	2444.29	1458.2	986.088	472.114
Csrp1	1426	3618.03	2203.41	1414.62	788.789
LOC382843	1427	3617.48	2384.44	1233.03	1151.41
BE950716	1428	3617.36	2018.07	1599.29	418.779
Spg3a	1429	3616.79	2323.42	1293.36	1030.06
Mtx2	1430	3616.75	2228.09	1388.66	839.426
mCT14765	1431	3616.69	2404.15	1212.54	1191.61
Hyal4	1432	3616.34	2110.55	1505.79	604.756
Olfr1024	1433	3616.16	2159.99	1456.16	703.828
NegCont_572	1434	3615.42	2362.37	1253.04	1109.33
NegCont_662	1435	3613.57	1947.92	1665.65	282.27
Rps14	1436	3612.79	2472.68	1140.11	1332.58
Amac1	1437	3611.24	2362.23	1249	1113.23
BB431727	1438	3610.35	2076.38	1533.97	542.414
Ckap1	1439	3609.55	2188.57	1420.97	767.6
Psma2	1440	3608.86	2154.03	1454.82	699.21
Rpe65	1441	3608.28	2269.5	1338.78	930.72
Olfr519	1442	3607.17	2273.99	1333.19	940.797
ENSMUST00000000012	1443	3606.51	2355.98	1250.53	1105.46
LOC544741	1444	3605.39	2367.61	1237.78	1129.83
Copg	1445	3604.54	46.2422	3558.29	-3512.05
Copg	1446	3604.54	46.2422	3558.29	-3512.05
mCT175766	1447	3604.53	2360.34	1244.19	1116.15
LOC432600	1448	3604.35	2359.26	1245.09	1114.17
LOC432600	1449	3604.35	2359.26	1245.09	1114.17
Mrps12	1450	3604.29	2107.22	1497.06	610.161
Rint1	1451	3603.73	2184.9	1418.83	766.07
Fastk	1452	3603.3	2272.53	1330.77	941.759
Pigb	1453	3602.87	2187.29	1415.58	771.716
Nppb	1454	3602.09	2367.98	1234.11	1133.86
Tmem141	1455	3601.05	2247.77	1353.28	894.489
XM_355769	1456	3600.78	2350	1250.78	1099.23
mCT4537	1457	3600.54	2363.56	1236.98	1126.58
BC033606	1458	3600.07	2150.11	1449.96	700.148
LOC229746	1459	3599.23	2447.46	1151.78	1295.68
Ntrk2	1460	3599.14	2168.98	1430.16	738.823
LOC384325	1461	3598.34	2050.96	1547.38	503.58
LOC432561	1462	3597.94	2142.65	1455.3	687.347
LOC233992	1463	3597.81	2384.99	1212.82	1172.17
Rps11	1464	3597.57	2287.56	1310.01	977.541
Spt1	1465	3596.82	2245.93	1350.88	895.052
Glrx2	1466	3596.37	2266.1	1330.26	935.842
LOC232974	1467	3595.53	1791.23	1804.3	-13.0671
Eme1	1468	3595.27	2278.03	1317.24	960.795
Klhl1	1469	3593.74	2349.5	1244.23	1105.27
LOC384254	1470	3592.17	2430.23	1161.93	1268.3
XM_356892	1471	3591.28	2402.55	1188.73	1213.81
XM_143314	1472	3590.03	2304.46	1285.57	1018.88
Si	1473	3589.97	2346.29	1243.68	1102.62
Gtf3a	1474	3589.92	2310.05	1279.86	1030.19
Gm582	1475	3589.78	2190.32	1399.46	790.855
Rpl15	1476	3589.76	2419.3	1170.46	1248.84
Atp6v1g2	1477	4319.39	2920.8	1398.58	1522.22
LOC432615	1478	3589.36	2378.49	1210.87	1167.63
Scn10a	1479	3589.32	381.397	3207.93	-2826.53
LOC546052	1480	3587.73	2402.98	1184.75	1218.23
AV312707	1481	3587.48	2304.27	1283.2	1021.07
AK034704	1482	3587.31	2155.97	1431.34	724.628
LOC328964	1483	3587.17	2338.35	1248.82	1089.53
Rnaseh2a	1484	3587.04	256.561	3330.48	-3073.91
Ubxd7	1485	2086.37	1067.31	1019.05	48.2599
Pabpnl1	1486	3586.19	2346.52	1239.66	1106.86
LOC435817	1487	3585.61	1994.92	1590.69	404.23
Slc25a12	1488	3585.58	2215.16	1370.42	844.738
Tbrg3	1489	1385.3	316.427	1068.87	-752.447
Tbrg3	1490	1385.3	316.427	1068.87	-752.447
Stxbp6	1491	3584.84	306.691	3278.15	-2971.46
Tcrb	1492	3584.1	2162.39	1421.72	740.667
Mrps10	1493	3583.57	2187.48	1396.09	791.395
Plf2	1494	3583.03	2276.65	1306.38	970.278
Nuak2	1495	3582.98	1811.75	1771.23	40.5213
XM_193911	1496	3582.75	2298.92	1283.83	1015.08
Ufm1	1497	3582.32	2199.1	1383.23	815.869
LOC243617	1498	3581.97	2411.51	1170.46	1241.06
Xpo4	1499	3581.54	2216.64	1364.9	851.739
Six6	1500	3581.47	2221.32	1360.15	861.165
LOC435687	1501	3581.32	2399.57	1181.75	1217.81
Tmem63b	1502	3580.7	2313.83	1266.87	1046.96
Pigs	1503	2305.87	189.805	2116.06	-1926.26
Pigs	1504	2305.87	189.805	2116.06	-1926.26
mCT155703	1505	3578.83	2045.43	1533.4	512.026
Ggh	1506	3577.43	2255.43	1322	933.424
Oplah	1507	1746.99	267.053	1479.94	-1212.88
BB118513	1508	3576.43	321.302	3255.12	-2933.82
NegCont_9	1509	3575.7	1712	1863.7	-151.704
Grpel1	1510	3575.25	2153.43	1421.81	731.62
MGC5739	1511	3575.11	2113.72	1461.39	652.334
XM_126851	1512	3574.8	2344.76	1230.04	1114.73
mCT154465	1513	3574.75	2146.66	1428.09	718.573
XM_110926	1514	3572.41	2248.19	1324.22	923.968
Slco1a5	1515	3572.16	2297.89	1274.27	1023.62
Gm1731	1516	3571.76	1794.7	1777.06	17.6422
Usp20	1517	3571.54	2298.87	1272.67	1026.2
mCT154116	1518	3571.35	2405.08	1166.27	1238.81
LOC232745	1519	3570.37	2337.81	1232.57	1105.24
Mrps28	1520	3568.12	2004.24	1563.88	440.368
mCT49516	1521	3567.52	2194.48	1373.04	821.435
Naglu	1522	3567.42	2183.31	1384.11	799.195
Gpr172b	1523	3566.73	2160.39	1406.34	754.052
Sprr2g	1524	3566.57	2372.23	1194.34	1177.89
Gldc	1525	3566.17	2211.52	1354.66	856.858
AB211064	1526	3565.71	2163.45	1402.27	761.181
Ccdc83	1527	3565.46	2253.41	1312.05	941.359
NegCont_731	1528	3563.49	1481.06	2082.43	-601.362
Twist2	1529	2850.89	1670.09	1180.8	489.299
Amph	1530	3562.34	2140.53	1421.81	718.723
Dcamkl2	1531	3561.54	1977.62	1583.91	393.711
Taf10	1532	3561.19	2059.77	1501.42	558.352
Igsf1	1533	3560.96	2349.36	1211.59	1137.77
Dusp22	1534	3559.74	2181.9	1377.84	804.054
Rpl36	1535	3559.55	2127.12	1432.42	694.701
LOC545161	1536	3559.08	2218.54	1340.54	877.996
LOC329527	1537	3558.72	2287.29	1271.43	1015.87
mCT51612	1538	3558.44	2380.57	1177.88	1202.69
Asb1	1539	3557.57	2074.3	1483.27	591.022
Fsd2	1540	3557.1	2215.76	1341.33	874.428
Cldn1	1541	3555.22	2032.6	1522.62	509.982
Mcfd2	1542	3554.54	1992.73	1561.81	430.915
XM_193262	1543	3554.51	2322.42	1232.09	1090.33
Slc22a17	1544	3553.5	2161.1	1392.4	768.701
Chek1	1545	3553.26	2335.09	1218.17	1116.92
LOC238766	1546	3553.24	2355.58	1197.66	1157.92
LOC383909	1547	3552.44	2418.24	1134.21	1284.03
Cgrrf1	1548	3552.41	2286.68	1265.74	1020.94
LOC219180	1549	3546.25	2250.67	1295.58	955.088
LOC433141	1550	3545.76	2264.29	1281.47	982.82
Asb18	1551	3545.49	2069.53	1475.96	593.574
mCT155099	1552	3545.39	2374.38	1171	1203.38
Muc6	1553	3544.67	2231.98	1312.69	919.29
Syt3	1554	3544.59	2083.48	1461.12	622.36
Lgmn	1555	3544.49	2190.69	1353.79	836.896
Crybb1	1556	3543.88	165.144	3378.73	-3213.59
Crybb1	1557	3543.88	165.144	3378.73	-3213.59
Apbb1	1558	3542.64	2247.83	1294.81	953.015
Ctsd	1559	3542.51	222.355	3320.16	-3097.8
C1qa	1560	3542.11	2176.69	1365.42	811.268
Gpd1	1561	3542.09	2098.2	1443.89	654.306
Gm1026	1562	3541.73	2325.97	1215.75	1110.22
Htr5b	1563	3540.5	2044.98	1495.52	549.463
Egln3	1564	3540.46	1952.97	1587.49	365.487
LOC240289	1565	3540.22	2097.99	1442.23	655.755
Gpr177	1566	3540.05	2251.18	1288.87	962.304
Olfr1477	1567	3539.48	2140.2	1399.28	740.926
Akap3	1568	3537.6	2082.3	1455.3	626.999
Epdr2	1569	3537.58	2027.3	1510.28	517.018
NegCont_845	1570	3537.58	2171.98	1365.59	806.393
mCT64366	1571	3536.86	2060.52	1476.34	584.182
LOC239658	1572	3536.81	2155.38	1381.43	773.946
XM_354595	1573	3536.73	2254.43	1282.3	972.125
Dnpep	1574	3536.34	2286.27	1250.08	1036.19
NegCont_458	1575	3536.04	2383.28	1152.76	1230.52
Jak1	1576	3535.77	1895.91	1639.86	256.054
Bdnf	1577	3535	2241.97	1293.03	948.942
mCT20200	1578	3534.85	2255.86	1278.99	976.865
Limk1	1579	3534.51	2123.23	1411.28	711.954
Dkk1	1580	3533.97	2282.27	1251.7	1030.56
Rplp2	1581	3532.45	2265.09	1267.36	997.725
D430007I03	1582	3531.1	1424.27	2106.84	-682.571
Sprr2f	1583	3530.77	2284.28	1246.48	1037.8
LOC381550	1584	3528.54	2245.92	1282.63	963.289
LOC383094	1585	3527.53	2168.66	1358.87	809.789
LOC242745	1586	3527.46	2050.47	1476.99	573.484
Tagln2	1587	3527.14	2254.17	1272.98	981.187
Tacstd1	1588	3526.68	2313.41	1213.26	1100.15
LOC384594	1589	3526.09	2231.17	1294.92	936.245
Smoc1	1590	3525.88	298.554	3227.32	-2928.77
NegCont_596	1591	3525.29	2319.49	1205.8	1113.68
Olfr818	1592	3523.89	1614.46	1909.43	-294.972
XM_356883	1593	3523.84	2351.27	1172.57	1178.71
Asb5	1594	3522.99	2093.52	1429.47	664.052
XM_354822	1595	3522.96	2151.15	1371.81	779.337
AI450886	1596	3522.83	1949.85	1572.98	376.864
mCT147199	1597	3522.77	2330.13	1192.64	1137.49
LOC545600	1598	3522.66	2314.84	1207.82	1107.02
Mrpl28	1599	3521.91	2133.96	1387.95	746.012
Gm1698	1600	3521.34	267.518	3253.82	-2986.3
XM_123814	1601	3520.92	2324.15	1196.76	1127.39
Wdr62	1602	3520.58	2028.12	1492.46	535.664
mCT147184	1603	3519.79	2188.84	1330.96	857.882
LOC545550	1604	3518.37	2377.53	1140.84	1236.7
XM_140164	1605	3517.66	2222.28	1295.38	926.907
Def8	1606	3517.43	2215.66	1301.78	913.885
LOC384704	1607	3517.09	2159	1358.09	800.911
Ern1	1608	3516.3	2002.77	1513.53	489.233
AU021760	1609	3516.1	2337.03	1179.07	1157.95
Cngb1b	1610	3515.98	2172.98	1343	829.977
Spg20	1611	3515.93	2118.09	1397.84	720.246
LOC432665	1612	3515.75	2320.34	1195.41	1124.92
LOC545172	1613	3515.54	2321.43	1194.11	1127.32
NegCont_325	1614	3515.19	118.847	3396.34	-3277.49
Ipo4	1615	3513.28	2300.56	1212.71	1087.85
NegCont_851	1616	3513.26	2121.86	1391.39	730.47
Cdc16	1617	3512.9	2238.94	1273.96	964.98
NegCont_904	1618	3512.61	1992.97	1519.64	473.336
XM_358932	1619	3512.28	2326.07	1186.2	1139.87
Mea1	1620	3512.17	2055.15	1457.02	598.138
LOC436054	1621	3511.78	2278.7	1233.09	1045.61
Vps28	1622	3510.48	2003.29	1507.19	496.097
Fbxl15	1623	3510.03	2095.9	1414.13	681.773
Gm739	1624	3509.8	2161.96	1347.84	814.113
Ifrd2	1625	3509.77	2199.76	1310.01	889.748
Olfr665	1626	3509.61	2030.14	1479.47	550.667
Dnajc12	1627	3509.37	2174.68	1334.69	839.995
Higd2a	1628	3509.12	1773.61	1735.51	38.0951
XM_355809	1629	3507.68	2337.32	1170.35	1166.97
V1rh10	1630	3507.2	2266.74	1240.46	1026.28
Cyp7b1	1631	3507.09	128.979	3378.11	-3249.14
Olfr153	1632	3505.53	1922.34	1583.19	339.152
Cd164l2	1633	3502.73	2257.87	1244.86	1013.01
Tor1a	1634	3502.43	2162.02	1340.41	821.607
Ndfip2	1635	3501.73	2210.49	1291.23	919.259
Eif3s9	1636	3501.09	2165.58	1335.51	830.073
Slc30a4	1637	3500.74	2246.73	1254	992.732
Mare	1638	3500.56	2184.41	1316.15	868.263
Tdp1	1639	3499.82	2247.57	1252.25	995.311
Chrnb4	1640	3699.1	2159.13	1539.97	619.16
Gm1694	1641	3499.66	1598.46	1901.2	-302.732
mCT53828	1642	3498.77	2043.26	1455.51	587.749
AI790205	1643	3498.61	2243.07	1255.53	987.538
Ceacam2	1644	1685.16	150.727	1534.44	-1383.71
Ceacam2	1645	1685.16	150.727	1534.44	-1383.71
Arf5	1646	3498.33	1662.12	1836.21	-174.082
Pold4	1647	3498.15	2229.17	1268.98	960.185
Wipi1	1648	3497.89	2281.21	1216.68	1064.53
LOC245391	1649	3497.36	2370.11	1127.26	1242.85
NegCont_870	1650	3497.19	2219.5	1277.68	941.818
BC021367	1651	3496.7	2124.68	1372.03	752.651
Hmbs	1652	3496.38	2094.79	1401.58	693.21
Hmbs	1653	3496.38	2094.79	1401.58	693.21
Txn2	1654	3496.28	2081.06	1415.22	665.844
Syngr4	1655	3495.85	1885.4	1610.45	274.954
Eif2s3x	1656	3494.43	2191.52	1302.91	888.613
Tnfrsf21	1657	3493.59	2032.33	1461.26	571.07
Me2	1658	3493.51	2133.45	1360.06	773.387
Psca	1659	3493.49	2162.6	1330.88	831.721
LOC383225	1660	3492.99	2053.22	1439.78	613.438
BC030870	1661	3492.97	1894.59	1598.37	296.219
Slc16a8	1662	3492.87	2176.3	1316.56	859.743
BB327186	1663	3491.41	2275.91	1215.5	1060.41
LOC225416	1664	3491.28	2292.41	1198.87	1093.54
Atp6ap1	1665	3491.26	2138.34	1352.93	785.412
Cdh15	1666	3489.72	2082.92	1406.8	676.126
Tsg101	1667	3489.17	2226.93	1262.24	964.696
Abi2	1668	3488.95	2264.17	1224.78	1039.39
Abi2	1669	3488.95	2264.17	1224.78	1039.39
mCT49369	1670	3488.92	2234.62	1254.3	980.324
Mpa2	1671	3488.84	1828.66	1660.18	168.478
XM_136685	1672	3487.65	2313.06	1174.6	1138.46
Slc35a2	1673	3487.63	2196.53	1291.11	905.423
Ccdc63	1674	3487.19	2289.81	1197.38	1092.44
Rya3	1675	3486.41	1943.53	1542.88	400.642
LOC242025	1676	3486.31	2189.09	1297.23	891.856
Ppib	1677	3486.06	2153.89	1332.17	821.718
Gp6	1678	3485.68	2293.65	1192.03	1101.62
Slfnl1	1679	3484.98	1818.16	1666.82	151.345
Cd63	1680	3484.65	2202.38	1282.27	920.116
Mrpl30	1681	3483.98	2139.72	1344.26	795.453
LOC433625	1682	3483.79	2090.15	1393.64	696.511
E330033L03	1683	3483.37	386.738	3096.64	-2709.9
Slc30a5	1684	3483.19	17.295	3465.89	-3448.6
B930054O08	1685	3482.87	1968.3	1514.57	453.732
Arhgdig	1686	3482.8	2180.54	1302.26	878.278
Tsfm	1687	3482.29	2043.27	1439.03	604.237
LOC546164	1688	3481.94	2260.52	1221.42	1039.1
XM_357496	1689	3481.14	2332.95	1148.19	1184.76
Nploc4	1690	3480.96	1548.25	1932.71	-384.461
XM_358003	1691	3480.61	2035.93	1444.68	591.25
AY512931	1692	3479.75	1508.75	1971	-462.251
Cox6b1	1693	3478.67	2144.83	1333.83	811
Als2cr4	1694	2334.79	938.48	1396.31	-457.827
LOC385977	1695	3475.23	2319.82	1155.41	1164.42
Abhd11	1696	1482.92	105.076	1377.84	-1272.76
Mrpl4	1697	3584.95	2178.81	1406.14	772.663
LOC433184	1698	3473.4	41.1426	3432.26	-3391.12
Tmem98	1699	3472.38	2292.09	1180.3	1111.79
XM_134284	1700	3471.83	2271.03	1200.8	1070.22
Acot9	1701	3471.53	2083.81	1387.72	696.087
Csda	1702	3471.17	2137.42	1333.75	803.671
LOC436332	1703	3470.63	2209.55	1261.07	948.478
mCT155957	1704	3470.41	2247.74	1222.67	1025.06
mCT145609	1705	3469.92	2282.95	1186.97	1095.97
Pold2	1706	3469.76	1981.69	1488.07	493.626
Dpm2	1707	3469.26	1885.2	1584.06	301.136
Yipf7	1708	3466.79	2147.82	1318.96	828.86
Rffl	1709	3466.24	1959.19	1507.05	452.148
Phf5a	1710	3465.6	133.629	3331.97	-3198.34
LOC270499	1711	3465.46	2286.28	1179.18	1107.1
Endogl1	1712	3464.99	2080.82	1384.17	696.65
Tbrg1	1713	3464.72	2094.92	1369.8	725.112
mCT184097	1714	3463.05	2017.17	1445.88	571.284
LOC225475	1715	3462.99	1908.06	1554.93	353.131
LOC545545	1716	3461.58	2270.47	1191.11	1079.36
Ap3m1	1717	3461.51	2164.6	1296.91	867.684
Cib1	1718	3461.33	1936.62	1524.71	411.91
Tmem40	1719	3460.65	2266.13	1194.52	1071.61
mCT157864	1720	3460.43	2136.2	1324.23	811.967
Ckmt1	1721	3460.3	2054.95	1405.34	649.615
NegCont_766	1722	3460.21	2236.22	1223.99	1012.24
Carkl	1723	3459.48	2035.75	1423.73	612.016
Selk	1724	3458.99	2001.15	1457.85	543.304
NegCont_841	1725	3457.77	1639.96	1817.81	-177.853
Glipr2	1726	3456.94	283.169	3173.77	-2890.61
AU022436	1727	3455.28	1576.72	1878.57	-301.849
Acy1l2	1728	3453.79	2121.38	1332.4	788.978
Foxn4	1729	3453.66	1882.96	1570.7	312.268
AK028278	1730	3453.55	2122.33	1331.22	791.111
LOC432754	1731	3453.44	1984.46	1468.99	515.471
Phyh	1732	3453.06	2024.09	1428.96	595.131
AU022754	1733	3452.18	2259.77	1192.41	1067.36
NegCont_582	1734	3452.11	188.809	3263.31	-3074.5
Galns	1735	3451.77	2240.15	1211.62	1028.53
Rpl18a	1736	3451.67	2282.68	1168.99	1113.69
Gale	1737	3451.09	2090.92	1360.17	730.755
mCT57537	1738	3450.83	2250.42	1200.41	1050.02
Gabrb3	1739	3450.36	1973.27	1477.09	496.172
XM_193969	1740	3449.89	2263.39	1186.5	1076.9
XM_282887	1741	3449.76	2121.69	1328.08	793.611
LOC383364	1742	3449.41	2187.22	1262.2	925.02
Slc17a5	1743	3449.27	2162.23	1287.04	875.183
Olfr340	1744	3448.96	2172.14	1276.82	895.32
Bag1	1745	3448.88	2144.76	1304.12	840.647
Eda	1746	3447.4	1998.43	1448.96	549.47
Rab9b	1747	3446.93	2124.11	1322.82	801.283
LOC624855	1748	3444.53	2040.31	1404.23	636.078
Stard3nl	1749	3444.35	2078.58	1365.77	712.818
Olfr1203	1750	3443.58	1742.97	1700.61	42.3585
Slc24a3	1751	3443.1	2039.84	1403.26	636.582
Pdyn	1752	3442.96	2068.21	1374.75	693.467
Wdr66	1753	3442.88	1905.16	1537.72	367.436
Tm9sf2	1754	3442.55	2119.01	1323.54	795.466
Olfr215	1755	3442.25	315.113	3127.14	-2812.03
BC030499	1756	3441.85	2215.6	1226.25	989.355
Lxn	1757	3440.3	2207.62	1232.67	974.95
Ndufv1	1758	3440.18	2056.18	1384	672.181
LOC269432	1759	3440.15	2237.5	1202.65	1034.84
Zfp648	1760	3437.71	1951.9	1485.81	466.098
Slc13a2	1761	3436.58	2113.6	1322.98	790.622
LOC268698	1762	3435.1	2037.19	1397.91	639.279
Pgd	1763	3434.18	1983.45	1450.73	532.721
LOC268988	1764	3432.98	2197.33	1235.64	961.689
Ngfr	1765	3432.41	1900.28	1532.13	368.144
Fbxw14	1766	3432.16	1327.49	2104.67	-777.187
LOC545588	1767	3431.4	2261.66	1169.74	1091.92
LOC432801	1768	3431.34	2233.5	1197.84	1035.67
Otof	1769	3431.2	1989.47	1441.73	547.741
F8a	1770	3430.87	1843.23	1587.64	255.597
Fetub	1771	3430.24	1925.92	1504.32	421.604
Denr	1772	3429.45	2157.2	1272.26	884.936
XM_141875	1773	3428.92	1997	1431.92	565.085
Rnf5	1774	3427.95	1787.89	1640.05	147.839
LOC433319	1775	3427.7	2101.75	1325.96	775.791
Ildr1	1776	3427.58	2210.21	1217.37	992.835
LOC380867	1777	3427.36	1501.18	1926.19	-425.006
Dtymk	1778	3426.24	2038.98	1387.26	651.718
Gm484	1779	3425.66	2168.7	1256.96	911.737
Pcdha2	1780	3425.48	110.215	3315.27	-3205.05
Tmem85	1781	3425.47	1886.5	1538.97	347.536
Gnas	1782	2224.5	256.236	1968.26	-1712.03
Gnas	1783	2224.5	256.236	1968.26	-1712.03
Gnas	1784	2224.5	256.236	1968.26	-1712.03
Gnas	1785	2224.5	256.236	1968.26	-1712.03
Mrps11	1786	3424.32	1861.89	1562.43	299.46
Icam5	1787	3423.07	1957.12	1465.95	491.165
Psma5	1788	3421.14	2085.99	1335.14	750.848
Olfr43	1789	3420.86	1821.21	1599.65	221.563
LOC235424	1790	3420.45	2297.22	1123.23	1174
Olfr807	1791	3419.35	2247.97	1171.38	1076.59
Rcn3	1792	2134.73	471.494	1663.24	-1191.74
BC060293	1793	3417.26	2139	1278.26	860.741
Ddah1	1794	3414.87	2187.96	1226.91	961.056
AU015858	1795	3413.96	1989.53	1424.43	565.107
Ccdc88	1796	3412.65	2015.3	1397.34	617.962
Nalp14	1797	3412.32	2194.16	1218.17	975.989
Slc36a1	1798	1152.09	87.5942	1064.49	-976.898
LOC233991	1799	3411.95	2296.39	1115.56	1180.83
Cd40	1800	3411.88	2255.78	1156.1	1099.68
Eif2ak1	1801	1598.03	389.544	1208.49	-818.945
Eif2ak1	1802	1598.03	389.544	1208.49	-818.945
Rasal1	1803	3411.44	304.905	3106.54	-2801.63
Sox5	1804	3410.64	2165.68	1244.96	920.718
Cxx1b	1805	3408.25	2049.21	1359.04	690.169
D13Ertd297e	1806	3407.76	2157.95	1249.81	908.139
Dhrs2	1807	3407.43	2087.68	1319.74	767.941
Snx24	1808	3406.72	2274.96	1131.76	1143.2
AB056442	1809	3406.42	2156.97	1249.45	907.515
mCT162494	1810	3406.4	2127.06	1279.35	847.709
Pqbp1	1811	3405.83	2089.73	1316.1	773.628
Mlstd2	1812	3405.47	2217.2	1188.27	1028.93
mCT148700	1813	3404	2093.61	1310.39	783.215
Pigq	1814	3110.92	1595.12	1515.8	79.3114
Man2a1	1815	3360.9	276.629	3084.28	-2807.65
Man2a1	1816	3360.9	276.629	3084.28	-2807.65
Cntnap1	1817	3401.42	2045.69	1355.74	689.95
Uqcrb	1818	3401.02	1862.92	1538.1	324.828
LOC243823	1819	3400.27	2160.63	1239.63	921.001
BB349228	1820	3399.89	2055.66	1344.24	711.42
mCT154976	1821	3399.58	2119.17	1280.41	838.763
Dusp6	1822	3399.38	2196.44	1202.94	993.506
Rpl30	1823	3398.82	2238.72	1160.1	1078.62
Plod2	1824	3398.74	2079.28	1319.46	759.824
Plod2	1825	3398.74	2079.28	1319.46	759.824
NegCont_208	1826	3397.6	1961.7	1435.89	525.812
mCT157024	1827	3397.4	2032.22	1365.18	667.038
LOC436052	1828	3396.87	2069.07	1327.8	741.272
AK044390	1829	3393.81	1853.02	1540.79	312.23
Myl3	1830	3393.56	2170.88	1222.69	948.192
NegCont_685	1831	3393.4	1612.92	1780.48	-167.564
Bcat1	1832	3393.2	1900.08	1493.12	406.964
Bcat1	1833	3393.2	1900.08	1493.12	406.964
Tmem126a	1834	3392.22	1764.35	1627.87	136.478
Txndc5	1835	3391.51	2045.09	1346.42	698.669
Ogg1	1836	3389.97	1913.05	1476.92	436.136
Mrpl34	1837	3389.74	2098.95	1290.79	808.166
Tmem16k	1838	3389.57	2122.09	1267.48	854.613
Alg1	1839	2918.17	1757.98	1160.19	597.787
mCT50755	1840	3387.64	2223.26	1164.38	1058.88
Hddc3	1841	3387.32	1703.08	1684.24	18.836
Ddc	1842	3387.25	1922.25	1464.99	457.263
Sh3kbp1	1843	3387.07	1799.96	1587.1	212.861
Hspa14	1844	868.377	25.4631	842.913	-817.45
AI115486	1845	3386.74	2110.17	1276.57	833.592
Senp7	1846	2489.42	1221.16	1268.26	-47.1015
Senp7	1847	2489.42	1221.16	1268.26	-47.1015
LOC383691	1848	3386.61	2081.8	1304.81	776.987
Itgb8	1849	3386.4	2200.93	1185.47	1015.46
Zic3	1850	3386.17	2132.51	1253.66	878.849
Acsl6	1851	3385.86	1935.33	1450.54	484.79
Tsta3	1852	3385.18	1983.82	1401.36	582.464
Ysk4	1853	3385.16	1996.78	1388.37	608.408
NegCont_829	1854	3385.13	1974.38	1410.75	563.629
LOC383815	1855	3383.17	2152.13	1231.04	921.089
Gm315	1856	3382.8	2076.65	1306.15	770.496
Rnf183	1857	3382.27	2221.73	1160.54	1061.2
Arl1	1858	3382.19	2095.65	1286.54	809.115
AU040972	1859	3380.94	1462.26	1918.68	-456.414
Dusp4	1860	1633.98	125.227	1508.75	-1383.53
Dusp4	1861	1633.98	125.227	1508.75	-1383.53
Hint3	1862	3379.68	1793.35	1586.33	207.02
XM_356686	1863	3378.85	2254.44	1124.41	1130.03
AU022538	1864	3378.82	1788.66	1590.16	198.499
D5Ertd605e	1865	3378.76	2213.89	1164.86	1049.03
LOC434417	1866	3378.56	2037.34	1341.22	696.117
Rpl6	1867	3378.37	2126.34	1252.04	874.299
Rabl4	1868	3377.93	1936.1	1441.83	494.276
AK087307	1869	3377.63	1870.62	1507.02	363.6
BC021614	1870	3376.24	1984.68	1391.56	593.119
Slc26a7	1871	3375.13	2224.38	1150.75	1073.62
mCT186054	1872	3374.39	1939	1435.38	503.619
Cap2	1873	3373.71	2147.33	1226.38	920.953
NegCont_735	1874	3373.47	2111	1262.47	848.529
Gm1067	1875	3372.78	2117.08	1255.7	861.385
LOC436233	1876	3371.81	1876.6	1495.21	381.387
NegCont_138	1877	3370.98	1554.42	1816.56	-262.141
Dync1i1	1878	3924.01	2451.82	1472.19	979.63
XM_358162	1879	3369.39	2131.63	1237.76	893.866
XM_123649	1880	3368.89	1978.37	1390.52	587.848
Pdcd4	1881	3368.67	1984.6	1384.07	600.537
Brunol4	1882	3368.66	1977.25	1391.41	585.843
LOC433408	1883	3367.43	2053.18	1314.25	738.921
Suclg1	1884	3366.94	1941.02	1425.91	515.111
Mogat1	1885	3366.67	292.266	3074.41	-2782.14
AV147418	1886	3366.13	2012.5	1353.64	658.863
Fis1	1887	3364.6	1974.53	1390.07	584.451
LOC268676	1888	3364.47	2162.92	1201.55	961.372
mCT164960	1889	3364.03	2190.65	1173.38	1017.26
Sgk2	1890	3361.45	2261.78	1099.67	1162.11
Asb9	1891	3360.2	1734.65	1625.55	109.108
Rps6	1892	3359.92	2171.27	1188.65	982.618
NegCont_149	1893	3357.56	1768.25	1589.32	178.933
Tas2r136	1894	3357.21	1930.62	1426.59	504.023
Casq2	1895	3357.17	2136.25	1220.92	915.328
Nipa2	1896	3355.43	2125.31	1230.12	895.194
Fmn1	1897	3355.1	1617.78	1737.32	-119.541
Mrps34	1898	3353.83	1978.4	1375.42	602.977
Psen1	1899	3353.78	1978.98	1374.8	604.174
BC055004	1900	3353.59	1693.1	1660.48	32.6187
Chrna9	1901	3352.42	2000.26	1352.16	648.108
Slamf1	1902	3351.76	1834.25	1517.51	316.735
Arhgef3	1903	3351	2100.35	1250.65	849.704
C78810	1904	3350.76	2088.4	1262.36	826.04
Cox5a	1905	907.934	142.593	765.341	-622.749
Cox5a	1906	907.934	142.593	765.341	-622.749
Olfr318	1907	3349.93	2061.35	1288.58	772.775
AY616753	1908	3349.6	2090.83	1258.78	832.052
Nudcd1	1909	3349.46	1942.6	1406.86	535.739
AI317237	1910	3349.43	1949.24	1400.19	549.055
Artn	1911	3349.35	1921.34	1428.01	493.339
AU018587	1912	3348.92	1945.18	1403.74	541.444
Wfdc1	1913	3348.31	2233.95	1114.35	1119.6
Spred3	1914	3348.01	2140.53	1207.48	933.056
C80198	1915	3347.42	1806.05	1541.38	264.672
ICRFP703B1614Q5.5	1916	3347.39	2180.65	1166.75	1013.9
Tmem129	1917	3347.38	1988.85	1358.54	630.308
Pycrl	1918	3347.21	1850.47	1496.74	353.73
XM_130993	1919	3346.92	2115.62	1231.31	884.309
Syngr3	1920	3346.25	1943.05	1403.2	539.856
NegCont_114	1921	3345.88	1780.68	1565.2	215.476
BB109128	1922	3345.58	2095.72	1249.85	845.869
mCT167205	1923	3345.47	2042.02	1303.45	738.574
Scyl1	1924	3345.42	2054.01	1291.41	762.593
Als2cr11	1925	3344.66	2012.46	1332.2	680.265
LOC269365	1926	3344.14	2191.69	1152.44	1039.25
Rps15	1927	3343.91	2128.61	1215.3	913.308
Ngfrap1	1928	3343.8	2107.23	1236.57	870.651
Sctr	1929	3343.25	2024.75	1318.5	706.251
Adam22	1930	3343.16	2023.52	1319.64	703.886
Ptges	1931	3343.09	1908.87	1434.22	474.655
LOC384179	1932	3343.06	2204.68	1138.37	1066.31
Gm1319	1933	3342.08	2170.71	1171.38	999.33
Ganab	1934	3341.72	2084.57	1257.15	827.414
Smyd2	1935	3341.68	2072.78	1268.9	803.876
Tub	1936	3340.73	2179.28	1161.45	1017.82
Hip2	1937	3340.31	1852.9	1487.41	365.489
mCT62438	1938	3339.8	1836	1503.8	332.2
ENSMUST00000015269	1939	3339.37	1942.63	1396.74	545.894
Rpl5	1940	3338.92	2267.88	1071.04	1196.84
Dennd2a	1941	3337.74	327.367	3010.37	-2683.01
Polr3c	1942	3336.74	2020.46	1316.28	704.174
Tmem42	1943	3335.93	1793.32	1542.6	250.717
XM_137325	1944	3335.6	110.68	3224.92	-3114.24
Rpl31	1945	3335.02	2198.18	1136.84	1061.34
Disp1	1946	3334.42	1977.17	1357.25	619.913
Capns1	1947	3333.31	2027.75	1305.56	722.199
Acot10	1948	3333.12	1943.34	1389.78	553.565
Olfr1305	1949	3333	2171.05	1161.95	1009.1
LOC433193	1950	3332.97	2106.31	1226.66	879.642
Olfr160	1951	3332.91	2061.7	1271.21	790.496
mCT152144	1952	3332.79	1925.53	1407.25	518.28
E2f1	1953	3332.39	1699.6	1632.79	66.8115
Psmd14	1954	3332.19	119.059	3213.13	-3094.07
Cav2	1955	3331.8	2195.55	1136.25	1059.29
Foxq1	1956	1344.51	100.439	1244.07	-1143.63
Foxq1	1957	1344.51	100.439	1244.07	-1143.63
Rnps1	1958	1035.27	126.752	908.516	-781.764
BC031181	1959	3331.35	1601.67	1729.68	-128.018
Ebi3	1960	3331.25	1877.65	1453.6	424.053
Stx17	1961	3330.72	1993.13	1337.59	655.543
Smyd3	1962	3462.48	1810.2	1652.28	157.922
mCT153973	1963	3326.22	2123.74	1202.48	921.26
Abcb4	1964	3326.1	1797.16	1528.94	268.215
Olfr110	1965	3325.6	2080.63	1244.97	835.663
V1rb6	1966	3325.45	2047.3	1278.15	769.156
XM_358101	1967	3325.36	2131.56	1193.8	937.766
LOC383883	1968	3324.45	2162.2	1162.26	999.938
LOC244512	1969	3324.02	2181.96	1142.05	1039.91
LOC214738	1970	3323.65	2162.8	1160.85	1001.94
Gcdh	1971	3323.51	1569.18	1754.33	-185.154
Tnfrsf12a	1972	3323.39	2067.25	1256.14	811.101
XM_356702	1973	3322.77	97.98	3224.79	-3126.81
Sptlc2	1974	3322.51	1866.62	1455.89	410.723
Ero1l	1975	3321.61	2186.25	1135.36	1050.9
XM_109386	1976	3321.27	2065.56	1255.71	809.847
Sulf2	1977	3321.16	62.4524	3258.71	-3196.26
Gm1574	1978	3319.42	2039.49	1279.93	759.556
Nmt1	1979	1054.77	18.5882	1036.18	-1017.59
Chmp6	1980	3319.23	1935.1	1384.13	550.965
LOC240750	1981	3318.88	2115.85	1203.03	912.815
Pfkfb1	1982	3318.18	2119.58	1198.6	920.987
Zcchc12	1983	3316.97	1833.69	1483.28	350.406
Slc29a1	1984	3316.24	2046.12	1270.12	776.002
Kalrn	1985	3118.14	1652.82	1465.33	187.49
Unc93b1	1986	3315.92	2064.38	1251.54	812.846
D1Ertd471e	1987	3315.87	2122.45	1193.42	929.025
Pde7a	1988	3315.86	1728.96	1586.9	142.055
Fgf4	1989	3315.79	413.651	2902.14	-2488.49
Tas2r119	1990	3315.5	2082.21	1233.29	848.919
mCT2278	1991	3315.24	2103.77	1211.46	892.308
Olfr114	1992	3312.88	1989.05	1323.83	665.22
mCT186233	1993	3310.52	2158.86	1151.66	1007.2
Lgtn	1994	3310.42	2004.83	1305.58	699.252
AK042298	1995	3310.1	1607.72	1702.38	-94.6665
Slc17a7	1996	3309.65	2070.03	1239.62	830.404
XM_354607	1997	3306.65	2228.35	1078.3	1150.05
Pdia5	1998	3306.64	2082.81	1223.83	858.982
[truncated: 13,825 more rows]

## Sheet: IMC_Genes_En.Mods_Top 25%ile 
Intramodular connectivity for genes in the enriched lean and obese modules (Total=18)
Gene Symbol	Ranking for kTotal	kTotal values with Rank<3956 (Top 25percentile)	kWithin	kOut	kDiff
Tgoln1	1	4836.04	3275.09	1560.95	1714.14
Reep5	2	4835.31	3317.08	1518.22	1798.86
Tead3	3	4833.74	3226.42	1607.32	1619.1
Dpm3	4	4821.84	3177.65	1644.19	1533.45
Rexo2	5	4814.13	3227.95	1586.18	1641.78
Golt1b	6	4811.28	3240.86	1570.42	1670.44
AI450907	7	4809.5	3265.91	1543.58	1722.33
Cgref1	8	4793.24	3303.65	1489.6	1814.05
XM_194026	9	4790.13	3265.2	1524.93	1740.27
mCT160183	10	4788.42	3276.29	1512.14	1764.15
Mbd3l2	11	4786.97	3097.05	1689.92	1407.13
AK129128	12	4786.73	3251.18	1535.54	1715.64
AK030421	13	4779.91	3227.22	1552.69	1674.53
AI662245	14	4772.27	3193.68	1578.58	1615.1
LOC244595	15	4764.92	3213.07	1551.85	1661.22
Ascl3	16	4762.94	3219.84	1543.1	1676.74
NegCont_262	17	4761.07	3129.56	1631.52	1498.04
LOC628928	18	4758.43	3194.54	1563.89	1630.64
Atp1b4	19	4756.18	3237.38	1518.8	1718.59
Olfr467	20	4747.54	3152.07	1595.47	1556.6
Oosp1	21	4746.93	3232.42	1514.52	1717.9
Sdf4	22	1273.97	46.366	1227.6	-1181.24
Cdh16	23	4738.62	3229.05	1509.57	1719.48
Slc24a6	24	4737.17	3169.69	1567.48	1602.2
Pigk	25	4733.24	3203.01	1530.23	1672.79
Krtcap2	26	4724.86	3118.8	1606.06	1512.73
LOC242627	27	4724.37	3198.73	1525.64	1673.09
Olfr1084	28	4724.13	3220.84	1503.29	1717.55
mCT167182	29	4716.93	3219.55	1497.39	1722.16
Crb2	30	4715.9	3242.48	1473.41	1769.07
Tmbim4	31	4715.77	3256.76	1459.01	1797.75
Olfr1037	32	4715.17	3204.28	1510.89	1693.39
Cmas	33	4713.14	3223.69	1489.45	1734.23
Copz2	34	4709.81	3100.3	1609.51	1490.79
Scarb2	35	4708.67	3185.88	1522.79	1663.09
Pecr	36	4707.65	3060.29	1647.36	1412.94
Edem2	37	4707.58	3159.81	1547.78	1612.03
Alg5	38	4705.7	3203.47	1502.23	1701.25
Ift20	39	4704.99	3098.52	1606.46	1492.06
V1rg10	40	4700.05	3173.98	1526.07	1647.91
Spg7	41	4695.31	3196.35	1498.96	1697.39
Zfp407	42	2523.29	1062.46	1460.84	-398.378
AW743345	43	4692.88	3134.4	1558.48	1575.92
Ugt3a1	44	4690.23	3156.56	1533.68	1622.88
NegCont_602	45	4689.14	3110.22	1578.93	1531.29
mCT168794	46	4689.02	3187.1	1501.92	1685.18
Ubl4	47	4687.99	3131.07	1556.92	1574.15
mCT157409	48	4684.12	3174.62	1509.49	1665.13
Gnat2	49	4683.38	3062.67	1620.71	1441.95
Ndufc2	50	4680.39	3230.31	1450.07	1780.24
Rabac1	51	4679.72	3139.12	1540.6	1598.52
Hif1an	52	4677.23	3103.08	1574.15	1528.93
Hif1an	53	4677.23	3103.08	1574.15	1528.93
Olfr1110	54	4675.39	3078.02	1597.36	1480.66
Olfr1245	55	4667.67	3137.11	1530.56	1606.55
D2Bwg0886e	56	4666.97	3131.83	1535.14	1596.69
Slc35b1	57	4664.62	3143.21	1521.41	1621.8
AU015558	58	4662.98	3185.49	1477.49	1708
Myh1	59	4661.06	3095.21	1565.85	1529.36
Ssr3	60	4660.68	3142.03	1518.65	1623.38
Sprr2j	61	4659	3150.69	1508.31	1642.37
H47	62	4658.87	3038.53	1620.35	1418.18
Bcap31	63	4658.87	3141.29	1517.57	1623.72
BC004004	64	4656.15	3139.8	1516.35	1623.45
BC017133	65	4654.04	2924.54	1729.5	1195.04
XM_285957	66	4653.23	3158.86	1494.37	1664.49
mCT162570	67	4653.01	3188.85	1464.16	1724.69
LOC435887	68	4650.26	3158.07	1492.18	1665.89
Olfr523	69	4647.83	3168.36	1479.47	1688.88
Oact1	70	4644.63	3143.91	1500.72	1643.19
Cyb561	71	4644.35	3146.9	1497.45	1649.45
Tmem4	72	4643.58	3188.46	1455.13	1733.33
Pycr1	73	4638.24	2967.74	1670.5	1297.24
Gpr180	74	4638.11	3138.57	1499.54	1639.03
Ckb	75	4638.02	3088.52	1549.5	1539.03
Fkbp2	76	4633.32	3120.88	1512.44	1608.44
Prkcsh	77	4632.37	3146.6	1485.77	1660.84
Dhrs7b	78	4631.08	3002.06	1629.02	1373.04
Dnajc3	79	4629.22	3044.76	1584.46	1460.3
XM_356672	80	4626.09	3099.16	1526.92	1572.24
Rps27l	81	4471.02	3017.43	1453.59	1563.84
Il31	82	4621.39	3168.1	1453.29	1714.81
Olfr122	83	4616.43	2970.02	1646.41	1323.61
Rag1ap1	84	4616.34	3159.32	1457.02	1702.3
Slc35b2	85	4614.04	3165.16	1448.88	1716.27
Fbs1	86	4609.88	3063.26	1546.62	1516.64
Yipf1	87	4608.87	3080.26	1528.61	1551.65
Pld3	88	4607.5	3091.48	1516.01	1575.47
Gba	89	4605.25	3152.3	1452.95	1699.35
Mapbpip	90	4604.96	3098.87	1506.08	1592.79
Vkorc1	91	4602.14	3174.02	1428.12	1745.91
Ddost	92	4599.25	3083.76	1515.49	1568.27
Olfr1355	93	4596.2	3043.52	1552.68	1490.85
Txndc4	94	4595.76	2989.9	1605.86	1384.04
Olfr1109	95	4592.17	3009.22	1582.95	1426.28
Olfr679	96	4591.74	3083.55	1508.2	1575.35
XM_358111	97	4591.45	2965.9	1625.55	1340.35
Srp9	98	4589.76	3082.58	1507.17	1575.41
Gmds	99	4587.75	3112.45	1475.31	1637.14
D2Ertd112e	100	4587.31	3138.69	1448.62	1690.06
XM_357180	101	4586.56	3030.8	1555.77	1475.03
NegCont_463	102	4585.43	3035.64	1549.79	1485.84
Perld1	103	4585.23	3103.29	1481.93	1621.36
Uts2	104	4584.55	3097.11	1487.44	1609.68
mCT65921	105	4583.96	3119.94	1464.01	1655.93
Olfr652	106	4583.25	2948.47	1634.77	1313.7
Ormdl3	107	4576.27	3000.86	1575.41	1425.44
Sil1	108	4574.06	3055.78	1518.28	1537.5
Sil1	109	4574.06	3055.78	1518.28	1537.5
Olfr295	110	4572.79	3016.47	1556.32	1460.15
Slc39a13	111	4567.51	3087.02	1480.49	1606.53
mCT6608	112	4567.23	3109.89	1457.34	1652.55
Gpr89	113	4566.25	2985.45	1580.8	1404.65
Dqx1	114	4566.03	3096.57	1469.46	1627.1
V1rc15	115	4566.03	2763.3	1802.73	960.57
Nucb1	116	4564.55	3041.02	1523.53	1517.49
Tmprss2	117	4563.98	3055.24	1508.74	1546.51
Gnat3	118	4563.65	3013.94	1549.72	1464.22
LOC434168	119	4563.09	3038.72	1524.37	1514.34
mCT49615	120	4559.22	2936.01	1623.22	1312.79
Ndufa1	121	4559.18	3117.67	1441.51	1676.15
BE948912	122	4557.27	3066.82	1490.45	1576.37
Tcf23	123	4556.94	2948.67	1608.28	1340.39
Mif	124	4554.35	2860.51	1693.84	1166.66
Mif	125	4554.35	2860.51	1693.84	1166.66
Kdelr3	126	4551.83	3102.23	1449.59	1652.64
Polr2l	127	4549.26	2915.57	1633.69	1281.89
Kdelr1	128	4549.21	3007.5	1541.72	1465.78
Scamp1	129	4546.58	3050.85	1495.74	1555.11
Ergic3	130	4545.82	3072.64	1473.18	1599.46
Nucb2	131	4545.74	3013.97	1531.76	1482.21
Aig1	132	4543.81	3043.12	1500.68	1542.44
Ndufa13	133	4542.39	2990.49	1551.89	1438.6
Armet	134	1785.28	441.454	1343.83	-902.372
Armet	135	1785.28	441.454	1343.83	-902.372
Rhd	136	4541.31	3036.52	1504.79	1531.73
Atp5g1	137	4536.74	3016.95	1519.79	1497.16
LOC229879	138	4535.56	2938.41	1597.15	1341.25
Fgf15	139	4534.41	2980.4	1554.02	1426.38
Strn	140	1458.93	70.7298	1388.2	-1317.47
Strn	141	1458.93	70.7298	1388.2	-1317.47
Rps29	142	4534.21	2988.31	1545.9	1442.41
Rrbp1	143	4534.1	3072.35	1461.75	1610.6
Jam4	144	4533.63	3102.98	1430.65	1672.32
Mosc2	145	4533.17	2960.79	1572.38	1388.42
Sel1h	146	4531.91	3026.49	1505.42	1521.07
Olfr704	147	4531.83	2822.38	1709.45	1112.93
Slc39a11	148	4531.41	3084.72	1446.7	1638.02
Alg3	149	4530.4	2947	1583.4	1363.6
Dap	150	4530.17	3066.74	1463.43	1603.31
Rshl2	151	4393.19	2841.38	1551.81	1289.58
Glt8d3	152	4529.87	3072.22	1457.66	1614.56
Srp14	153	4529.15	2951.78	1577.37	1374.4
Vgf	154	4528.39	3012.41	1515.98	1496.43
Grhpr	155	4526.06	2981.54	1544.51	1437.03
mCT50743	156	4525.61	2945.17	1580.44	1364.73
Nenf	157	4525.01	3078.41	1446.6	1631.8
Sec11l3	158	4524.08	2988.63	1535.45	1453.19
Ssr4	159	4522.08	3046.64	1475.43	1571.21
Apoa2	160	4521.95	3022.1	1499.85	1522.25
LOC384919	161	4521.39	3045.35	1476.04	1569.31
St7	162	4520.98	2945.09	1575.89	1369.2
Rom1	163	4520.69	3047.55	1473.14	1574.41
Eny2	164	4520.1	3035.28	1484.82	1550.46
Sema3c	165	4513.74	3054.15	1459.59	1594.56
BC010787	166	4510.92	2978.63	1532.29	1446.34
Cog6	167	4510.9	3030.03	1480.87	1549.17
LOC433010	168	4508.45	3070.79	1437.66	1633.13
Ampd3	169	4507.96	2690.92	1817.04	873.888
Npdc1	170	4506.83	3046.37	1460.46	1585.91
NegCont_842	171	4505.67	2561.5	1944.17	617.328
LOC622404	172	4505.39	3041.14	1464.25	1576.9
LOC239760	173	4504.75	2775.71	1729.04	1046.66
Guk1	174	4503.45	2812.69	1690.76	1121.94
LOC434371	175	4501.08	2788.06	1713.02	1075.05
Ptrh1	176	4499.73	2919.35	1580.38	1338.98
Mrpl20	177	4499.59	2926.42	1573.17	1353.25
Atp6v0e2	178	4497.58	2938.34	1559.24	1379.11
Ndufb7	179	4496.65	2905.28	1591.37	1313.92
Alcam	180	813.558	116.409	697.149	-580.74
Alcam	181	813.558	116.409	697.149	-580.74
Ampd1	182	4495.94	3055.56	1440.38	1615.19
Tmed3	183	4495.21	3049.23	1445.98	1603.25
Mrpl51	184	4495.19	2894.2	1601	1293.2
Sepm	185	4494.52	2966.72	1527.8	1438.92
Scfd2	186	4493.57	2908.41	1585.16	1323.24
Scg3	187	4492.6	3083.16	1409.44	1673.73
mCT49836	188	4492.51	2958.34	1534.17	1424.17
Phgdhl1	189	4492.42	3025.85	1466.57	1559.28
Mgat4a	190	4492.27	3057.12	1435.15	1621.96
Slc2a6	191	4490.66	2969.29	1521.37	1447.92
Stra13	192	4486.67	2782.27	1704.4	1077.87
Isg20	193	4486.33	2715.27	1771.06	944.21
D10Ertd438e	194	4485.21	2842.16	1643.05	1199.12
Vkorc1l1	195	4098.39	2436.75	1661.65	775.104
Bzrpl1	196	4483.92	3012.28	1471.63	1540.65
mCT166606	197	4482.03	2924.82	1557.21	1367.61
Steap1	198	4481.45	2923.96	1557.49	1366.46
Fuca1	199	4479.75	2923.57	1556.18	1367.39
Ndufa2	200	4475.24	2818.34	1656.9	1161.45
LOC383538	201	4473.45	3073.25	1400.2	1673.05
Ptplad1	202	4472.85	2996.72	1476.13	1520.6
LOC546695	203	4470.3	3041.34	1428.97	1612.37
Serpina9	204	4469.7	2957.49	1512.21	1445.28
Spcs3	205	4468.15	2941.54	1526.61	1414.93
Hsd3b7	206	4467.94	3041.62	1426.33	1615.29
Lman1	207	4467.82	2876.61	1591.21	1285.4
Jtb	208	4466.84	2930.99	1535.84	1395.15
Tram1	209	4466.52	2834.93	1631.59	1203.34
Pon3	210	4466.18	2991.12	1475.06	1516.06
Pla2g12a	211	4465.22	3025.33	1439.89	1585.44
Atp1b1	212	4464.61	2981.24	1483.37	1497.87
Hsh2d	213	4464.48	2931.2	1533.28	1397.92
Drd1ip	214	4462.84	2914.28	1548.57	1365.71
Gc	215	4462.27	3036.31	1425.95	1610.36
mCT164993	216	4461.8	3063.22	1398.58	1664.64
Csnk	217	4460.55	3113.24	1347.3	1765.94
Tor2a	218	4455.43	2942.7	1512.73	1429.96
Gm1627	219	4454.39	2920.29	1534.11	1386.18
Gltp	220	4453.51	2896.45	1557.06	1339.39
Psmb4	221	4453.12	3003.28	1449.84	1553.44
Cyp2j6	222	4452.83	2915.57	1537.26	1378.31
Ndufb6	223	4452.34	2984.06	1468.28	1515.79
Hbld2	224	4452.18	2885.4	1566.77	1318.63
Syngr1	225	4451.2	3058.33	1392.87	1665.46
G6pc3	226	4449.33	2894.26	1555.07	1339.19
Hhip	227	4448.72	2996.55	1452.16	1544.39
Hhip	228	4448.72	2996.55	1452.16	1544.39
Gm485	229	4448.21	2810.43	1637.78	1172.65
Ndufs3	230	3549.45	2136.86	1412.6	724.263
Rhox5	231	4447.31	2936.74	1510.57	1426.18
Cml1	232	4447.06	3024.72	1422.34	1602.38
Olfr640	233	4446.85	2909.21	1537.63	1371.58
AU022167	234	4446.58	2999.55	1447.03	1552.52
NegCont_615	235	4445.38	3011.47	1433.91	1577.55
Ormdl2	236	4442.74	2778.19	1664.55	1113.64
Itgb4	237	4442.44	2771.08	1671.36	1099.72
Hint1	238	4441.79	3037.26	1404.53	1632.73
Odf3l1	239	4441.59	2980.24	1461.35	1518.89
Derl2	240	4438.61	2913.57	1525.05	1388.52
Pdrg1	241	4438.49	2912.95	1525.54	1387.4
BC019537	242	4438.47	2940.1	1498.37	1441.74
Cckbr	243	4438.26	2983.89	1454.37	1529.51
Glb1	244	4437.97	2984.08	1453.89	1530.19
Dnajc1	245	3230.23	1641.73	1588.5	53.2253
Tcta	246	4437.05	2857.78	1579.27	1278.51
Srprb	247	4436.05	2744.57	1691.48	1053.1
Parn	248	4434.83	2933.48	1501.35	1432.13
Ncstn	249	4434.8	2960.57	1474.23	1486.34
Olfr688	250	4433.09	2938.52	1494.56	1443.96
Ndufa3	251	4432.4	2952.83	1479.57	1473.26
Cpn1	252	4431.58	2989.21	1442.37	1546.84
Spast	253	4428.23	2870.97	1557.26	1313.71
Gsdm1	254	4427.26	2921.7	1505.56	1416.14
Ccl9	255	4423.56	3000.5	1423.06	1577.44
NegCont_94	256	4421.36	3038.22	1383.14	1655.08
Qdpr	257	4419.46	2830.88	1588.58	1242.31
Olfr433	258	4417.44	2900.35	1517.1	1383.25
Rpl38	259	4416.89	2978.08	1438.8	1539.28
NegCont_656	260	4415.84	2926.47	1489.37	1437.09
Nr1h3	261	4415.36	2951.37	1463.99	1487.39
Lrpap1	262	4414.54	2968.38	1446.16	1522.23
Gucy2c	263	4414.36	2965.08	1449.28	1515.8
Itm2c	264	4407.84	2853.79	1554.05	1299.74
Gpaa1	265	4407.53	3014.88	1392.65	1622.23
Trim75	266	4406.69	2868.5	1538.19	1330.3
Ccr1l1	267	4405.84	2805.49	1600.35	1205.15
Olfr1462	268	4404.38	2893.94	1510.44	1383.5
Ndufb8	269	4404.14	2909.16	1494.98	1414.18
Olfr285	270	4402.71	2983.48	1419.23	1564.25
Ier3ip1	271	4400.35	2848.68	1551.67	1297.01
Gns	272	4399.95	2877.74	1522.21	1355.52
Cope	273	4173.05	2676.51	1496.54	1179.96
Adpn	274	4398.9	2986.83	1412.07	1574.75
Olfr45	275	4398.67	2855.25	1543.43	1311.82
LOC383613	276	4395.45	2727.88	1667.58	1060.3
Ndufa12	277	3771.79	2362.72	1409.07	953.649
Plod3	278	4394.74	2985.59	1409.14	1576.45
LOC546294	279	4392.36	2972.01	1420.35	1551.66
Plekha8	280	4389.31	2769.69	1619.62	1150.08
Rab3d	281	4388.43	2820.03	1568.4	1251.63
Il1r2	282	4386.84	2878.84	1508	1370.83
Dpagt1	283	4386.72	2793.74	1592.98	1200.77
Arbp	284	4385.31	2996.05	1389.26	1606.79
Dhx40	285	2847.05	1647.2	1199.85	447.35
Pam	286	4384.14	2985.65	1398.5	1587.15
mCT167221	287	4383.72	2834.85	1548.87	1285.99
NegCont_952	288	4381.02	2864.1	1516.93	1347.17
Agpat3	289	4380.09	2793.36	1586.73	1206.64
Gcs1	290	4376.8	2888.31	1488.49	1399.82
BC048943	291	4376.38	2801.08	1575.29	1225.79
Ppapdc1	292	4374.97	2818.05	1556.92	1261.13
Prrg2	293	4374.11	2911.82	1462.29	1449.53
Mt3	294	4373.46	2640.5	1732.96	907.539
Tmed2	295	4372.61	2950.4	1422.22	1528.18
Omp	296	4372.51	2856.77	1515.73	1341.04
Tmed4	297	4371.81	2783.87	1587.94	1195.93
Spcs1	298	4370.65	2868.58	1502.08	1366.5
NegCont_827	299	4370.48	2872.67	1497.8	1374.87
ENSMUST00000024718	300	4366.06	2971.85	1394.21	1577.65
Bex2	301	4365.35	2938.26	1427.09	1511.17
Rhox3	302	3615.55	2355.64	1259.91	1095.73
AU021880	303	4363.57	2821.91	1541.66	1280.25
XM_203659	304	4363.14	2923.8	1439.34	1484.46
Gm317	305	4362.96	2928.99	1433.97	1495.03
BE993129	306	4361.86	2701.9	1659.96	1041.94
mCT148556	307	4356.86	2819.14	1537.72	1281.42
Zfp13	308	4355.4	2942.59	1412.81	1529.78
Nudt8	309	1521.77	62.5523	1459.22	-1396.66
Nudt8	310	1521.77	62.5523	1459.22	-1396.66
LOC545867	311	4354.36	2791.74	1562.62	1229.11
Hspc171	312	4349.21	2807.93	1541.29	1266.64
Cdipt	313	4347.94	2828.89	1519.05	1309.85
Hod	314	4392.17	2934.77	1457.4	1477.37
Ubl5	315	4310.82	2849.44	1461.39	1388.05
Mtdh	316	4346.48	2872.13	1474.36	1397.77
Gm71	317	4346.07	2749.49	1596.58	1152.9
Cthrc1	318	4343.4	2856.77	1486.63	1370.14
Ropn1l	319	4342.66	2828.13	1514.53	1313.6
Cox4i1	320	4342.37	2870.86	1471.51	1399.35
XM_122139	321	4342.02	2967.7	1374.32	1593.37
LOC432482	322	4341.72	2814.02	1527.7	1286.31
Bpgm	323	4340.96	2881.69	1459.27	1422.42
BC051070	324	4340.5	2905.93	1434.57	1471.36
Ssr1	325	4340.49	2837.33	1503.16	1334.17
Adam23	326	4337.14	2973.72	1363.41	1610.31
C78205	327	4336.57	2588.68	1747.89	840.782
XM_358580	328	4335.74	2885.68	1450.06	1435.63
Npal2	329	4335.61	2816.98	1518.63	1298.35
Pacrg	330	4334.21	2899.91	1434.3	1465.61
Gal3st2	331	4332.58	2762.1	1570.48	1191.62
Gcap27	332	4332.08	2906.77	1425.3	1481.47
Atp5j2	333	4331.13	2728.38	1602.75	1125.63
Ccdc40	334	4330.62	2807.71	1522.91	1284.8
NegCont_593	335	4329.69	2578.54	1751.14	827.396
Uqcrh	336	3711.31	2441.17	1270.14	1171.02
Prdx4	337	4328.03	2946.34	1381.68	1564.66
Sval2	338	4326.02	2969.23	1356.79	1612.45
Pter	339	4324.23	2937.73	1386.5	1551.23
C87286	340	4323.84	2806.11	1517.73	1288.38
Scp2	341	4322.27	2829.18	1493.09	1336.09
Olfr538	342	4321.95	2481.36	1840.59	640.776
Gm1373	343	4320.25	2651.86	1668.39	983.471
Pqlc1	344	4320.01	2932.43	1387.58	1544.86
Maged2	345	4317.65	2895.17	1422.48	1472.69
Crisp2	346	4317.46	2834.64	1482.82	1351.82
Psmb5	347	4316.14	2843.45	1472.69	1370.76
LOC434219	348	4315.85	2924.8	1391.05	1533.75
Psmd8	349	4315.81	2845.32	1470.49	1374.83
Abcc2	350	4315.45	2890.2	1425.25	1464.95
Fkbp11	351	4314.1	2797.05	1517.05	1280
LOC545100	352	4309.21	2750.76	1558.45	1192.32
AI427809	353	4308.98	2662.5	1646.48	1016.02
Pllp	354	1719.4	303.243	1416.16	-1112.92
Pllp	355	1719.4	303.243	1416.16	-1112.92
Stk36	356	4307.71	2922.27	1385.44	1536.82
X83328	357	4307.12	2744.45	1562.67	1181.78
Ros1	358	4306.1	2973.47	1332.64	1640.83
Lin7a	359	4302.77	2887.89	1414.89	1473
Nudcd2	360	4299.84	2836.89	1462.95	1373.94
Myeov2	361	4298.98	2876.61	1422.37	1454.25
Gm1163	362	4298.73	2920.07	1378.65	1541.42
Atp5o	363	4295.99	2836.38	1459.61	1376.77
Dhrs10	364	4295.39	2670.8	1624.59	1046.22
Txnl2	365	4294.95	2876.52	1418.43	1458.09
Ebp	366	4293.85	2685.71	1608.13	1077.58
mCT158009	367	4292.63	2834.48	1458.15	1376.33
Gm1048	368	4291.68	2878.39	1413.29	1465.1
Pon2	369	4291.39	2904.33	1387.06	1517.27
Gorasp2	370	4290.97	2765.67	1525.3	1240.37
Tmf1	371	4290.42	2836.69	1453.72	1382.97
Txndc1	372	4289.21	2858.91	1430.3	1428.61
Kcnk1	373	4288.96	2793.75	1495.21	1298.54
Crlf1	374	4288.65	2808.88	1479.77	1329.11
Srp72	375	4285.53	2846.28	1439.25	1407.04
LOC271788	376	4283.65	2902.45	1381.2	1521.25
Dak	377	4283.24	2848.85	1434.39	1414.46
Pex2	378	4282.59	2801.03	1481.56	1319.48
Traf6	379	4281.79	2825.28	1456.51	1368.77
mCT154936	380	4280.83	2801.45	1479.38	1322.08
Vax2	381	4280.69	2848.08	1432.61	1415.47
Gstm5	382	4277.21	2783.18	1494.03	1289.15
Gm1717	383	4276.39	2855.11	1421.28	1433.82
Sit1	384	4275.71	2646.89	1628.82	1018.06
Sepx1	385	4274.61	2808.71	1465.9	1342.81
LOC385403	386	4274.55	2850.1	1424.45	1425.65
AV081785	387	4274.15	2732.28	1541.87	1190.41
LOC384017	388	4272.52	2789.14	1483.39	1305.75
Dhrs1	389	4271.03	2790.91	1480.12	1310.79
Helt	390	4270.74	2952.27	1318.47	1633.81
Lsmd1	391	4269.95	2603.4	1666.55	936.85
Actr1a	392	2599.93	115.143	2484.79	-2369.64
Actr1a	393	2599.93	115.143	2484.79	-2369.64
Rhox7	394	4268.39	2748.08	1520.31	1227.77
Sra1	395	4268.24	2829.99	1438.25	1391.73
P4ha2	396	4267.49	2706.85	1560.64	1146.21
Ccdc73	397	4267.23	2830.62	1436.6	1394.02
Olfr690	398	4267.06	2686.17	1580.89	1105.28
Ptprn	399	4266.8	2798.84	1467.96	1330.87
Hexim2	400	4265.66	2820.87	1444.79	1376.08
Unc50	401	4265.01	2810.43	1454.58	1355.85
Tspan31	402	4262.8	2586.97	1675.84	911.131
Ascl1	403	4262.62	2830.7	1431.92	1398.78
Ascl1	404	4262.62	2830.7	1431.92	1398.78
Eif3s2	405	4259.14	2784.58	1474.56	1310.01
Htatip2	406	4258.34	2754.16	1504.19	1249.97
Sfxn1	407	1098.42	304.206	794.215	-490.009
Sfxn1	408	1098.42	304.206	794.215	-490.009
Bcmo1	409	4254.97	2767.67	1487.3	1280.37
LOC436450	410	4253.79	2065.39	2188.4	-123.011
NegCont_229	411	4253.16	2756.67	1496.49	1260.18
Polr2f	412	4253.02	2858	1395.02	1462.99
Tsga2	413	4252.58	2850.53	1402.04	1448.49
Poldip2	414	4252.57	2779.95	1472.62	1307.33
Gusb	415	4252.15	2807.69	1444.46	1363.23
NegCont_729	416	4250	2770.07	1479.92	1290.15
Asb17	417	4249.89	2578.45	1671.44	907.009
Dennd3	418	4249.27	2700.17	1549.1	1151.08
Dennd3	419	4249.27	2700.17	1549.1	1151.08
Spcs2	420	4249.15	2696.69	1552.46	1144.23
Ogfod2	421	4246.69	2765.26	1481.43	1283.83
XM_359153	422	4246.6	2847.03	1399.57	1447.46
Tmem104	423	4244.13	2851.91	1392.22	1459.69
mCT163654	424	4243.61	2815.63	1427.97	1387.66
Olfr1193	425	2446.56	501.707	1944.85	-1443.14
Olfr1193	426	2446.56	501.707	1944.85	-1443.14
Olfr1193	427	2446.56	501.707	1944.85	-1443.14
XM_358742	428	4242.07	2827.17	1414.9	1412.27
St7l	429	4239.92	2761.98	1477.94	1284.05
Cox7b	430	4238.91	2700.72	1538.19	1162.53
Tpte2	431	4237.52	2759.67	1477.85	1281.83
Silg111	432	4236.39	2591.49	1644.89	946.6
Zmpste24	433	4233.82	2682.73	1551.09	1131.64
Zmpste24	434	4233.82	2682.73	1551.09	1131.64
Tmem43	435	4233.68	2811.91	1421.77	1390.14
Copz1	436	4233.39	2676.78	1556.61	1120.18
Tmem59	437	4232.59	2768.71	1463.88	1304.83
Akr1a4	438	4232.51	2783.51	1449	1334.51
BC051227	439	4231.3	2613.61	1617.69	995.928
Cd47	440	4231.06	2825.04	1406.02	1419.02
Olfr774	441	4230.82	2830.73	1400.08	1430.65
LOC212753	442	4230.13	2260.61	1969.52	291.09
Rpl12	443	4229.26	2828.9	1400.36	1428.54
mCT165037	444	4228.75	2767.76	1460.99	1306.77
NegCont_238	445	4227.36	2701.51	1525.85	1175.65
LOC208256	446	4224.7	2642.7	1582	1060.71
LOC223745	447	4224.69	2763.4	1461.29	1302.12
Ptbp1	448	4223.48	2671.21	1552.27	1118.94
Pdzd3	449	4222.73	2875.42	1347.31	1528.11
Tnfrsf23	450	4220.97	2803.99	1416.97	1387.02
Hapln4	451	4219.1	2510.72	1708.38	802.336
mCT53104	452	4218.56	2834.78	1383.78	1451.01
AW476220	453	4218.49	2708.25	1510.23	1198.02
Tatdn1	454	4218.46	2859.44	1359.02	1500.41
Pomt2	455	4215.01	2857.82	1357.19	1500.62
mCT49281	456	4214.94	2662.98	1551.96	1111.02
Nxn	457	4214.86	2688.75	1526.11	1162.63
Ube1dc1	458	4214.09	2702.12	1511.97	1190.16
Rhox2	459	4213.36	2793.5	1419.86	1373.64
XM_357996	460	4211.1	2841.8	1369.3	1472.5
Gosr2	461	4209.99	2599.4	1610.6	988.799
NegCont_668	462	4208.82	2598.34	1610.48	987.867
Tmem116	463	4208.7	2671.76	1536.94	1134.83
Bapx1	464	4208.54	2602.94	1605.6	997.341
mCT158034	465	4208.23	2838.58	1369.66	1468.92
Pex11c	466	4207.18	2673.66	1533.52	1140.13
Slc19a3	467	4206.65	2747.41	1459.23	1288.18
XM_357448	468	4205.74	2743.07	1462.68	1280.39
Eppb9	469	4205.27	2751.01	1454.26	1296.76
D17Wsu104e	470	4203.44	2656.27	1547.17	1109.1
AW124847	471	4203.41	2802.94	1400.48	1402.46
Dio1	472	4203.41	2627.48	1575.92	1051.56
BC049762	473	4202.57	2767.69	1434.88	1332.81
Cycs	474	4202.19	2743.54	1458.65	1284.89
XM_141601	475	4201.57	2680.76	1520.81	1159.96
Kars	476	4199.83	2716.52	1483.31	1233.21
Cd2bp2	477	4199.66	2717.53	1482.12	1235.41
Zp3	478	4199.6	2338.96	1860.65	478.313
Surf4	479	4198.61	2707.57	1491.05	1216.52
Tapbpl	480	4198.14	2701.68	1496.47	1205.21
LOC433283	481	4197.99	2869.77	1328.22	1541.55
Nme1	482	4196.73	2602.05	1594.68	1007.36
Cetn1	483	4194.03	2781.79	1412.24	1369.55
Dsc2	484	4192.89	2771.84	1421.05	1350.79
Ndufs8	485	4192.77	2579.72	1613.06	966.658
NegCont_232	486	4192.71	2654.92	1537.79	1117.13
AU022934	487	4191.5	2822.26	1369.24	1453.02
Mttp	488	4190.17	2809.54	1380.63	1428.91
LOC269546	489	4189.96	2811.21	1378.75	1432.46
LOC546659	490	4189.01	2845.1	1343.91	1501.19
V1ra5	491	4188.25	2797.61	1390.64	1406.97
Clptm1	492	2500.19	99.3953	2400.8	-2301.4
Clptm1	493	2500.19	99.3953	2400.8	-2301.4
Gm363	494	4187.49	2675.03	1512.46	1162.57
Sez6l2	495	4186.96	2740.49	1446.47	1294.02
LOC381754	496	4186.51	2302.36	1884.15	418.21
Gpr50	497	4185.46	2729.22	1456.24	1272.98
Dynlrb1	498	4184.9	2676.54	1508.36	1168.18
Hax1	499	4184.03	2527.35	1656.68	870.668
NegCont_967	500	4183.41	2820.09	1363.33	1456.76
LOC245405	501	4183.33	2835.74	1347.59	1488.15
Rab4b	502	4188.91	2739.62	1449.3	1290.32
Gm77	503	4178.48	2637.98	1540.5	1097.47
Echdc3	504	4175.74	2649.31	1526.43	1122.88
AK082203	505	4175.71	2849.1	1326.61	1522.49
Olfr582	506	4175.31	2683.32	1491.98	1191.34
Ndg1	507	4174.39	2834.88	1339.5	1495.38
Prdx5	508	4174.24	2751.54	1422.7	1328.84
Txndc14	509	4173.86	2553.98	1619.88	934.096
Gps1	510	4172.56	2710.87	1461.69	1249.18
Ap1s1	511	4168.8	2624.37	1544.43	1079.94
Zfp606	512	1846.99	797.896	1049.1	-251.202
AI785031	513	4167.12	2641.14	1525.99	1115.15
Neu1	514	4163.53	2659.17	1504.37	1154.8
Myo15	515	4162.89	2825.79	1337.1	1488.69
Pdia6	516	4162.07	2556.15	1605.92	950.237
Ndufa11	517	4161.66	2322.9	1838.77	484.13
Uqcr	518	4161.55	2607.51	1554.05	1053.46
Jmjd2d	519	4161.15	2848.36	1312.79	1535.57
Olfr1381	520	4160.92	2708.85	1452.07	1256.78
Gpr101	521	4160.85	2743.67	1417.18	1326.49
Ppa1	522	4159.42	2666.51	1492.92	1173.59
Athl1	523	4159.17	2762.24	1396.92	1365.32
Plcxd1	524	4158.91	2804.53	1354.38	1450.15
Mcpt9	525	4158.78	2615.75	1543.04	1072.71
Srpr	526	4158.05	2516.71	1641.34	875.376
Pmvk	527	4158.03	2788.89	1369.15	1419.74
Gm361	528	4156.89	2344.68	1812.21	532.475
Nme3	529	4154.97	2604.25	1550.72	1053.52
Atox1	530	4154.53	2778.82	1375.71	1403.11
Rasl10b	531	4153.91	2681.31	1472.6	1208.7
Yipf6	532	4153.86	2622.2	1531.66	1090.54
Cxx1a	533	4153.06	2540.09	1612.98	927.108
Ngly1	534	4150.9	2746.55	1404.35	1342.2
LOC268910	535	4150.31	2842.57	1307.74	1534.83
Rps3	536	4148.46	2861.52	1286.93	1574.59
AV140144	537	4148.03	2678.34	1469.69	1208.65
Wdr4	538	4148.01	2358.94	1789.07	569.868
LOC235390	539	4146.54	2723.1	1423.44	1299.66
Ell2	540	4146.37	2647.32	1499.05	1148.27
Mrpl52	541	4146.1	2640.44	1505.66	1134.78
Polr2g	542	4145.74	2671.44	1474.3	1197.14
Scotin	543	4144.62	2724.81	1419.81	1304.99
Jph4	544	1139.75	68.3448	1071.4	-1003.06
Bckdhb	545	4144.42	2655.3	1489.13	1166.17
NegCont_866	546	4144.01	2445.98	1698.03	747.956
Itgae	547	4143.45	2733.72	1409.74	1323.98
Nek6	548	4142.85	2778.53	1364.31	1414.22
D10Ertd641e	549	4142.75	2532.99	1609.76	923.233
Myo15b	550	4142.32	2786.38	1355.94	1430.44
Dnajc4	551	4142.26	2650.25	1492.01	1158.24
mCT49059	552	4140.8	2668.41	1472.39	1196.02
Ndufa8	553	4140.07	2648.05	1492.02	1156.03
Edf1	554	4139.96	2607.56	1532.4	1075.16
Insl6	555	4139.31	2536.66	1602.65	934.01
LOC545845	556	4138.45	2813.95	1324.5	1489.45
Cltb	557	4136.82	2592.16	1544.67	1047.49
Olfr814	558	4135.45	2690.08	1445.37	1244.71
mCT54780	559	4134.65	2769.61	1365.04	1404.57
Sc5d	560	4134.14	2745.63	1388.51	1357.12
Olfr569	561	4134.03	2637.4	1496.63	1140.77
Dhrs7	562	4133.4	2692.47	1440.93	1251.54
Bscl2	563	4133.03	2658.33	1474.7	1183.63
Cyp17a1	564	4131.8	2731.06	1400.74	1330.31
Wbp1	565	4131.71	2656.72	1474.99	1181.73
BC017158	566	4129.49	2629.64	1499.85	1129.78
Uba52	567	914.486	5.94303	908.543	-902.6
Uba52	568	914.486	5.94303	908.543	-902.6
BC056474	569	4128.6	2554.66	1573.94	980.717
Hbld1	570	4128.27	2551.91	1576.35	975.56
Tmco1	571	4127.66	2639.96	1487.7	1152.27
Gna14	572	4127.49	2638.02	1489.47	1148.55
Olfr608	573	4127.47	2477.92	1649.54	828.377
Hsd3b5	574	4127.22	2569.47	1557.76	1011.71
Elovl1	575	4126.07	2680.18	1445.89	1234.28
Sec13l1	576	4124.66	2653.83	1470.83	1182.99
mCT154593	577	4122.18	2330.93	1791.25	539.685
Arhgef19	578	4122.12	2659.65	1462.47	1197.18
Carhsp1	579	4121.95	61.2475	4060.7	-3999.45
LOC269542	580	4120.59	2626.04	1494.55	1131.49
Itfg1	581	4120.37	2748.3	1372.07	1376.23
Tusc3	582	4118.89	2830.97	1287.92	1543.05
Gfer	583	4117.68	2560.81	1556.88	1003.93
Dhdds	584	4117.21	2475.09	1642.13	832.956
Mrpl13	585	4117.11	2648.3	1468.8	1179.5
Nrp2	586	2697.27	1255.45	1441.83	-186.379
Usmg5	587	4115.7	2742.58	1373.12	1369.47
Olfr33	588	4115.43	2692.31	1423.12	1269.19
Maged1	589	4113.9	2718.74	1395.16	1323.58
mCT143664	590	4112.86	2769.13	1343.72	1425.41
Rangap1	591	4110.44	2596.39	1514.05	1082.35
Slc33a1	592	4110.15	2638.88	1471.27	1167.61
Sod3	593	4109.99	2747.64	1362.35	1385.29
Gm887	594	4109.88	2431.57	1678.31	753.256
Pomgnt1	595	4109.55	2627.36	1482.19	1145.17
XM_356682	596	4107.44	2541.8	1565.64	976.152
Pappa2	597	4106.56	2715.07	1391.49	1323.59
Tmem106c	598	4106.32	2705.93	1400.39	1305.55
LOC545136	599	4105.73	2825.16	1280.57	1544.6
Alox12e	600	4104.7	2472.66	1632.04	840.622
Rer1	601	4103.55	2612.94	1490.61	1122.33
mCT49621	602	4102.95	2622.18	1480.76	1141.42
LOC240853	603	4101.48	2510.31	1591.18	919.131
NegCont_898	604	4100.45	2582.81	1517.64	1065.16
Mpdu1	605	4099.41	2550.9	1548.51	1002.39
Dock4	606	1425.88	277.453	1148.43	-870.975
Dock4	607	1425.88	277.453	1148.43	-870.975
Dock4	608	1425.88	277.453	1148.43	-870.975
Fabp6	609	4097.66	2706.93	1390.73	1316.2
Helz	610	1794.19	758.579	1035.61	-277.027
Prlpf	611	4097.42	2630.47	1466.95	1163.52
Sec61a1	612	4096.57	2627.83	1468.74	1159.1
Ica1	613	4096.44	2662.5	1433.94	1228.55
Rnf121	614	4095.26	2654.14	1441.13	1213.01
Cd44	615	972.21	33.2651	938.945	-905.68
Cd44	616	972.21	33.2651	938.945	-905.68
Inpp5f	617	4093.93	2713.57	1380.36	1333.22
Bmp10	618	2498.66	1073.68	1424.98	-351.296
Egfl9	619	4092.51	2684.79	1407.72	1277.07
Ly6e	620	4092.18	2637.63	1454.55	1183.08
Fbxl13	621	4092.1	2553.06	1539.04	1014.02
Apoa1bp	622	4091.56	2631.36	1460.2	1171.17
C79490	623	4091.55	2610.32	1481.22	1129.1
BC065085	624	4090.55	2712.16	1378.39	1333.77
LOC546711	625	4090.16	2733.94	1356.22	1377.73
mCT120254	626	4090.1	2698.99	1391.11	1307.88
mCT147785	627	4089.93	2618.23	1471.7	1146.53
Serpina7	628	4089.56	2556.7	1532.85	1023.85
Dusp23	629	4089.48	2470.91	1618.57	852.337
LOC233075	630	4089.24	2766.61	1322.63	1443.98
ENSMUST00000068602	631	4089.19	2770.09	1319.1	1450.99
Creb3	632	4088.79	2621.48	1467.31	1154.17
Dnajc10	633	4087.77	2690.77	1397	1293.77
Chchd1	634	4086.97	2645.26	1441.71	1203.56
mCT49853	635	4086.49	2760.58	1325.91	1434.67
Olig2	636	4085.96	2771.77	1314.19	1457.58
Fam18b	637	4085.12	2577.71	1507.41	1070.3
Tspan13	638	4084.03	2469.6	1614.42	855.176
LOC243431	639	4083.93	2676.7	1407.24	1269.46
LOC243431	640	4083.93	2676.7	1407.24	1269.46
Olfr830	641	4083.68	2438.75	1644.93	793.811
Olfr1213	642	4083.45	2689.43	1394.02	1295.41
Cnih	643	4080.92	2580.14	1500.78	1079.36
Ldlrad3	644	4080.41	2130.5	1949.91	180.583
Spaca4	645	3554.18	2029.76	1524.42	505.341
C85600	646	4074.53	2603.9	1470.63	1133.27
D7Wsu128e	647	4074.52	2567.05	1507.47	1059.58
Spint2	648	4074.23	2755.12	1319.11	1436.01
Ykt6	649	4073.65	2718.54	1355.11	1363.43
Gmfg	650	4073.09	2763.6	1309.48	1454.12
Ndufs4	651	4072.84	2583.4	1489.44	1093.95
Mia3	652	4072.71	2617.7	1455.01	1162.69
Pdia4	653	4072.51	2592.93	1479.58	1113.35
LOC545296	654	4072.25	2751.73	1320.52	1431.21
Cdrt4	655	4072.13	2780.69	1291.43	1489.26
Olfr292	656	4070	2698.31	1371.69	1326.62
LOC545539	657	4068.96	2469.27	1599.69	869.588
Golph2	658	4068.14	2668.58	1399.56	1269.02
NegCont_978	659	4066.23	2524.01	1542.22	981.794
Tnni3k	660	4066.04	2692.29	1373.75	1318.54
Calr	661	4063.92	2234.1	1829.81	404.289
mCT49384	662	4063.6	2773.41	1290.19	1483.22
Tmem54	663	4063.3	2653.15	1410.15	1243.01
Ttc13	664	4062.46	2725.72	1336.74	1388.98
Eml5	665	4061.97	2674.53	1387.44	1287.09
Erp29	666	4060.55	2567.94	1492.61	1075.33
mCT51850	667	4060	2702.05	1357.95	1344.11
Tex16	668	4058.69	2529.64	1529.05	1000.59
Sdf2	669	4058.5	2636.35	1422.15	1214.2
Phca	670	4058.25	2593.79	1464.45	1129.34
Laptm4a	671	4057.52	2632.56	1424.96	1207.61
Kdelr2	672	4057.23	2583.05	1474.18	1108.87
XM_125403	673	4056.69	2749	1307.69	1441.31
Map3k13	674	2699.58	1345.51	1354.07	-8.56351
Map3k13	675	2699.58	1345.51	1354.07	-8.56351
Cryba4	676	4055.19	2655.72	1399.48	1256.24
Actr1b	677	4054.96	2595.98	1458.97	1137.01
LOC231368	678	4054.5	2718.44	1336.06	1382.39
BB347261	679	4051.78	2537.04	1514.74	1022.3
Rpsa	680	4051.48	2666.35	1385.13	1281.22
Sv2c	681	4051.29	2597	1454.29	1142.72
Man1a	682	4050.14	2511.41	1538.73	972.681
Emilin1	683	4048.96	2529.54	1519.43	1010.11
Magmas	684	4048.04	2619.97	1428.07	1191.9
Olfr1373	685	4047.79	2672.76	1375.03	1297.74
Gstp1	686	4046.96	2655.33	1391.63	1263.7
Pole3	687	4046.35	2571.89	1474.46	1097.43
Gm1965	688	4044.7	2532.71	1511.99	1020.71
Creld2	689	4044.29	2579.68	1464.62	1115.06
Mapk10	690	4044.18	2546.33	1497.85	1048.48
Atp5k	691	4044.06	2354.29	1689.77	664.513
LOC212084	692	4043.76	2698.4	1345.36	1353.04
Mel13	693	4043.39	44.1146	3999.28	-3955.16
Man1b1	694	4043.14	2518.68	1524.46	994.227
NegCont_823	695	4041.07	2674.92	1366.14	1308.78
Abcb11	696	4040.97	2756.81	1284.16	1472.65
Rpl27	697	4040.19	2705.15	1335.04	1370.12
Rpl27	698	4040.19	2705.15	1335.04	1370.12
Rpl27	699	4040.19	2705.15	1335.04	1370.12
Pcbd1	700	4039.7	2533.14	1506.55	1026.59
XM_140720	701	4038.86	2714.58	1324.28	1390.29
LOC383706	702	4038.08	2541.98	1496.11	1045.87
Obox5	703	4037.95	2431.84	1606.11	825.734
Ttyh1	704	3471.85	2129.19	1342.66	786.522
Atp5g2	705	3626.76	2272.14	1354.62	917.519
LOC217600	706	4037.63	2665.73	1371.89	1293.84
LOC386045	707	4037.6	2708.63	1328.98	1379.65
Scamp3	708	4037.41	2382.46	1654.95	727.506
ENSMUST00000068376	709	4037.2	2564.76	1472.44	1092.32
LOC544736	710	4037.03	2754.84	1282.19	1472.65
AL033314	711	4036.8	2656.28	1380.52	1275.75
LOC216827	712	4036.79	2708.14	1328.66	1379.48
Nppc	713	4035.79	2723.05	1312.74	1410.31
Rpl36a	714	4035.63	2756.73	1278.91	1477.82
Cep76	715	4035.48	2594.94	1440.54	1154.39
Tnp2	716	4035.15	2696.78	1338.37	1358.41
NegCont_200	717	4034.45	2555.83	1478.62	1077.21
Rpl13	718	4034.26	2736.7	1297.56	1439.14
NegCont_920	719	4032.48	2591.62	1440.87	1150.75
Pdzd11	720	4032.1	2513.95	1518.15	995.804
Bat5	721	4031.24	2619.41	1411.83	1207.57
Fabp5	722	4030.44	2744.89	1285.54	1459.35
Gabre	723	4029	2512.41	1516.58	995.827
Sgpp1	724	4025.76	2566.51	1459.25	1107.26
Cox6a1	725	4023.88	2575.66	1448.22	1127.45
Ggcx	726	4022.23	2668.23	1354	1314.23
AK037448	727	4021.97	2458.76	1563.21	895.552
NegCont_245	728	4021.63	2660.24	1361.4	1298.84
Ndufv2	729	4021.09	2610.49	1410.6	1199.89
Paox	730	4020.38	2589.93	1430.45	1159.49
Erbb4	731	1741.01	68.1518	1672.86	-1604.71
Erbb4	732	1741.01	68.1518	1672.86	-1604.71
Gabrr1	733	4019.19	2295.83	1723.36	572.467
Mycbp	734	4017.94	2533.56	1484.37	1049.19
Chrm4	735	4015.89	2585.5	1430.39	1155.11
LOC384901	736	4015.56	2547.16	1468.4	1078.76
Gm1215	737	4015.48	2694.96	1320.52	1374.44
Tspan6	738	4014.63	2559.97	1454.66	1105.32
Tmem62	739	4014.5	2602.03	1412.47	1189.56
mCT154416	740	4013.5	2643.65	1369.85	1273.81
Mrpl53	741	4013.27	2443	1570.26	872.74
LOC383717	742	4013.2	2730.32	1282.88	1447.43
Rtdr1	743	4013.19	2646.12	1367.08	1279.04
Kcnmb1	744	4012.8	2667.04	1345.76	1321.28
mCT54486	745	4012.29	2605.71	1406.58	1199.12
Dnase2b	746	4010.89	2573.88	1437.01	1136.87
Mfap3l	747	4010.76	2467.15	1543.62	923.531
XM_355149	748	4010.48	2738.55	1271.93	1466.62
mCT50388	749	4007.48	2640.56	1366.92	1273.64
mCT154190	750	4006.83	2708.18	1298.64	1409.54
Ufc1	751	4004.94	2322.07	1682.88	639.186
Psmb1	752	4004.64	2632.41	1372.23	1260.18
C79313	753	4003.83	2704.27	1299.56	1404.71
LOC385412	754	4003.8	2548.24	1455.57	1092.67
Pnpla5	755	4003.79	2626.92	1376.87	1250.05
Gm1922	756	4003.66	2528.9	1474.76	1054.14
Polr2j	757	4003	2334.42	1668.58	665.84
Ndufa4	758	4001.45	2559.61	1441.84	1117.77
LOC224137	759	4000.8	2660.02	1340.78	1319.24
Olfr859	760	3999.77	2306.83	1692.93	613.898
LOC436183	761	3999.35	2740.27	1259.09	1481.18
Gm1157	762	3998.77	2503.74	1495.04	1008.7
LOC383438	763	3997.57	2662.65	1334.91	1327.74
Eef1b2	764	3997.05	2710.87	1286.17	1424.7
Dmrtc2	765	3994.99	2615.99	1379	1236.99
AW319546	766	3991.78	2636.46	1355.32	1281.14
LOC384161	767	3991.33	2730.22	1261.1	1469.12
NegCont_915	768	3990.78	2474.71	1516.07	958.636
Rps10	769	3990.76	2700.84	1289.92	1410.92
Ndufb2	770	3990.68	2260.34	1730.34	530.001
Ndufb2	771	3990.68	2260.34	1730.34	530.001
LOC433025	772	3989.66	2482.14	1507.52	974.625
LOC243302	773	3989.06	2668.49	1320.57	1347.92
LOC383080	774	3988.63	2669.39	1319.24	1350.15
Mir16	775	3988.42	2559.08	1429.34	1129.74
Nomo1	776	3988.18	2637.05	1351.13	1285.91
Olfr91	777	3986.4	1884.8	2101.59	-216.791
Syt4	778	3986.12	2379.51	1606.61	772.892
Tm9sf1	779	3985.66	2650.84	1334.82	1316.02
Rpl35	780	3984.94	2716.17	1268.77	1447.4
Acsl4	781	3984.85	2468.19	1516.66	951.525
Acsl4	782	3984.85	2468.19	1516.66	951.525
Prss21	783	3984.17	2610.63	1373.54	1237.1
LOC384081	784	3983.68	2190.49	1793.19	397.296
Apbh	785	3983.12	2680.44	1302.68	1377.75
XM_193245	786	3982.18	2728.41	1253.78	1474.63
Srxn1	787	3981.57	2489.53	1492.03	997.498
LOC436058	788	3980.79	2287.13	1693.66	593.474
Foxe1	789	3980.21	2020.49	1959.73	60.7611
Cyc1	790	3980	2571.96	1408.04	1163.92
mCT51625	791	3979.54	2149.04	1830.5	318.545
LOC383654	792	3979.2	2485.58	1493.62	991.96
XM_143363	793	3978.71	2541.82	1436.89	1104.93
AI664001	794	3978.18	2293.48	1684.71	608.77
XM_357320	795	3978.07	2465.96	1512.11	953.857
Slc39a7	796	3977.79	2552.39	1425.4	1127
NegCont_309	797	3977.15	2417.6	1559.54	858.059
Bet1	798	3977.09	2531.23	1445.86	1085.38
mCT61710	799	3976.27	2401.94	1574.33	827.618
Ap3s1	800	3975.65	2601.38	1374.27	1227.11
Bre	801	3975.52	2506.58	1468.94	1037.63
mCT144780	802	3975.35	2676.94	1298.41	1378.52
LOC546158	803	3975.01	2710.97	1264.04	1446.93
BC022623	804	3974.71	2668.14	1306.56	1361.58
Exdl1	805	3974.51	2618.64	1355.88	1262.76
Aga	806	3973.62	2658.8	1314.82	1343.98
V1rd20	807	3972.9	2561.93	1410.97	1150.95
Adam11	808	3971.97	2339.25	1632.73	706.524
Pgls	809	3971.74	2527.57	1444.17	1083.41
Retsat	810	3971.73	2502.54	1469.19	1033.36
Itih5l	811	3971.41	2533.86	1437.54	1096.32
Atp13a2	812	3969.88	2641.02	1328.86	1312.16
Ndufc1	813	1513.15	84.5721	1428.58	-1344.01
Ndufc1	814	1513.15	84.5721	1428.58	-1344.01
Nos1	815	3969.12	2590.98	1378.14	1212.84
Psmd13	816	3969.07	2521.33	1447.74	1073.59
Rps28	817	3968.76	2674.45	1294.31	1380.14
Rpa1	818	3968.19	2644.22	1323.97	1320.25
Mtmr2	819	3968.09	2643.52	1324.56	1318.96
Tlr6	820	3967.04	2598.86	1368.18	1230.68
Atpif1	821	3965.58	2574.58	1391	1183.57
mCT146380	822	3965.54	2678.08	1287.46	1390.62
ENSMUST00000062940	823	3965.39	2566.22	1399.17	1167.05
NegCont_666	824	3964.34	2481.85	1482.49	999.361
Cdk5rap3	825	3963.74	2480.14	1483.59	996.546
Slc37a3	826	3962.22	2585.11	1377.11	1208
ENSMUST00000050624	827	3961.83	2661.88	1299.95	1361.93
Bysl	828	3961.45	2539.73	1421.72	1118.01
Mefv	829	3961.22	2718.84	1242.38	1476.46
XM_355089	830	3961.02	2668.24	1292.77	1375.47
NegCont_292	831	3960.95	2178.71	1782.24	396.465
Syp	832	3957.83	2428.21	1529.62	898.588
AV135809	833	3957.03	2653.91	1303.12	1350.78
Ninj2	834	3956.99	2441.95	1515.04	926.908
mCT163746	835	3956.16	2554.8	1401.36	1153.44
Entpd4	836	3955.93	2666.43	1289.5	1376.93
XM_354819	837	3954.54	2698.41	1256.13	1442.29
Slco1a6	838	3952.15	2645.56	1306.59	1338.97
XM_139543	839	3950.78	2674.41	1276.38	1398.03
Pgm3	840	3950.4	2447.57	1502.82	944.752
AI447942	841	3950.27	2364.85	1585.42	779.438
Prdx1	842	3949.77	2547.89	1401.88	1146.02
mCT154255	843	3948.56	2648.68	1299.88	1348.8
LOC329521	844	3948.01	2600.37	1347.64	1252.73
BB113348	845	3947.14	2547.57	1399.57	1148
Mrpl21	846	3946.78	2543.76	1403.02	1140.75
XM_356095	847	3946.1	2516.72	1429.38	1087.35
Irak3	848	3945.45	2475.37	1470.08	1005.29
Psma7	849	3945.45	2608.93	1336.52	1272.41
Elp3	850	3945.06	2458.34	1486.72	971.622
Pax5	851	3944.79	2213.49	1731.3	482.189
Gm801	852	3944.53	2705.56	1238.97	1466.59
Tmem34	853	3944.47	2515.53	1428.94	1086.58
NegCont_426	854	3942.21	2616.3	1325.92	1290.38
Sirt5	855	3875	2446.69	1428.31	1018.39
AV102233	856	3941.11	2453.75	1487.36	966.389
AL024128	857	3940.25	2039.19	1901.06	138.136
Serpinb6c	858	3939.24	2440.43	1498.81	941.616
Gyltl1b	859	3937.27	2461.77	1475.49	986.28
Rab4a	860	3936.58	2382.88	1553.7	829.178
R_26135308_183	861	3936.23	2098.65	1837.59	261.056
Usmg1	862	3936.06	2599.97	1336.09	1263.88
Hydin	863	3936.02	2623.83	1312.18	1311.65
Gm561	864	3933.57	2423.36	1510.21	913.151
Pofut1	865	3933.43	2649.36	1284.06	1365.3
Gpr133	866	3932.83	1733.66	2199.17	-465.519
Lmo1	867	3932.79	2515.86	1416.92	1098.94
Gstp2	868	3932.59	2567.55	1365.03	1202.52
Golga5	869	3930.08	2490.31	1439.77	1050.54
Tspan33	870	3929.72	2480.74	1448.98	1031.76
mCT51711	871	3929.42	2587.62	1341.8	1245.82
mCT149315	872	3929.33	2512.97	1416.35	1096.62
Sar1a	873	3928.81	2468.71	1460.09	1008.62
Polr2e	874	3928.1	2467.56	1460.54	1007.02
Ttc16	875	1116.93	62.9168	1054.01	-991.093
Ttc16	876	1116.93	62.9168	1054.01	-991.093
Bloc1s2	877	3927.03	2568.58	1358.45	1210.13
BB497819	878	3926.15	2008.8	1917.35	91.452
XM_354657	879	3925.42	2559.7	1365.73	1193.97
XM_194404	880	3925.19	2635	1290.19	1344.81
Pgk1	881	3924.92	2501.94	1422.98	1078.96
Aldh1a3	882	3923.56	2449.8	1473.76	976.046
mCT49502	883	3923.06	2444.29	1478.77	965.524
Dlx6os1	884	3921.99	1816	2105.98	-289.983
Stfa2	885	3921.56	2453.05	1468.5	984.551
Fbxo36	886	3921.02	2486.51	1434.51	1052
Ddx17	887	3920.18	2640.27	1279.91	1360.36
LOC385396	888	3919.42	2609.27	1310.15	1299.12
Gabra1	889	3919.25	1768.66	2150.58	-381.92
Capns2	890	3918.81	2514.88	1403.93	1110.95
Ckap4	891	3918.64	2466.74	1451.91	1014.83
LOC546399	892	3917.47	2535.14	1382.34	1152.8
Abca5	893	3917.27	2506.07	1411.2	1094.87
LOC382425	894	3916.44	2627.92	1288.53	1339.39
mCT50110	895	3914.99	2615.73	1299.26	1316.47
Gm1861	896	3913.81	2539.99	1373.82	1166.17
Gstm4	897	3911.99	2407.2	1504.8	902.401
Rpl26	898	3911.5	2609.38	1302.12	1307.26
LOC434181	899	3911.46	2450.41	1461.05	989.365
Metrnl	900	3910.43	2353.31	1557.11	796.2
LOC279067	901	3910.3	2241.08	1669.22	571.866
Aip	902	3910.29	2506.77	1403.52	1103.25
Ptdss1	903	3909.97	2562.01	1347.96	1214.06
Psmc1	904	3909.29	2377.11	1532.18	844.933
Fxc1	905	3908.52	2429.24	1479.28	949.956
Tmed10	906	4739.94	3141.04	1598.91	1542.13
Srp19	907	971.881	163.109	808.771	-645.662
Srp19	908	971.881	163.109	808.771	-645.662
Anxa10	909	3908.28	2646.6	1261.68	1384.92
LOC432981	910	3908.26	2330.71	1577.55	753.166
Mrpl23	911	3907.9	2256.46	1651.44	605.026
LOC382371	912	3906.41	2602.69	1303.72	1298.97
LOC435392	913	3905.99	2601.75	1304.24	1297.51
Atp6v0a4	914	3905.94	2510.83	1395.11	1115.72
LOC545683	915	3904.5	2641.3	1263.2	1378.1
Arts1	916	3904.18	2530.68	1373.49	1157.19
Tyro3	917	3903.52	2564.32	1339.19	1225.13
Tyro3	918	3903.52	2564.32	1339.19	1225.13
Lztr1	919	3903.3	2612.72	1290.58	1322.13
Gm1715	920	3902.17	2407.48	1494.69	912.793
AU040320	921	3901.84	2403.84	1497.99	905.85
Arl13a	922	3900.96	2565.45	1335.51	1229.95
Ciz1	923	2336.03	71.4382	2264.6	-2193.16
Ciz1	924	2336.03	71.4382	2264.6	-2193.16
Tmprss4	925	3899.98	2668.7	1231.27	1437.43
Sdf2l1	926	3899.95	2279.02	1620.92	658.099
mCT51272	927	3897.05	2307.86	1589.19	718.675
Slc25a3	928	3895.9	2591.16	1304.74	1286.42
LOC382844	929	3895	2256.52	1638.47	618.048
Npas4	930	3894.95	1959.37	1935.57	23.8026
Chchd3	931	3894.67	2551.51	1343.16	1208.35
Lyzl4	932	3894.13	2549.1	1345.03	1204.07
Nupl1	933	3893.74	2506.86	1386.89	1119.97
AW061290	934	3893.49	2610.54	1282.95	1327.59
Lepre1	935	3892.54	2494.71	1397.84	1096.87
LOC234159	936	3891.99	2642.15	1249.84	1392.31
Slc29a3	937	3889.88	2477.94	1411.93	1066.01
Kcnk18	938	3889.06	2539.34	1349.73	1189.61
Slc17a6	939	3888.17	2612.05	1276.12	1335.93
mCT51034	940	3888.09	2417.06	1471.04	946.023
Sgcd	941	3887.82	2240.92	1646.91	594.011
Slc25a18	942	3887.77	2612.19	1275.59	1336.6
LOC383690	943	3887.46	2556.6	1330.85	1225.75
Ssr2	944	3887.42	2463.14	1424.28	1038.87
Rhbdd1	945	3886.19	2462.48	1423.71	1038.77
Tm4sf20	946	3883.53	2554.74	1328.79	1225.95
Plekha1	947	3883	2481.62	1401.38	1080.24
Olfr988	948	3882.24	2552.11	1330.13	1221.98
LOC240110	949	3880.61	2621.71	1258.9	1362.81
Olfr611	950	3879.3	2620.36	1258.94	1361.42
Derl3	951	3878.81	2263.64	1615.17	648.472
LOC241053	952	3878.11	2601.36	1276.75	1324.61
Tmem101	953	3877.56	2459.29	1418.27	1041.01
Iqsec2	954	3877.03	2349.17	1527.86	821.317
XM_128742	955	3876.97	2521.15	1355.81	1165.34
Rps13	956	3876.69	2643.52	1233.17	1410.34
XM_285905	957	3876.08	2539.1	1336.99	1202.11
Col22a1	958	3875.92	2564.01	1311.91	1252.09
Tdpoz4	959	3875.65	2607.45	1268.2	1339.25
Pemt	960	3875.57	2507.52	1368.05	1139.47
mCT116844	961	3874.58	2550	1324.57	1225.43
Gimap9	962	3874.36	2251.21	1623.15	628.051
AU022695	963	3874.12	1648.58	2225.54	-576.968
mCT160148	964	3873.65	2496.94	1376.72	1120.22
Ppp1r3f	965	3873.58	2440.96	1432.62	1008.35
Galk2	966	2856.49	1793.31	1063.18	730.127
Rps5	967	3872.76	2653.62	1219.14	1434.48
Psmb6	968	3872.66	2290.7	1581.96	708.739
Pafah1b2	969	3872.4	2460.22	1412.18	1048.04
Nhlrc1	970	3871.21	2390.81	1480.41	910.404
Ndufb9	971	3870.97	2369.38	1501.6	867.783
LOC208522	972	3870.55	2656.89	1213.66	1443.23
Ffar2	973	3869.36	2501.57	1367.8	1133.77
AW742565	974	3869.01	2540.76	1328.25	1212.51
Gm88	975	3868.26	2401.32	1466.95	934.373
LOC384244	976	3867.91	2388.29	1479.62	908.669
Col27a1	977	3867.85	2628.29	1239.56	1388.73
Slco3a1	978	3867.03	2525.16	1341.87	1183.29
LOC384084	979	3866.97	2313.76	1553.21	760.559
Tectb	980	3866.54	2301.34	1565.2	736.143
Tubg2	981	3866.08	2419.42	1446.67	972.748
Alkbh6	982	3865.42	2344.85	1520.57	824.286
AI463170	983	3865.36	2417.82	1447.55	970.27
Tex261	984	3865.15	2329.85	1535.3	794.546
LOC193798	985	3864.93	2601.67	1263.25	1338.42
C3	986	3863.55	2550.72	1312.83	1237.88
Sytl1	987	3863.54	2366.88	1496.66	870.228
Svop	988	3863.19	2443.02	1420.16	1022.86
Smr2	989	3863.02	2484.84	1378.17	1106.67
Entpd3	990	3862.81	2551.58	1311.23	1240.35
Mxd4	991	3861.96	2077.81	1784.15	293.657
Mxd4	992	3861.96	2077.81	1784.15	293.657
AV043241	993	3861.51	2513.67	1347.84	1165.82
Dnajb11	994	3860.72	2395.36	1465.36	929.996
LOC194960	995	3858.09	2556.41	1301.69	1254.72
Fosl2	996	3857.86	356.595	3501.27	-3144.67
Adipor1	997	3856.36	2517.02	1339.34	1177.68
LOC545718	998	3855.03	2572.72	1282.32	1290.4
Gm1752	999	3854.87	2518.19	1336.68	1181.51
Atp13a1	1000	3854.29	2126.16	1728.13	398.025
LOC270362	1001	3854.02	2312.24	1541.78	770.466
LOC383032	1002	3853.85	2614.72	1239.12	1375.6
Dao1	1003	3853.47	2185.3	1668.17	517.133
Klra13	1004	3852.69	2595.39	1257.3	1338.08
Bckdk	1005	3852.68	2316.94	1535.74	781.196
LOC270006	1006	3852.56	2580.04	1272.52	1307.53
AK028845	1007	3852.18	2411.56	1440.62	970.937
Dhcr7	1008	3852.1	2441.85	1410.26	1031.59
Oprs1	1009	3850.84	2331.89	1518.95	812.943
mCT163277	1010	3850.72	2517.28	1333.44	1183.83
BC048507	1011	3850.2	2502.65	1347.55	1155.1
Morc1	1012	1543.05	55.533	1487.52	-1431.98
mCT153549	1013	3849.6	2580.77	1268.82	1311.95
Olfr701	1014	3995.96	2590.46	1405.5	1184.96
Vipr2	1015	3848.38	2414.95	1433.43	981.511
LOC236932	1016	3847.39	2596.05	1251.34	1344.72
Dok5	1017	3847.15	2563.65	1283.5	1280.15
M6pr	1018	3845.06	2465.93	1379.13	1086.8
Ugcgl1	1019	3843.4	2502.38	1341.02	1161.35
Cyp2c70	1020	3843.2	2358.78	1484.41	874.373
Tmem37	1021	3840.7	2389.73	1450.97	938.766
Hrk	1022	3840.24	2069.04	1771.21	297.832
Crip1	1023	3840.24	2426.74	1413.51	1013.23
Thoc2	1024	3840.23	2558.02	1282.21	1275.8
mCT57345	1025	3839.72	2465.81	1373.91	1091.9
Gm1304	1026	3839.03	2278.1	1560.93	717.174
Fez1	1027	3838.26	2315.35	1522.9	792.451
LOC433064	1028	3838.01	2463.18	1374.84	1088.34
Tmem77	1029	3836.29	2405.98	1430.32	975.658
Susd2	1030	3835.04	2408.52	1426.52	981.997
NegCont_172	1031	3834.28	2090.22	1744.05	346.168
Dctn3	1032	3832.53	2391.99	1440.54	951.448
Acot12	1033	3830.63	2599.35	1231.28	1368.07
LOC383436	1034	3829.81	2258.58	1571.23	687.346
ENSMUST00000069880	1035	3829.1	2381.63	1447.47	934.154
XM_354857	1036	3828.89	2412.71	1416.18	996.538
Ly6g6c	1037	3828.35	2551.63	1276.72	1274.91
mCT144796	1038	3827.53	2485.1	1342.43	1142.68
Gm792	1039	3827.29	2251.17	1576.12	675.05
LOC245538	1040	3826.6	2598.02	1228.58	1369.44
Mettl7a	1041	3826.41	2284.86	1541.54	743.321
AV094422	1042	3826.07	2531.41	1294.66	1236.75
Serpini1	1043	3825.92	2243.05	1582.87	660.181
BC002163	1044	3825.82	2139.02	1686.8	452.217
Ckmt2	1045	3825.64	2532.45	1293.19	1239.26
Ethe1	1046	3824.71	1891.85	1932.86	-41.0139
Traf3	1047	3824.69	2521.59	1303.1	1218.5
Slc13a4	1048	3824.26	2244.99	1579.27	665.726
E2f2	1049	3823.71	2536.19	1287.53	1248.66
C78524	1050	3823.56	2469.32	1354.23	1115.09
C1ql3	1051	3823.4	2399.63	1423.77	975.854
Ddx50	1052	3823.14	2501.2	1321.94	1179.26
Car5b	1053	3822.97	2256.04	1566.93	689.11
Neud4	1054	3234.73	1887	1347.74	539.265
LOC381164	1055	3822.53	2427.66	1394.87	1032.79
Traf3ip2	1056	3822.41	2479.19	1343.23	1135.96
Macf1	1057	1343.12	449.626	893.49	-443.863
Dtnbp1	1058	3821.5	2460.12	1361.38	1098.74
Dtnbp1	1059	3821.5	2460.12	1361.38	1098.74
Kcnj4	1060	3821.48	2086.84	1734.64	352.197
Tbc1d7	1061	3821.26	2515.91	1305.35	1210.56
C78541	1062	3819.62	2437.56	1382.06	1055.5
mCT148997	1063	3818.56	1939.91	1878.65	61.256
Atp5j	1064	3284.14	2038	1246.14	791.856
Ptk9l	1065	3816.7	2413.9	1402.8	1011.1
Hars	1066	3816.63	2363.62	1453.01	910.613
Tmprss7	1067	3815.73	2575.28	1240.45	1334.83
Mst1r	1068	3815.3	2533.76	1281.54	1252.21
Abhd7	1069	3814.58	2471.95	1342.63	1129.31
Mrpl1	1070	3814.39	2629.99	1184.39	1445.6
LOC546726	1071	3813.62	2391.62	1422	969.622
Lass5	1072	3812.35	2453.1	1359.24	1093.86
Smpd1	1073	3811.82	2441.61	1370.21	1071.41
Lass6	1074	1077.68	37.0631	1040.62	-1003.56
Lass6	1075	1077.68	37.0631	1040.62	-1003.56
Aicda	1076	3809.68	2504.32	1305.36	1198.97
Olfr18	1077	3809.14	2525.62	1283.52	1242.1
mCT125670	1078	3808.98	2423.35	1385.63	1037.72
LOC384682	1079	3808.49	2380.29	1428.2	952.095
Emid2	1080	3808.2	2346.09	1462.11	883.989
Ndufa9	1081	3808.19	2279.86	1528.33	751.529
Cri1	1082	3808.05	2309.66	1498.38	811.28
mCT181159	1083	3808.04	2409.82	1398.22	1011.6
Sgcb	1084	3807.21	2375.11	1432.1	943.017
Atp9a	1085	3806.88	2442.24	1364.64	1077.59
R3hcc1	1086	3806.7	2332.24	1474.46	857.783
Cck	1087	3806.5	2311.7	1494.8	816.894
Tparl	1088	4057.3	2496.45	1560.85	935.605
Tmem147	1089	3803.8	2147.42	1656.38	491.036
Tmem134	1090	3803.5	2472.91	1330.59	1142.31
LOC268795	1091	3802.95	2483.4	1319.55	1163.85
LOC546748	1092	3802.87	2322.65	1480.22	842.435
Ada	1093	3802.55	2194.57	1607.98	586.588
LOC215539	1094	3802.46	1724.61	2077.85	-353.234
D3Wsu167e	1095	3801.99	2091.33	1710.67	380.659
Umodl1	1096	3801.5	2318.56	1482.95	835.609
mCT148688	1097	3801.42	2478.51	1322.91	1155.61
LOC384525	1098	3801.23	2575.58	1225.66	1349.92
XM_195263	1099	3800.01	2470.59	1329.42	1141.18
Arfgap3	1100	3799.9	2273.54	1526.36	747.175
Arfgap3	1101	3799.9	2273.54	1526.36	747.175
mCT66778	1102	3799.55	2186.89	1612.65	574.239
mCT132077	1103	3799.37	2415.9	1383.47	1032.43
mCT154398	1104	3798.16	2290.95	1507.21	783.741
Gng2	1105	2268.29	258.891	2009.4	-1750.51
Gng2	1106	2268.29	258.891	2009.4	-1750.51
Gfpt1	1107	3797.06	2284.23	1512.83	771.393
XM_145089	1108	3796.01	2561.52	1234.49	1327.03
LOC330689	1109	3795.77	2560.11	1235.66	1324.45
mCT160710	1110	3795.6	2462.89	1332.71	1130.18
Kifc5b	1111	3795.29	2508.36	1286.93	1221.43
Alg12	1112	3795.09	2297.26	1497.83	799.433
Fau	1113	3794.96	2472.52	1322.44	1150.09
Dzip1l	1114	3793.54	2527.27	1266.28	1260.99
LOC381346	1115	3793.53	2578.97	1214.56	1364.41
AV359277	1116	3791.32	2454.27	1337.05	1117.22
Clcnkb	1117	3791.03	2318.81	1472.23	846.582
Mpl	1118	3790.71	2395.58	1395.13	1000.44
Ccdc58	1119	3789.9	2463.73	1326.17	1137.55
Tcte3	1120	3642.5	2253.2	1389.31	863.891
Yipf2	1121	3789.51	2362.83	1426.68	936.154
Adam15	1122	3788.95	2391.9	1397.05	994.848
mCT50800	1123	3788.92	2441.74	1347.18	1094.57
Hbs1l	1124	3788.75	2393.42	1395.33	998.087
NegCont_209	1125	3788.65	2455.01	1333.63	1121.38
LOC384358	1126	3787.07	2509.58	1277.49	1232.09
Hspa5	1127	3786.78	2317.79	1468.99	848.797
LOC545747	1128	3784.16	2442.95	1341.2	1101.75
Tspan1	1129	3783.28	2411.86	1371.41	1040.45
Tceal3	1130	3783.18	2276.72	1506.46	770.257
Tmem53	1131	3779.93	2571.29	1208.64	1362.66
LOC237361	1132	3779.64	2537.13	1242.51	1294.63
LOC268809	1133	3779.18	2603.59	1175.59	1428
LOC226871	1134	3778.92	2599.1	1179.83	1419.27
Fbxo16	1135	3778.18	2345.48	1432.7	912.779
Gorasp1	1136	3777.78	2285.29	1492.49	792.795
mCT165172	1137	3776.27	2480.24	1296.03	1184.21
Tas2r130	1138	3775.45	2479.26	1296.19	1183.06
mCT145272	1139	3773.98	1883.11	1890.87	-7.7619
BC019731	1140	3772.23	2283.14	1489.09	794.058
LOC215678	1141	3771.04	2502.45	1268.6	1233.85
Gm1621	1142	3768.88	2371.78	1397.1	974.672
Cops4	1143	3766.43	2282.98	1483.45	799.535
Tmem63c	1144	3765.07	2314.05	1451.02	863.031
Plaur	1145	3764.99	2436.46	1328.52	1107.94
Cox7a2	1146	3764.78	2265.95	1498.83	767.118
mCT155803	1147	3764.28	2279.81	1484.48	795.328
XM_193289	1148	3763.48	2600.36	1163.12	1437.24
Copb2	1149	3763.36	44.2338	3719.12	-3674.89
Tm9sf4	1150	3762.5	2366.64	1395.86	970.778
Clec1b	1151	3762.35	2451.12	1311.22	1139.9
ORF61	1152	3680.66	2361.74	1318.92	1042.81
Gpr108	1153	3761.92	2379.55	1382.37	997.174
Bhlhb9	1154	3761.03	2352.26	1408.77	943.498
Ttc19	1155	3760.45	2360.16	1400.29	959.875
Ttc19	1156	3760.45	2360.16	1400.29	959.875
Olfr111	1157	3759.9	2403.93	1355.97	1047.97
Nt5m	1158	3758.91	2202.66	1556.25	646.402
Rnf39	1159	3758.57	1863.14	1895.43	-32.2957
LOC433706	1160	3758.44	2492.69	1265.75	1226.94
Olfr1215	1161	3758.41	2328.46	1429.95	898.511
BC039966	1162	3758.4	2536.95	1221.45	1315.5
Il28	1163	3758.1	2371.62	1386.48	985.142
LOC226574	1164	3756.79	2449.91	1306.89	1143.02
Adam2	1165	3756.65	2435.74	1320.91	1114.83
Prcp	1166	3754.79	2538.61	1216.18	1322.43
XM_138040	1167	3754.64	2490.4	1264.24	1226.16
Pcdhb1	1168	3754.64	2362.57	1392.06	970.514
Lap3	1169	3754.32	2264.49	1489.83	774.653
Esrrb	1170	3754.03	2360.41	1393.62	966.789
LOC545442	1171	3753.92	2140.97	1612.95	528.017
Ankrd35	1172	3753.32	2396.88	1356.45	1040.43
LOC383229	1173	3752.66	1873.91	1878.75	-4.83514
LOC433712	1174	3752.14	2476.04	1276.1	1199.95
Cldn2	1175	3751.89	2558.64	1193.24	1365.4
Olfr293	1176	3751.35	2280.67	1470.69	809.981
LOC328825	1177	3751.03	2464.06	1286.97	1177.08
Sult1b1	1178	3750.93	2508.99	1241.94	1267.05
LOC625603	1179	3750.35	2453.52	1296.83	1156.69
Ephx1	1180	3749.54	2254.05	1495.49	758.554
Dscr1	1181	3749.4	2216.65	1532.75	683.897
XM_356649	1182	3747.8	2487.42	1260.38	1227.04
ENSMUST00000057415	1183	3747.5	2458.33	1289.17	1169.16
AK054316	1184	3746.92	2411.18	1335.74	1075.44
Lgals3bp	1185	3746.53	2353.81	1392.72	961.089
Eif3s12	1186	3746.4	2487.71	1258.69	1229.02
Pla2g4c	1187	3746.02	2149.06	1596.96	552.097
LOC215605	1188	3745.33	2474.8	1270.53	1204.27
mCT155834	1189	3744.34	2480.44	1263.89	1216.55
AI747699	1190	3743.64	2338.7	1404.94	933.755
AI747699	1191	3743.64	2338.7	1404.94	933.755
Stra6	1192	3743.04	2278.44	1464.6	813.838
Gm1855	1193	3742.93	2396.23	1346.69	1049.54
Olfr344	1194	3742.84	2402.49	1340.35	1062.14
LOC432548	1195	3741.92	2462.92	1279	1183.92
Pycr2	1196	3741.27	2255.22	1486.05	769.172
LOC433383	1197	3740.96	2485.43	1255.53	1229.9
BC016201	1198	3740.96	1882.72	1858.24	24.4728
LOC432721	1199	3740.27	2410.53	1329.74	1080.8
LOC216036	1200	3739.88	2470.14	1269.74	1200.4
Rps21	1201	3739.38	2334.8	1404.59	930.209
mCT184197	1202	3738.81	2495.04	1243.77	1251.26
LOC434057	1203	3737.83	2444.36	1293.46	1150.9
Olfr632	1204	3736.48	2481.68	1254.79	1226.89
Ssu72	1205	3736.38	2332.33	1404.05	928.288
Rps12	1206	1143.42	125.039	1018.39	-893.346
Rps12	1207	1143.42	125.039	1018.39	-893.346
Mlf2	1208	3735.56	2401.14	1334.42	1066.72
Slc12a4	1209	3734.56	2261.67	1472.9	788.767
Poll	1210	3733.16	2059.13	1674.03	385.106
Tspan10	1211	3732.79	2466.82	1265.97	1200.85
LOC383308	1212	3732.67	2471.63	1261.04	1210.59
Gast	1213	3732.51	2460.74	1271.77	1188.97
LOC232077	1214	3731.92	1998.15	1733.77	264.383
Rpl29	1215	3731.51	2458.1	1273.41	1184.68
Gm951	1216	3731.24	2029.11	1702.13	326.975
mCT160462	1217	3731.17	2368.5	1362.66	1005.84
LOC435735	1218	3731.11	2257.21	1473.9	783.311
Rpl7a	1219	3730.89	2469.61	1261.28	1208.33
XM_357277	1220	3729.85	2214.57	1515.28	699.295
Pelo	1221	3729.46	2255.01	1474.45	780.559
AW146242	1222	3727.8	2275.91	1451.89	824.024
Dph1	1223	3727.55	2208.28	1519.28	688.998
Arfip2	1224	3726.94	2244.75	1482.19	762.569
Pex16	1225	3726.76	2087.66	1639.1	448.556
Msh3	1226	3726.72	2492.84	1233.88	1258.96
V1rg2	1227	3726.37	2438.67	1287.71	1150.96
Ndufb3	1228	3726.37	2337.4	1388.96	948.443
D12Ertd553e	1229	3726.14	2313.52	1412.62	900.891
Gpr62	1230	3726.09	2253.9	1472.19	781.705
Nkiras1	1231	3725.58	2157.34	1568.24	589.101
LOC239341	1232	3725.07	2470.48	1254.6	1215.88
Mrpl33	1233	3723.62	2275.46	1448.16	827.295
Hibch	1234	3723.54	1981.66	1741.88	239.779
Gpr63	1235	3722.87	2447.84	1275.03	1172.81
Mdh1	1236	3722.18	2260.73	1461.45	799.284
Abcb6	1237	3721.99	2403.07	1318.91	1084.16
Mrgprx2	1238	3721.66	2441.45	1280.21	1161.25
mCT160133	1239	3721.28	2451.12	1270.15	1180.97
Tgfb3	1240	3721.08	2282.74	1438.34	844.406
Tmc6	1241	3720.34	2399.75	1320.59	1079.15
Galnt12	1242	3720.05	2438.06	1281.99	1156.08
Jagn1	1243	3719.41	2232.51	1486.91	745.6
mCT61481	1244	3718.4	2279.99	1438.41	841.575
LOC433687	1245	3718.02	2451.79	1266.23	1185.55
mCT50852	1246	3717.75	2388.84	1328.91	1059.93
Rod1	1247	3717.56	2528.7	1188.86	1339.84
Susd4	1248	3717.38	2290.15	1427.23	862.917
Tor1b	1249	3717.15	2318.11	1399.04	919.068
D11Bwg0434e	1250	3716.46	2231.51	1484.95	746.566
Tmem9	1251	3716.37	2185.05	1531.32	653.722
LOC330948	1252	3715.8	2480.6	1235.2	1245.39
Me3	1253	3714.96	2258	1456.96	801.035
XM_195378	1254	3714.17	2498.85	1215.32	1283.53
Rps26	1255	3713.99	2421.26	1292.72	1128.54
Rpl19	1256	3713.52	2396.76	1316.76	1080
Psmb7	1257	3712.91	2042.94	1669.97	372.967
mCT49287	1258	3712.59	2506.7	1205.89	1300.81
LOC629879	1259	3712.05	2377.86	1334.19	1043.67
Olfr461	1260	3711.93	1762.37	1949.56	-187.196
XM_354686	1261	3711.14	2493.3	1217.84	1275.45
LOC384862	1262	3709.08	2280.04	1429.04	851.006
Ndufs5	1263	3708.88	2071.84	1637.04	434.798
C1galt1c1	1264	3707.45	2345.43	1362.02	983.414
AI451553	1265	3707.14	2345.98	1361.17	984.808
Mycs	1266	3706.42	2412.81	1293.62	1119.19
Rnf128	1267	3705.73	2158.28	1547.45	610.828
Abcc8	1268	3705.21	2469.44	1235.78	1233.66
Cbll1	1269	3705.1	2350.55	1354.54	996.013
Vdp	1270	3704.63	2492.15	1212.47	1279.68
Arcn1	1271	3704.45	2112.21	1592.24	519.965
Ard1	1272	3702.94	2327.75	1375.18	952.568
Zfp217	1273	3702.74	2366.97	1335.77	1031.2
Txndc12	1274	3700.07	2316.33	1383.74	932.591
Mospd3	1275	3699.29	2231.36	1467.93	763.423
XM_356920	1276	3699.15	2485.41	1213.75	1271.66
Ppapdc3	1277	3698.97	2172.32	1526.64	645.681
Coq9	1278	3697.38	2356.86	1340.51	1016.35
NegCont_116	1279	3696.87	1869.45	1827.41	42.0364
Slc41a2	1280	3696.78	2396.51	1300.27	1096.24
Fhl5	1281	3696.73	2487.33	1209.4	1277.93
LOC436081	1282	3695.21	2271.19	1424.02	847.169
XM_193145	1283	3695.05	2515.67	1179.38	1336.29
LOC435676	1284	3693.89	2465.38	1228.51	1236.87
Gp1bb	1285	3693.64	2305.49	1388.15	917.343
Rnase10	1286	3693.37	2459.77	1233.6	1226.17
E2f6	1287	3692.28	2228.11	1464.16	763.95
E2f6	1288	3692.28	2228.11	1464.16	763.95
Sccpdh	1289	3691.14	2275.18	1415.96	859.221
Timm23	1290	2806.33	204.382	2601.95	-2397.56
Mrpl12	1291	3690.17	2202.23	1487.94	714.288
Drap1	1292	3689.51	2160.63	1528.87	631.761
Olfr524	1293	3688.56	2256.89	1431.68	825.212
Olfr800	1294	3688.08	2277.73	1410.34	867.389
LOC245676	1295	3688.01	2384.61	1303.4	1081.2
LOC384785	1296	3687.88	2438.96	1248.92	1190.04
Papss1	1297	3687.74	2290.01	1397.73	892.283
Aup1	1298	3687.59	2165.47	1522.12	643.347
Gemin6	1299	3686	2071.52	1614.48	457.043
LOC432699	1300	3685.39	2317.94	1367.45	950.485
Psmc4	1301	3685.21	2258.75	1426.46	832.295
Tgoln2	1302	3683.6	2151.55	1532.04	619.514
BB091436	1303	3683.45	2137.58	1545.87	591.706
BE992747	1304	3683.32	2312.93	1370.39	942.538
Nsf	1305	3683.09	2390.59	1292.5	1098.09
mCT49371	1306	3681.88	2390.61	1291.26	1099.35
Mrps16	1307	3681.56	2180.13	1501.42	678.714
NegCont_919	1308	3681.1	2330.48	1350.62	979.858
Cmklr1	1309	3679.89	1474.35	2205.54	-731.199
Olfr1280	1310	3679.67	2310.85	1368.82	942.025
Rhpn1	1311	3679.4	1936.34	1743.05	193.288
Mfge8	1312	3679.23	2429.09	1250.14	1178.95
mCT127076	1313	3677.79	2234.88	1442.91	791.97
Lass2	1314	3677.04	2197.63	1479.41	718.225
Mustn1	1315	3675.92	2469.26	1206.66	1262.6
Abca4	1316	3675.88	2255.54	1420.35	835.189
Niban	1317	3675.78	2161.5	1514.29	647.207
mCT180610	1318	3675.48	2236.55	1438.93	797.615
Tagln3	1319	3674.97	2376.6	1298.38	1078.22
Kcnk16	1320	3674.74	2183.87	1490.88	692.992
Farp2	1321	3674.73	2160.15	1514.58	645.57
Mamdc4	1322	3674.47	2402.55	1271.92	1130.63
Aanat	1323	3673.3	227.83	3445.47	-3217.64
LOC436448	1324	3673.25	2484.27	1188.99	1295.28
LOC545028	1325	3672.62	2471.12	1201.5	1269.63
ENSMUST00000043440	1326	3672.59	2213.16	1459.44	753.718
Zdhhc24	1327	3672.53	2310.72	1361.81	948.908
LOC216185	1328	3671.86	2168.12	1503.74	664.375
Olfr982	1329	3671.02	2245.42	1425.6	819.823
Lmtk3	1330	3670.77	1819.7	1851.07	-31.3727
Hsp90b1	1331	3670.77	2255.18	1415.59	839.595
XM_194250	1332	3670.05	2434.49	1235.56	1198.93
Anpep	1333	3669.55	2395.79	1273.76	1122.02
Htra2	1334	3668.54	2407.17	1261.37	1145.81
Manbal	1335	3667.77	2303.12	1364.65	938.473
LOC545121	1336	3666.89	2523.97	1142.91	1381.06
Aplp1	1337	3666.36	2308.25	1358.1	950.15
LOC545721	1338	3666.03	2413.15	1252.88	1160.28
V1re5	1339	3664.53	2460.59	1203.94	1256.65
Gm92	1340	3663.6	2003.13	1660.46	342.673
D8Bwg1414e	1341	3663.12	2070.23	1592.89	477.333
LOC239245	1342	3662.23	2455.37	1206.86	1248.51
Trappc6a	1343	3477.55	2137.31	1340.24	797.076
Gdpd1	1344	3660.92	2335.03	1325.88	1009.15
Hap1	1345	3659.32	2330.5	1328.83	1001.67
Slc4a10	1346	3657.99	2213.64	1444.35	769.286
Hcfc1r1	1347	3657.81	2152.08	1505.73	646.343
Alg8	1348	3657.05	2166.28	1490.77	675.504
LOC545369	1349	3657.01	2467.47	1189.55	1277.92
Rps8	1350	3656.94	2344.58	1312.36	1032.21
Gsto2	1351	3656.69	2275.6	1381.09	894.517
Klrc1	1352	3136.38	311.092	2825.29	-2514.2
MGC118150	1353	3655.51	2386.28	1269.23	1117.05
Bambi	1354	3655.34	2473.04	1182.3	1290.73
XM_358994	1355	3654.76	125.079	3529.68	-3404.6
Glt8d1	1356	3654.5	2338.61	1315.89	1022.71
Cwf19l1	1357	3653.25	2400.75	1252.5	1148.25
D10Ertd322e	1358	3652.82	1947.76	1705.06	242.701
Syn1	1359	3652.73	2421	1231.73	1189.28
Dnahc9	1360	3652.57	62.7324	3589.83	-3527.1
Uxs1	1361	1180.45	31.5751	1148.87	-1117.3
Uxs1	1362	1180.45	31.5751	1148.87	-1117.3
Pgs1	1363	3650.94	2132.22	1518.72	613.499
mCT165084	1364	3650.06	2284.87	1365.19	919.688
Ccng1	1365	3648.75	2207.43	1441.31	766.118
Pomc1	1366	3647.56	1922.68	1724.88	197.798
Fuca2	1367	3646.73	2216.31	1430.42	785.892
Rpl28	1368	3646.67	2345.56	1301.11	1044.45
C130081G24	1369	3646.63	1922.76	1723.87	198.891
Ttc7b	1370	3646.5	2217.29	1429.21	788.082
Lrrc8a	1371	3646.48	1967.49	1679	288.49
Plcxd3	1372	3645.43	43.1638	3602.26	-3559.1
Ifna2	1373	3645.38	1824.52	1820.86	3.6561
Ifna7	1374	3645.26	1952.79	1692.48	260.306
Acot11	1375	3644.96	2191.48	1453.48	738.005
Olfr1301	1376	3644.91	2360.38	1284.54	1075.84
Mtg1	1377	3644.69	2290.08	1354.61	935.475
Cask	1378	3644.57	2275.88	1368.69	907.195
Tmem45a	1379	3643.6	2432.26	1211.33	1220.93
Mgea6	1380	3643.12	2075.52	1567.59	507.934
LOC432491	1381	3642.95	2124.57	1518.38	606.191
Sprr2h	1382	3642.94	1937.53	1705.41	232.126
Entpd7	1383	3642.64	2279.25	1363.39	915.865
Cnnm1	1384	3642.58	2224.28	1418.3	805.974
Rpl27a	1385	3642.56	2449.92	1192.63	1257.29
Angptl2	1386	3641.53	2247.35	1394.18	853.166
Nifun	1387	3640.16	2059.7	1580.46	479.239
Slc9a9	1388	3639.88	2152.04	1487.84	664.201
BB459535	1389	3639.31	2203.38	1435.93	767.452
Ppan	1390	3638.98	2210.67	1428.31	782.358
Ppan	1391	3638.98	2210.67	1428.31	782.358
Ndufa7	1392	3637.62	368.041	3269.58	-2901.54
NegCont_956	1393	3635.9	2256.11	1379.79	876.325
Tmco3	1394	3635.82	2198.01	1437.82	760.193
Usp16	1395	3635.17	2263.44	1371.73	891.719
Tnfsf15	1396	3634.74	2277.05	1357.69	919.356
Ltb4r1	1397	3634.56	2171.13	1463.43	707.704
Apof	1398	3632.97	2319.2	1313.77	1005.43
Gm394	1399	3632.27	2296.96	1335.31	961.647
Trim52	1400	3630.94	2427.82	1203.13	1224.69
Mtmr11	1401	3630.48	2303.59	1326.89	976.704
Bet1l	1402	3630.08	2146.59	1483.49	663.103
Gm994	1403	3629.61	2233.13	1396.48	836.649
mCT156549	1404	3629.3	2393.23	1236.07	1157.17
Tceal8	1405	3629.27	2086.54	1542.73	543.817
Deaf1	1406	3628.79	2200.28	1428.52	771.757
XM_123604	1407	3628.56	2205.11	1423.46	781.649
Rpl21	1408	3809.22	2489.37	1319.85	1169.52
XM_145153	1409	3627.27	2465.56	1161.71	1303.85
Vmo1	1410	3626.55	2348.51	1278.04	1070.48
Cntn3	1411	3626.22	2173.5	1452.72	720.777
Stk25	1412	3625.47	2410.58	1214.89	1195.69
LOC268300	1413	3625.42	2308.44	1316.98	991.469
Gnb2l1	1414	2740.46	72.6559	2667.8	-2595.15
Gnb2l1	1415	2740.46	72.6559	2667.8	-2595.15
Cbln3	1416	3624.51	2478.64	1145.86	1332.78
Epn1	1417	3624.37	2324.03	1300.34	1023.68
S100a15	1418	3624	2180.8	1443.2	737.592
Nudt18	1419	3623.25	2172.68	1450.58	722.102
XM_124829	1420	3622.95	2402.78	1220.17	1182.6
Tm2d1	1421	3620.58	2290.4	1330.18	960.214
Derl1	1422	3620.47	2111.89	1508.58	603.317
LOC213533	1423	3620.34	2427.66	1192.68	1234.97
Eif2c1	1424	3618.46	2302.62	1315.85	986.769
Paqr7	1425	2444.29	1458.2	986.088	472.114
Csrp1	1426	3618.03	2203.41	1414.62	788.789
LOC382843	1427	3617.48	2384.44	1233.03	1151.41
BE950716	1428	3617.36	2018.07	1599.29	418.779
Spg3a	1429	3616.79	2323.42	1293.36	1030.06
Mtx2	1430	3616.75	2228.09	1388.66	839.426
mCT14765	1431	3616.69	2404.15	1212.54	1191.61
Hyal4	1432	3616.34	2110.55	1505.79	604.756
Olfr1024	1433	3616.16	2159.99	1456.16	703.828
NegCont_572	1434	3615.42	2362.37	1253.04	1109.33
NegCont_662	1435	3613.57	1947.92	1665.65	282.27
Rps14	1436	3612.79	2472.68	1140.11	1332.58
Amac1	1437	3611.24	2362.23	1249	1113.23
BB431727	1438	3610.35	2076.38	1533.97	542.414
Ckap1	1439	3609.55	2188.57	1420.97	767.6
Psma2	1440	3608.86	2154.03	1454.82	699.21
Rpe65	1441	3608.28	2269.5	1338.78	930.72
Olfr519	1442	3607.17	2273.99	1333.19	940.797
ENSMUST00000000012	1443	3606.51	2355.98	1250.53	1105.46
LOC544741	1444	3605.39	2367.61	1237.78	1129.83
Copg	1445	3604.54	46.2422	3558.29	-3512.05
Copg	1446	3604.54	46.2422	3558.29	-3512.05
mCT175766	1447	3604.53	2360.34	1244.19	1116.15
LOC432600	1448	3604.35	2359.26	1245.09	1114.17
LOC432600	1449	3604.35	2359.26	1245.09	1114.17
Mrps12	1450	3604.29	2107.22	1497.06	610.161
Rint1	1451	3603.73	2184.9	1418.83	766.07
Fastk	1452	3603.3	2272.53	1330.77	941.759
Pigb	1453	3602.87	2187.29	1415.58	771.716
Nppb	1454	3602.09	2367.98	1234.11	1133.86
Tmem141	1455	3601.05	2247.77	1353.28	894.489
XM_355769	1456	3600.78	2350	1250.78	1099.23
mCT4537	1457	3600.54	2363.56	1236.98	1126.58
BC033606	1458	3600.07	2150.11	1449.96	700.148
LOC229746	1459	3599.23	2447.46	1151.78	1295.68
Ntrk2	1460	3599.14	2168.98	1430.16	738.823
LOC384325	1461	3598.34	2050.96	1547.38	503.58
LOC432561	1462	3597.94	2142.65	1455.3	687.347
LOC233992	1463	3597.81	2384.99	1212.82	1172.17
Rps11	1464	3597.57	2287.56	1310.01	977.541
Spt1	1465	3596.82	2245.93	1350.88	895.052
Glrx2	1466	3596.37	2266.1	1330.26	935.842
LOC232974	1467	3595.53	1791.23	1804.3	-13.0671
Eme1	1468	3595.27	2278.03	1317.24	960.795
Klhl1	1469	3593.74	2349.5	1244.23	1105.27
LOC384254	1470	3592.17	2430.23	1161.93	1268.3
XM_356892	1471	3591.28	2402.55	1188.73	1213.81
XM_143314	1472	3590.03	2304.46	1285.57	1018.88
Si	1473	3589.97	2346.29	1243.68	1102.62
Gtf3a	1474	3589.92	2310.05	1279.86	1030.19
Gm582	1475	3589.78	2190.32	1399.46	790.855
Rpl15	1476	3589.76	2419.3	1170.46	1248.84
Atp6v1g2	1477	4319.39	2920.8	1398.58	1522.22
LOC432615	1478	3589.36	2378.49	1210.87	1167.63
Scn10a	1479	3589.32	381.397	3207.93	-2826.53
LOC546052	1480	3587.73	2402.98	1184.75	1218.23
AV312707	1481	3587.48	2304.27	1283.2	1021.07
AK034704	1482	3587.31	2155.97	1431.34	724.628
LOC328964	1483	3587.17	2338.35	1248.82	1089.53
Rnaseh2a	1484	3587.04	256.561	3330.48	-3073.91
Ubxd7	1485	2086.37	1067.31	1019.05	48.2599
Pabpnl1	1486	3586.19	2346.52	1239.66	1106.86
LOC435817	1487	3585.61	1994.92	1590.69	404.23
Slc25a12	1488	3585.58	2215.16	1370.42	844.738
Tbrg3	1489	1385.3	316.427	1068.87	-752.447
Tbrg3	1490	1385.3	316.427	1068.87	-752.447
Stxbp6	1491	3584.84	306.691	3278.15	-2971.46
Tcrb	1492	3584.1	2162.39	1421.72	740.667
Mrps10	1493	3583.57	2187.48	1396.09	791.395
Plf2	1494	3583.03	2276.65	1306.38	970.278
Nuak2	1495	3582.98	1811.75	1771.23	40.5213
XM_193911	1496	3582.75	2298.92	1283.83	1015.08
Ufm1	1497	3582.32	2199.1	1383.23	815.869
LOC243617	1498	3581.97	2411.51	1170.46	1241.06
Xpo4	1499	3581.54	2216.64	1364.9	851.739
Six6	1500	3581.47	2221.32	1360.15	861.165
LOC435687	1501	3581.32	2399.57	1181.75	1217.81
Tmem63b	1502	3580.7	2313.83	1266.87	1046.96
Pigs	1503	2305.87	189.805	2116.06	-1926.26
Pigs	1504	2305.87	189.805	2116.06	-1926.26
mCT155703	1505	3578.83	2045.43	1533.4	512.026
Ggh	1506	3577.43	2255.43	1322	933.424
Oplah	1507	1746.99	267.053	1479.94	-1212.88
BB118513	1508	3576.43	321.302	3255.12	-2933.82
NegCont_9	1509	3575.7	1712	1863.7	-151.704
Grpel1	1510	3575.25	2153.43	1421.81	731.62
MGC5739	1511	3575.11	2113.72	1461.39	652.334
XM_126851	1512	3574.8	2344.76	1230.04	1114.73
mCT154465	1513	3574.75	2146.66	1428.09	718.573
XM_110926	1514	3572.41	2248.19	1324.22	923.968
Slco1a5	1515	3572.16	2297.89	1274.27	1023.62
Gm1731	1516	3571.76	1794.7	1777.06	17.6422
Usp20	1517	3571.54	2298.87	1272.67	1026.2
mCT154116	1518	3571.35	2405.08	1166.27	1238.81
LOC232745	1519	3570.37	2337.81	1232.57	1105.24
Mrps28	1520	3568.12	2004.24	1563.88	440.368
mCT49516	1521	3567.52	2194.48	1373.04	821.435
Naglu	1522	3567.42	2183.31	1384.11	799.195
Gpr172b	1523	3566.73	2160.39	1406.34	754.052
Sprr2g	1524	3566.57	2372.23	1194.34	1177.89
Gldc	1525	3566.17	2211.52	1354.66	856.858
AB211064	1526	3565.71	2163.45	1402.27	761.181
Ccdc83	1527	3565.46	2253.41	1312.05	941.359
NegCont_731	1528	3563.49	1481.06	2082.43	-601.362
Twist2	1529	2850.89	1670.09	1180.8	489.299
Amph	1530	3562.34	2140.53	1421.81	718.723
Dcamkl2	1531	3561.54	1977.62	1583.91	393.711
Taf10	1532	3561.19	2059.77	1501.42	558.352
Igsf1	1533	3560.96	2349.36	1211.59	1137.77
Dusp22	1534	3559.74	2181.9	1377.84	804.054
Rpl36	1535	3559.55	2127.12	1432.42	694.701
LOC545161	1536	3559.08	2218.54	1340.54	877.996
LOC329527	1537	3558.72	2287.29	1271.43	1015.87
mCT51612	1538	3558.44	2380.57	1177.88	1202.69
Asb1	1539	3557.57	2074.3	1483.27	591.022
Fsd2	1540	3557.1	2215.76	1341.33	874.428
Cldn1	1541	3555.22	2032.6	1522.62	509.982
Mcfd2	1542	3554.54	1992.73	1561.81	430.915
XM_193262	1543	3554.51	2322.42	1232.09	1090.33
Slc22a17	1544	3553.5	2161.1	1392.4	768.701
Chek1	1545	3553.26	2335.09	1218.17	1116.92
LOC238766	1546	3553.24	2355.58	1197.66	1157.92
LOC383909	1547	3552.44	2418.24	1134.21	1284.03
Cgrrf1	1548	3552.41	2286.68	1265.74	1020.94
LOC219180	1549	3546.25	2250.67	1295.58	955.088
LOC433141	1550	3545.76	2264.29	1281.47	982.82
Asb18	1551	3545.49	2069.53	1475.96	593.574
mCT155099	1552	3545.39	2374.38	1171	1203.38
Muc6	1553	3544.67	2231.98	1312.69	919.29
Syt3	1554	3544.59	2083.48	1461.12	622.36
Lgmn	1555	3544.49	2190.69	1353.79	836.896
Crybb1	1556	3543.88	165.144	3378.73	-3213.59
Crybb1	1557	3543.88	165.144	3378.73	-3213.59
Apbb1	1558	3542.64	2247.83	1294.81	953.015
Ctsd	1559	3542.51	222.355	3320.16	-3097.8
C1qa	1560	3542.11	2176.69	1365.42	811.268
Gpd1	1561	3542.09	2098.2	1443.89	654.306
Gm1026	1562	3541.73	2325.97	1215.75	1110.22
Htr5b	1563	3540.5	2044.98	1495.52	549.463
Egln3	1564	3540.46	1952.97	1587.49	365.487
LOC240289	1565	3540.22	2097.99	1442.23	655.755
Gpr177	1566	3540.05	2251.18	1288.87	962.304
Olfr1477	1567	3539.48	2140.2	1399.28	740.926
Akap3	1568	3537.6	2082.3	1455.3	626.999
Epdr2	1569	3537.58	2027.3	1510.28	517.018
NegCont_845	1570	3537.58	2171.98	1365.59	806.393
mCT64366	1571	3536.86	2060.52	1476.34	584.182
LOC239658	1572	3536.81	2155.38	1381.43	773.946
XM_354595	1573	3536.73	2254.43	1282.3	972.125
Dnpep	1574	3536.34	2286.27	1250.08	1036.19
NegCont_458	1575	3536.04	2383.28	1152.76	1230.52
Jak1	1576	3535.77	1895.91	1639.86	256.054
Bdnf	1577	3535	2241.97	1293.03	948.942
mCT20200	1578	3534.85	2255.86	1278.99	976.865
Limk1	1579	3534.51	2123.23	1411.28	711.954
Dkk1	1580	3533.97	2282.27	1251.7	1030.56
Rplp2	1581	3532.45	2265.09	1267.36	997.725
D430007I03	1582	3531.1	1424.27	2106.84	-682.571
Sprr2f	1583	3530.77	2284.28	1246.48	1037.8
LOC381550	1584	3528.54	2245.92	1282.63	963.289
LOC383094	1585	3527.53	2168.66	1358.87	809.789
LOC242745	1586	3527.46	2050.47	1476.99	573.484
Tagln2	1587	3527.14	2254.17	1272.98	981.187
Tacstd1	1588	3526.68	2313.41	1213.26	1100.15
LOC384594	1589	3526.09	2231.17	1294.92	936.245
Smoc1	1590	3525.88	298.554	3227.32	-2928.77
NegCont_596	1591	3525.29	2319.49	1205.8	1113.68
Olfr818	1592	3523.89	1614.46	1909.43	-294.972
XM_356883	1593	3523.84	2351.27	1172.57	1178.71
Asb5	1594	3522.99	2093.52	1429.47	664.052
XM_354822	1595	3522.96	2151.15	1371.81	779.337
AI450886	1596	3522.83	1949.85	1572.98	376.864
mCT147199	1597	3522.77	2330.13	1192.64	1137.49
LOC545600	1598	3522.66	2314.84	1207.82	1107.02
Mrpl28	1599	3521.91	2133.96	1387.95	746.012
Gm1698	1600	3521.34	267.518	3253.82	-2986.3
XM_123814	1601	3520.92	2324.15	1196.76	1127.39
Wdr62	1602	3520.58	2028.12	1492.46	535.664
mCT147184	1603	3519.79	2188.84	1330.96	857.882
LOC545550	1604	3518.37	2377.53	1140.84	1236.7
XM_140164	1605	3517.66	2222.28	1295.38	926.907
Def8	1606	3517.43	2215.66	1301.78	913.885
LOC384704	1607	3517.09	2159	1358.09	800.911
Ern1	1608	3516.3	2002.77	1513.53	489.233
AU021760	1609	3516.1	2337.03	1179.07	1157.95
Cngb1b	1610	3515.98	2172.98	1343	829.977
Spg20	1611	3515.93	2118.09	1397.84	720.246
LOC432665	1612	3515.75	2320.34	1195.41	1124.92
LOC545172	1613	3515.54	2321.43	1194.11	1127.32
NegCont_325	1614	3515.19	118.847	3396.34	-3277.49
Ipo4	1615	3513.28	2300.56	1212.71	1087.85
NegCont_851	1616	3513.26	2121.86	1391.39	730.47
Cdc16	1617	3512.9	2238.94	1273.96	964.98
NegCont_904	1618	3512.61	1992.97	1519.64	473.336
XM_358932	1619	3512.28	2326.07	1186.2	1139.87
Mea1	1620	3512.17	2055.15	1457.02	598.138
LOC436054	1621	3511.78	2278.7	1233.09	1045.61
Vps28	1622	3510.48	2003.29	1507.19	496.097
Fbxl15	1623	3510.03	2095.9	1414.13	681.773
Gm739	1624	3509.8	2161.96	1347.84	814.113
Ifrd2	1625	3509.77	2199.76	1310.01	889.748
Olfr665	1626	3509.61	2030.14	1479.47	550.667
Dnajc12	1627	3509.37	2174.68	1334.69	839.995
Higd2a	1628	3509.12	1773.61	1735.51	38.0951
XM_355809	1629	3507.68	2337.32	1170.35	1166.97
V1rh10	1630	3507.2	2266.74	1240.46	1026.28
Cyp7b1	1631	3507.09	128.979	3378.11	-3249.14
Olfr153	1632	3505.53	1922.34	1583.19	339.152
Cd164l2	1633	3502.73	2257.87	1244.86	1013.01
Tor1a	1634	3502.43	2162.02	1340.41	821.607
Ndfip2	1635	3501.73	2210.49	1291.23	919.259
Eif3s9	1636	3501.09	2165.58	1335.51	830.073
Slc30a4	1637	3500.74	2246.73	1254	992.732
Mare	1638	3500.56	2184.41	1316.15	868.263
Tdp1	1639	3499.82	2247.57	1252.25	995.311
Chrnb4	1640	3699.1	2159.13	1539.97	619.16
Gm1694	1641	3499.66	1598.46	1901.2	-302.732
mCT53828	1642	3498.77	2043.26	1455.51	587.749
AI790205	1643	3498.61	2243.07	1255.53	987.538
Ceacam2	1644	1685.16	150.727	1534.44	-1383.71
Ceacam2	1645	1685.16	150.727	1534.44	-1383.71
Arf5	1646	3498.33	1662.12	1836.21	-174.082
Pold4	1647	3498.15	2229.17	1268.98	960.185
Wipi1	1648	3497.89	2281.21	1216.68	1064.53
LOC245391	1649	3497.36	2370.11	1127.26	1242.85
NegCont_870	1650	3497.19	2219.5	1277.68	941.818
BC021367	1651	3496.7	2124.68	1372.03	752.651
Hmbs	1652	3496.38	2094.79	1401.58	693.21
Hmbs	1653	3496.38	2094.79	1401.58	693.21
Txn2	1654	3496.28	2081.06	1415.22	665.844
Syngr4	1655	3495.85	1885.4	1610.45	274.954
Eif2s3x	1656	3494.43	2191.52	1302.91	888.613
Tnfrsf21	1657	3493.59	2032.33	1461.26	571.07
Me2	1658	3493.51	2133.45	1360.06	773.387
Psca	1659	3493.49	2162.6	1330.88	831.721
LOC383225	1660	3492.99	2053.22	1439.78	613.438
BC030870	1661	3492.97	1894.59	1598.37	296.219
Slc16a8	1662	3492.87	2176.3	1316.56	859.743
BB327186	1663	3491.41	2275.91	1215.5	1060.41
LOC225416	1664	3491.28	2292.41	1198.87	1093.54
Atp6ap1	1665	3491.26	2138.34	1352.93	785.412
Cdh15	1666	3489.72	2082.92	1406.8	676.126
Tsg101	1667	3489.17	2226.93	1262.24	964.696
Abi2	1668	3488.95	2264.17	1224.78	1039.39
Abi2	1669	3488.95	2264.17	1224.78	1039.39
mCT49369	1670	3488.92	2234.62	1254.3	980.324
Mpa2	1671	3488.84	1828.66	1660.18	168.478
XM_136685	1672	3487.65	2313.06	1174.6	1138.46
Slc35a2	1673	3487.63	2196.53	1291.11	905.423
Ccdc63	1674	3487.19	2289.81	1197.38	1092.44
Rya3	1675	3486.41	1943.53	1542.88	400.642
LOC242025	1676	3486.31	2189.09	1297.23	891.856
Ppib	1677	3486.06	2153.89	1332.17	821.718
Gp6	1678	3485.68	2293.65	1192.03	1101.62
Slfnl1	1679	3484.98	1818.16	1666.82	151.345
Cd63	1680	3484.65	2202.38	1282.27	920.116
Mrpl30	1681	3483.98	2139.72	1344.26	795.453
LOC433625	1682	3483.79	2090.15	1393.64	696.511
E330033L03	1683	3483.37	386.738	3096.64	-2709.9
Slc30a5	1684	3483.19	17.295	3465.89	-3448.6
B930054O08	1685	3482.87	1968.3	1514.57	453.732
Arhgdig	1686	3482.8	2180.54	1302.26	878.278
Tsfm	1687	3482.29	2043.27	1439.03	604.237
LOC546164	1688	3481.94	2260.52	1221.42	1039.1
XM_357496	1689	3481.14	2332.95	1148.19	1184.76
Nploc4	1690	3480.96	1548.25	1932.71	-384.461
XM_358003	1691	3480.61	2035.93	1444.68	591.25
AY512931	1692	3479.75	1508.75	1971	-462.251
Cox6b1	1693	3478.67	2144.83	1333.83	811
Als2cr4	1694	2334.79	938.48	1396.31	-457.827
LOC385977	1695	3475.23	2319.82	1155.41	1164.42
Abhd11	1696	1482.92	105.076	1377.84	-1272.76
Mrpl4	1697	3584.95	2178.81	1406.14	772.663
LOC433184	1698	3473.4	41.1426	3432.26	-3391.12
Tmem98	1699	3472.38	2292.09	1180.3	1111.79
XM_134284	1700	3471.83	2271.03	1200.8	1070.22
Acot9	1701	3471.53	2083.81	1387.72	696.087
Csda	1702	3471.17	2137.42	1333.75	803.671
LOC436332	1703	3470.63	2209.55	1261.07	948.478
mCT155957	1704	3470.41	2247.74	1222.67	1025.06
mCT145609	1705	3469.92	2282.95	1186.97	1095.97
Pold2	1706	3469.76	1981.69	1488.07	493.626
Dpm2	1707	3469.26	1885.2	1584.06	301.136
Yipf7	1708	3466.79	2147.82	1318.96	828.86
Rffl	1709	3466.24	1959.19	1507.05	452.148
Phf5a	1710	3465.6	133.629	3331.97	-3198.34
LOC270499	1711	3465.46	2286.28	1179.18	1107.1
Endogl1	1712	3464.99	2080.82	1384.17	696.65
Tbrg1	1713	3464.72	2094.92	1369.8	725.112
mCT184097	1714	3463.05	2017.17	1445.88	571.284
LOC225475	1715	3462.99	1908.06	1554.93	353.131
LOC545545	1716	3461.58	2270.47	1191.11	1079.36
Ap3m1	1717	3461.51	2164.6	1296.91	867.684
Cib1	1718	3461.33	1936.62	1524.71	411.91
Tmem40	1719	3460.65	2266.13	1194.52	1071.61
mCT157864	1720	3460.43	2136.2	1324.23	811.967
Ckmt1	1721	3460.3	2054.95	1405.34	649.615
NegCont_766	1722	3460.21	2236.22	1223.99	1012.24
Carkl	1723	3459.48	2035.75	1423.73	612.016
Selk	1724	3458.99	2001.15	1457.85	543.304
NegCont_841	1725	3457.77	1639.96	1817.81	-177.853
Glipr2	1726	3456.94	283.169	3173.77	-2890.61
AU022436	1727	3455.28	1576.72	1878.57	-301.849
Acy1l2	1728	3453.79	2121.38	1332.4	788.978
Foxn4	1729	3453.66	1882.96	1570.7	312.268
AK028278	1730	3453.55	2122.33	1331.22	791.111
LOC432754	1731	3453.44	1984.46	1468.99	515.471
Phyh	1732	3453.06	2024.09	1428.96	595.131
AU022754	1733	3452.18	2259.77	1192.41	1067.36
NegCont_582	1734	3452.11	188.809	3263.31	-3074.5
Galns	1735	3451.77	2240.15	1211.62	1028.53
Rpl18a	1736	3451.67	2282.68	1168.99	1113.69
Gale	1737	3451.09	2090.92	1360.17	730.755
mCT57537	1738	3450.83	2250.42	1200.41	1050.02
Gabrb3	1739	3450.36	1973.27	1477.09	496.172
XM_193969	1740	3449.89	2263.39	1186.5	1076.9
XM_282887	1741	3449.76	2121.69	1328.08	793.611
LOC383364	1742	3449.41	2187.22	1262.2	925.02
Slc17a5	1743	3449.27	2162.23	1287.04	875.183
Olfr340	1744	3448.96	2172.14	1276.82	895.32
Bag1	1745	3448.88	2144.76	1304.12	840.647
Eda	1746	3447.4	1998.43	1448.96	549.47
Rab9b	1747	3446.93	2124.11	1322.82	801.283
LOC624855	1748	3444.53	2040.31	1404.23	636.078
Stard3nl	1749	3444.35	2078.58	1365.77	712.818
Olfr1203	1750	3443.58	1742.97	1700.61	42.3585
Slc24a3	1751	3443.1	2039.84	1403.26	636.582
Pdyn	1752	3442.96	2068.21	1374.75	693.467
Wdr66	1753	3442.88	1905.16	1537.72	367.436
Tm9sf2	1754	3442.55	2119.01	1323.54	795.466
Olfr215	1755	3442.25	315.113	3127.14	-2812.03
BC030499	1756	3441.85	2215.6	1226.25	989.355
Lxn	1757	3440.3	2207.62	1232.67	974.95
Ndufv1	1758	3440.18	2056.18	1384	672.181
LOC269432	1759	3440.15	2237.5	1202.65	1034.84
Zfp648	1760	3437.71	1951.9	1485.81	466.098
Slc13a2	1761	3436.58	2113.6	1322.98	790.622
LOC268698	1762	3435.1	2037.19	1397.91	639.279
Pgd	1763	3434.18	1983.45	1450.73	532.721
LOC268988	1764	3432.98	2197.33	1235.64	961.689
Ngfr	1765	3432.41	1900.28	1532.13	368.144
Fbxw14	1766	3432.16	1327.49	2104.67	-777.187
LOC545588	1767	3431.4	2261.66	1169.74	1091.92
LOC432801	1768	3431.34	2233.5	1197.84	1035.67
Otof	1769	3431.2	1989.47	1441.73	547.741
F8a	1770	3430.87	1843.23	1587.64	255.597
Fetub	1771	3430.24	1925.92	1504.32	421.604
Denr	1772	3429.45	2157.2	1272.26	884.936
XM_141875	1773	3428.92	1997	1431.92	565.085
Rnf5	1774	3427.95	1787.89	1640.05	147.839
LOC433319	1775	3427.7	2101.75	1325.96	775.791
Ildr1	1776	3427.58	2210.21	1217.37	992.835
LOC380867	1777	3427.36	1501.18	1926.19	-425.006
Dtymk	1778	3426.24	2038.98	1387.26	651.718
Gm484	1779	3425.66	2168.7	1256.96	911.737
Pcdha2	1780	3425.48	110.215	3315.27	-3205.05
Tmem85	1781	3425.47	1886.5	1538.97	347.536
Gnas	1782	2224.5	256.236	1968.26	-1712.03
Gnas	1783	2224.5	256.236	1968.26	-1712.03
Gnas	1784	2224.5	256.236	1968.26	-1712.03
Gnas	1785	2224.5	256.236	1968.26	-1712.03
Mrps11	1786	3424.32	1861.89	1562.43	299.46
Icam5	1787	3423.07	1957.12	1465.95	491.165
Psma5	1788	3421.14	2085.99	1335.14	750.848
Olfr43	1789	3420.86	1821.21	1599.65	221.563
LOC235424	1790	3420.45	2297.22	1123.23	1174
Olfr807	1791	3419.35	2247.97	1171.38	1076.59
Rcn3	1792	2134.73	471.494	1663.24	-1191.74
BC060293	1793	3417.26	2139	1278.26	860.741
Ddah1	1794	3414.87	2187.96	1226.91	961.056
AU015858	1795	3413.96	1989.53	1424.43	565.107
Ccdc88	1796	3412.65	2015.3	1397.34	617.962
Nalp14	1797	3412.32	2194.16	1218.17	975.989
Slc36a1	1798	1152.09	87.5942	1064.49	-976.898
LOC233991	1799	3411.95	2296.39	1115.56	1180.83
Cd40	1800	3411.88	2255.78	1156.1	1099.68
Eif2ak1	1801	1598.03	389.544	1208.49	-818.945
Eif2ak1	1802	1598.03	389.544	1208.49	-818.945
Rasal1	1803	3411.44	304.905	3106.54	-2801.63
Sox5	1804	3410.64	2165.68	1244.96	920.718
Cxx1b	1805	3408.25	2049.21	1359.04	690.169
D13Ertd297e	1806	3407.76	2157.95	1249.81	908.139
Dhrs2	1807	3407.43	2087.68	1319.74	767.941
Snx24	1808	3406.72	2274.96	1131.76	1143.2
AB056442	1809	3406.42	2156.97	1249.45	907.515
mCT162494	1810	3406.4	2127.06	1279.35	847.709
Pqbp1	1811	3405.83	2089.73	1316.1	773.628
Mlstd2	1812	3405.47	2217.2	1188.27	1028.93
mCT148700	1813	3404	2093.61	1310.39	783.215
Pigq	1814	3110.92	1595.12	1515.8	79.3114
Man2a1	1815	3360.9	276.629	3084.28	-2807.65
Man2a1	1816	3360.9	276.629	3084.28	-2807.65
Cntnap1	1817	3401.42	2045.69	1355.74	689.95
Uqcrb	1818	3401.02	1862.92	1538.1	324.828
LOC243823	1819	3400.27	2160.63	1239.63	921.001
BB349228	1820	3399.89	2055.66	1344.24	711.42
mCT154976	1821	3399.58	2119.17	1280.41	838.763
Dusp6	1822	3399.38	2196.44	1202.94	993.506
Rpl30	1823	3398.82	2238.72	1160.1	1078.62
Plod2	1824	3398.74	2079.28	1319.46	759.824
Plod2	1825	3398.74	2079.28	1319.46	759.824
NegCont_208	1826	3397.6	1961.7	1435.89	525.812
mCT157024	1827	3397.4	2032.22	1365.18	667.038
LOC436052	1828	3396.87	2069.07	1327.8	741.272
AK044390	1829	3393.81	1853.02	1540.79	312.23
Myl3	1830	3393.56	2170.88	1222.69	948.192
NegCont_685	1831	3393.4	1612.92	1780.48	-167.564
Bcat1	1832	3393.2	1900.08	1493.12	406.964
Bcat1	1833	3393.2	1900.08	1493.12	406.964
Tmem126a	1834	3392.22	1764.35	1627.87	136.478
Txndc5	1835	3391.51	2045.09	1346.42	698.669
Ogg1	1836	3389.97	1913.05	1476.92	436.136
Mrpl34	1837	3389.74	2098.95	1290.79	808.166
Tmem16k	1838	3389.57	2122.09	1267.48	854.613
Alg1	1839	2918.17	1757.98	1160.19	597.787
mCT50755	1840	3387.64	2223.26	1164.38	1058.88
Hddc3	1841	3387.32	1703.08	1684.24	18.836
Ddc	1842	3387.25	1922.25	1464.99	457.263
Sh3kbp1	1843	3387.07	1799.96	1587.1	212.861
Hspa14	1844	868.377	25.4631	842.913	-817.45
AI115486	1845	3386.74	2110.17	1276.57	833.592
Senp7	1846	2489.42	1221.16	1268.26	-47.1015
Senp7	1847	2489.42	1221.16	1268.26	-47.1015
LOC383691	1848	3386.61	2081.8	1304.81	776.987
Itgb8	1849	3386.4	2200.93	1185.47	1015.46
Zic3	1850	3386.17	2132.51	1253.66	878.849
Acsl6	1851	3385.86	1935.33	1450.54	484.79
Tsta3	1852	3385.18	1983.82	1401.36	582.464
Ysk4	1853	3385.16	1996.78	1388.37	608.408
NegCont_829	1854	3385.13	1974.38	1410.75	563.629
LOC383815	1855	3383.17	2152.13	1231.04	921.089
Gm315	1856	3382.8	2076.65	1306.15	770.496
Rnf183	1857	3382.27	2221.73	1160.54	1061.2
Arl1	1858	3382.19	2095.65	1286.54	809.115
AU040972	1859	3380.94	1462.26	1918.68	-456.414
Dusp4	1860	1633.98	125.227	1508.75	-1383.53
Dusp4	1861	1633.98	125.227	1508.75	-1383.53
Hint3	1862	3379.68	1793.35	1586.33	207.02
XM_356686	1863	3378.85	2254.44	1124.41	1130.03
AU022538	1864	3378.82	1788.66	1590.16	198.499
D5Ertd605e	1865	3378.76	2213.89	1164.86	1049.03
LOC434417	1866	3378.56	2037.34	1341.22	696.117
Rpl6	1867	3378.37	2126.34	1252.04	874.299
Rabl4	1868	3377.93	1936.1	1441.83	494.276
AK087307	1869	3377.63	1870.62	1507.02	363.6
BC021614	1870	3376.24	1984.68	1391.56	593.119
Slc26a7	1871	3375.13	2224.38	1150.75	1073.62
mCT186054	1872	3374.39	1939	1435.38	503.619
Cap2	1873	3373.71	2147.33	1226.38	920.953
NegCont_735	1874	3373.47	2111	1262.47	848.529
Gm1067	1875	3372.78	2117.08	1255.7	861.385
LOC436233	1876	3371.81	1876.6	1495.21	381.387
NegCont_138	1877	3370.98	1554.42	1816.56	-262.141
Dync1i1	1878	3924.01	2451.82	1472.19	979.63
XM_358162	1879	3369.39	2131.63	1237.76	893.866
XM_123649	1880	3368.89	1978.37	1390.52	587.848
Pdcd4	1881	3368.67	1984.6	1384.07	600.537
Brunol4	1882	3368.66	1977.25	1391.41	585.843
LOC433408	1883	3367.43	2053.18	1314.25	738.921
Suclg1	1884	3366.94	1941.02	1425.91	515.111
Mogat1	1885	3366.67	292.266	3074.41	-2782.14
AV147418	1886	3366.13	2012.5	1353.64	658.863
Fis1	1887	3364.6	1974.53	1390.07	584.451
LOC268676	1888	3364.47	2162.92	1201.55	961.372
mCT164960	1889	3364.03	2190.65	1173.38	1017.26
Sgk2	1890	3361.45	2261.78	1099.67	1162.11
Asb9	1891	3360.2	1734.65	1625.55	109.108
Rps6	1892	3359.92	2171.27	1188.65	982.618
NegCont_149	1893	3357.56	1768.25	1589.32	178.933
Tas2r136	1894	3357.21	1930.62	1426.59	504.023
Casq2	1895	3357.17	2136.25	1220.92	915.328
Nipa2	1896	3355.43	2125.31	1230.12	895.194
Fmn1	1897	3355.1	1617.78	1737.32	-119.541
Mrps34	1898	3353.83	1978.4	1375.42	602.977
Psen1	1899	3353.78	1978.98	1374.8	604.174
BC055004	1900	3353.59	1693.1	1660.48	32.6187
Chrna9	1901	3352.42	2000.26	1352.16	648.108
Slamf1	1902	3351.76	1834.25	1517.51	316.735
Arhgef3	1903	3351	2100.35	1250.65	849.704
C78810	1904	3350.76	2088.4	1262.36	826.04
Cox5a	1905	907.934	142.593	765.341	-622.749
Cox5a	1906	907.934	142.593	765.341	-622.749
Olfr318	1907	3349.93	2061.35	1288.58	772.775
AY616753	1908	3349.6	2090.83	1258.78	832.052
Nudcd1	1909	3349.46	1942.6	1406.86	535.739
AI317237	1910	3349.43	1949.24	1400.19	549.055
Artn	1911	3349.35	1921.34	1428.01	493.339
AU018587	1912	3348.92	1945.18	1403.74	541.444
Wfdc1	1913	3348.31	2233.95	1114.35	1119.6
Spred3	1914	3348.01	2140.53	1207.48	933.056
C80198	1915	3347.42	1806.05	1541.38	264.672
ICRFP703B1614Q5.5	1916	3347.39	2180.65	1166.75	1013.9
Tmem129	1917	3347.38	1988.85	1358.54	630.308
Pycrl	1918	3347.21	1850.47	1496.74	353.73
XM_130993	1919	3346.92	2115.62	1231.31	884.309
Syngr3	1920	3346.25	1943.05	1403.2	539.856
NegCont_114	1921	3345.88	1780.68	1565.2	215.476
BB109128	1922	3345.58	2095.72	1249.85	845.869
mCT167205	1923	3345.47	2042.02	1303.45	738.574
Scyl1	1924	3345.42	2054.01	1291.41	762.593
Als2cr11	1925	3344.66	2012.46	1332.2	680.265
LOC269365	1926	3344.14	2191.69	1152.44	1039.25
Rps15	1927	3343.91	2128.61	1215.3	913.308
Ngfrap1	1928	3343.8	2107.23	1236.57	870.651
Sctr	1929	3343.25	2024.75	1318.5	706.251
Adam22	1930	3343.16	2023.52	1319.64	703.886
Ptges	1931	3343.09	1908.87	1434.22	474.655
LOC384179	1932	3343.06	2204.68	1138.37	1066.31
Gm1319	1933	3342.08	2170.71	1171.38	999.33
Ganab	1934	3341.72	2084.57	1257.15	827.414
Smyd2	1935	3341.68	2072.78	1268.9	803.876
Tub	1936	3340.73	2179.28	1161.45	1017.82
Hip2	1937	3340.31	1852.9	1487.41	365.489
mCT62438	1938	3339.8	1836	1503.8	332.2
ENSMUST00000015269	1939	3339.37	1942.63	1396.74	545.894
Rpl5	1940	3338.92	2267.88	1071.04	1196.84
Dennd2a	1941	3337.74	327.367	3010.37	-2683.01
Polr3c	1942	3336.74	2020.46	1316.28	704.174
Tmem42	1943	3335.93	1793.32	1542.6	250.717
XM_137325	1944	3335.6	110.68	3224.92	-3114.24
Rpl31	1945	3335.02	2198.18	1136.84	1061.34
Disp1	1946	3334.42	1977.17	1357.25	619.913
Capns1	1947	3333.31	2027.75	1305.56	722.199
Acot10	1948	3333.12	1943.34	1389.78	553.565
Olfr1305	1949	3333	2171.05	1161.95	1009.1
LOC433193	1950	3332.97	2106.31	1226.66	879.642
Olfr160	1951	3332.91	2061.7	1271.21	790.496
mCT152144	1952	3332.79	1925.53	1407.25	518.28
E2f1	1953	3332.39	1699.6	1632.79	66.8115
Psmd14	1954	3332.19	119.059	3213.13	-3094.07
Cav2	1955	3331.8	2195.55	1136.25	1059.29
Foxq1	1956	1344.51	100.439	1244.07	-1143.63
Foxq1	1957	1344.51	100.439	1244.07	-1143.63
Rnps1	1958	1035.27	126.752	908.516	-781.764
BC031181	1959	3331.35	1601.67	1729.68	-128.018
Ebi3	1960	3331.25	1877.65	1453.6	424.053
Stx17	1961	3330.72	1993.13	1337.59	655.543
Smyd3	1962	3462.48	1810.2	1652.28	157.922
mCT153973	1963	3326.22	2123.74	1202.48	921.26
Abcb4	1964	3326.1	1797.16	1528.94	268.215
Olfr110	1965	3325.6	2080.63	1244.97	835.663
V1rb6	1966	3325.45	2047.3	1278.15	769.156
XM_358101	1967	3325.36	2131.56	1193.8	937.766
LOC383883	1968	3324.45	2162.2	1162.26	999.938
LOC244512	1969	3324.02	2181.96	1142.05	1039.91
LOC214738	1970	3323.65	2162.8	1160.85	1001.94
Gcdh	1971	3323.51	1569.18	1754.33	-185.154
Tnfrsf12a	1972	3323.39	2067.25	1256.14	811.101
XM_356702	1973	3322.77	97.98	3224.79	-3126.81
Sptlc2	1974	3322.51	1866.62	1455.89	410.723
Ero1l	1975	3321.61	2186.25	1135.36	1050.9
XM_109386	1976	3321.27	2065.56	1255.71	809.847
Sulf2	1977	3321.16	62.4524	3258.71	-3196.26
Gm1574	1978	3319.42	2039.49	1279.93	759.556
Nmt1	1979	1054.77	18.5882	1036.18	-1017.59
Chmp6	1980	3319.23	1935.1	1384.13	550.965
LOC240750	1981	3318.88	2115.85	1203.03	912.815
Pfkfb1	1982	3318.18	2119.58	1198.6	920.987
Zcchc12	1983	3316.97	1833.69	1483.28	350.406
Slc29a1	1984	3316.24	2046.12	1270.12	776.002
Kalrn	1985	3118.14	1652.82	1465.33	187.49
Unc93b1	1986	3315.92	2064.38	1251.54	812.846
D1Ertd471e	1987	3315.87	2122.45	1193.42	929.025
Pde7a	1988	3315.86	1728.96	1586.9	142.055
Fgf4	1989	3315.79	413.651	2902.14	-2488.49
Tas2r119	1990	3315.5	2082.21	1233.29	848.919
mCT2278	1991	3315.24	2103.77	1211.46	892.308
Olfr114	1992	3312.88	1989.05	1323.83	665.22
mCT186233	1993	3310.52	2158.86	1151.66	1007.2
Lgtn	1994	3310.42	2004.83	1305.58	699.252
AK042298	1995	3310.1	1607.72	1702.38	-94.6665
Slc17a7	1996	3309.65	2070.03	1239.62	830.404
XM_354607	1997	3306.65	2228.35	1078.3	1150.05
Pdia5	1998	3306.64	2082.81	1223.83	858.982
[truncated: 1,958 more rows]

## Sheet: MM_Genes_En.Mods
Module membership for genes in the enriched lean and obese modules (Total=18)
Gene Symbol	Module Membership (MM)
Reep5	0.990204
Cgref1	0.989208
Tmprss11c	0.986853
NegCont_383	0.985521
Cts3	0.98426
Tgoln1	0.982213
Trhr2	0.982148
Asf1b	0.982126
Rexo2	0.981806
Pigk	0.981266
Olfr924	0.981054
Sdf4	0.980621
Gata1	0.980582
Tmbim4	0.98056
Spg7	0.980488
BE950405	0.980097
Cmas	0.979762
Cdca3	0.979404
Ptcra	0.979186
Edem2	0.979185
Tk1	0.979049
Mif	0.978972
Cyb561	0.977631
Scarb2	0.977495
Brrn1	0.977201
Alg5	0.976545
mCT160183	0.97625
C81537	0.975826
Golt1b	0.975769
Epdr1	0.975522
Cdca5	0.975456
C87198	0.974524
Oosp1	0.974137
XM_194026	0.974039
Sgce	0.974008
Crb2	0.973587
Cks2	0.973578
Ceacam9	0.973172
Ascl3	0.973124
AI450907	0.973004
Cdc20	0.972882
Fshprh1	0.972471
E2f8	0.972469
Ssr3	0.972255
Fanca	0.971863
Ndufc2	0.971631
Ercc6l	0.971592
Olfr531	0.971507
Cdh16	0.971223
Shcbp1	0.971207
Jam4	0.971129
Lamc3	0.971052
Ckb	0.970867
mCT167182	0.970727
Gmds	0.97035
Ccna2	0.970303
Thap2	0.970293
AI256670	0.970228
Gpr180	0.970195
Tyr	0.969809
Spbc24	0.969646
Rag1ap1	0.969617
Clspn	0.969374
AK129128	0.969306
Exo1	0.969184
Psp	0.969036
AK030421	0.968585
Atp1b4	0.968546
Rabac1	0.967853
Kdelr3	0.967702
Klk11	0.967613
Olfr1084	0.967586
Prkcsh	0.967485
D5Ertd798e	0.96742
NegCont_241	0.967362
Birc5	0.967343
Slc39a11	0.967333
Bcap31	0.96707
Gm1916	0.966911
Dpm3	0.966785
Tmem4	0.966692
Gtse1	0.966547
Pld3	0.966521
Hsd3b7	0.966039
Cdca1	0.966019
LOC242627	0.965893
Tead3	0.965885
LOC244595	0.965808
Slc24a6	0.965434
Cacna1a	0.965311
Ergic3	0.965247
Havcr1	0.96524
Olfr1037	0.965134
Sel1h	0.965013
XM_354893	0.964935
AU015558	0.964905
Rims4	0.964904
Olfr467	0.964847
Copz2	0.964815
Nek2	0.964654
Gc	0.964382
Olfr357	0.964357
Slc39a13	0.964203
Cdc25c	0.964171
Tlm	0.964144
mCT168794	0.964009
Pecr	0.963826
BC004004	0.963824
Dqx1	0.963813
AI662245	0.96378
Adamts12	0.963772
LOC432542	0.963765
Rspo4	0.963693
Sprr2j	0.963658
Vkorc1	0.963588
Slc23a1	0.963353
Rrbp1	0.963214
Uhrf1	0.962963
Ift20	0.962821
Glt8d3	0.96281
Slc35b2	0.962788
Ndufa1	0.962706
Apoa2	0.962506
LOC384852	0.962135
LOC628928	0.961745
Irf1	0.961736
Tcf19	0.961686
Fbs1	0.96161
Olfr523	0.961503
Slc35b1	0.961465
Nucb1	0.961452
Gnat2	0.961309
Rhd	0.961297
BE948912	0.961017
Ubl4	0.960991
Tmprss2	0.960975
Cmtm4	0.960899
Gba	0.960874
Ormdl3	0.960867
LOC622459	0.960832
mCT162570	0.960787
V2r1	0.960762
Ucn2	0.960646
Cdc2a	0.960606
Olfr1287	0.960546
LOC622404	0.960513
LOC629057	0.960354
D2Bwg0886e	0.960269
Olfr1245	0.960161
Mki67	0.960095
Fkbp2	0.959872
Olfr714	0.95982
Oact1	0.959502
Kntc2	0.959496
V1rg10	0.959242
Cog6	0.959232
Csnk	0.959149
Olfr1193	0.959144
Rom1	0.958953
Rdm1	0.958787
Nenf	0.958752
Srp9	0.958703
Sema3c	0.958624
LOC218301	0.958356
NegCont_672	0.958344
XM_285957	0.958324
XM_137990	0.958096
LOC435887	0.95809
mCT6608	0.957966
Aurka	0.957941
Ampd1	0.957938
Tmed3	0.957936
Grhpr	0.957704
Ddost	0.957674
D2Ertd112e	0.957118
Pon3	0.957047
XM_354768	0.956995
Bzrpl1	0.956972
LOC277203	0.956912
ENSMUST00000061199	0.956866
Mt1	0.956854
Yipf1	0.95685
Melk	0.956755
mCT157409	0.956695
Plk1	0.956689
Troap	0.956634
Cml1	0.956633
D3Ertd740e	0.956578
Gnat3	0.956542
Aig1	0.956476
C76566	0.956348
Brca1	0.956281
Il31	0.956035
Slc2a6	0.95589
ENSMUST00000061054	0.955878
mCT130170	0.955768
Gpaa1	0.955732
Dap	0.955586
Elf3	0.955547
Cdca8	0.955434
Rps27l	0.955378
NegCont_969	0.955346
Scamp1	0.955248
Ugt3a1	0.955247
Slc5a6	0.955178
NegCont_262	0.955109
H47	0.954795
Cdc6	0.954684
Adpn	0.954613
BC035537	0.954592
Glb1	0.954399
Kifc1	0.954299
LOC546294	0.954286
XM_356672	0.954029
Pam	0.953966
Acmsd	0.953926
NegCont_463	0.953759
LOC545470	0.953756
Mgat4a	0.953738
Top2a	0.953626
Scg3	0.953624
Ccnb2	0.953622
Hrh4	0.953541
Phgdhl1	0.953334
Nucb2	0.953213
LOC385339	0.953194
Sgol2	0.953168
LOC382450	0.953157
LOC545861	0.953112
Kif20a	0.952974
Gm1118	0.952926
Zzef1	0.952869
Eny2	0.952822
AI449441	0.952767
Krtcap2	0.952666
Pter	0.952645
BC051070	0.952568
LOC384919	0.952305
Mcm10	0.951981
Gucy2c	0.951911
mCT65921	0.951753
mCT21794	0.951751
Prdx4	0.95168
Mosc2	0.951616
mCT50936	0.951552
ENSMUST00000063516	0.951492
C76824	0.95149
AL118125	0.951446
Tbx19	0.951426
St7	0.951341
NegCont_602	0.951282
Prdm8	0.95128
Sval2	0.951194
Tor2a	0.951151
AW743345	0.950982
Ncstn	0.950978
Gm123	0.950935
Olfr679	0.950908
Perld1	0.950872
Uqcrh	0.950822
Syngr1	0.950666
Vgf	0.950564
Pla2g12a	0.950503
Mapbpip	0.950498
Odf3l1	0.950487
Myh1	0.950413
NegCont_94	0.950394
LOC380687	0.950315
Ccnb1	0.950304
Rhox3	0.950227
Adam23	0.950197
Ssr4	0.950172
Srp14	0.950096
Rab3gap1	0.950032
LOC626281	0.949918
Pou4f3	0.949707
Sec11l3	0.949657
Olfr1110	0.949574
Atp5g1	0.949445
Atp1b1	0.949385
BB280704	0.949232
Gm489	0.949155
LOC432494	0.949088
Parn	0.949059
Olfr812	0.949046
Hk1	0.949026
C81521	0.948983
Mlf1ip	0.948971
Olfr1406	0.948908
Uts2	0.948832
Adss	0.948793
Lin7a	0.94876
Aurkb	0.948718
Npdc1	0.948668
Plod3	0.948517
Kif4	0.94821
Gpr120	0.94814
Strn	0.947989
Amy1	0.947983
mCT6319	0.947952
mCT122848	0.947829
LOC433010	0.947803
Vangl1	0.947666
NegCont_474	0.947634
BC046401	0.947568
Stub1	0.947259
Tcf23	0.947053
Cabp2	0.947017
BC025462	0.946909
BC019537	0.946905
Olfr518	0.946887
Rad51	0.94686
Nr1h3	0.946745
Fuca1	0.946714
Tmem30b	0.946541
Ptprn2	0.946513
Bclaf1	0.946315
ENSMUST00000052056	0.946301
Dtl	0.946223
Kdelr1	0.946177
Fzd5	0.946136
Cpn1	0.946019
Cyp2j6	0.946012
Spag5	0.94596
Prrg2	0.945888
Rshl2	0.945838
Helt	0.945745
AW742503	0.945584
Higd1a	0.945552
Hint1	0.945497
Pycr1	0.945404
Cdca2	0.945166
Fgf15	0.945152
Tacc3	0.945062
NegCont_259	0.944942
Foxp1	0.944892
Dnajc1	0.944886
Aspm	0.944877
Pkn3	0.944873
Nrm	0.944825
Irx2	0.94477
Scfd2	0.944743
Gmnn	0.944694
NegCont_615	0.944644
Spcs3	0.944641
Mbd3l2	0.94451
mCT166983	0.944421
Bub1	0.944381
Oip5	0.944346
Depdc1b	0.944174
Herc1	0.944028
Olfr652	0.944019
Gltp	0.943795
LOC546695	0.943732
Psmb4	0.943706
Fignl1	0.943654
Lrpap1	0.943646
Gm467	0.94348
Nsg2	0.943467
Cenpa	0.943457
LOC544814	0.943427
Maged2	0.943304
Cep55	0.943299
Rhox5	0.943275
Abcc2	0.943258
Paqr9	0.943256
Bex2	0.943219
Ect2	0.943163
Gbe1	0.942989
BE952010	0.94295
Polb	0.942897
Ube2l6	0.942825
Gcs1	0.942756
Iqca	0.942599
Polq	0.942584
Drd1ip	0.942526
LOC330097	0.942321
Tmed6	0.942293
Rad51ap1	0.942105
Gem	0.94208
Ube2e2	0.942023
LOC383538	0.941991
Cenpe	0.941971
Rnh1	0.941929
XM_359076	0.941817
Anln	0.941766
Ros1	0.941752
XM_357159	0.941627
Steap1	0.941604
G6pc3	0.941511
Spock3	0.941486
Smc2l1	0.941396
ENSMUST00000024718	0.941379
NegCont_132	0.941351
Rcn3	0.941339
Prom1	0.941317
Hod	0.941243
Tmed2	0.941218
LOC380690	0.941175
Ttc19	0.941151
Pon2	0.941134
Pdk1	0.941118
Gns	0.94082
Olfr944	0.940784
Pqlc1	0.940762
Mtdh	0.940758
C76940	0.940756
Nusap1	0.940674
C79356	0.940628
E2f5	0.940418
Serpina9	0.940315
LOC434219	0.940246
NegCont_802	0.940151
Zfp13	0.94015
Cckbr	0.940143
Hamp2	0.940125
Txndc4	0.94012
Ush2a	0.940035
XM_125105	0.940014
C80140	0.939921
Gsdm1	0.9399
LOC434168	0.939842
Bub1b	0.939824
Mt2	0.939614
Creg2	0.93959
Rpl38	0.939542
Esco2	0.939488
Rasal1	0.939484
LOC241765	0.939426
Cthrc1	0.939293
Bpgm	0.939144
mCT115006	0.939084
Ccl9	0.938962
mCT167763	0.938961
Tal2	0.938915
Cbx4	0.9388
BC010787	0.938777
Tcta	0.938602
AU041480	0.938578
Klk1b3	0.938528
Dhrs7b	0.938466
XM_357180	0.938433
D430001N20	0.93843
E2f7	0.938424
Rps29	0.938418
NegCont_824	0.938355
Ccdc99	0.938175
Gapdhs	0.938007
Myl4	0.937846
Cenph	0.937757
D1Ertd646e	0.937746
Atf5	0.93742
mCT175562	0.937407
Luzp5	0.937227
St6gal1	0.937222
NegCont_50	0.937161
D12Ertd551e	0.937149
Arbp	0.937082
Midn	0.937038
mCT164993	0.937016
mCT49615	0.936953
Tmlhe	0.936748
Ugt8a	0.936691
mCT49836	0.936689
Ttk	0.936624
Olfr1355	0.936429
mCT14276	0.936316
Ptplad1	0.936211
Depdc1a	0.93608
AU022167	0.936038
Gpr92	0.935958
Omp	0.935941
Myo15	0.935896
Itm2c	0.935826
XM_356236	0.935747
Traf6	0.935743
Dock4	0.935707
XM_122139	0.935702
Olfr295	0.935557
BB094273	0.935535
Gpr137b	0.935524
Olfr1109	0.93544
Pdzd3	0.935406
Ndufb6	0.935386
Ube2t	0.935381
BB153823	0.935358
Il1r2	0.935301
XM_359153	0.935282
Gcap27	0.93527
BC017133	0.935212
AL023051	0.935123
Syt5	0.935103
XM_358580	0.935017
Alg3	0.935009
C77714	0.93491
Npal2	0.934814
Gpr89	0.934773
Pomt2	0.934696
Stxbp6	0.93452
NegCont_691	0.934491
Olfr285	0.934477
Crlf1	0.934449
mCT166606	0.934379
Dbpht2	0.934334
Aqp12	0.934269
Mastl	0.934265
Myo15b	0.934032
Kif2c	0.933882
Txndc1	0.93386
Pex2	0.933797
Grb10	0.933781
Ndufa13	0.933757
Pacrg	0.933327
Ndufs3	0.933309
Bsx	0.933226
Olfr907	0.93321
NegCont_999	0.933141
Atp6v0e2	0.93308
LOC384608	0.933035
Sec11l1	0.933034
Gusb	0.933021
Hexim2	0.932951
D15Ertd430e	0.932919
Nek6	0.932903
Pdrg1	0.932785
Tsga2	0.932679
Thoc1	0.932616
Sepm	0.932585
Igsf21	0.932547
Nos3as	0.932477
Zwint	0.932464
Ifit1	0.932426
Olfr688	0.932421
Sytl2	0.932409
Acot7	0.932372
Vkorc1l1	0.932345
Saal1	0.932327
XM_358111	0.932323
Axud1	0.932211
D4Ertd571e	0.932184
Tatdn1	0.932157
Lman1	0.932092
Jtb	0.931922
Ndufb8	0.931787
Ppapdc1	0.931508
Srp72	0.931487
Ndufa3	0.931392
Ssr1	0.931353
XM_203659	0.931173
Traip	0.931098
Olfr640	0.931004
D4Ertd264e	0.93091
AU022322	0.930742
Rtp1	0.930723
Hsh2d	0.930659
Psmd8	0.930622
D10Ertd638e	0.930451
Cdipt	0.930441
Dpagt1	0.930407
Kif22	0.930308
Ndufa12	0.930126
Ezh2	0.930118
Tmem43	0.930028
BC048943	0.929922
Sepx1	0.929844
Krtap15	0.929801
Cd99l2	0.929774
Chek2	0.929721
AV327585	0.929693
NegCont_811	0.929582
Pllp	0.929577
Crisp2	0.929435
Mttp	0.9294
Gm1800	0.929083
Sod3	0.929035
Diap3	0.929026
Dnahc10	0.929021
NegCont_936	0.928692
Mobkl2b	0.928658
Olfr122	0.928596
Cdc45l	0.928585
Fgf4	0.928574
Tmed4	0.928548
mCT158009	0.928503
C79407	0.928473
LOC434189	0.928424
LOC229879	0.928373
Kcnk1	0.928306
XM_357996	0.928244
Cd47	0.928142
LOC207559	0.928121
Gm1163	0.928052
Tmem104	0.927867
Es22	0.927778
Mogat1	0.927778
NegCont_656	0.92775
Ascl1	0.927665
BC051244	0.927647
Gm317	0.927598
Aatf	0.927586
Klhl13	0.927577
mCT50743	0.927505
Kif15	0.927485
XM_122625	0.927442
Gm1278	0.927413
Tpx2	0.927246
Sez6l2	0.927198
Defb19	0.927135
Arhgef4	0.927109
Hbld2	0.927048
Tmf1	0.927034
Gm397	0.927008
Pfkp	0.926989
Ttc3	0.926936
Plekha8	0.926929
Olfr1132	0.926902
Scgb1a1	0.926857
Gap43	0.926845
Col9a2	0.926779
Bcmo1	0.92675
Dhrs1	0.926573
Scin	0.926572
Gm1627	0.926506
Athl1	0.92649
Klb	0.926474
BC049730	0.926454
Stk36	0.926437
NegCont_952	0.926385
NegCont_827	0.926341
AV312629	0.926316
Pde2a	0.926316
Pkm2	0.926235
Klk10	0.926216
Dsc2	0.926083
Cope	0.926062
Derl2	0.925955
Mpped1	0.925904
Spcs1	0.92571
V1re4	0.925679
AK082203	0.925643
Scarf2	0.925635
mCT63523	0.925596
Mrpl20	0.925541
Poldip2	0.925534
Gm1408	0.925501
Ropn1l	0.925473
Ier3ip1	0.925388
Olfr1211	0.925376
Akr1a4	0.925372
Incenp	0.925309
Calm3	0.925244
Polr2l	0.925213
Spata18	0.925135
D13Ertd787e	0.925023
Tmeff1	0.924917
Txnl2	0.924789
AW551984	0.924785
Psmb5	0.924777
Olfr889	0.924777
Rhox2	0.924629
Dak	0.924608
Tnfrsf23	0.924605
LOC271788	0.924521
Cox5b	0.924519
Slc30a7	0.924492
AU021880	0.924455
D10Ertd438e	0.924281
Fmo6	0.924208
Ckap2l	0.92411
AL023008	0.924063
Sra1	0.923818
Tpte2	0.923729
Gmfg	0.923675
Prop1	0.92364
Htatip2	0.923619
NegCont_206	0.923475
Gstt1	0.923449
Lrp11	0.923313
Psap	0.923277
Vax2	0.923241
Olfr774	0.923176
Tmem38a	0.923142
Nefl	0.923049
Nudcd2	0.923023
Adrb1	0.922929
Gorasp2	0.922786
Scnn1a	0.922584
NegCont_175	0.922574
Armet	0.922532
Agpat3	0.922507
Gdap5	0.922464
BC049762	0.922403
AL117821	0.922367
Ptprn	0.922359
Bmp3	0.922346
Rasl10b	0.922305
LOC544847	0.922224
Olfr1273	0.922166
Gstm5	0.922107
Abcb11	0.922099
Ptrh1	0.922094
C76686	0.922079
Rnaset2	0.922047
ENSMUST00000050050	0.922004
Pmvk	0.922
Tmem45b	0.921877
Maged1	0.921874
Junb	0.921864
Fancb	0.921746
D17Ertd165e	0.921634
LOC236260	0.921556
Atp5o	0.92152
Wdr20	0.921453
Gtf3c2	0.921375
Ttc3	0.921268
LOC544736	0.921162
F730023N20	0.921121
Lmbrd2	0.921076
Wnk3	0.921017
Nipsnap1	0.920997
Stil	0.920988
Qdpr	0.920975
Fkbp11	0.920965
Kif11	0.920927
Vdp	0.920817
ENSMUST00000040141	0.920767
Atf3	0.92072
Cd44	0.920622
V1ra5	0.920622
Ube1dc1	0.920378
Tm7sf3	0.920352
Cxcl15	0.920193
LOC382445	0.920157
Mrpl51	0.920075
mCT148556	0.919941
LOC269546	0.919863
Smoc1	0.919861
ENSMUST00000068602	0.919779
LOC545867	0.919741
LOC433520	0.919691
LOC385403	0.919591
ENSMUST00000056229	0.919578
LOC385234	0.919555
LOC545385	0.919518
Spast	0.919201
Id2	0.919174
Pdzrn4	0.919156
Inpp5a	0.919097
Tmem59	0.919062
Dcamkl1	0.918728
BB270838	0.918658
Unc50	0.918636
C230060E24	0.918522
Fbp2	0.918387
LOC433283	0.918348
Sc5d	0.91831
Entpd4	0.918272
Abr	0.918229
Pole	0.918198
Rhox7	0.918164
AU022934	0.91815
Dnajc10	0.918097
LOC381014	0.918095
Ogfod2	0.918022
Ulk2	0.918007
St7l	0.917807
Itgae	0.917747
Nudt8	0.917695
Zwilch	0.917537
Tram1	0.917485
Ica1	0.917405
Ngly1	0.917245
Suhw3	0.917243
Cyp17a1	0.917182
Rem1	0.917136
Hs3st3a1	0.917107
NegCont_229	0.916976
Tapbpl	0.916912
Egfl9	0.916903
Crebl2	0.916867
BE951756	0.916831
LOC238091	0.916754
Bcat1	0.916746
Rab4b	0.916654
LOC242711	0.916563
Stmn2	0.916438
Atp6v0a2	0.916424
Guk1	0.916388
NegCont_250	0.916267
P4ha2	0.916143
Acot5	0.915966
Grem2	0.915959
Scotin	0.915944
mCT148671	0.915892
Rpl12	0.915886
LOC384942	0.915783
Nxn	0.915756
Gm485	0.915723
LOC384017	0.915627
Ndufb7	0.915537
Atp6v1d	0.915488
Itgb5	0.915434
Gnai1	0.915397
Arrdc4	0.915395
C79313	0.915217
Ccdc40	0.915211
Ccdc73	0.91516
Col27a1	0.915155
Ggcx	0.915096
Atox1	0.915083
Atp13a2	0.915004
Arhgef19	0.914954
Baz2a	0.91493
Olfr1462	0.914888
BE634738	0.914805
LOC546659	0.91478
C77673	0.914761
mCT53104	0.914753
D15Ertd30e	0.914683
D030063B19	0.914568
NegCont_1002	0.914434
Gata6	0.91436
Nppc	0.914322
Pkd1l1	0.914269
D5Ertd255e	0.914235
Olig2	0.914224
M6prbp1	0.913896
Dpysl5	0.913862
Rps3	0.913843
NegCont_299	0.91384
Inpp5f	0.913829
LOC245693	0.913632
Kars	0.913608
Mafk	0.913577
Sltm	0.913484
Abcc12	0.91344
mCT154936	0.913426
Olfr582	0.913341
NegCont_213	0.913327
Trim75	0.913269
Rex2	0.913268
Tusc3	0.913177
XM_356264	0.913068
Hist1h2ao	0.912763
LOC333224	0.912749
Snrpn	0.912705
Xkrx	0.912684
LOC434371	0.912522
Gal3st2	0.912437
D2Ertd750e	0.912386
Rad54l	0.912319
LOC239760	0.912273
Gpr109a	0.912253
Ykt6	0.912228
Brd8	0.912166
D11Ertd80e	0.912163
Dhrs7	0.912101
Tmprss4	0.911985
Ndg1	0.911943
Rtkn	0.911863
Tspan8	0.911809
Slc19a3	0.911718
Srprb	0.911669
LOC385699	0.91156
Wdr78	0.911535
Surf4	0.911472
Cnga1	0.911465
Olfr814	0.911321
XM_290033	0.911267
LOC432482	0.91124
Zbtb10	0.911228
F10	0.911061
Rspo2	0.910961
Eppb9	0.910867
BC048594	0.91081
Pik3ca	0.91079
Rbp4	0.910764
Gm1717	0.91076
Rpa1	0.910705
Lrp4	0.910665
Klk1b4	0.910499
Mlph	0.910381
Pip5k3	0.910312
LOC384591	0.910074
Mad2l1	0.910036
Gm1048	0.909998
Jmjd2d	0.909901
Tdrd5	0.9099
Ttc13	0.909829
AL033314	0.909816
Golph2	0.90981
Sfxn1	0.909797
LOC546672	0.909779
XM_141601	0.909729
C87286	0.909719
Lztr1	0.909701
Lyzl1	0.90966
Dennd3	0.909633
Cycs	0.909633
LOC545136	0.909623
Plekhb1	0.909564
Scp2	0.909543
mCT158034	0.909512
Pla1a	0.909477
Ftl1	0.909439
Rab3d	0.909293
Efnb3	0.909159
Olfr704	0.909152
C77949	0.908898
Dnajc4	0.90885
Tmem116	0.908818
D10627	0.908788
Ly6e	0.908786
Unc5c	0.908705
AI427809	0.908606
Prdx5	0.908538
Klk1b16	0.908524
AW124847	0.908352
NegCont_89	0.908344
Fabp5	0.908283
V1rf4	0.908199
Sec13l1	0.908192
Ung2	0.9081
Myeov2	0.908073
Gpr146	0.90796
Ormdl2	0.90776
Solt	0.907743
Ubl5	0.907735
Snx22	0.907629
Astn1	0.907628
Olfr799	0.907616
BC017158	0.907593
Glipr2	0.907566
Zfp398	0.907515
Cd2bp2	0.907508
Gpr101	0.907452
Ccnl1	0.907422
Dgat2l3	0.907375
Clic4	0.90732
BC065085	0.907223
Taar8a	0.907209
Olfr1251	0.907157
D6Wsu116e	0.907123
Sstr1	0.907063
Mab21l2	0.907049
Tm9sf1	0.906873
Ell2	0.906848
Dio1	0.90676
Trip13	0.90675
Wdt2	0.906704
AV140144	0.906697
Fbxo6b	0.906694
B4galnt1	0.906617
Mcm7	0.906606
Afg3l1	0.906538
Kcnmb1	0.906528
Slc25a37	0.90642
Kif5c	0.906376
Tmem54	0.906344
BB166591	0.906314
XM_357448	0.906211
Stmn3	0.906186
D13Ertd666e	0.90618
Cdkn3	0.906083
XM_355089	0.906044
Olfr45	0.906026
Aga	0.906006
Actr1b	0.906
Pappa2	0.905884
Olfr39	0.90587
LOC545845	0.905854
Bscl2	0.905812
Sema3e	0.905789
Ddx17	0.90578
Olfr406	0.905768
Slc25a18	0.905707
LOC239017	0.905696
Phf19	0.905639
Mphosph1	0.905607
NegCont_898	0.905598
Cetn1	0.90557
BC050099	0.905554
Sdf2	0.905553
LOC383613	0.905466
Itfg1	0.905464
Mtmr2	0.9054
AU018740	0.905368
Apoa1bp	0.90523
Laptm4a	0.905201
LOC245405	0.905171
fl12	0.905072
Bpnt1	0.905023
mCT163654	0.904959
D11Ertd726e	0.904908
NegCont_967	0.904872
D8Ertd158e	0.904863
Zfp606	0.904831
Gna14	0.904753
Mrpl13	0.904748
Klk1b21	0.904694
Lmo3	0.904691
Nsun2	0.904651
LOC223745	0.904627
Gm77	0.904558
C85143	0.904542
Casc5	0.90451
Olfr61	0.904508
Neu1	0.904506
Als2cr15	0.904467
Sgol1	0.904453
Itpkc	0.904295
Thrap3	0.904245
Mro	0.904203
Gps1	0.904162
mCT151041	0.90409
Sunc1	0.903929
Zfp36	0.903857
Taf11	0.903845
LOC545296	0.903839
Polr2f	0.903757
Cox4i1	0.90375
Psg28	0.903725
Ndufa2	0.903512
Tyms	0.903508
Rsn	0.90349
Psmb6	0.90343
Sv2c	0.903296
AW476220	0.90325
Ccr1l1	0.903086
Eif3s2	0.903014
mCT167221	0.903001
XM_193245	0.902933
Htr3a	0.902806
Gfra1	0.902726
Gng3	0.902694
Zbtb7c	0.902669
AW742696	0.902618
Echdc3	0.902558
Olfml1	0.902449
Bat5	0.902433
Stra13	0.902425
Elovl1	0.902407
Cryba4	0.902387
Trp53	0.902385
XM_140720	0.902281
Gpsm2	0.902234
Atp4b	0.902213
Slc33a1	0.902207
Pomgnt1	0.902147
LOC383462	0.902092
Gm71	0.902018
Olfr532	0.901992
AI131651	0.901981
Spcs2	0.901976
Dhrs10	0.901975
Supt6h	0.9019
Slc37a3	0.901851
BB048807	0.901817
LOC235390	0.901705
Ppil5	0.90168
Tpst1	0.901644
Usmg5	0.901623
Gpr50	0.901605
Tnni3k	0.901597
Kif23	0.901514
Sec61a1	0.901511
Ube2e3	0.901456
Olfr1381	0.901433
Cited1	0.901432
Socs1	0.901395
Ppnr	0.901363
Olfr292	0.90135
Upp1	0.901299
T2bp	0.901282
Myd116	0.901268
LOC383717	0.900953
LOC268910	0.900951
Marcksl1	0.900929
Tnfaip3	0.900806
Tmem106c	0.900805
Phox2a	0.900794
Taar5	0.900719
Wbp1	0.900707
mCT154356	0.900704
NegCont_245	0.900699
XM_194404	0.900694
Cpa1	0.90062
C77298	0.900515
Pdia4	0.900475
Mt3	0.900396
mCT49059	0.900369
BC056923	0.9003
Gosr2	0.900143
Slc39a7	0.900114
Prc1	0.899997
Cyp27a1	0.899811
Hspc171	0.899778
Cyc1	0.89976
Centb5	0.899721
Pnpla5	0.899718
Etohi1	0.899673
LOC231368	0.899645
Zdhhc6	0.899611
Ifih1	0.899535
V1rc15	0.899444
Rnf121	0.899349
Zmpste24	0.899285
Mxd3	0.899253
Eml5	0.899187
Cdrt4	0.899134
E330033L03	0.899123
Srf	0.899122
NegCont_729	0.899022
Mefv	0.898999
Hars2	0.898994
Top1mt	0.898949
Olfr33	0.898937
Olfr690	0.898905
Ppa1	0.89889
Tmem62	0.898858
Socs3	0.898827
Gm1215	0.898807
C130015C19	0.898789
BC022623	0.898765
XM_358742	0.89876
Clpx	0.898738
Rfc5	0.89873
LOC384392	0.898691
Creb3	0.898684
Slco3a1	0.898677
Sart2	0.898671
ENSMUST00000060614	0.898658
Paox	0.898274
XM_136604	0.898261
Uba52	0.89825
XM_138663	0.898147
Gstp1	0.89814
Bri3	0.898128
AW061290	0.89809
NegCont_606	0.898063
XM_359214	0.898005
Camk4	0.897997
Wdr51a	0.897846
NegCont_39	0.897826
Yipf6	0.897773
Espl1	0.897743
Pga5	0.897672
Cep76	0.897647
Slc5a10	0.897579
Leng9	0.897563
Klhl1	0.897552
Sit1	0.897508
Crybb1	0.89748
Nudt19	0.897419
Olfr1213	0.897387
Ptpn7	0.897382
Bckdhb	0.897358
Gm1965	0.897357
NegCont_232	0.897324
Mafb	0.897258
Rangap1	0.897065
NegCont_823	0.897006
ENSMUST00000067257	0.896981
LOC243431	0.896891
Hmg20b	0.896885
BE954564	0.896793
mCT186312	0.896772
D9Ertd306e	0.896764
Hipk2	0.896745
Cxx1a	0.896718
Plcxd1	0.896645
Stk33	0.89663
Brip1	0.896399
LOC381093	0.896342
mCT165037	0.896287
XM_142543	0.896286
Olfr1249	0.896234
XM_358093	0.896218
mCT54780	0.896122
mCT143664	0.896112
Psma7	0.896002
Serpina7	0.895974
Wfdc15	0.89596
Tmem53	0.895916
D230038C21	0.895911
Mia3	0.895832
CL517174	0.895829
Mapk4	0.89572
Ap1s1	0.895625
C3	0.895575
Prdx1	0.895562
Psmb1	0.895524
Prnpip1	0.895408
Pex11c	0.895357
LOC382161	0.895346
LOC545100	0.895285
AI844869	0.895239
Ace2	0.895224
Phca	0.895084
Cldn2	0.895036
Neil3	0.895034
Nnmt	0.895029
C80446	0.894995
Fabp6	0.894862
C85600	0.894737
Tlr6	0.89468
LOC279333	0.894626
Rtn4	0.894561
Slc25a3	0.894554
Ndufv2	0.894506
Olfr282	0.894491
NegCont_921	0.894489
mCT6753	0.894464
mCT49621	0.894345
Slco1a6	0.894322
XM_288109	0.894315
Olfr151	0.894237
Ccdc37	0.89415
Zswim5	0.89401
Usp14	0.894002
Tex16	0.893926
C78197	0.893904
Pbk	0.89385
D1Ertd75e	0.893822
Traf3	0.893771
Mrgprd	0.893738
Exosc4	0.893726
Rfx1	0.89366
Tmeff2	0.893617
C79329	0.893509
Crx	0.893468
C80893	0.893457
mCT49853	0.893409
mCT50388	0.893354
Isg20	0.893351
Rela	0.893213
Dnase2b	0.893202
Cltb	0.893075
Slc5a7	0.892987
Gm1060	0.892938
Dmrtc2	0.892934
Kdelr2	0.892872
Bysl	0.892834
Pgm2	0.892807
Ppp2r5e	0.892772
AV081785	0.892759
Atp5j2	0.892712
BC029127	0.892691
Mcm3	0.892683
Txndc14	0.892624
Apbh	0.892598
Chrna3	0.892529
Olfr1373	0.892437
Gm1373	0.892397
XM_143363	0.892359
Rpl36a	0.892186
Pdia6	0.892125
Man1a	0.892093
Psd4	0.892074
V1rd20	0.892042
Epb4.1l2	0.892005
Olfr776	0.891968
Tspan6	0.891872
mCT115794	0.891762
Pofut1	0.891721
NegCont_733	0.891716
Prlpf	0.891711
Scn10a	0.891711
Exdl1	0.89165
ENSMUST00000066186	0.891644
Olfr319	0.891612
Cldn6	0.891559
Dach1	0.891509
NegCont_953	0.891451
Spint2	0.891194
BC027127	0.891067
AK031320	0.890944
LOC545289	0.890908
NegCont_797	0.890791
Sult1c2	0.890665
Mapk10	0.890664
Arf1	0.890649
BC051227	0.890526
C78024	0.890472
Klk1b5	0.890347
Gtl2	0.890325
NegCont_978	0.890319
Lmo1	0.890311
Dpysl3	0.890309
Emilin1	0.890132
St6galnac2	0.890119
Olfr611	0.890085
Adamts18	0.889849
Sgpp1	0.889844
Spfh1	0.889818
Nomo1	0.889815
Mir16	0.889759
Msh3	0.889659
LOC208256	0.889615
Tspan31	0.889567
D10Ertd276e	0.889528
BC042720	0.889439
XM_125403	0.889422
Ndufa8	0.88939
Tmed10	0.889303
Anxa8	0.889294
AI785031	0.889287
C80258	0.889281
Itih5l	0.88924
Rgs3	0.889098
Olfr1491	0.889057
Anxa10	0.88895
Rps5	0.888936
Pla2g1b	0.88893
D3Ertd731e	0.888875
Klf9	0.888819
Cplx1	0.888774
Igf1	0.888758
Zdhhc20	0.888755
Gstp2	0.888724
Rnpc2	0.888707
mCT51850	0.88867
Fbxo4	0.888661
BC036313	0.888608
Mycbp	0.888553
LOC233075	0.88855
Xpa	0.888546
MGC67181	0.888539
Slc22a18	0.888537
Arhgap11a	0.888496
Klhl14	0.888468
Ppp2r2b	0.888455
LOC546158	0.888446
XM_355149	0.888403
Prcp	0.88835
LOC546711	0.88833
BC039966	0.88829
Plekha1	0.888238
XM_137003	0.888204
Npy	0.888127
Hbld1	0.88809
Bloc1s2	0.888045
Lyzl4	0.888015
Clps	0.887964
Rps10	0.887909
Bspry	0.887882
Habp4	0.887836
Mpdu1	0.887754
Tnp2	0.887735
LOC385412	0.887673
Gsg2	0.887651
Gm830	0.887629
Olfr701	0.887581
LOC436183	0.887521
Rtdr1	0.887476
Sult1b1	0.887472
Fbxl13	0.887446
Ddx50	0.887436
Ott	0.887345
Man2a1	0.887332
Uqcrc1	0.887261
Gm280	0.887223
Ttyh1	0.887214
C86400	0.887137
Gdap10	0.886942
mCT49384	0.88691
Tm4sf20	0.886873
Retsat	0.88686
Chi3l1	0.886858
Hecw2	0.886857
NegCont_638	0.886831
Traf3ip2	0.886779
Sertad1	0.886768
Abca5	0.886736
Gm363	0.886625
Asb17	0.886623
Bapx1	0.886608
Macf1	0.886506
Cpa2	0.886449
Smyd2	0.8864
Man1b1	0.886399
Aicda	0.886373
Olfr988	0.886338
Silg111	0.886333
AL022943	0.886299
Wnt7a	0.886188
Cnih	0.886161
D15Wsu126e	0.886123
Chrna10	0.886115
Rod1	0.886107
Cul1	0.886073
Col22a1	0.885957
Trim58	0.885915
Golga5	0.885911
Eef1b2	0.885832
Gm801	0.885819
Olfr569	0.885715
AU021025	0.885704
mCT144780	0.885692
Spata2	0.885681
LOC245538	0.885503
LOC269542	0.885382
Chaf1a	0.885343
Qscn6	0.885301
Arl13a	0.885294
AU041474	0.885249
Gdap9	0.885231
NegCont_920	0.885172
Hydin	0.88515
Nrip3	0.885145
Polr2g	0.885109
Slc38a3	0.885083
Gpha2	0.885047
Phlda3	0.885021
Ffar2	0.884982
Tmprss7	0.88493
Ilvbl	0.884922
Tmem34	0.884905
Lin28	0.884887
Zc3h12a	0.884886
Pgk1	0.884881
Gm1922	0.884847
Copz1	0.884824
D9Wsu90e	0.884744
Tbc1d7	0.884735
Hapln4	0.884649
Ceacam13	0.884642
Kbtbd10	0.884606
Cecr2	0.884605
Tdpoz4	0.884513
XM_359144	0.884482
Ebp	0.884458
Cox7b	0.884324
Creld2	0.884311
Ctrc	0.884295
BC051076	0.884132
BB113348	0.88407
mCT146380	0.884024
Sod1	0.88386
Cdcp1	0.883814
NegCont_455	0.883796
Nme3	0.883737
Siah2	0.883659
Insl6	0.88359
Sntg2	0.883548
X83328	0.883454
LOC383654	0.883355
Dclre1c	0.883298
Ubap2l	0.883233
Gyltl1b	0.883232
Tardbp	0.883223
Acot12	0.883221
D17Wsu104e	0.883215
AU015232	0.883197
Olfr313	0.883197
Prtn3	0.883183
Magmas	0.883181
C79491	0.883163
Tyro3	0.883089
Tspan33	0.883056
Edf1	0.883051
Srpr	0.883034
Gm1157	0.882962
Ampd3	0.882947
D17Ertd663e	0.882793
mCT49281	0.882699
Ptdss1	0.882679
Trim59	0.882642
LOC328854	0.882585
Rpl27	0.882527
Serpinb6c	0.88249
NegCont_238	0.882482
Tmem55b	0.882451
Mageb2	0.882381
Chchd1	0.882339
NegCont_165	0.882302
Sirt5	0.882291
LOC384161	0.882281
NegCont_668	0.88226
Aip	0.882257
LOC545104	0.882181
Prph1	0.882159
Atpbd4	0.882116
Dcakd	0.882109
Rpsa	0.882067
Urod	0.881998
Mcpt9	0.881993
Syp	0.881982
Slurp1	0.881943
Zmynd12	0.881856
Dynlrb1	0.881833
Sar1a	0.881821
Adcyap1r1	0.881747
mCT154190	0.88169
Ndufa4	0.881676
Jun	0.881656
LOC546399	0.881646
C79490	0.881621
Sepp1	0.881513
NegCont_426	0.881493
NegCont_819	0.881434
Srrm1	0.881393
Dpep2	0.881365
XM_283705	0.881348
Abhd7	0.881344
Pes1	0.88129
Psmc3	0.881212
Tmco1	0.881126
E330017N17	0.881125
Psmd13	0.881094
Tparl	0.881023
LOC212084	0.881005
D7Wsu128e	0.880947
ENSMUST00000050624	0.880945
Elp3	0.880873
LOC433202	0.880856
Entpd3	0.880753
AW742604	0.880742
mCT163791	0.880735
Cldn11	0.880658
Cbln3	0.880654
Prss21	0.880481
Cckar	0.880467
Gast	0.88044
Prr11	0.880373
Dok5	0.880275
Tmem45a	0.880258
Mrpl1	0.88016
NegCont_286	0.880123
Dbp	0.880003
Pde8a	0.879957
D2Ertd391e	0.879795
Cog1	0.879683
XM_143054	0.879676
Gm1752	0.879659
Ptgis	0.879647
D10Ertd641e	0.879624
Olfr448	0.879577
Htra2	0.879526
Rps25	0.879523
Ripk4	0.879514
Arts1	0.879507
Vmp	0.879434
AV102233	0.879433
Cmtm2b	0.879431
Pcbd1	0.879428
BC023882	0.879428
XM_193289	0.879381
M6pr	0.879341
AW742565	0.879333
Stk25	0.879322
Rbp7	0.879279
Gas2l3	0.879266
mCT120254	0.879239
AI528516	0.879129
Snapap	0.879121
Dgkb	0.8791
Cldn10	0.879082
Chchd3	0.87907
LOC434057	0.879
Rpl35	0.878999
Shank1	0.878992
Erp29	0.87892
LOC243302	0.878909
Mrpl52	0.878864
BE993129	0.878815
Nme1	0.878647
Clec2d	0.878603
BB347261	0.87859
Bambi	0.878581
Svop	0.878356
Nrp2	0.878325
Gng2	0.878298
Sirt7	0.878155
Ndufa7	0.878151
BC056474	0.878136
Clec1b	0.878108
Vipr2	0.878028
Tbc1d8	0.877995
Rps28	0.877988
Tspan10	0.877932
Sbf2	0.877909
Mustn1	0.87789
Kcna5	0.877842
LOC545539	0.877759
Socs6	0.877748
Klk1b11	0.877742
LOC545747	0.87774
mCT157982	0.877677
LOC433160	0.877677
Zdhhc9	0.877606
XM_354819	0.877486
Dusp23	0.877465
Tas2r130	0.877461
Rnaseh2a	0.877433
mCT154255	0.877417
Ppp1r14c	0.877358
Spaca4	0.877316
LOC194360	0.877311
Ctrb1	0.877184
AV058199	0.877162
LOC216827	0.877131
Spag9	0.877018
Dhcr7	0.876931
LOC241053	0.876925
mCT54486	0.876897
Otop2	0.876857
LOC386045	0.876814
XM_139543	0.876787
LOC217600	0.876694
LOC545369	0.876594
LOC208522	0.87656
Gfer	0.876557
Mobkl2a	0.876522
Kcnk18	0.87643
Slc29a3	0.876364
AU040320	0.876108
AK077892	0.876008
Dnajc18	0.875974
AW319546	0.875952
AK047605	0.875942
Bre	0.875931
Mfap3l	0.875741
Ninj2	0.875704
mCT153549	0.875701
Gsc	0.875644
Pgm3	0.875644
Olfr930	0.875535
Cdk5rap3	0.875505
Prkcn	0.875445
Stmn1	0.875436
LOC385396	0.875381
Ankrd35	0.875371
Rufy3	0.875335
Sash1	0.875313
Prdm2	0.875293
Susd2	0.875293
mCT152506	0.875143
Tfdp2	0.875132
Dnajc3	0.875115
Rps13	0.875114
Hist1h3g	0.875005
Abcb6	0.874927
LOC234159	0.874901
XM_140714	0.874882
Ugcgl1	0.874773
Eftud1	0.874749
Kbtbd11	0.874736
AI317395	0.874666
Tagln3	0.874591
Gal	0.874562
Rhbdd1	0.874559
LOC545674	0.874551
Irak3	0.87453
BB326020	0.874523
Wdr35	0.874499
Ris2	0.874476
Pdzd11	0.874388
Abca3	0.874371
Rwdd1	0.874274
Dazap2	0.874258
XM_193145	0.874138
Car12	0.874133
LOC433070	0.874112
Ccdc58	0.874111
AV135809	0.874091
Kif9	0.874018
Hax1	0.87393
Clcnka	0.873927
C78205	0.873902
AI463170	0.873802
Brms1	0.873674
Rer1	0.873622
NegCont_676	0.873614
LOC545683	0.873583
Nupl1	0.873581
Synj2bp	0.873553
Sytl1	0.873535
Pemt	0.873473
Srxn1	0.873438
Olfr1411	0.873394
Atp9a	0.873321
Ckap4	0.873279
LOC552911	0.873211
Kifc5b	0.873205
Gm88	0.873192
Dhdds	0.873148
Chrm4	0.873131
mCT154284	0.873101
LOC381164	0.873044
Tubg2	0.873035
NegCont_200	0.872972
Ap3s1	0.87297
Srrp	0.87287
D11Wsu173e	0.872756
LOC240110	0.872709
LOC544945	0.872667
C1ql3	0.872651
Wnt11	0.872619
Stx16	0.87256
Rrn3	0.872426
LOC383700	0.872351
Gfra2	0.872261
Olfr787	0.872144
LOC436049	0.872123
Gpr63	0.872077
Dynlt1	0.872071
mCT154416	0.87205
Polr2e	0.871934
Klra13	0.871874
D4Ertd196e	0.871831
Hist2h2aa1	0.871815
Fam18b	0.871798
Slc17a6	0.871632
Chst1	0.871585
Fbxo36	0.871565
mCT154309	0.8715
LOC239564	0.871486
C86807	0.871483
Cbll1	0.87147
AI596198	0.871393
Spdef	0.871384
AU019559	0.87136
Tchh	0.871349
Pmf1	0.871309
Gpx7	0.87127
LOC239341	0.871224
Ndufs4	0.871051
LOC432716	0.871012
Mst1r	0.871011
Dkk3	0.871002
LOC383690	0.870804
Hells	0.870757
Tmem37	0.870703
Gm1861	0.87067
E230025N22	0.870654
Apaf1	0.870617
BC024760	0.870605
Aldh1a3	0.870492
LOC233467	0.870438
Ddx1	0.870415
Gm1715	0.870413
LOC383438	0.870329
mCT49502	0.870312
LOC384244	0.870311
C79238	0.870252
Nupr1	0.870225
Adipor1	0.870221
mCT165172	0.870038
Pkmyt1	0.869959
Rps6ka4	0.869916
Sstr2	0.869906
Ptk9l	0.86986
AU021128	0.869775
BC023179	0.869711
Nrip2	0.869622
XM_142516	0.86959
AI447942	0.869584
V1rd11	0.86954
NegCont_8	0.869532
ENSMUST00000062940	0.869468
Lsmd1	0.869453
Ndufs8	0.869332
Tuft1	0.86928
Snap25	0.869233
Rassf1	0.869201
Rnase10	0.869197
Metrnl	0.869094
LOC435392	0.869077
XM_354657	0.869074
Trim67	0.869073
Glt8d1	0.869006
LOC226871	0.868992
XM_357742	0.868948
AI225934	0.868915
Anpep	0.868894
LOC268809	0.86889
Adam15	0.868855
Coasy	0.86881
mCT147785	0.868776
Ggt1	0.868752
NegCont_915	0.868716
LOC193798	0.868625
Nek1	0.868571
Olfr111	0.868516
LOC545167	0.868396
Ankrd41	0.868387
Rpl36al	0.868367
LOC436189	0.868327
C77534	0.868308
Alox12e	0.868267
AW125688	0.868243
LOC383080	0.868212
Tlr12	0.868187
Capns2	0.868161
LOC384901	0.868141
Ptpmt1	0.868119
Tmprss6	0.868105
Atpif1	0.868089
Gm1735	0.868054
Serpind1	0.868053
Ppp1r3f	0.868036
Slc18a2	0.868021
Accn5	0.867925
ENSMUST00000068376	0.867854
Tspan1	0.867684
LOC433025	0.867662
Chek1	0.867644
mCT184197	0.867623
Hsd3b5	0.867498
Crip1	0.867486
Wdr43	0.867456
Slc25a28	0.867451
Zfp746	0.867399
Tmem134	0.867389
Man1c1	0.867364
Fbxo16	0.867318
Pole3	0.867254
Fosb	0.867243
Tmem101	0.867236
Bet1	0.867181
Rpl37	0.86705
Mrgprx2	0.866978
LOC224137	0.866928
LOC270006	0.866914
Abcc8	0.866782
Il1b	0.866754
Cntfr	0.866433
Lypla3	0.866408
Tmem77	0.866302
Ang1	0.866279
LOC194960	0.866266
Rps12	0.866143
Emid2	0.866065
Cd5l	0.866015
AU021760	0.865951
Rpl26	0.865926
Dtnbp1	0.865899
Arhgef9	0.865844
LOC544749	0.86584
NegCont_842	0.865833
AK078008	0.865777
BE988431	0.865583
mCT181159	0.865564
Pip5k2c	0.86552
Rab4a	0.865497
D19Ertd756e	0.865424
NegCont_593	0.865416
Hrsp12	0.865381
Lss	0.865372
Aldh3a1	0.865249
Fkbp3	0.865231
Nfkbia	0.865204
Mfge8	0.865184
XM_356805	0.865168
Klhl22	0.865099
mCT125670	0.865088
Kif18a	0.864999
Spg3a	0.864978
XM_356095	0.864922
LOC385383	0.864855
Stfa2	0.864798
Tubb5	0.864798
AF006993	0.86479
mCT57345	0.864629
Pafah1b2	0.864605
Cenpf	0.864522
Smpd1	0.864497
Olfr782	0.864424
LOC382425	0.864323
Syf2	0.864312
AK028845	0.864188
Mtmr11	0.864164
mCT60016	0.864068
Olfr18	0.863983
Fosl1	0.86395
Lepre1	0.863874
Cdc25b	0.863781
BE691497	0.863774
Cox6a1	0.863771
Lrrc15	0.863758
C79206	0.863693
Snrpb2	0.863681
Rkhd3	0.863653
Pdia2	0.863652
XM_357320	0.863627
Hmox2	0.863607
Trim52	0.86348
XM_145089	0.863479
Atp6v0a4	0.863409
Repin1	0.86332
Aplp1	0.863284
Gp1bb	0.863229
Cpb2	0.863156
Cias1	0.863141
Fez1	0.863038
LOC433064	0.863031
Syt4	0.863003
Adam2	0.862976
Sorl1	0.862919
Olfr635	0.862917
Mrpl21	0.862911
AI426953	0.862898
Rhpn2	0.862878
Lamc1	0.862869
Hap1	0.862868
Plf2	0.862856
Nhlrc1	0.862845
Psmc1	0.862821
Psrc1	0.862815
Nhsl1	0.862814
Slc41a2	0.862777
Mycs	0.862731
ORF61	0.862691
LOC383032	0.862571
Pdia3	0.862463
Uqcr	0.86246
Olfr830	0.862371
Fosl2	0.86236
H3f3a	0.862335
LOC546726	0.862308
LOC236932	0.862256
Fxc1	0.862223
Olfr544	0.862188
LOC381346	0.862132
Iqsec2	0.862023
Usp24	0.861947
LOC330948	0.861872
XM_356731	0.86186
Gpr108	0.861843
LOC330689	0.861838
Alkbh6	0.861793
Dffb	0.861762
mCT186002	0.861654
Lass5	0.861601
Wdfy3	0.861596
Stam2	0.861495
Impdh1	0.86148
Plaur	0.861415
Tmem63c	0.861384
Ipo4	0.861364
Reep1	0.861354
D13Ertd94e	0.861278
Scn8a	0.861216
Dach2	0.861198
Gdpd1	0.861146
Tmc6	0.8611
Bckdk	0.861032
Gck	0.860989
Hist2h3b	0.86098
AK041588	0.860836
Cpb1	0.860835
Btg2	0.860815
P2rx1	0.860808
Arhgap19	0.860743
Ncald	0.860683
V1rg2	0.860662
Mlf2	0.86065
Tgfb3	0.860583
AK054316	0.860552
XM_356682	0.860454
Klk1	0.860452
Reg3d	0.860353
mCT50110	0.860233
mCT160148	0.860169
Tex261	0.860136
Xrcc5	0.859961
Coq9	0.85994
Esrrb	0.859888
BC019943	0.859828
LOC545668	0.859771
Olfr348	0.859738
V1re5	0.859608
LOC382371	0.859591
Supt5h	0.859548
Dzip1l	0.859511
XM_145153	0.859488
Mpl	0.859439
mCT51711	0.859421
Cdk6	0.859384
Acsl4	0.859369
ENSMUST00000069880	0.859086
Prss2	0.858997
B830032F12	0.85883
Dlx1	0.858806
mCT49287	0.858787
Hes6	0.858749
Apof	0.858728
Scrn2	0.858474
Olfr373	0.858457
Gm1103	0.85843
AK032946	0.858392
Lgals3bp	0.858353
mCT148688	0.858313
LOC382843	0.858236
LOC545121	0.858152
Gabre	0.858141
Acoxl	0.858128
[truncated: 13,825 more rows]

## Sheet: MM_Genes_En.Mods>0.8
Genes with the module membership >0.8 in the enriched lean and obese modules (Total=18)
Gene Symbol	Module Membership (MM)
Reep5	0.990204
Cgref1	0.989208
Tmprss11c	0.986853
NegCont_383	0.985521
Cts3	0.98426
Tgoln1	0.982213
Trhr2	0.982148
Asf1b	0.982126
Rexo2	0.981806
Pigk	0.981266
Olfr924	0.981054
Sdf4	0.980621
Gata1	0.980582
Tmbim4	0.98056
Spg7	0.980488
BE950405	0.980097
Cmas	0.979762
Cdca3	0.979404
Ptcra	0.979186
Edem2	0.979185
Tk1	0.979049
Mif	0.978972
Cyb561	0.977631
Scarb2	0.977495
Brrn1	0.977201
Alg5	0.976545
mCT160183	0.97625
C81537	0.975826
Golt1b	0.975769
Epdr1	0.975522
Cdca5	0.975456
C87198	0.974524
Oosp1	0.974137
XM_194026	0.974039
Sgce	0.974008
Crb2	0.973587
Cks2	0.973578
Ceacam9	0.973172
Ascl3	0.973124
AI450907	0.973004
Cdc20	0.972882
Fshprh1	0.972471
E2f8	0.972469
Ssr3	0.972255
Fanca	0.971863
Ndufc2	0.971631
Ercc6l	0.971592
Olfr531	0.971507
Cdh16	0.971223
Shcbp1	0.971207
Jam4	0.971129
Lamc3	0.971052
Ckb	0.970867
mCT167182	0.970727
Gmds	0.97035
Ccna2	0.970303
Thap2	0.970293
AI256670	0.970228
Gpr180	0.970195
Tyr	0.969809
Spbc24	0.969646
Rag1ap1	0.969617
Clspn	0.969374
AK129128	0.969306
Exo1	0.969184
Psp	0.969036
AK030421	0.968585
Atp1b4	0.968546
Rabac1	0.967853
Kdelr3	0.967702
Klk11	0.967613
Olfr1084	0.967586
Prkcsh	0.967485
D5Ertd798e	0.96742
NegCont_241	0.967362
Birc5	0.967343
Slc39a11	0.967333
Bcap31	0.96707
Gm1916	0.966911
Dpm3	0.966785
Tmem4	0.966692
Gtse1	0.966547
Pld3	0.966521
Hsd3b7	0.966039
Cdca1	0.966019
LOC242627	0.965893
Tead3	0.965885
LOC244595	0.965808
Slc24a6	0.965434
Cacna1a	0.965311
Ergic3	0.965247
Havcr1	0.96524
Olfr1037	0.965134
Sel1h	0.965013
XM_354893	0.964935
AU015558	0.964905
Rims4	0.964904
Olfr467	0.964847
Copz2	0.964815
Nek2	0.964654
Gc	0.964382
Olfr357	0.964357
Slc39a13	0.964203
Cdc25c	0.964171
Tlm	0.964144
mCT168794	0.964009
Pecr	0.963826
BC004004	0.963824
Dqx1	0.963813
AI662245	0.96378
Adamts12	0.963772
LOC432542	0.963765
Rspo4	0.963693
Sprr2j	0.963658
Vkorc1	0.963588
Slc23a1	0.963353
Rrbp1	0.963214
Uhrf1	0.962963
Ift20	0.962821
Glt8d3	0.96281
Slc35b2	0.962788
Ndufa1	0.962706
Apoa2	0.962506
LOC384852	0.962135
LOC628928	0.961745
Irf1	0.961736
Tcf19	0.961686
Fbs1	0.96161
Olfr523	0.961503
Slc35b1	0.961465
Nucb1	0.961452
Gnat2	0.961309
Rhd	0.961297
BE948912	0.961017
Ubl4	0.960991
Tmprss2	0.960975
Cmtm4	0.960899
Gba	0.960874
Ormdl3	0.960867
LOC622459	0.960832
mCT162570	0.960787
V2r1	0.960762
Ucn2	0.960646
Cdc2a	0.960606
Olfr1287	0.960546
LOC622404	0.960513
LOC629057	0.960354
D2Bwg0886e	0.960269
Olfr1245	0.960161
Mki67	0.960095
Fkbp2	0.959872
Olfr714	0.95982
Oact1	0.959502
Kntc2	0.959496
V1rg10	0.959242
Cog6	0.959232
Csnk	0.959149
Olfr1193	0.959144
Rom1	0.958953
Rdm1	0.958787
Nenf	0.958752
Srp9	0.958703
Sema3c	0.958624
LOC218301	0.958356
NegCont_672	0.958344
XM_285957	0.958324
XM_137990	0.958096
LOC435887	0.95809
mCT6608	0.957966
Aurka	0.957941
Ampd1	0.957938
Tmed3	0.957936
Grhpr	0.957704
Ddost	0.957674
D2Ertd112e	0.957118
Pon3	0.957047
XM_354768	0.956995
Bzrpl1	0.956972
LOC277203	0.956912
ENSMUST00000061199	0.956866
Mt1	0.956854
Yipf1	0.95685
Melk	0.956755
mCT157409	0.956695
Plk1	0.956689
Troap	0.956634
Cml1	0.956633
D3Ertd740e	0.956578
Gnat3	0.956542
Aig1	0.956476
C76566	0.956348
Brca1	0.956281
Il31	0.956035
Slc2a6	0.95589
ENSMUST00000061054	0.955878
mCT130170	0.955768
Gpaa1	0.955732
Dap	0.955586
Elf3	0.955547
Cdca8	0.955434
Rps27l	0.955378
NegCont_969	0.955346
Scamp1	0.955248
Ugt3a1	0.955247
Slc5a6	0.955178
NegCont_262	0.955109
H47	0.954795
Cdc6	0.954684
Adpn	0.954613
BC035537	0.954592
Glb1	0.954399
Kifc1	0.954299
LOC546294	0.954286
XM_356672	0.954029
Pam	0.953966
Acmsd	0.953926
NegCont_463	0.953759
LOC545470	0.953756
Mgat4a	0.953738
Top2a	0.953626
Scg3	0.953624
Ccnb2	0.953622
Hrh4	0.953541
Phgdhl1	0.953334
Nucb2	0.953213
LOC385339	0.953194
Sgol2	0.953168
LOC382450	0.953157
LOC545861	0.953112
Kif20a	0.952974
Gm1118	0.952926
Zzef1	0.952869
Eny2	0.952822
AI449441	0.952767
Krtcap2	0.952666
Pter	0.952645
BC051070	0.952568
LOC384919	0.952305
Mcm10	0.951981
Gucy2c	0.951911
mCT65921	0.951753
mCT21794	0.951751
Prdx4	0.95168
Mosc2	0.951616
mCT50936	0.951552
ENSMUST00000063516	0.951492
C76824	0.95149
AL118125	0.951446
Tbx19	0.951426
St7	0.951341
NegCont_602	0.951282
Prdm8	0.95128
Sval2	0.951194
Tor2a	0.951151
AW743345	0.950982
Ncstn	0.950978
Gm123	0.950935
Olfr679	0.950908
Perld1	0.950872
Uqcrh	0.950822
Syngr1	0.950666
Vgf	0.950564
Pla2g12a	0.950503
Mapbpip	0.950498
Odf3l1	0.950487
Myh1	0.950413
NegCont_94	0.950394
LOC380687	0.950315
Ccnb1	0.950304
Rhox3	0.950227
Adam23	0.950197
Ssr4	0.950172
Srp14	0.950096
Rab3gap1	0.950032
LOC626281	0.949918
Pou4f3	0.949707
Sec11l3	0.949657
Olfr1110	0.949574
Atp5g1	0.949445
Atp1b1	0.949385
BB280704	0.949232
Gm489	0.949155
LOC432494	0.949088
Parn	0.949059
Olfr812	0.949046
Hk1	0.949026
C81521	0.948983
Mlf1ip	0.948971
Olfr1406	0.948908
Uts2	0.948832
Adss	0.948793
Lin7a	0.94876
Aurkb	0.948718
Npdc1	0.948668
Plod3	0.948517
Kif4	0.94821
Gpr120	0.94814
Strn	0.947989
Amy1	0.947983
mCT6319	0.947952
mCT122848	0.947829
LOC433010	0.947803
Vangl1	0.947666
NegCont_474	0.947634
BC046401	0.947568
Stub1	0.947259
Tcf23	0.947053
Cabp2	0.947017
BC025462	0.946909
BC019537	0.946905
Olfr518	0.946887
Rad51	0.94686
Nr1h3	0.946745
Fuca1	0.946714
Tmem30b	0.946541
Ptprn2	0.946513
Bclaf1	0.946315
ENSMUST00000052056	0.946301
Dtl	0.946223
Kdelr1	0.946177
Fzd5	0.946136
Cpn1	0.946019
Cyp2j6	0.946012
Spag5	0.94596
Prrg2	0.945888
Rshl2	0.945838
Helt	0.945745
AW742503	0.945584
Higd1a	0.945552
Hint1	0.945497
Pycr1	0.945404
Cdca2	0.945166
Fgf15	0.945152
Tacc3	0.945062
NegCont_259	0.944942
Foxp1	0.944892
Dnajc1	0.944886
Aspm	0.944877
Pkn3	0.944873
Nrm	0.944825
Irx2	0.94477
Scfd2	0.944743
Gmnn	0.944694
NegCont_615	0.944644
Spcs3	0.944641
Mbd3l2	0.94451
mCT166983	0.944421
Bub1	0.944381
Oip5	0.944346
Depdc1b	0.944174
Herc1	0.944028
Olfr652	0.944019
Gltp	0.943795
LOC546695	0.943732
Psmb4	0.943706
Fignl1	0.943654
Lrpap1	0.943646
Gm467	0.94348
Nsg2	0.943467
Cenpa	0.943457
LOC544814	0.943427
Maged2	0.943304
Cep55	0.943299
Rhox5	0.943275
Abcc2	0.943258
Paqr9	0.943256
Bex2	0.943219
Ect2	0.943163
Gbe1	0.942989
BE952010	0.94295
Polb	0.942897
Ube2l6	0.942825
Gcs1	0.942756
Iqca	0.942599
Polq	0.942584
Drd1ip	0.942526
LOC330097	0.942321
Tmed6	0.942293
Rad51ap1	0.942105
Gem	0.94208
Ube2e2	0.942023
LOC383538	0.941991
Cenpe	0.941971
Rnh1	0.941929
XM_359076	0.941817
Anln	0.941766
Ros1	0.941752
XM_357159	0.941627
Steap1	0.941604
G6pc3	0.941511
Spock3	0.941486
Smc2l1	0.941396
ENSMUST00000024718	0.941379
NegCont_132	0.941351
Rcn3	0.941339
Prom1	0.941317
Hod	0.941243
Tmed2	0.941218
LOC380690	0.941175
Ttc19	0.941151
Pon2	0.941134
Pdk1	0.941118
Gns	0.94082
Olfr944	0.940784
Pqlc1	0.940762
Mtdh	0.940758
C76940	0.940756
Nusap1	0.940674
C79356	0.940628
E2f5	0.940418
Serpina9	0.940315
LOC434219	0.940246
NegCont_802	0.940151
Zfp13	0.94015
Cckbr	0.940143
Hamp2	0.940125
Txndc4	0.94012
Ush2a	0.940035
XM_125105	0.940014
C80140	0.939921
Gsdm1	0.9399
LOC434168	0.939842
Bub1b	0.939824
Mt2	0.939614
Creg2	0.93959
Rpl38	0.939542
Esco2	0.939488
Rasal1	0.939484
LOC241765	0.939426
Cthrc1	0.939293
Bpgm	0.939144
mCT115006	0.939084
Ccl9	0.938962
mCT167763	0.938961
Tal2	0.938915
Cbx4	0.9388
BC010787	0.938777
Tcta	0.938602
AU041480	0.938578
Klk1b3	0.938528
Dhrs7b	0.938466
XM_357180	0.938433
D430001N20	0.93843
E2f7	0.938424
Rps29	0.938418
NegCont_824	0.938355
Ccdc99	0.938175
Gapdhs	0.938007
Myl4	0.937846
Cenph	0.937757
D1Ertd646e	0.937746
Atf5	0.93742
mCT175562	0.937407
Luzp5	0.937227
St6gal1	0.937222
NegCont_50	0.937161
D12Ertd551e	0.937149
Arbp	0.937082
Midn	0.937038
mCT164993	0.937016
mCT49615	0.936953
Tmlhe	0.936748
Ugt8a	0.936691
mCT49836	0.936689
Ttk	0.936624
Olfr1355	0.936429
mCT14276	0.936316
Ptplad1	0.936211
Depdc1a	0.93608
AU022167	0.936038
Gpr92	0.935958
Omp	0.935941
Myo15	0.935896
Itm2c	0.935826
XM_356236	0.935747
Traf6	0.935743
Dock4	0.935707
XM_122139	0.935702
Olfr295	0.935557
BB094273	0.935535
Gpr137b	0.935524
Olfr1109	0.93544
Pdzd3	0.935406
Ndufb6	0.935386
Ube2t	0.935381
BB153823	0.935358
Il1r2	0.935301
XM_359153	0.935282
Gcap27	0.93527
BC017133	0.935212
AL023051	0.935123
Syt5	0.935103
XM_358580	0.935017
Alg3	0.935009
C77714	0.93491
Npal2	0.934814
Gpr89	0.934773
Pomt2	0.934696
Stxbp6	0.93452
NegCont_691	0.934491
Olfr285	0.934477
Crlf1	0.934449
mCT166606	0.934379
Dbpht2	0.934334
Aqp12	0.934269
Mastl	0.934265
Myo15b	0.934032
Kif2c	0.933882
Txndc1	0.93386
Pex2	0.933797
Grb10	0.933781
Ndufa13	0.933757
Pacrg	0.933327
Ndufs3	0.933309
Bsx	0.933226
Olfr907	0.93321
NegCont_999	0.933141
Atp6v0e2	0.93308
LOC384608	0.933035
Sec11l1	0.933034
Gusb	0.933021
Hexim2	0.932951
D15Ertd430e	0.932919
Nek6	0.932903
Pdrg1	0.932785
Tsga2	0.932679
Thoc1	0.932616
Sepm	0.932585
Igsf21	0.932547
Nos3as	0.932477
Zwint	0.932464
Ifit1	0.932426
Olfr688	0.932421
Sytl2	0.932409
Acot7	0.932372
Vkorc1l1	0.932345
Saal1	0.932327
XM_358111	0.932323
Axud1	0.932211
D4Ertd571e	0.932184
Tatdn1	0.932157
Lman1	0.932092
Jtb	0.931922
Ndufb8	0.931787
Ppapdc1	0.931508
Srp72	0.931487
Ndufa3	0.931392
Ssr1	0.931353
XM_203659	0.931173
Traip	0.931098
Olfr640	0.931004
D4Ertd264e	0.93091
AU022322	0.930742
Rtp1	0.930723
Hsh2d	0.930659
Psmd8	0.930622
D10Ertd638e	0.930451
Cdipt	0.930441
Dpagt1	0.930407
Kif22	0.930308
Ndufa12	0.930126
Ezh2	0.930118
Tmem43	0.930028
BC048943	0.929922
Sepx1	0.929844
Krtap15	0.929801
Cd99l2	0.929774
Chek2	0.929721
AV327585	0.929693
NegCont_811	0.929582
Pllp	0.929577
Crisp2	0.929435
Mttp	0.9294
Gm1800	0.929083
Sod3	0.929035
Diap3	0.929026
Dnahc10	0.929021
NegCont_936	0.928692
Mobkl2b	0.928658
Olfr122	0.928596
Cdc45l	0.928585
Fgf4	0.928574
Tmed4	0.928548
mCT158009	0.928503
C79407	0.928473
LOC434189	0.928424
LOC229879	0.928373
Kcnk1	0.928306
XM_357996	0.928244
Cd47	0.928142
LOC207559	0.928121
Gm1163	0.928052
Tmem104	0.927867
Es22	0.927778
Mogat1	0.927778
NegCont_656	0.92775
Ascl1	0.927665
BC051244	0.927647
Gm317	0.927598
Aatf	0.927586
Klhl13	0.927577
mCT50743	0.927505
Kif15	0.927485
XM_122625	0.927442
Gm1278	0.927413
Tpx2	0.927246
Sez6l2	0.927198
Defb19	0.927135
Arhgef4	0.927109
Hbld2	0.927048
Tmf1	0.927034
Gm397	0.927008
Pfkp	0.926989
Ttc3	0.926936
Plekha8	0.926929
Olfr1132	0.926902
Scgb1a1	0.926857
Gap43	0.926845
Col9a2	0.926779
Bcmo1	0.92675
Dhrs1	0.926573
Scin	0.926572
Gm1627	0.926506
Athl1	0.92649
Klb	0.926474
BC049730	0.926454
Stk36	0.926437
NegCont_952	0.926385
NegCont_827	0.926341
AV312629	0.926316
Pde2a	0.926316
Pkm2	0.926235
Klk10	0.926216
Dsc2	0.926083
Cope	0.926062
Derl2	0.925955
Mpped1	0.925904
Spcs1	0.92571
V1re4	0.925679
AK082203	0.925643
Scarf2	0.925635
mCT63523	0.925596
Mrpl20	0.925541
Poldip2	0.925534
Gm1408	0.925501
Ropn1l	0.925473
Ier3ip1	0.925388
Olfr1211	0.925376
Akr1a4	0.925372
Incenp	0.925309
Calm3	0.925244
Polr2l	0.925213
Spata18	0.925135
D13Ertd787e	0.925023
Tmeff1	0.924917
Txnl2	0.924789
AW551984	0.924785
Psmb5	0.924777
Olfr889	0.924777
Rhox2	0.924629
Dak	0.924608
Tnfrsf23	0.924605
LOC271788	0.924521
Cox5b	0.924519
Slc30a7	0.924492
AU021880	0.924455
D10Ertd438e	0.924281
Fmo6	0.924208
Ckap2l	0.92411
AL023008	0.924063
Sra1	0.923818
Tpte2	0.923729
Gmfg	0.923675
Prop1	0.92364
Htatip2	0.923619
NegCont_206	0.923475
Gstt1	0.923449
Lrp11	0.923313
Psap	0.923277
Vax2	0.923241
Olfr774	0.923176
Tmem38a	0.923142
Nefl	0.923049
Nudcd2	0.923023
Adrb1	0.922929
Gorasp2	0.922786
Scnn1a	0.922584
NegCont_175	0.922574
Armet	0.922532
Agpat3	0.922507
Gdap5	0.922464
BC049762	0.922403
AL117821	0.922367
Ptprn	0.922359
Bmp3	0.922346
Rasl10b	0.922305
LOC544847	0.922224
Olfr1273	0.922166
Gstm5	0.922107
Abcb11	0.922099
Ptrh1	0.922094
C76686	0.922079
Rnaset2	0.922047
ENSMUST00000050050	0.922004
Pmvk	0.922
Tmem45b	0.921877
Maged1	0.921874
Junb	0.921864
Fancb	0.921746
D17Ertd165e	0.921634
LOC236260	0.921556
Atp5o	0.92152
Wdr20	0.921453
Gtf3c2	0.921375
Ttc3	0.921268
LOC544736	0.921162
F730023N20	0.921121
Lmbrd2	0.921076
Wnk3	0.921017
Nipsnap1	0.920997
Stil	0.920988
Qdpr	0.920975
Fkbp11	0.920965
Kif11	0.920927
Vdp	0.920817
ENSMUST00000040141	0.920767
Atf3	0.92072
Cd44	0.920622
V1ra5	0.920622
Ube1dc1	0.920378
Tm7sf3	0.920352
Cxcl15	0.920193
LOC382445	0.920157
Mrpl51	0.920075
mCT148556	0.919941
LOC269546	0.919863
Smoc1	0.919861
ENSMUST00000068602	0.919779
LOC545867	0.919741
LOC433520	0.919691
LOC385403	0.919591
ENSMUST00000056229	0.919578
LOC385234	0.919555
LOC545385	0.919518
Spast	0.919201
Id2	0.919174
Pdzrn4	0.919156
Inpp5a	0.919097
Tmem59	0.919062
Dcamkl1	0.918728
BB270838	0.918658
Unc50	0.918636
C230060E24	0.918522
Fbp2	0.918387
LOC433283	0.918348
Sc5d	0.91831
Entpd4	0.918272
Abr	0.918229
Pole	0.918198
Rhox7	0.918164
AU022934	0.91815
Dnajc10	0.918097
LOC381014	0.918095
Ogfod2	0.918022
Ulk2	0.918007
St7l	0.917807
Itgae	0.917747
Nudt8	0.917695
Zwilch	0.917537
Tram1	0.917485
Ica1	0.917405
Ngly1	0.917245
Suhw3	0.917243
Cyp17a1	0.917182
Rem1	0.917136
Hs3st3a1	0.917107
NegCont_229	0.916976
Tapbpl	0.916912
Egfl9	0.916903
Crebl2	0.916867
BE951756	0.916831
LOC238091	0.916754
Bcat1	0.916746
Rab4b	0.916654
LOC242711	0.916563
Stmn2	0.916438
Atp6v0a2	0.916424
Guk1	0.916388
NegCont_250	0.916267
P4ha2	0.916143
Acot5	0.915966
Grem2	0.915959
Scotin	0.915944
mCT148671	0.915892
Rpl12	0.915886
LOC384942	0.915783
Nxn	0.915756
Gm485	0.915723
LOC384017	0.915627
Ndufb7	0.915537
Atp6v1d	0.915488
Itgb5	0.915434
Gnai1	0.915397
Arrdc4	0.915395
C79313	0.915217
Ccdc40	0.915211
Ccdc73	0.91516
Col27a1	0.915155
Ggcx	0.915096
Atox1	0.915083
Atp13a2	0.915004
Arhgef19	0.914954
Baz2a	0.91493
Olfr1462	0.914888
BE634738	0.914805
LOC546659	0.91478
C77673	0.914761
mCT53104	0.914753
D15Ertd30e	0.914683
D030063B19	0.914568
NegCont_1002	0.914434
Gata6	0.91436
Nppc	0.914322
Pkd1l1	0.914269
D5Ertd255e	0.914235
Olig2	0.914224
M6prbp1	0.913896
Dpysl5	0.913862
Rps3	0.913843
NegCont_299	0.91384
Inpp5f	0.913829
LOC245693	0.913632
Kars	0.913608
Mafk	0.913577
Sltm	0.913484
Abcc12	0.91344
mCT154936	0.913426
Olfr582	0.913341
NegCont_213	0.913327
Trim75	0.913269
Rex2	0.913268
Tusc3	0.913177
XM_356264	0.913068
Hist1h2ao	0.912763
LOC333224	0.912749
Snrpn	0.912705
Xkrx	0.912684
LOC434371	0.912522
Gal3st2	0.912437
D2Ertd750e	0.912386
Rad54l	0.912319
LOC239760	0.912273
Gpr109a	0.912253
Ykt6	0.912228
Brd8	0.912166
D11Ertd80e	0.912163
Dhrs7	0.912101
Tmprss4	0.911985
Ndg1	0.911943
Rtkn	0.911863
Tspan8	0.911809
Slc19a3	0.911718
Srprb	0.911669
LOC385699	0.91156
Wdr78	0.911535
Surf4	0.911472
Cnga1	0.911465
Olfr814	0.911321
XM_290033	0.911267
LOC432482	0.91124
Zbtb10	0.911228
F10	0.911061
Rspo2	0.910961
Eppb9	0.910867
BC048594	0.91081
Pik3ca	0.91079
Rbp4	0.910764
Gm1717	0.91076
Rpa1	0.910705
Lrp4	0.910665
Klk1b4	0.910499
Mlph	0.910381
Pip5k3	0.910312
LOC384591	0.910074
Mad2l1	0.910036
Gm1048	0.909998
Jmjd2d	0.909901
Tdrd5	0.9099
Ttc13	0.909829
AL033314	0.909816
Golph2	0.90981
Sfxn1	0.909797
LOC546672	0.909779
XM_141601	0.909729
C87286	0.909719
Lztr1	0.909701
Lyzl1	0.90966
Dennd3	0.909633
Cycs	0.909633
LOC545136	0.909623
Plekhb1	0.909564
Scp2	0.909543
mCT158034	0.909512
Pla1a	0.909477
Ftl1	0.909439
Rab3d	0.909293
Efnb3	0.909159
Olfr704	0.909152
C77949	0.908898
Dnajc4	0.90885
Tmem116	0.908818
D10627	0.908788
Ly6e	0.908786
Unc5c	0.908705
AI427809	0.908606
Prdx5	0.908538
Klk1b16	0.908524
AW124847	0.908352
NegCont_89	0.908344
Fabp5	0.908283
V1rf4	0.908199
Sec13l1	0.908192
Ung2	0.9081
Myeov2	0.908073
Gpr146	0.90796
Ormdl2	0.90776
Solt	0.907743
Ubl5	0.907735
Snx22	0.907629
Astn1	0.907628
Olfr799	0.907616
BC017158	0.907593
Glipr2	0.907566
Zfp398	0.907515
Cd2bp2	0.907508
Gpr101	0.907452
Ccnl1	0.907422
Dgat2l3	0.907375
Clic4	0.90732
BC065085	0.907223
Taar8a	0.907209
Olfr1251	0.907157
D6Wsu116e	0.907123
Sstr1	0.907063
Mab21l2	0.907049
Tm9sf1	0.906873
Ell2	0.906848
Dio1	0.90676
Trip13	0.90675
Wdt2	0.906704
AV140144	0.906697
Fbxo6b	0.906694
B4galnt1	0.906617
Mcm7	0.906606
Afg3l1	0.906538
Kcnmb1	0.906528
Slc25a37	0.90642
Kif5c	0.906376
Tmem54	0.906344
BB166591	0.906314
XM_357448	0.906211
Stmn3	0.906186
D13Ertd666e	0.90618
Cdkn3	0.906083
XM_355089	0.906044
Olfr45	0.906026
Aga	0.906006
Actr1b	0.906
Pappa2	0.905884
Olfr39	0.90587
LOC545845	0.905854
Bscl2	0.905812
Sema3e	0.905789
Ddx17	0.90578
Olfr406	0.905768
Slc25a18	0.905707
LOC239017	0.905696
Phf19	0.905639
Mphosph1	0.905607
NegCont_898	0.905598
Cetn1	0.90557
BC050099	0.905554
Sdf2	0.905553
LOC383613	0.905466
Itfg1	0.905464
Mtmr2	0.9054
AU018740	0.905368
Apoa1bp	0.90523
Laptm4a	0.905201
LOC245405	0.905171
fl12	0.905072
Bpnt1	0.905023
mCT163654	0.904959
D11Ertd726e	0.904908
NegCont_967	0.904872
D8Ertd158e	0.904863
Zfp606	0.904831
Gna14	0.904753
Mrpl13	0.904748
Klk1b21	0.904694
Lmo3	0.904691
Nsun2	0.904651
LOC223745	0.904627
Gm77	0.904558
C85143	0.904542
Casc5	0.90451
Olfr61	0.904508
Neu1	0.904506
Als2cr15	0.904467
Sgol1	0.904453
Itpkc	0.904295
Thrap3	0.904245
Mro	0.904203
Gps1	0.904162
mCT151041	0.90409
Sunc1	0.903929
Zfp36	0.903857
Taf11	0.903845
LOC545296	0.903839
Polr2f	0.903757
Cox4i1	0.90375
Psg28	0.903725
Ndufa2	0.903512
Tyms	0.903508
Rsn	0.90349
Psmb6	0.90343
Sv2c	0.903296
AW476220	0.90325
Ccr1l1	0.903086
Eif3s2	0.903014
mCT167221	0.903001
XM_193245	0.902933
Htr3a	0.902806
Gfra1	0.902726
Gng3	0.902694
Zbtb7c	0.902669
AW742696	0.902618
Echdc3	0.902558
Olfml1	0.902449
Bat5	0.902433
Stra13	0.902425
Elovl1	0.902407
Cryba4	0.902387
Trp53	0.902385
XM_140720	0.902281
Gpsm2	0.902234
Atp4b	0.902213
Slc33a1	0.902207
Pomgnt1	0.902147
LOC383462	0.902092
Gm71	0.902018
Olfr532	0.901992
AI131651	0.901981
Spcs2	0.901976
Dhrs10	0.901975
Supt6h	0.9019
Slc37a3	0.901851
BB048807	0.901817
LOC235390	0.901705
Ppil5	0.90168
Tpst1	0.901644
Usmg5	0.901623
Gpr50	0.901605
Tnni3k	0.901597
Kif23	0.901514
Sec61a1	0.901511
Ube2e3	0.901456
Olfr1381	0.901433
Cited1	0.901432
Socs1	0.901395
Ppnr	0.901363
Olfr292	0.90135
Upp1	0.901299
T2bp	0.901282
Myd116	0.901268
LOC383717	0.900953
LOC268910	0.900951
Marcksl1	0.900929
Tnfaip3	0.900806
Tmem106c	0.900805
Phox2a	0.900794
Taar5	0.900719
Wbp1	0.900707
mCT154356	0.900704
NegCont_245	0.900699
XM_194404	0.900694
Cpa1	0.90062
C77298	0.900515
Pdia4	0.900475
Mt3	0.900396
mCT49059	0.900369
BC056923	0.9003
Gosr2	0.900143
Slc39a7	0.900114
Prc1	0.899997
Cyp27a1	0.899811
Hspc171	0.899778
Cyc1	0.89976
Centb5	0.899721
Pnpla5	0.899718
Etohi1	0.899673
LOC231368	0.899645
Zdhhc6	0.899611
Ifih1	0.899535
V1rc15	0.899444
Rnf121	0.899349
Zmpste24	0.899285
Mxd3	0.899253
Eml5	0.899187
Cdrt4	0.899134
E330033L03	0.899123
Srf	0.899122
NegCont_729	0.899022
Mefv	0.898999
Hars2	0.898994
Top1mt	0.898949
Olfr33	0.898937
Olfr690	0.898905
Ppa1	0.89889
Tmem62	0.898858
Socs3	0.898827
Gm1215	0.898807
C130015C19	0.898789
BC022623	0.898765
XM_358742	0.89876
Clpx	0.898738
Rfc5	0.89873
LOC384392	0.898691
Creb3	0.898684
Slco3a1	0.898677
Sart2	0.898671
ENSMUST00000060614	0.898658
Paox	0.898274
XM_136604	0.898261
Uba52	0.89825
XM_138663	0.898147
Gstp1	0.89814
Bri3	0.898128
AW061290	0.89809
NegCont_606	0.898063
XM_359214	0.898005
Camk4	0.897997
Wdr51a	0.897846
NegCont_39	0.897826
Yipf6	0.897773
Espl1	0.897743
Pga5	0.897672
Cep76	0.897647
Slc5a10	0.897579
Leng9	0.897563
Klhl1	0.897552
Sit1	0.897508
Crybb1	0.89748
Nudt19	0.897419
Olfr1213	0.897387
Ptpn7	0.897382
Bckdhb	0.897358
Gm1965	0.897357
NegCont_232	0.897324
Mafb	0.897258
Rangap1	0.897065
NegCont_823	0.897006
ENSMUST00000067257	0.896981
LOC243431	0.896891
Hmg20b	0.896885
BE954564	0.896793
mCT186312	0.896772
D9Ertd306e	0.896764
Hipk2	0.896745
Cxx1a	0.896718
Plcxd1	0.896645
Stk33	0.89663
Brip1	0.896399
LOC381093	0.896342
mCT165037	0.896287
XM_142543	0.896286
Olfr1249	0.896234
XM_358093	0.896218
mCT54780	0.896122
mCT143664	0.896112
Psma7	0.896002
Serpina7	0.895974
Wfdc15	0.89596
Tmem53	0.895916
D230038C21	0.895911
Mia3	0.895832
CL517174	0.895829
Mapk4	0.89572
Ap1s1	0.895625
C3	0.895575
Prdx1	0.895562
Psmb1	0.895524
Prnpip1	0.895408
Pex11c	0.895357
LOC382161	0.895346
LOC545100	0.895285
AI844869	0.895239
Ace2	0.895224
Phca	0.895084
Cldn2	0.895036
Neil3	0.895034
Nnmt	0.895029
C80446	0.894995
Fabp6	0.894862
C85600	0.894737
Tlr6	0.89468
LOC279333	0.894626
Rtn4	0.894561
Slc25a3	0.894554
Ndufv2	0.894506
Olfr282	0.894491
NegCont_921	0.894489
mCT6753	0.894464
mCT49621	0.894345
Slco1a6	0.894322
XM_288109	0.894315
Olfr151	0.894237
Ccdc37	0.89415
Zswim5	0.89401
Usp14	0.894002
Tex16	0.893926
C78197	0.893904
Pbk	0.89385
D1Ertd75e	0.893822
Traf3	0.893771
Mrgprd	0.893738
Exosc4	0.893726
Rfx1	0.89366
Tmeff2	0.893617
C79329	0.893509
Crx	0.893468
C80893	0.893457
mCT49853	0.893409
mCT50388	0.893354
Isg20	0.893351
Rela	0.893213
Dnase2b	0.893202
Cltb	0.893075
Slc5a7	0.892987
Gm1060	0.892938
Dmrtc2	0.892934
Kdelr2	0.892872
Bysl	0.892834
Pgm2	0.892807
Ppp2r5e	0.892772
AV081785	0.892759
Atp5j2	0.892712
BC029127	0.892691
Mcm3	0.892683
Txndc14	0.892624
Apbh	0.892598
Chrna3	0.892529
Olfr1373	0.892437
Gm1373	0.892397
XM_143363	0.892359
Rpl36a	0.892186
Pdia6	0.892125
Man1a	0.892093
Psd4	0.892074
V1rd20	0.892042
Epb4.1l2	0.892005
Olfr776	0.891968
Tspan6	0.891872
mCT115794	0.891762
Pofut1	0.891721
NegCont_733	0.891716
Prlpf	0.891711
Scn10a	0.891711
Exdl1	0.89165
ENSMUST00000066186	0.891644
Olfr319	0.891612
Cldn6	0.891559
Dach1	0.891509
NegCont_953	0.891451
Spint2	0.891194
BC027127	0.891067
AK031320	0.890944
LOC545289	0.890908
NegCont_797	0.890791
Sult1c2	0.890665
Mapk10	0.890664
Arf1	0.890649
BC051227	0.890526
C78024	0.890472
Klk1b5	0.890347
Gtl2	0.890325
NegCont_978	0.890319
Lmo1	0.890311
Dpysl3	0.890309
Emilin1	0.890132
St6galnac2	0.890119
Olfr611	0.890085
Adamts18	0.889849
Sgpp1	0.889844
Spfh1	0.889818
Nomo1	0.889815
Mir16	0.889759
Msh3	0.889659
LOC208256	0.889615
Tspan31	0.889567
D10Ertd276e	0.889528
BC042720	0.889439
XM_125403	0.889422
Ndufa8	0.88939
Tmed10	0.889303
Anxa8	0.889294
AI785031	0.889287
C80258	0.889281
Itih5l	0.88924
Rgs3	0.889098
Olfr1491	0.889057
Anxa10	0.88895
Rps5	0.888936
Pla2g1b	0.88893
D3Ertd731e	0.888875
Klf9	0.888819
Cplx1	0.888774
Igf1	0.888758
Zdhhc20	0.888755
Gstp2	0.888724
Rnpc2	0.888707
mCT51850	0.88867
Fbxo4	0.888661
BC036313	0.888608
Mycbp	0.888553
LOC233075	0.88855
Xpa	0.888546
MGC67181	0.888539
Slc22a18	0.888537
Arhgap11a	0.888496
Klhl14	0.888468
Ppp2r2b	0.888455
LOC546158	0.888446
XM_355149	0.888403
Prcp	0.88835
LOC546711	0.88833
BC039966	0.88829
Plekha1	0.888238
XM_137003	0.888204
Npy	0.888127
Hbld1	0.88809
Bloc1s2	0.888045
Lyzl4	0.888015
Clps	0.887964
Rps10	0.887909
Bspry	0.887882
Habp4	0.887836
Mpdu1	0.887754
Tnp2	0.887735
LOC385412	0.887673
Gsg2	0.887651
Gm830	0.887629
Olfr701	0.887581
LOC436183	0.887521
Rtdr1	0.887476
Sult1b1	0.887472
Fbxl13	0.887446
Ddx50	0.887436
Ott	0.887345
Man2a1	0.887332
Uqcrc1	0.887261
Gm280	0.887223
Ttyh1	0.887214
C86400	0.887137
Gdap10	0.886942
mCT49384	0.88691
Tm4sf20	0.886873
Retsat	0.88686
Chi3l1	0.886858
Hecw2	0.886857
NegCont_638	0.886831
Traf3ip2	0.886779
Sertad1	0.886768
Abca5	0.886736
Gm363	0.886625
Asb17	0.886623
Bapx1	0.886608
Macf1	0.886506
Cpa2	0.886449
Smyd2	0.8864
Man1b1	0.886399
Aicda	0.886373
Olfr988	0.886338
Silg111	0.886333
AL022943	0.886299
Wnt7a	0.886188
Cnih	0.886161
D15Wsu126e	0.886123
Chrna10	0.886115
Rod1	0.886107
Cul1	0.886073
Col22a1	0.885957
Trim58	0.885915
Golga5	0.885911
Eef1b2	0.885832
Gm801	0.885819
Olfr569	0.885715
AU021025	0.885704
mCT144780	0.885692
Spata2	0.885681
LOC245538	0.885503
LOC269542	0.885382
Chaf1a	0.885343
Qscn6	0.885301
Arl13a	0.885294
AU041474	0.885249
Gdap9	0.885231
NegCont_920	0.885172
Hydin	0.88515
Nrip3	0.885145
Polr2g	0.885109
Slc38a3	0.885083
Gpha2	0.885047
Phlda3	0.885021
Ffar2	0.884982
Tmprss7	0.88493
Ilvbl	0.884922
Tmem34	0.884905
Lin28	0.884887
Zc3h12a	0.884886
Pgk1	0.884881
Gm1922	0.884847
Copz1	0.884824
D9Wsu90e	0.884744
Tbc1d7	0.884735
Hapln4	0.884649
Ceacam13	0.884642
Kbtbd10	0.884606
Cecr2	0.884605
Tdpoz4	0.884513
XM_359144	0.884482
Ebp	0.884458
Cox7b	0.884324
Creld2	0.884311
Ctrc	0.884295
BC051076	0.884132
BB113348	0.88407
mCT146380	0.884024
Sod1	0.88386
Cdcp1	0.883814
NegCont_455	0.883796
Nme3	0.883737
Siah2	0.883659
Insl6	0.88359
Sntg2	0.883548
X83328	0.883454
LOC383654	0.883355
Dclre1c	0.883298
Ubap2l	0.883233
Gyltl1b	0.883232
Tardbp	0.883223
Acot12	0.883221
D17Wsu104e	0.883215
AU015232	0.883197
Olfr313	0.883197
Prtn3	0.883183
Magmas	0.883181
C79491	0.883163
Tyro3	0.883089
Tspan33	0.883056
Edf1	0.883051
Srpr	0.883034
Gm1157	0.882962
Ampd3	0.882947
D17Ertd663e	0.882793
mCT49281	0.882699
Ptdss1	0.882679
Trim59	0.882642
LOC328854	0.882585
Rpl27	0.882527
Serpinb6c	0.88249
NegCont_238	0.882482
Tmem55b	0.882451
Mageb2	0.882381
Chchd1	0.882339
NegCont_165	0.882302
Sirt5	0.882291
LOC384161	0.882281
NegCont_668	0.88226
Aip	0.882257
LOC545104	0.882181
Prph1	0.882159
Atpbd4	0.882116
Dcakd	0.882109
Rpsa	0.882067
Urod	0.881998
Mcpt9	0.881993
Syp	0.881982
Slurp1	0.881943
Zmynd12	0.881856
Dynlrb1	0.881833
Sar1a	0.881821
Adcyap1r1	0.881747
mCT154190	0.88169
Ndufa4	0.881676
Jun	0.881656
LOC546399	0.881646
C79490	0.881621
Sepp1	0.881513
NegCont_426	0.881493
NegCont_819	0.881434
Srrm1	0.881393
Dpep2	0.881365
XM_283705	0.881348
Abhd7	0.881344
Pes1	0.88129
Psmc3	0.881212
Tmco1	0.881126
E330017N17	0.881125
Psmd13	0.881094
Tparl	0.881023
LOC212084	0.881005
D7Wsu128e	0.880947
ENSMUST00000050624	0.880945
Elp3	0.880873
LOC433202	0.880856
Entpd3	0.880753
AW742604	0.880742
mCT163791	0.880735
Cldn11	0.880658
Cbln3	0.880654
Prss21	0.880481
Cckar	0.880467
Gast	0.88044
Prr11	0.880373
Dok5	0.880275
Tmem45a	0.880258
Mrpl1	0.88016
NegCont_286	0.880123
Dbp	0.880003
Pde8a	0.879957
D2Ertd391e	0.879795
Cog1	0.879683
XM_143054	0.879676
Gm1752	0.879659
Ptgis	0.879647
D10Ertd641e	0.879624
Olfr448	0.879577
Htra2	0.879526
Rps25	0.879523
Ripk4	0.879514
Arts1	0.879507
Vmp	0.879434
AV102233	0.879433
Cmtm2b	0.879431
Pcbd1	0.879428
BC023882	0.879428
XM_193289	0.879381
M6pr	0.879341
AW742565	0.879333
Stk25	0.879322
Rbp7	0.879279
Gas2l3	0.879266
mCT120254	0.879239
AI528516	0.879129
Snapap	0.879121
Dgkb	0.8791
Cldn10	0.879082
Chchd3	0.87907
LOC434057	0.879
Rpl35	0.878999
Shank1	0.878992
Erp29	0.87892
LOC243302	0.878909
Mrpl52	0.878864
BE993129	0.878815
Nme1	0.878647
Clec2d	0.878603
BB347261	0.87859
Bambi	0.878581
Svop	0.878356
Nrp2	0.878325
Gng2	0.878298
Sirt7	0.878155
Ndufa7	0.878151
BC056474	0.878136
Clec1b	0.878108
Vipr2	0.878028
Tbc1d8	0.877995
Rps28	0.877988
Tspan10	0.877932
Sbf2	0.877909
Mustn1	0.87789
Kcna5	0.877842
LOC545539	0.877759
Socs6	0.877748
Klk1b11	0.877742
LOC545747	0.87774
mCT157982	0.877677
LOC433160	0.877677
Zdhhc9	0.877606
XM_354819	0.877486
Dusp23	0.877465
Tas2r130	0.877461
Rnaseh2a	0.877433
mCT154255	0.877417
Ppp1r14c	0.877358
Spaca4	0.877316
LOC194360	0.877311
Ctrb1	0.877184
AV058199	0.877162
LOC216827	0.877131
Spag9	0.877018
Dhcr7	0.876931
LOC241053	0.876925
mCT54486	0.876897
Otop2	0.876857
LOC386045	0.876814
XM_139543	0.876787
LOC217600	0.876694
LOC545369	0.876594
LOC208522	0.87656
Gfer	0.876557
Mobkl2a	0.876522
Kcnk18	0.87643
Slc29a3	0.876364
AU040320	0.876108
AK077892	0.876008
Dnajc18	0.875974
AW319546	0.875952
AK047605	0.875942
Bre	0.875931
Mfap3l	0.875741
Ninj2	0.875704
mCT153549	0.875701
Gsc	0.875644
Pgm3	0.875644
Olfr930	0.875535
Cdk5rap3	0.875505
Prkcn	0.875445
Stmn1	0.875436
LOC385396	0.875381
Ankrd35	0.875371
Rufy3	0.875335
Sash1	0.875313
Prdm2	0.875293
Susd2	0.875293
mCT152506	0.875143
Tfdp2	0.875132
Dnajc3	0.875115
Rps13	0.875114
Hist1h3g	0.875005
Abcb6	0.874927
LOC234159	0.874901
XM_140714	0.874882
Ugcgl1	0.874773
Eftud1	0.874749
Kbtbd11	0.874736
AI317395	0.874666
Tagln3	0.874591
Gal	0.874562
Rhbdd1	0.874559
LOC545674	0.874551
Irak3	0.87453
BB326020	0.874523
Wdr35	0.874499
Ris2	0.874476
Pdzd11	0.874388
Abca3	0.874371
Rwdd1	0.874274
Dazap2	0.874258
XM_193145	0.874138
Car12	0.874133
LOC433070	0.874112
Ccdc58	0.874111
AV135809	0.874091
Kif9	0.874018
Hax1	0.87393
Clcnka	0.873927
C78205	0.873902
AI463170	0.873802
Brms1	0.873674
Rer1	0.873622
NegCont_676	0.873614
LOC545683	0.873583
Nupl1	0.873581
Synj2bp	0.873553
Sytl1	0.873535
Pemt	0.873473
Srxn1	0.873438
Olfr1411	0.873394
Atp9a	0.873321
Ckap4	0.873279
LOC552911	0.873211
Kifc5b	0.873205
Gm88	0.873192
Dhdds	0.873148
Chrm4	0.873131
mCT154284	0.873101
LOC381164	0.873044
Tubg2	0.873035
NegCont_200	0.872972
Ap3s1	0.87297
Srrp	0.87287
D11Wsu173e	0.872756
LOC240110	0.872709
LOC544945	0.872667
C1ql3	0.872651
Wnt11	0.872619
Stx16	0.87256
Rrn3	0.872426
LOC383700	0.872351
Gfra2	0.872261
Olfr787	0.872144
LOC436049	0.872123
Gpr63	0.872077
Dynlt1	0.872071
mCT154416	0.87205
Polr2e	0.871934
Klra13	0.871874
D4Ertd196e	0.871831
Hist2h2aa1	0.871815
Fam18b	0.871798
Slc17a6	0.871632
Chst1	0.871585
Fbxo36	0.871565
mCT154309	0.8715
LOC239564	0.871486
C86807	0.871483
Cbll1	0.87147
AI596198	0.871393
Spdef	0.871384
AU019559	0.87136
Tchh	0.871349
Pmf1	0.871309
Gpx7	0.87127
LOC239341	0.871224
Ndufs4	0.871051
LOC432716	0.871012
Mst1r	0.871011
Dkk3	0.871002
LOC383690	0.870804
Hells	0.870757
Tmem37	0.870703
Gm1861	0.87067
E230025N22	0.870654
Apaf1	0.870617
BC024760	0.870605
Aldh1a3	0.870492
LOC233467	0.870438
Ddx1	0.870415
Gm1715	0.870413
LOC383438	0.870329
mCT49502	0.870312
LOC384244	0.870311
C79238	0.870252
Nupr1	0.870225
Adipor1	0.870221
mCT165172	0.870038
Pkmyt1	0.869959
Rps6ka4	0.869916
Sstr2	0.869906
Ptk9l	0.86986
AU021128	0.869775
BC023179	0.869711
Nrip2	0.869622
XM_142516	0.86959
AI447942	0.869584
V1rd11	0.86954
NegCont_8	0.869532
ENSMUST00000062940	0.869468
Lsmd1	0.869453
Ndufs8	0.869332
Tuft1	0.86928
Snap25	0.869233
Rassf1	0.869201
Rnase10	0.869197
Metrnl	0.869094
LOC435392	0.869077
XM_354657	0.869074
Trim67	0.869073
Glt8d1	0.869006
LOC226871	0.868992
XM_357742	0.868948
AI225934	0.868915
Anpep	0.868894
LOC268809	0.86889
Adam15	0.868855
Coasy	0.86881
mCT147785	0.868776
Ggt1	0.868752
NegCont_915	0.868716
LOC193798	0.868625
Nek1	0.868571
Olfr111	0.868516
LOC545167	0.868396
Ankrd41	0.868387
Rpl36al	0.868367
LOC436189	0.868327
C77534	0.868308
Alox12e	0.868267
AW125688	0.868243
LOC383080	0.868212
Tlr12	0.868187
Capns2	0.868161
LOC384901	0.868141
Ptpmt1	0.868119
Tmprss6	0.868105
Atpif1	0.868089
Gm1735	0.868054
Serpind1	0.868053
Ppp1r3f	0.868036
Slc18a2	0.868021
Accn5	0.867925
ENSMUST00000068376	0.867854
Tspan1	0.867684
LOC433025	0.867662
Chek1	0.867644
mCT184197	0.867623
Hsd3b5	0.867498
Crip1	0.867486
Wdr43	0.867456
Slc25a28	0.867451
Zfp746	0.867399
Tmem134	0.867389
Man1c1	0.867364
Fbxo16	0.867318
Pole3	0.867254
Fosb	0.867243
Tmem101	0.867236
Bet1	0.867181
Rpl37	0.86705
Mrgprx2	0.866978
LOC224137	0.866928
LOC270006	0.866914
Abcc8	0.866782
Il1b	0.866754
Cntfr	0.866433
Lypla3	0.866408
Tmem77	0.866302
Ang1	0.866279
LOC194960	0.866266
Rps12	0.866143
Emid2	0.866065
Cd5l	0.866015
AU021760	0.865951
Rpl26	0.865926
Dtnbp1	0.865899
Arhgef9	0.865844
LOC544749	0.86584
NegCont_842	0.865833
AK078008	0.865777
BE988431	0.865583
mCT181159	0.865564
Pip5k2c	0.86552
Rab4a	0.865497
D19Ertd756e	0.865424
NegCont_593	0.865416
Hrsp12	0.865381
Lss	0.865372
Aldh3a1	0.865249
Fkbp3	0.865231
Nfkbia	0.865204
Mfge8	0.865184
XM_356805	0.865168
Klhl22	0.865099
mCT125670	0.865088
Kif18a	0.864999
Spg3a	0.864978
XM_356095	0.864922
LOC385383	0.864855
Stfa2	0.864798
Tubb5	0.864798
AF006993	0.86479
mCT57345	0.864629
Pafah1b2	0.864605
Cenpf	0.864522
Smpd1	0.864497
Olfr782	0.864424
LOC382425	0.864323
Syf2	0.864312
AK028845	0.864188
Mtmr11	0.864164
mCT60016	0.864068
Olfr18	0.863983
Fosl1	0.86395
Lepre1	0.863874
Cdc25b	0.863781
BE691497	0.863774
Cox6a1	0.863771
Lrrc15	0.863758
C79206	0.863693
Snrpb2	0.863681
Rkhd3	0.863653
Pdia2	0.863652
XM_357320	0.863627
Hmox2	0.863607
Trim52	0.86348
XM_145089	0.863479
Atp6v0a4	0.863409
Repin1	0.86332
Aplp1	0.863284
Gp1bb	0.863229
Cpb2	0.863156
Cias1	0.863141
Fez1	0.863038
LOC433064	0.863031
Syt4	0.863003
Adam2	0.862976
Sorl1	0.862919
Olfr635	0.862917
Mrpl21	0.862911
AI426953	0.862898
Rhpn2	0.862878
Lamc1	0.862869
Hap1	0.862868
Plf2	0.862856
Nhlrc1	0.862845
Psmc1	0.862821
Psrc1	0.862815
Nhsl1	0.862814
Slc41a2	0.862777
Mycs	0.862731
ORF61	0.862691
LOC383032	0.862571
Pdia3	0.862463
Uqcr	0.86246
Olfr830	0.862371
Fosl2	0.86236
H3f3a	0.862335
LOC546726	0.862308
LOC236932	0.862256
Fxc1	0.862223
Olfr544	0.862188
LOC381346	0.862132
Iqsec2	0.862023
Usp24	0.861947
LOC330948	0.861872
XM_356731	0.86186
Gpr108	0.861843
LOC330689	0.861838
Alkbh6	0.861793
Dffb	0.861762
mCT186002	0.861654
Lass5	0.861601
Wdfy3	0.861596
Stam2	0.861495
Impdh1	0.86148
Plaur	0.861415
Tmem63c	0.861384
Ipo4	0.861364
Reep1	0.861354
D13Ertd94e	0.861278
Scn8a	0.861216
Dach2	0.861198
Gdpd1	0.861146
Tmc6	0.8611
Bckdk	0.861032
Gck	0.860989
Hist2h3b	0.86098
AK041588	0.860836
Cpb1	0.860835
Btg2	0.860815
P2rx1	0.860808
Arhgap19	0.860743
Ncald	0.860683
V1rg2	0.860662
Mlf2	0.86065
Tgfb3	0.860583
AK054316	0.860552
XM_356682	0.860454
Klk1	0.860452
Reg3d	0.860353
mCT50110	0.860233
mCT160148	0.860169
Tex261	0.860136
Xrcc5	0.859961
Coq9	0.85994
Esrrb	0.859888
BC019943	0.859828
LOC545668	0.859771
Olfr348	0.859738
V1re5	0.859608
LOC382371	0.859591
Supt5h	0.859548
Dzip1l	0.859511
XM_145153	0.859488
Mpl	0.859439
mCT51711	0.859421
Cdk6	0.859384
Acsl4	0.859369
ENSMUST00000069880	0.859086
Prss2	0.858997
B830032F12	0.85883
Dlx1	0.858806
mCT49287	0.858787
Hes6	0.858749
Apof	0.858728
Scrn2	0.858474
Olfr373	0.858457
Gm1103	0.85843
AK032946	0.858392
Lgals3bp	0.858353
mCT148688	0.858313
LOC382843	0.858236
LOC545121	0.858152
Gabre	0.858141
Acoxl	0.858128
[truncated: 1,292 more rows]

## Sheet: Genes >0.8 MM and IMC (25%ile) 
Genes with the module membership >0.8 and IMC (25%ile)
Gene Symbol	Module membership (MM)	Ranking for kTotal	kTotal values with Rank<3956 (Top 25percentile)	kWithin	kOut	kDiff
Reep5	0.990204	2	4835.31	3317.08	1518.22	1798.86
Cgref1	0.989208	8	4793.24	3303.65	1489.6	1814.05
Tgoln1	0.982213	1	4836.04	3275.09	1560.95	1714.14
Rexo2	0.981806	5	4814.13	3227.95	1586.18	1641.78
Pigk	0.981266	25	4733.24	3203.01	1530.23	1672.79
Sdf4	0.980621	22	1273.97	46.366	1227.6	-1181.24
Tmbim4	0.98056	31	4715.77	3256.76	1459.01	1797.75
Spg7	0.980488	41	4695.31	3196.35	1498.96	1697.39
Cmas	0.979762	33	4713.14	3223.69	1489.45	1734.23
Edem2	0.979185	37	4707.58	3159.81	1547.78	1612.03
Mif	0.978972	124	4554.35	2860.51	1693.84	1166.66
Cyb561	0.977631	71	4644.35	3146.9	1497.45	1649.45
Scarb2	0.977495	35	4708.67	3185.88	1522.79	1663.09
Alg5	0.976545	38	4705.7	3203.47	1502.23	1701.25
mCT160183	0.97625	10	4788.42	3276.29	1512.14	1764.15
Golt1b	0.975769	6	4811.28	3240.86	1570.42	1670.44
Oosp1	0.974137	21	4746.93	3232.42	1514.52	1717.9
XM_194026	0.974039	9	4790.13	3265.2	1524.93	1740.27
Crb2	0.973587	30	4715.9	3242.48	1473.41	1769.07
Ascl3	0.973124	16	4762.94	3219.84	1543.1	1676.74
AI450907	0.973004	7	4809.5	3265.91	1543.58	1722.33
Ssr3	0.972255	60	4660.68	3142.03	1518.65	1623.38
Ndufc2	0.971631	50	4680.39	3230.31	1450.07	1780.24
Cdh16	0.971223	23	4738.62	3229.05	1509.57	1719.48
Jam4	0.971129	144	4533.63	3102.98	1430.65	1672.32
Ckb	0.970867	75	4638.02	3088.52	1549.5	1539.03
mCT167182	0.970727	29	4716.93	3219.55	1497.39	1722.16
Gmds	0.97035	99	4587.75	3112.45	1475.31	1637.14
Thap2	0.970293	2725	2986.14	1781.26	1204.88	576.378
Gpr180	0.970195	74	4638.11	3138.57	1499.54	1639.03
Rag1ap1	0.969617	84	4616.34	3159.32	1457.02	1702.3
AK129128	0.969306	12	4786.73	3251.18	1535.54	1715.64
AK030421	0.968585	13	4779.91	3227.22	1552.69	1674.53
Atp1b4	0.968546	19	4756.18	3237.38	1518.8	1718.59
Rabac1	0.967853	51	4679.72	3139.12	1540.6	1598.52
Kdelr3	0.967702	126	4551.83	3102.23	1449.59	1652.64
Olfr1084	0.967586	28	4724.13	3220.84	1503.29	1717.55
Prkcsh	0.967485	77	4632.37	3146.6	1485.77	1660.84
Slc39a11	0.967333	148	4531.41	3084.72	1446.7	1638.02
Bcap31	0.96707	63	4658.87	3141.29	1517.57	1623.72
Dpm3	0.966785	4	4821.84	3177.65	1644.19	1533.45
Tmem4	0.966692	72	4643.58	3188.46	1455.13	1733.33
Pld3	0.966521	88	4607.5	3091.48	1516.01	1575.47
Hsd3b7	0.966039	206	4467.94	3041.62	1426.33	1615.29
LOC242627	0.965893	27	4724.37	3198.73	1525.64	1673.09
Tead3	0.965885	3	4833.74	3226.42	1607.32	1619.1
LOC244595	0.965808	15	4764.92	3213.07	1551.85	1661.22
Slc24a6	0.965434	24	4737.17	3169.69	1567.48	1602.2
Ergic3	0.965247	130	4545.82	3072.64	1473.18	1599.46
Olfr1037	0.965134	32	4715.17	3204.28	1510.89	1693.39
Sel1h	0.965013	146	4531.91	3026.49	1505.42	1521.07
AU015558	0.964905	58	4662.98	3185.49	1477.49	1708
Olfr467	0.964847	20	4747.54	3152.07	1595.47	1556.6
Copz2	0.964815	34	4709.81	3100.3	1609.51	1490.79
Gc	0.964382	215	4462.27	3036.31	1425.95	1610.36
Slc39a13	0.964203	111	4567.51	3087.02	1480.49	1606.53
mCT168794	0.964009	46	4689.02	3187.1	1501.92	1685.18
Pecr	0.963826	36	4707.65	3060.29	1647.36	1412.94
BC004004	0.963824	64	4656.15	3139.8	1516.35	1623.45
Dqx1	0.963813	114	4566.03	3096.57	1469.46	1627.1
AI662245	0.96378	14	4772.27	3193.68	1578.58	1615.1
Rspo4	0.963693	2186	3214.88	325.362	2889.51	-2564.15
Sprr2j	0.963658	61	4659	3150.69	1508.31	1642.37
Vkorc1	0.963588	91	4602.14	3174.02	1428.12	1745.91
Rrbp1	0.963214	143	4534.1	3072.35	1461.75	1610.6
Ift20	0.962821	39	4704.99	3098.52	1606.46	1492.06
Glt8d3	0.96281	152	4529.87	3072.22	1457.66	1614.56
Slc35b2	0.962788	85	4614.04	3165.16	1448.88	1716.27
Ndufa1	0.962706	121	4559.18	3117.67	1441.51	1676.15
Apoa2	0.962506	160	4521.95	3022.1	1499.85	1522.25
LOC628928	0.961745	18	4758.43	3194.54	1563.89	1630.64
Fbs1	0.96161	86	4609.88	3063.26	1546.62	1516.64
Olfr523	0.961503	69	4647.83	3168.36	1479.47	1688.88
Slc35b1	0.961465	57	4664.62	3143.21	1521.41	1621.8
Nucb1	0.961452	116	4564.55	3041.02	1523.53	1517.49
Gnat2	0.961309	49	4683.38	3062.67	1620.71	1441.95
Rhd	0.961297	136	4541.31	3036.52	1504.79	1531.73
BE948912	0.961017	122	4557.27	3066.82	1490.45	1576.37
Ubl4	0.960991	47	4687.99	3131.07	1556.92	1574.15
Tmprss2	0.960975	117	4563.98	3055.24	1508.74	1546.51
Gba	0.960874	89	4605.25	3152.3	1452.95	1699.35
Ormdl3	0.960867	107	4576.27	3000.86	1575.41	1425.44
LOC622459	0.960832	3549	2723.6	311.002	2412.59	-2101.59
mCT162570	0.960787	67	4653.01	3188.85	1464.16	1724.69
LOC622404	0.960513	172	4505.39	3041.14	1464.25	1576.9
D2Bwg0886e	0.960269	56	4666.97	3131.83	1535.14	1596.69
Olfr1245	0.960161	55	4667.67	3137.11	1530.56	1606.55
Fkbp2	0.959872	76	4633.32	3120.88	1512.44	1608.44
Oact1	0.959502	70	4644.63	3143.91	1500.72	1643.19
V1rg10	0.959242	40	4700.05	3173.98	1526.07	1647.91
Cog6	0.959232	167	4510.9	3030.03	1480.87	1549.17
Csnk	0.959149	217	4460.55	3113.24	1347.3	1765.94
Olfr1193	0.959144	425	2446.56	501.707	1944.85	-1443.14
Rom1	0.958953	163	4520.69	3047.55	1473.14	1574.41
Nenf	0.958752	157	4525.01	3078.41	1446.6	1631.8
Srp9	0.958703	98	4589.76	3082.58	1507.17	1575.41
Sema3c	0.958624	165	4513.74	3054.15	1459.59	1594.56
NegCont_672	0.958344	2323	3149.42	448.424	2700.99	-2252.57
XM_285957	0.958324	66	4653.23	3158.86	1494.37	1664.49
LOC435887	0.95809	68	4650.26	3158.07	1492.18	1665.89
mCT6608	0.957966	112	4567.23	3109.89	1457.34	1652.55
Ampd1	0.957938	182	4495.94	3055.56	1440.38	1615.19
Tmed3	0.957936	183	4495.21	3049.23	1445.98	1603.25
Grhpr	0.957704	155	4526.06	2981.54	1544.51	1437.03
Ddost	0.957674	92	4599.25	3083.76	1515.49	1568.27
D2Ertd112e	0.957118	100	4587.31	3138.69	1448.62	1690.06
Pon3	0.957047	210	4466.18	2991.12	1475.06	1516.06
XM_354768	0.956995	3490	2737.01	327.76	2409.25	-2081.49
Bzrpl1	0.956972	196	4483.92	3012.28	1471.63	1540.65
Yipf1	0.95685	87	4608.87	3080.26	1528.61	1551.65
mCT157409	0.956695	48	4684.12	3174.62	1509.49	1665.13
Cml1	0.956633	232	4447.06	3024.72	1422.34	1602.38
Gnat3	0.956542	118	4563.65	3013.94	1549.72	1464.22
Aig1	0.956476	132	4543.81	3043.12	1500.68	1542.44
Il31	0.956035	82	4621.39	3168.1	1453.29	1714.81
Slc2a6	0.95589	191	4490.66	2969.29	1521.37	1447.92
Gpaa1	0.955732	265	4407.53	3014.88	1392.65	1622.23
Dap	0.955586	150	4530.17	3066.74	1463.43	1603.31
Rps27l	0.955378	81	4471.02	3017.43	1453.59	1563.84
NegCont_969	0.955346	2923	2912.95	446.465	2466.48	-2020.02
Scamp1	0.955248	129	4546.58	3050.85	1495.74	1555.11
Ugt3a1	0.955247	44	4690.23	3156.56	1533.68	1622.88
NegCont_262	0.955109	17	4761.07	3129.56	1631.52	1498.04
H47	0.954795	62	4658.87	3038.53	1620.35	1418.18
Adpn	0.954613	274	4398.9	2986.83	1412.07	1574.75
BC035537	0.954592	2438	3100.09	312.913	2787.18	-2474.26
Glb1	0.954399	244	4437.97	2984.08	1453.89	1530.19
LOC546294	0.954286	279	4392.36	2972.01	1420.35	1551.66
XM_356672	0.954029	80	4626.09	3099.16	1526.92	1572.24
Pam	0.953966	286	4384.14	2985.65	1398.5	1587.15
NegCont_463	0.953759	102	4585.43	3035.64	1549.79	1485.84
LOC545470	0.953756	3048	2872.36	324.03	2548.33	-2224.3
Mgat4a	0.953738	190	4492.27	3057.12	1435.15	1621.96
Scg3	0.953624	187	4492.6	3083.16	1409.44	1673.73
Phgdhl1	0.953334	189	4492.42	3025.85	1466.57	1559.28
Nucb2	0.953213	131	4545.74	3013.97	1531.76	1482.21
Sgol2	0.953168	2064	3270.42	1106.13	2164.29	-1058.15
Eny2	0.952822	164	4520.1	3035.28	1484.82	1550.46
Krtcap2	0.952666	26	4724.86	3118.8	1606.06	1512.73
Pter	0.952645	339	4324.23	2937.73	1386.5	1551.23
BC051070	0.952568	324	4340.5	2905.93	1434.57	1471.36
LOC384919	0.952305	161	4521.39	3045.35	1476.04	1569.31
Gucy2c	0.951911	263	4414.36	2965.08	1449.28	1515.8
mCT65921	0.951753	105	4583.96	3119.94	1464.01	1655.93
mCT21794	0.951751	3069	2867.71	324.817	2542.89	-2218.08
Prdx4	0.95168	337	4328.03	2946.34	1381.68	1564.66
Mosc2	0.951616	145	4533.17	2960.79	1572.38	1388.42
St7	0.951341	162	4520.98	2945.09	1575.89	1369.2
NegCont_602	0.951282	45	4689.14	3110.22	1578.93	1531.29
Sval2	0.951194	338	4326.02	2969.23	1356.79	1612.45
Tor2a	0.951151	218	4455.43	2942.7	1512.73	1429.96
AW743345	0.950982	43	4692.88	3134.4	1558.48	1575.92
Ncstn	0.950978	249	4434.8	2960.57	1474.23	1486.34
Olfr679	0.950908	96	4591.74	3083.55	1508.2	1575.35
Perld1	0.950872	103	4585.23	3103.29	1481.93	1621.36
Uqcrh	0.950822	336	3711.31	2441.17	1270.14	1171.02
Syngr1	0.950666	225	4451.2	3058.33	1392.87	1665.46
Vgf	0.950564	154	4528.39	3012.41	1515.98	1496.43
Pla2g12a	0.950503	211	4465.22	3025.33	1439.89	1585.44
Mapbpip	0.950498	90	4604.96	3098.87	1506.08	1592.79
Odf3l1	0.950487	239	4441.59	2980.24	1461.35	1518.89
Myh1	0.950413	59	4661.06	3095.21	1565.85	1529.36
NegCont_94	0.950394	256	4421.36	3038.22	1383.14	1655.08
LOC380687	0.950315	3167	2834.7	321.325	2513.38	-2192.05
Rhox3	0.950227	302	3615.55	2355.64	1259.91	1095.73
Adam23	0.950197	326	4337.14	2973.72	1363.41	1610.31
Ssr4	0.950172	159	4522.08	3046.64	1475.43	1571.21
Srp14	0.950096	153	4529.15	2951.78	1577.37	1374.4
Rab3gap1	0.950032	2398	4490.89	3040.97	1449.92	1591.05
Sec11l3	0.949657	158	4524.08	2988.63	1535.45	1453.19
Olfr1110	0.949574	54	4675.39	3078.02	1597.36	1480.66
Atp5g1	0.949445	137	4536.74	3016.95	1519.79	1497.16
Atp1b1	0.949385	212	4464.61	2981.24	1483.37	1497.87
BB280704	0.949232	3205	2822.07	438.67	2383.4	-1944.73
LOC432494	0.949088	3162	2836.96	435.682	2401.28	-1965.6
Parn	0.949059	248	4434.83	2933.48	1501.35	1432.13
Olfr812	0.949046	2356	3139.94	441.453	2698.48	-2257.03
Uts2	0.948832	104	4584.55	3097.11	1487.44	1609.68
Adss	0.948793	2828	2950.08	309.095	2640.99	-2331.89
Lin7a	0.94876	359	4302.77	2887.89	1414.89	1473
Npdc1	0.948668	170	4506.83	3046.37	1460.46	1585.91
Plod3	0.948517	278	4394.74	2985.59	1409.14	1576.45
Strn	0.947989	140	1458.93	70.7298	1388.2	-1317.47
mCT6319	0.947952	3075	2863.74	319.649	2544.1	-2224.45
LOC433010	0.947803	168	4508.45	3070.79	1437.66	1633.13
Tcf23	0.947053	123	4556.94	2948.67	1608.28	1340.39
BC019537	0.946905	242	4438.47	2940.1	1498.37	1441.74
Nr1h3	0.946745	261	4415.36	2951.37	1463.99	1487.39
Fuca1	0.946714	199	4479.75	2923.57	1556.18	1367.39
Kdelr1	0.946177	128	4549.21	3007.5	1541.72	1465.78
Cpn1	0.946019	252	4431.58	2989.21	1442.37	1546.84
Cyp2j6	0.946012	222	4452.83	2915.57	1537.26	1378.31
Prrg2	0.945888	293	4374.11	2911.82	1462.29	1449.53
Rshl2	0.945838	151	4393.19	2841.38	1551.81	1289.58
Helt	0.945745	390	4270.74	2952.27	1318.47	1633.81
Hint1	0.945497	238	4441.79	3037.26	1404.53	1632.73
Pycr1	0.945404	73	4638.24	2967.74	1670.5	1297.24
Fgf15	0.945152	139	4534.41	2980.4	1554.02	1426.38
Dnajc1	0.944886	245	3230.23	1641.73	1588.5	53.2253
Scfd2	0.944743	186	4493.57	2908.41	1585.16	1323.24
NegCont_615	0.944644	235	4445.38	3011.47	1433.91	1577.55
Spcs3	0.944641	205	4468.15	2941.54	1526.61	1414.93
Mbd3l2	0.94451	11	4786.97	3097.05	1689.92	1407.13
mCT166983	0.944421	2753	2976.29	317.13	2659.16	-2342.03
Olfr652	0.944019	106	4583.25	2948.47	1634.77	1313.7
Gltp	0.943795	220	4453.51	2896.45	1557.06	1339.39
LOC546695	0.943732	203	4470.3	3041.34	1428.97	1612.37
Psmb4	0.943706	221	4453.12	3003.28	1449.84	1553.44
Lrpap1	0.943646	262	4414.54	2968.38	1446.16	1522.23
LOC544814	0.943427	2916	2914.82	316.617	2598.21	-2281.59
Maged2	0.943304	345	4317.65	2895.17	1422.48	1472.69
Rhox5	0.943275	231	4447.31	2936.74	1510.57	1426.18
Abcc2	0.943258	350	4315.45	2890.2	1425.25	1464.95
Paqr9	0.943256	2305	3155.61	311.148	2844.46	-2533.31
Bex2	0.943219	301	4365.35	2938.26	1427.09	1511.17
Gbe1	0.942989	2834	2948.52	311.681	2636.83	-2325.15
Gcs1	0.942756	290	4376.8	2888.31	1488.49	1399.82
Drd1ip	0.942526	214	4462.84	2914.28	1548.57	1365.71
Tmed6	0.942293	2415	3110.22	300.405	2809.81	-2509.41
Ube2e2	0.942023	2007	3301.95	309.424	2992.53	-2683.1
LOC383538	0.941991	201	4473.45	3073.25	1400.2	1673.05
Rnh1	0.941929	3437	2756.07	302.085	2453.98	-2151.9
XM_359076	0.941817	3436	2756.52	433.658	2322.87	-1889.21
Ros1	0.941752	358	4306.1	2973.47	1332.64	1640.83
Steap1	0.941604	198	4481.45	2923.96	1557.49	1366.46
G6pc3	0.941511	226	4449.33	2894.26	1555.07	1339.19
ENSMUST00000024718	0.941379	300	4366.06	2971.85	1394.21	1577.65
Rcn3	0.941339	1792	2134.73	471.494	1663.24	-1191.74
Prom1	0.941317	3932	4405.7	2972.94	1432.76	1540.17
Hod	0.941243	314	4392.17	2934.77	1457.4	1477.37
Tmed2	0.941218	295	4372.61	2950.4	1422.22	1528.18
LOC380690	0.941175	2956	2903.51	316.032	2587.48	-2271.44
Ttc19	0.941151	1155	3760.45	2360.16	1400.29	959.875
Pon2	0.941134	369	4291.39	2904.33	1387.06	1517.27
Pdk1	0.941118	2301	3157.57	313.05	2844.52	-2531.47
Gns	0.94082	272	4399.95	2877.74	1522.21	1355.52
Pqlc1	0.940762	344	4320.01	2932.43	1387.58	1544.86
Mtdh	0.940758	316	4346.48	2872.13	1474.36	1397.77
Serpina9	0.940315	204	4469.7	2957.49	1512.21	1445.28
LOC434219	0.940246	348	4315.85	2924.8	1391.05	1533.75
Zfp13	0.94015	308	4355.4	2942.59	1412.81	1529.78
Cckbr	0.940143	243	4438.26	2983.89	1454.37	1529.51
Txndc4	0.94012	94	4595.76	2989.9	1605.86	1384.04
Gsdm1	0.9399	254	4427.26	2921.7	1505.56	1416.14
LOC434168	0.939842	119	4563.09	3038.72	1524.37	1514.34
Creg2	0.93959	3564	2719.33	305.395	2413.93	-2108.54
Rpl38	0.939542	259	4416.89	2978.08	1438.8	1539.28
Rasal1	0.939484	1803	3411.44	304.905	3106.54	-2801.63
LOC241765	0.939426	2884	2928.96	317.378	2611.58	-2294.2
Cthrc1	0.939293	318	4343.4	2856.77	1486.63	1370.14
Bpgm	0.939144	323	4340.96	2881.69	1459.27	1422.42
Ccl9	0.938962	255	4423.56	3000.5	1423.06	1577.44
mCT167763	0.938961	2404	3114.55	316.27	2798.28	-2482.01
BC010787	0.938777	166	4510.92	2978.63	1532.29	1446.34
Tcta	0.938602	246	4437.05	2857.78	1579.27	1278.51
AU041480	0.938578	2697	2997.04	430.86	2566.18	-2135.32
Dhrs7b	0.938466	78	4631.08	3002.06	1629.02	1373.04
XM_357180	0.938433	101	4586.56	3030.8	1555.77	1475.03
Rps29	0.938418	142	4534.21	2988.31	1545.9	1442.41
Gapdhs	0.938007	3363	2777.96	316.98	2460.98	-2144
mCT175562	0.937407	3332	2783.92	309.498	2474.43	-2164.93
Arbp	0.937082	284	4385.31	2996.05	1389.26	1606.79
mCT164993	0.937016	216	4461.8	3063.22	1398.58	1664.64
mCT49615	0.936953	120	4559.22	2936.01	1623.22	1312.79
Ugt8a	0.936691	3722	2674.46	465.635	2208.83	-1743.19
mCT49836	0.936689	188	4492.51	2958.34	1534.17	1424.17
Olfr1355	0.936429	93	4596.2	3043.52	1552.68	1490.85
Ptplad1	0.936211	202	4472.85	2996.72	1476.13	1520.6
AU022167	0.936038	234	4446.58	2999.55	1447.03	1552.52
Omp	0.935941	296	4372.51	2856.77	1515.73	1341.04
Myo15	0.935896	515	4162.89	2825.79	1337.1	1488.69
Itm2c	0.935826	264	4407.84	2853.79	1554.05	1299.74
Traf6	0.935743	379	4281.79	2825.28	1456.51	1368.77
Dock4	0.935707	606	1425.88	277.453	1148.43	-870.975
XM_122139	0.935702	321	4342.02	2967.7	1374.32	1593.37
Olfr295	0.935557	110	4572.79	3016.47	1556.32	1460.15
Gpr137b	0.935524	2767	1938.82	785.421	1153.4	-367.982
Olfr1109	0.93544	95	4592.17	3009.22	1582.95	1426.28
Pdzd3	0.935406	449	4222.73	2875.42	1347.31	1528.11
Ndufb6	0.935386	223	4452.34	2984.06	1468.28	1515.79
Il1r2	0.935301	282	4386.84	2878.84	1508	1370.83
XM_359153	0.935282	422	4246.6	2847.03	1399.57	1447.46
Gcap27	0.93527	332	4332.08	2906.77	1425.3	1481.47
BC017133	0.935212	65	4654.04	2924.54	1729.5	1195.04
XM_358580	0.935017	328	4335.74	2885.68	1450.06	1435.63
Alg3	0.935009	149	4530.4	2947	1583.4	1363.6
Npal2	0.934814	329	4335.61	2816.98	1518.63	1298.35
Gpr89	0.934773	113	4566.25	2985.45	1580.8	1404.65
Pomt2	0.934696	455	4215.01	2857.82	1357.19	1500.62
Stxbp6	0.93452	1491	3584.84	306.691	3278.15	-2971.46
Olfr285	0.934477	270	4402.71	2983.48	1419.23	1564.25
Crlf1	0.934449	374	4288.65	2808.88	1479.77	1329.11
mCT166606	0.934379	197	4482.03	2924.82	1557.21	1367.61
Myo15b	0.934032	550	4142.32	2786.38	1355.94	1430.44
Txndc1	0.93386	372	4289.21	2858.91	1430.3	1428.61
Pex2	0.933797	378	4282.59	2801.03	1481.56	1319.48
Grb10	0.933781	2313	3153.24	1978.62	1174.63	803.989
Ndufa13	0.933757	133	4542.39	2990.49	1551.89	1438.6
Pacrg	0.933327	330	4334.21	2899.91	1434.3	1465.61
Ndufs3	0.933309	230	3549.45	2136.86	1412.6	724.263
Atp6v0e2	0.93308	178	4497.58	2938.34	1559.24	1379.11
LOC384608	0.933035	3536	2726.53	109.652	2616.87	-2507.22
Gusb	0.933021	415	4252.15	2807.69	1444.46	1363.23
Hexim2	0.932951	400	4265.66	2820.87	1444.79	1376.08
Nek6	0.932903	548	4142.85	2778.53	1364.31	1414.22
Pdrg1	0.932785	241	4438.49	2912.95	1525.54	1387.4
Tsga2	0.932679	413	4252.58	2850.53	1402.04	1448.49
Sepm	0.932585	185	4494.52	2966.72	1527.8	1438.92
Nos3as	0.932477	2972	2486.74	1300.11	1186.63	113.487
Zwint	0.932464	3734	2672.09	290.794	2381.29	-2090.5
Ifit1	0.932426	2984	2895.16	108.465	2786.69	-2678.23
Olfr688	0.932421	250	4433.09	2938.52	1494.56	1443.96
Sytl2	0.932409	3936	2617.76	460.055	2157.7	-1697.65
Vkorc1l1	0.932345	195	4098.39	2436.75	1661.65	775.104
XM_358111	0.932323	97	4591.45	2965.9	1625.55	1340.35
Tatdn1	0.932157	454	4218.46	2859.44	1359.02	1500.41
Lman1	0.932092	207	4467.82	2876.61	1591.21	1285.4
Jtb	0.931922	208	4466.84	2930.99	1535.84	1395.15
Ndufb8	0.931787	269	4404.14	2909.16	1494.98	1414.18
Ppapdc1	0.931508	292	4374.97	2818.05	1556.92	1261.13
Srp72	0.931487	375	4285.53	2846.28	1439.25	1407.04
Ndufa3	0.931392	251	4432.4	2952.83	1479.57	1473.26
Ssr1	0.931353	325	4340.49	2837.33	1503.16	1334.17
XM_203659	0.931173	304	4363.14	2923.8	1439.34	1484.46
Olfr640	0.931004	233	4446.85	2909.21	1537.63	1371.58
Hsh2d	0.930659	213	4464.48	2931.2	1533.28	1397.92
Psmd8	0.930622	349	4315.81	2845.32	1470.49	1374.83
Cdipt	0.930441	313	4347.94	2828.89	1519.05	1309.85
Dpagt1	0.930407	283	4386.72	2793.74	1592.98	1200.77
Ndufa12	0.930126	277	3771.79	2362.72	1409.07	953.649
Tmem43	0.930028	435	4233.68	2811.91	1421.77	1390.14
BC048943	0.929922	291	4376.38	2801.08	1575.29	1225.79
Sepx1	0.929844	385	4274.61	2808.71	1465.9	1342.81
Cd99l2	0.929774	3476	2740.62	299.895	2440.73	-2140.83
Pllp	0.929577	354	1719.4	303.243	1416.16	-1112.92
Crisp2	0.929435	346	4317.46	2834.64	1482.82	1351.82
Mttp	0.9294	488	4190.17	2809.54	1380.63	1428.91
Sod3	0.929035	593	4109.99	2747.64	1362.35	1385.29
Dnahc10	0.929021	2776	2971.06	284.652	2686.41	-2401.76
NegCont_936	0.928692	2968	2899.44	419.013	2480.43	-2061.42
Mobkl2b	0.928658	2502	3078.98	301.492	2777.49	-2476
Olfr122	0.928596	83	4616.43	2970.02	1646.41	1323.61
Fgf4	0.928574	1989	3315.79	413.651	2902.14	-2488.49
Tmed4	0.928548	297	4371.81	2783.87	1587.94	1195.93
mCT158009	0.928503	367	4292.63	2834.48	1458.15	1376.33
LOC229879	0.928373	138	4535.56	2938.41	1597.15	1341.25
Kcnk1	0.928306	373	4288.96	2793.75	1495.21	1298.54
XM_357996	0.928244	460	4211.1	2841.8	1369.3	1472.5
Cd47	0.928142	440	4231.06	2825.04	1406.02	1419.02
LOC207559	0.928121	2401	3116.75	308.639	2808.11	-2499.47
Gm1163	0.928052	362	4298.73	2920.07	1378.65	1541.42
Tmem104	0.927867	423	4244.13	2851.91	1392.22	1459.69
Mogat1	0.927778	1885	3366.67	292.266	3074.41	-2782.14
NegCont_656	0.92775	260	4415.84	2926.47	1489.37	1437.09
Ascl1	0.927665	403	4262.62	2830.7	1431.92	1398.78
BC051244	0.927647	3568	2718.67	417.192	2301.48	-1884.29
Gm317	0.927598	305	4362.96	2928.99	1433.97	1495.03
Klhl13	0.927577	3441	2755.09	455.855	2299.24	-1843.38
mCT50743	0.927505	156	4525.61	2945.17	1580.44	1364.73
XM_122625	0.927442	2859	2935.87	308.914	2626.96	-2318.04
Sez6l2	0.927198	495	4186.96	2740.49	1446.47	1294.02
Hbld2	0.927048	224	4452.18	2885.4	1566.77	1318.63
Tmf1	0.927034	371	4290.42	2836.69	1453.72	1382.97
Plekha8	0.926929	280	4389.31	2769.69	1619.62	1150.08
Olfr1132	0.926902	3013	2920.83	444.403	2476.43	-2032.03
Bcmo1	0.92675	409	4254.97	2767.67	1487.3	1280.37
Dhrs1	0.926573	389	4271.03	2790.91	1480.12	1310.79
Scin	0.926572	3338	2783.3	455.488	2327.81	-1872.33
Gm1627	0.926506	219	4454.39	2920.29	1534.11	1386.18
Athl1	0.92649	523	4159.17	2762.24	1396.92	1365.32
Stk36	0.926437	356	4307.71	2922.27	1385.44	1536.82
NegCont_952	0.926385	288	4381.02	2864.1	1516.93	1347.17
NegCont_827	0.926341	299	4370.48	2872.67	1497.8	1374.87
Dsc2	0.926083	484	4192.89	2771.84	1421.05	1350.79
Cope	0.926062	273	4173.05	2676.51	1496.54	1179.96
Derl2	0.925955	240	4438.61	2913.57	1525.05	1388.52
Spcs1	0.92571	298	4370.65	2868.58	1502.08	1366.5
AK082203	0.925643	505	4175.71	2849.1	1326.61	1522.49
Scarf2	0.925635	3092	2858.32	302.508	2555.81	-2253.31
Mrpl20	0.925541	177	4499.59	2926.42	1573.17	1353.25
Poldip2	0.925534	414	4252.57	2779.95	1472.62	1307.33
Ropn1l	0.925473	319	4342.66	2828.13	1514.53	1313.6
Ier3ip1	0.925388	271	4400.35	2848.68	1551.67	1297.01
Akr1a4	0.925372	438	4232.51	2783.51	1449	1334.51
Polr2l	0.925213	127	4549.26	2915.57	1633.69	1281.89
Txnl2	0.924789	365	4294.95	2876.52	1418.43	1458.09
Psmb5	0.924777	347	4316.14	2843.45	1472.69	1370.76
Rhox2	0.924629	459	4213.36	2793.5	1419.86	1373.64
Dak	0.924608	377	4283.24	2848.85	1434.39	1414.46
Tnfrsf23	0.924605	450	4220.97	2803.99	1416.97	1387.02
LOC271788	0.924521	376	4283.65	2902.45	1381.2	1521.25
AU021880	0.924455	303	4363.57	2821.91	1541.66	1280.25
D10Ertd438e	0.924281	194	4485.21	2842.16	1643.05	1199.12
Sra1	0.923818	395	4268.24	2829.99	1438.25	1391.73
Tpte2	0.923729	431	4237.52	2759.67	1477.85	1281.83
Gmfg	0.923675	650	4073.09	2763.6	1309.48	1454.12
Prop1	0.92364	2924	2912.42	412.649	2499.77	-2087.12
Htatip2	0.923619	406	4258.34	2754.16	1504.19	1249.97
Lrp11	0.923313	3943	2616.99	293.737	2323.25	-2029.52
Vax2	0.923241	381	4280.69	2848.08	1432.61	1415.47
Olfr774	0.923176	441	4230.82	2830.73	1400.08	1430.65
Tmem38a	0.923142	2787	2967.69	289.076	2678.61	-2389.54
Nudcd2	0.923023	360	4299.84	2836.89	1462.95	1373.94
Gorasp2	0.922786	370	4290.97	2765.67	1525.3	1240.37
Armet	0.922532	134	1785.28	441.454	1343.83	-902.372
Agpat3	0.922507	289	4380.09	2793.36	1586.73	1206.64
BC049762	0.922403	473	4202.57	2767.69	1434.88	1332.81
Ptprn	0.922359	399	4266.8	2798.84	1467.96	1330.87
Rasl10b	0.922305	531	4153.91	2681.31	1472.6	1208.7
Gstm5	0.922107	382	4277.21	2783.18	1494.03	1289.15
Abcb11	0.922099	696	4040.97	2756.81	1284.16	1472.65
Ptrh1	0.922094	176	4499.73	2919.35	1580.38	1338.98
Pmvk	0.922	527	4158.03	2788.89	1369.15	1419.74
Tmem45b	0.921877	2141	3238.02	299.518	2938.5	-2638.98
Maged1	0.921874	589	4113.9	2718.74	1395.16	1323.58
Atp5o	0.92152	363	4295.99	2836.38	1459.61	1376.77
LOC544736	0.921162	710	4037.03	2754.84	1282.19	1472.65
Lmbrd2	0.921076	3263	2804.38	413.23	2391.15	-1977.92
Nipsnap1	0.920997	2426	3105.03	292.578	2812.46	-2519.88
Qdpr	0.920975	257	4419.46	2830.88	1588.58	1242.31
Fkbp11	0.920965	351	4314.1	2797.05	1517.05	1280
Vdp	0.920817	1270	3704.63	2492.15	1212.47	1279.68
ENSMUST00000040141	0.920767	2525	3069.57	408.057	2661.52	-2253.46
Cd44	0.920622	615	972.21	33.2651	938.945	-905.68
V1ra5	0.920622	491	4188.25	2797.61	1390.64	1406.97
Ube1dc1	0.920378	458	4214.09	2702.12	1511.97	1190.16
LOC382445	0.920157	3628	2701.96	303.214	2398.75	-2095.54
Mrpl51	0.920075	184	4495.19	2894.2	1601	1293.2
mCT148556	0.919941	307	4356.86	2819.14	1537.72	1281.42
LOC269546	0.919863	489	4189.96	2811.21	1378.75	1432.46
Smoc1	0.919861	1590	3525.88	298.554	3227.32	-2928.77
ENSMUST00000068602	0.919779	631	4089.19	2770.09	1319.1	1450.99
LOC545867	0.919741	311	4354.36	2791.74	1562.62	1229.11
LOC385403	0.919591	386	4274.55	2850.1	1424.45	1425.65
Spast	0.919201	253	4428.23	2870.97	1557.26	1313.71
Tmem59	0.919062	437	4232.59	2768.71	1463.88	1304.83
Unc50	0.918636	401	4265.01	2810.43	1454.58	1355.85
Fbp2	0.918387	3904	2626.65	295.139	2331.51	-2036.37
LOC433283	0.918348	481	4197.99	2869.77	1328.22	1541.55
Sc5d	0.91831	560	4134.14	2745.63	1388.51	1357.12
Entpd4	0.918272	836	3955.93	2666.43	1289.5	1376.93
Rhox7	0.918164	394	4268.39	2748.08	1520.31	1227.77
AU022934	0.91815	487	4191.5	2822.26	1369.24	1453.02
Dnajc10	0.918097	633	4087.77	2690.77	1397	1293.77
LOC381014	0.918095	3369	2776.21	409.953	2366.26	-1956.3
Ogfod2	0.918022	421	4246.69	2765.26	1481.43	1283.83
St7l	0.917807	429	4239.92	2761.98	1477.94	1284.05
Itgae	0.917747	547	4143.45	2733.72	1409.74	1323.98
Nudt8	0.917695	309	1521.77	62.5523	1459.22	-1396.66
Tram1	0.917485	209	4466.52	2834.93	1631.59	1203.34
Ica1	0.917405	613	4096.44	2662.5	1433.94	1228.55
Ngly1	0.917245	534	4150.9	2746.55	1404.35	1342.2
Cyp17a1	0.917182	564	4131.8	2731.06	1400.74	1330.31
NegCont_229	0.916976	411	4253.16	2756.67	1496.49	1260.18
Tapbpl	0.916912	480	4198.14	2701.68	1496.47	1205.21
Egfl9	0.916903	619	4092.51	2684.79	1407.72	1277.07
LOC238091	0.916754	2746	2977.82	302.116	2675.7	-2373.59
Bcat1	0.916746	1832	3393.2	1900.08	1493.12	406.964
Rab4b	0.916654	502	4188.91	2739.62	1449.3	1290.32
Atp6v0a2	0.916424	3763	2662.03	281.902	2380.13	-2098.23
Guk1	0.916388	174	4503.45	2812.69	1690.76	1121.94
P4ha2	0.916143	396	4267.49	2706.85	1560.64	1146.21
Grem2	0.915959	2963	2901.94	105.401	2796.54	-2691.14
Scotin	0.915944	543	4144.62	2724.81	1419.81	1304.99
mCT148671	0.915892	2393	3117.98	302.649	2815.34	-2512.69
Rpl12	0.915886	443	4229.26	2828.9	1400.36	1428.54
LOC384942	0.915783	3583	2714.63	408.991	2305.64	-1896.65
Nxn	0.915756	457	4214.86	2688.75	1526.11	1162.63
Gm485	0.915723	229	4448.21	2810.43	1637.78	1172.65
LOC384017	0.915627	388	4272.52	2789.14	1483.39	1305.75
Ndufb7	0.915537	179	4496.65	2905.28	1591.37	1313.92
Itgb5	0.915434	2685	2416.63	260.928	2155.7	-1894.77
Arrdc4	0.915395	3099	2855.15	290.882	2564.27	-2273.39
C79313	0.915217	753	4003.83	2704.27	1299.56	1404.71
Ccdc40	0.915211	334	4330.62	2807.71	1522.91	1284.8
Ccdc73	0.91516	397	4267.23	2830.62	1436.6	1394.02
Col27a1	0.915155	977	3867.85	2628.29	1239.56	1388.73
Ggcx	0.915096	726	4022.23	2668.23	1354	1314.23
Atox1	0.915083	530	4154.53	2778.82	1375.71	1403.11
Atp13a2	0.915004	812	3969.88	2641.02	1328.86	1312.16
Arhgef19	0.914954	578	4122.12	2659.65	1462.47	1197.18
Olfr1462	0.914888	268	4404.38	2893.94	1510.44	1383.5
BE634738	0.914805	3095	2856.93	283.163	2573.77	-2290.61
LOC546659	0.91478	490	4189.01	2845.1	1343.91	1501.19
mCT53104	0.914753	452	4218.56	2834.78	1383.78	1451.01
Nppc	0.914322	713	4035.79	2723.05	1312.74	1410.31
Olig2	0.914224	636	4085.96	2771.77	1314.19	1457.58
Rps3	0.913843	536	4148.46	2861.52	1286.93	1574.59
NegCont_299	0.91384	2871	2931.98	399.932	2532.05	-2132.12
Inpp5f	0.913829	617	4093.93	2713.57	1380.36	1333.22
Kars	0.913608	476	4199.83	2716.52	1483.31	1233.21
mCT154936	0.913426	380	4280.83	2801.45	1479.38	1322.08
Olfr582	0.913341	506	4175.31	2683.32	1491.98	1191.34
Trim75	0.913269	266	4406.69	2868.5	1538.19	1330.3
Tusc3	0.913177	582	4118.89	2830.97	1287.92	1543.05
XM_356264	0.913068	3285	2795.06	104.865	2690.19	-2585.33
LOC434371	0.912522	175	4501.08	2788.06	1713.02	1075.05
Gal3st2	0.912437	331	4332.58	2762.1	1570.48	1191.62
LOC239760	0.912273	173	4504.75	2775.71	1729.04	1046.66
Ykt6	0.912228	649	4073.65	2718.54	1355.11	1363.43
Dhrs7	0.912101	562	4133.4	2692.47	1440.93	1251.54
Tmprss4	0.911985	925	3899.98	2668.7	1231.27	1437.43
Ndg1	0.911943	507	4174.39	2834.88	1339.5	1495.38
Slc19a3	0.911718	467	4206.65	2747.41	1459.23	1288.18
Srprb	0.911669	247	4436.05	2744.57	1691.48	1053.1
Wdr78	0.911535	3375	2773.6	102.917	2670.69	-2567.77
Surf4	0.911472	479	4198.61	2707.57	1491.05	1216.52
Olfr814	0.911321	558	4135.45	2690.08	1445.37	1244.71
LOC432482	0.91124	322	4341.72	2814.02	1527.7	1286.31
Eppb9	0.910867	469	4205.27	2751.01	1454.26	1296.76
Rbp4	0.910764	3406	2765.47	439.733	2325.73	-1886
Gm1717	0.91076	383	4276.39	2855.11	1421.28	1433.82
Rpa1	0.910705	818	3968.19	2644.22	1323.97	1320.25
Gm1048	0.909998	368	4291.68	2878.39	1413.29	1465.1
Jmjd2d	0.909901	519	4161.15	2848.36	1312.79	1535.57
Ttc13	0.909829	664	4062.46	2725.72	1336.74	1388.98
AL033314	0.909816	711	4036.8	2656.28	1380.52	1275.75
Golph2	0.90981	658	4068.14	2668.58	1399.56	1269.02
Sfxn1	0.909797	407	1098.42	304.206	794.215	-490.009
XM_141601	0.909729	475	4201.57	2680.76	1520.81	1159.96
C87286	0.909719	340	4323.84	2806.11	1517.73	1288.38
Lztr1	0.909701	919	3903.3	2612.72	1290.58	1322.13
Dennd3	0.909633	418	4249.27	2700.17	1549.1	1151.08
Cycs	0.909633	474	4202.19	2743.54	1458.65	1284.89
LOC545136	0.909623	599	4105.73	2825.16	1280.57	1544.6
Plekhb1	0.909564	3620	2703.55	282.052	2421.5	-2139.45
Scp2	0.909543	341	4322.27	2829.18	1493.09	1336.09
mCT158034	0.909512	465	4208.23	2838.58	1369.66	1468.92
Ftl1	0.909439	3758	2662.84	104.006	2558.84	-2454.83
Rab3d	0.909293	281	4388.43	2820.03	1568.4	1251.63
Olfr704	0.909152	147	4531.83	2822.38	1709.45	1112.93
Dnajc4	0.90885	551	4142.26	2650.25	1492.01	1158.24
Tmem116	0.908818	463	4208.7	2671.76	1536.94	1134.83
Ly6e	0.908786	620	4092.18	2637.63	1454.55	1183.08
AI427809	0.908606	353	4308.98	2662.5	1646.48	1016.02
Prdx5	0.908538	508	4174.24	2751.54	1422.7	1328.84
AW124847	0.908352	471	4203.41	2802.94	1400.48	1402.46
Fabp5	0.908283	722	4030.44	2744.89	1285.54	1459.35
Sec13l1	0.908192	576	4124.66	2653.83	1470.83	1182.99
Myeov2	0.908073	361	4298.98	2876.61	1422.37	1454.25
Gpr146	0.90796	3582	1517.16	137.728	1379.43	-1241.7
Ormdl2	0.90776	236	4442.74	2778.19	1664.55	1113.64
Ubl5	0.907735	315	4310.82	2849.44	1461.39	1388.05
BC017158	0.907593	566	4129.49	2629.64	1499.85	1129.78
Glipr2	0.907566	1726	3456.94	283.169	3173.77	-2890.61
Zfp398	0.907515	3151	2838.65	1436.93	1401.72	35.2066
Cd2bp2	0.907508	477	4199.66	2717.53	1482.12	1235.41
Gpr101	0.907452	521	4160.85	2743.67	1417.18	1326.49
BC065085	0.907223	624	4090.55	2712.16	1378.39	1333.77
D6Wsu116e	0.907123	3340	2782.98	105.078	2677.9	-2572.82
Tm9sf1	0.906873	779	3985.66	2650.84	1334.82	1316.02
Ell2	0.906848	540	4146.37	2647.32	1499.05	1148.27
Dio1	0.90676	472	4203.41	2627.48	1575.92	1051.56
Wdt2	0.906704	3546	2723.71	103.639	2620.07	-2516.43
AV140144	0.906697	537	4148.03	2678.34	1469.69	1208.65
Kcnmb1	0.906528	744	4012.8	2667.04	1345.76	1321.28
Slc25a37	0.90642	2229	3190.26	1825.1	1365.16	459.937
Tmem54	0.906344	663	4063.3	2653.15	1410.15	1243.01
XM_357448	0.906211	468	4205.74	2743.07	1462.68	1280.39
XM_355089	0.906044	830	3961.02	2668.24	1292.77	1375.47
Olfr45	0.906026	275	4398.67	2855.25	1543.43	1311.82
Aga	0.906006	806	3973.62	2658.8	1314.82	1343.98
Actr1b	0.906	677	4054.96	2595.98	1458.97	1137.01
Pappa2	0.905884	597	4106.56	2715.07	1391.49	1323.59
Olfr39	0.90587	2118	3247.02	391.21	2855.81	-2464.6
LOC545845	0.905854	556	4138.45	2813.95	1324.5	1489.45
Bscl2	0.905812	563	4133.03	2658.33	1474.7	1183.63
Ddx17	0.90578	887	3920.18	2640.27	1279.91	1360.36
Slc25a18	0.905707	942	3887.77	2612.19	1275.59	1336.6
NegCont_898	0.905598	604	4100.45	2582.81	1517.64	1065.16
Cetn1	0.90557	483	4194.03	2781.79	1412.24	1369.55
Sdf2	0.905553	669	4058.5	2636.35	1422.15	1214.2
LOC383613	0.905466	276	4395.45	2727.88	1667.58	1060.3
Itfg1	0.905464	581	4120.37	2748.3	1372.07	1376.23
Mtmr2	0.9054	819	3968.09	2643.52	1324.56	1318.96
Apoa1bp	0.90523	622	4091.56	2631.36	1460.2	1171.17
Laptm4a	0.905201	671	4057.52	2632.56	1424.96	1207.61
LOC245405	0.905171	501	4183.33	2835.74	1347.59	1488.15
fl12	0.905072	2597	3041.17	392.794	2648.38	-2255.59
mCT163654	0.904959	424	4243.61	2815.63	1427.97	1387.66
NegCont_967	0.904872	500	4183.41	2820.09	1363.33	1456.76
Zfp606	0.904831	512	1846.99	797.896	1049.1	-251.202
Gna14	0.904753	572	4127.49	2638.02	1489.47	1148.55
Mrpl13	0.904748	585	4117.11	2648.3	1468.8	1179.5
Nsun2	0.904651	3508	2732.46	287.766	2444.69	-2156.92
LOC223745	0.904627	447	4224.69	2763.4	1461.29	1302.12
Gm77	0.904558	503	4178.48	2637.98	1540.5	1097.47
Olfr61	0.904508	3858	2637.42	396.587	2240.84	-1844.25
Neu1	0.904506	514	4163.53	2659.17	1504.37	1154.8
Mro	0.904203	2822	2952.07	287.379	2664.69	-2377.31
Gps1	0.904162	510	4172.56	2710.87	1461.69	1249.18
LOC545296	0.903839	654	4072.25	2751.73	1320.52	1431.21
Polr2f	0.903757	412	4253.02	2858	1395.02	1462.99
Cox4i1	0.90375	320	4342.37	2870.86	1471.51	1399.35
Ndufa2	0.903512	200	4475.24	2818.34	1656.9	1161.45
Psmb6	0.90343	968	3872.66	2290.7	1581.96	708.739
Sv2c	0.903296	681	4051.29	2597	1454.29	1142.72
AW476220	0.90325	453	4218.49	2708.25	1510.23	1198.02
Ccr1l1	0.903086	267	4405.84	2805.49	1600.35	1205.15
Eif3s2	0.903014	405	4259.14	2784.58	1474.56	1310.01
mCT167221	0.903001	287	4383.72	2834.85	1548.87	1285.99
XM_193245	0.902933	786	3982.18	2728.41	1253.78	1474.63
Echdc3	0.902558	504	4175.74	2649.31	1526.43	1122.88
Olfml1	0.902449	2981	2895.42	1775.33	1120.08	655.247
Bat5	0.902433	721	4031.24	2619.41	1411.83	1207.57
Stra13	0.902425	192	4486.67	2782.27	1704.4	1077.87
Elovl1	0.902407	575	4126.07	2680.18	1445.89	1234.28
Cryba4	0.902387	676	4055.19	2655.72	1399.48	1256.24
XM_140720	0.902281	701	4038.86	2714.58	1324.28	1390.29
Atp4b	0.902213	2747	2977.36	280.69	2696.67	-2415.98
Slc33a1	0.902207	592	4110.15	2638.88	1471.27	1167.61
Pomgnt1	0.902147	595	4109.55	2627.36	1482.19	1145.17
LOC383462	0.902092	3080	2861.91	1808.33	1053.58	754.745
Gm71	0.902018	317	4346.07	2749.49	1596.58	1152.9
Spcs2	0.901976	420	4249.15	2696.69	1552.46	1144.23
Dhrs10	0.901975	364	4295.39	2670.8	1624.59	1046.22
Slc37a3	0.901851	826	3962.22	2585.11	1377.11	1208
LOC235390	0.901705	539	4146.54	2723.1	1423.44	1299.66
Tpst1	0.901644	3384	2771.22	280.358	2490.87	-2210.51
Usmg5	0.901623	587	4115.7	2742.58	1373.12	1369.47
Gpr50	0.901605	497	4185.46	2729.22	1456.24	1272.98
Tnni3k	0.901597	660	4066.04	2692.29	1373.75	1318.54
Sec61a1	0.901511	612	4096.57	2627.83	1468.74	1159.1
Olfr1381	0.901433	520	4160.92	2708.85	1452.07	1256.78
Cited1	0.901432	3585	2714.05	279.822	2434.23	-2154.41
Olfr292	0.90135	656	4070	2698.31	1371.69	1326.62
LOC383717	0.900953	742	4013.2	2730.32	1282.88	1447.43
LOC268910	0.900951	535	4150.31	2842.57	1307.74	1534.83
Tmem106c	0.900805	598	4106.32	2705.93	1400.39	1305.55
Wbp1	0.900707	565	4131.71	2656.72	1474.99	1181.73
NegCont_245	0.900699	728	4021.63	2660.24	1361.4	1298.84
XM_194404	0.900694	880	3925.19	2635	1290.19	1344.81
Pdia4	0.900475	653	4072.51	2592.93	1479.58	1113.35
Mt3	0.900396	294	4373.46	2640.5	1732.96	907.539
mCT49059	0.900369	552	4140.8	2668.41	1472.39	1196.02
Gosr2	0.900143	461	4209.99	2599.4	1610.6	988.799
Slc39a7	0.900114	796	3977.79	2552.39	1425.4	1127
Hspc171	0.899778	312	4349.21	2807.93	1541.29	1266.64
Cyc1	0.89976	790	3980	2571.96	1408.04	1163.92
Pnpla5	0.899718	755	4003.79	2626.92	1376.87	1250.05
LOC231368	0.899645	678	4054.5	2718.44	1336.06	1382.39
V1rc15	0.899444	115	4566.03	2763.3	1802.73	960.57
Rnf121	0.899349	614	4095.26	2654.14	1441.13	1213.01
Zmpste24	0.899285	433	4233.82	2682.73	1551.09	1131.64
Eml5	0.899187	665	4061.97	2674.53	1387.44	1287.09
Cdrt4	0.899134	655	4072.13	2780.69	1291.43	1489.26
E330033L03	0.899123	1683	3483.37	386.738	3096.64	-2709.9
NegCont_729	0.899022	416	4250	2770.07	1479.92	1290.15
Mefv	0.898999	829	3961.22	2718.84	1242.38	1476.46
Top1mt	0.898949	2386	3120.54	285.155	2835.39	-2550.23
Olfr33	0.898937	588	4115.43	2692.31	1423.12	1269.19
Olfr690	0.898905	398	4267.06	2686.17	1580.89	1105.28
Ppa1	0.89889	522	4159.42	2666.51	1492.92	1173.59
Tmem62	0.898858	739	4014.5	2602.03	1412.47	1189.56
Gm1215	0.898807	737	4015.48	2694.96	1320.52	1374.44
BC022623	0.898765	804	3974.71	2668.14	1306.56	1361.58
XM_358742	0.89876	428	4242.07	2827.17	1414.9	1412.27
Creb3	0.898684	632	4088.79	2621.48	1467.31	1154.17
Slco3a1	0.898677	978	3867.03	2525.16	1341.87	1183.29
Paox	0.898274	730	4020.38	2589.93	1430.45	1159.49
Uba52	0.89825	567	914.486	5.94303	908.543	-902.6
Gstp1	0.89814	686	4046.96	2655.33	1391.63	1263.7
AW061290	0.89809	934	3893.49	2610.54	1282.95	1327.59
XM_359214	0.898005	3230	2815.51	395.233	2420.27	-2025.04
Yipf6	0.897773	532	4153.86	2622.2	1531.66	1090.54
Cep76	0.897647	715	4035.48	2594.94	1440.54	1154.39
Klhl1	0.897552	1469	3593.74	2349.5	1244.23	1105.27
Sit1	0.897508	384	4275.71	2646.89	1628.82	1018.06
Crybb1	0.89748	1556	3543.88	165.144	3378.73	-3213.59
Nudt19	0.897419	3096	2856.21	279.908	2576.3	-2296.39
Olfr1213	0.897387	642	4083.45	2689.43	1394.02	1295.41
Ptpn7	0.897382	2137	3239.91	391.423	2848.49	-2457.06
Bckdhb	0.897358	545	4144.42	2655.3	1489.13	1166.17
Gm1965	0.897357	688	4044.7	2532.71	1511.99	1020.71
NegCont_232	0.897324	486	4192.71	2654.92	1537.79	1117.13
Rangap1	0.897065	591	4110.44	2596.39	1514.05	1082.35
NegCont_823	0.897006	695	4041.07	2674.92	1366.14	1308.78
LOC243431	0.896891	639	4083.93	2676.7	1407.24	1269.46
Hmg20b	0.896885	2369	3132.06	282.842	2849.22	-2566.38
Cxx1a	0.896718	533	4153.06	2540.09	1612.98	927.108
Plcxd1	0.896645	524	4158.91	2804.53	1354.38	1450.15
Stk33	0.89663	2692	2897.4	1512.52	1384.88	127.641
LOC381093	0.896342	2119	3246.85	381.129	2865.72	-2484.59
mCT165037	0.896287	444	4228.75	2767.76	1460.99	1306.77
mCT54780	0.896122	559	4134.65	2769.61	1365.04	1404.57
mCT143664	0.896112	590	4112.86	2769.13	1343.72	1425.41
Psma7	0.896002	849	3945.45	2608.93	1336.52	1272.41
Serpina7	0.895974	628	4089.56	2556.7	1532.85	1023.85
Tmem53	0.895916	1131	3779.93	2571.29	1208.64	1362.66
Mia3	0.895832	652	4072.71	2617.7	1455.01	1162.69
Ap1s1	0.895625	511	4168.8	2624.37	1544.43	1079.94
C3	0.895575	986	3863.55	2550.72	1312.83	1237.88
Prdx1	0.895562	842	3949.77	2547.89	1401.88	1146.02
Psmb1	0.895524	752	4004.64	2632.41	1372.23	1260.18
Prnpip1	0.895408	2135	3240.16	268.518	2971.64	-2703.13
Pex11c	0.895357	466	4207.18	2673.66	1533.52	1140.13
LOC545100	0.895285	352	4309.21	2750.76	1558.45	1192.32
Phca	0.895084	670	4058.25	2593.79	1464.45	1129.34
Cldn2	0.895036	1175	3751.89	2558.64	1193.24	1365.4
Fabp6	0.894862	609	4097.66	2706.93	1390.73	1316.2
C85600	0.894737	646	4074.53	2603.9	1470.63	1133.27
Tlr6	0.89468	820	3967.04	2598.86	1368.18	1230.68
Slc25a3	0.894554	928	3895.9	2591.16	1304.74	1286.42
Ndufv2	0.894506	729	4021.09	2610.49	1410.6	1199.89
mCT49621	0.894345	602	4102.95	2622.18	1480.76	1141.42
Slco1a6	0.894322	838	3952.15	2645.56	1306.59	1338.97
Tex16	0.893926	668	4058.69	2529.64	1529.05	1000.59
Traf3	0.893771	1047	3824.69	2521.59	1303.1	1218.5
Mrgprd	0.893738	3507	2732.48	394.005	2338.47	-1944.47
Crx	0.893468	3211	2820.7	386.578	2434.13	-2047.55
mCT49853	0.893409	635	4086.49	2760.58	1325.91	1434.67
mCT50388	0.893354	749	4007.48	2640.56	1366.92	1273.64
Isg20	0.893351	193	4486.33	2715.27	1771.06	944.21
Dnase2b	0.893202	746	4010.89	2573.88	1437.01	1136.87
Cltb	0.893075	557	4136.82	2592.16	1544.67	1047.49
Gm1060	0.892938	3677	2685.34	416.882	2268.46	-1851.57
Dmrtc2	0.892934	765	3994.99	2615.99	1379	1236.99
Kdelr2	0.892872	672	4057.23	2583.05	1474.18	1108.87
Bysl	0.892834	828	3961.45	2539.73	1421.72	1118.01
AV081785	0.892759	387	4274.15	2732.28	1541.87	1190.41
Atp5j2	0.892712	333	4331.13	2728.38	1602.75	1125.63
Txndc14	0.892624	509	4173.86	2553.98	1619.88	934.096
Apbh	0.892598	785	3983.12	2680.44	1302.68	1377.75
Olfr1373	0.892437	685	4047.79	2672.76	1375.03	1297.74
Gm1373	0.892397	343	4320.25	2651.86	1668.39	983.471
XM_143363	0.892359	793	3978.71	2541.82	1436.89	1104.93
Rpl36a	0.892186	714	4035.63	2756.73	1278.91	1477.82
Pdia6	0.892125	516	4162.07	2556.15	1605.92	950.237
Man1a	0.892093	682	4050.14	2511.41	1538.73	972.681
V1rd20	0.892042	807	3972.9	2561.93	1410.97	1150.95
Tspan6	0.891872	738	4014.63	2559.97	1454.66	1105.32
Pofut1	0.891721	865	3933.43	2649.36	1284.06	1365.3
Prlpf	0.891711	611	4097.42	2630.47	1466.95	1163.52
Scn10a	0.891711	1479	3589.32	381.397	3207.93	-2826.53
Exdl1	0.89165	805	3974.51	2618.64	1355.88	1262.76
NegCont_953	0.891451	3893	2628.55	389.647	2238.9	-1849.26
Spint2	0.891194	648	4074.23	2755.12	1319.11	1436.01
BC027127	0.891067	3740	2667.72	285.328	2382.39	-2097.06
Mapk10	0.890664	690	4044.18	2546.33	1497.85	1048.48
BC051227	0.890526	439	4231.3	2613.61	1617.69	995.928
NegCont_978	0.890319	659	4066.23	2524.01	1542.22	981.794
Lmo1	0.890311	867	3932.79	2515.86	1416.92	1098.94
Emilin1	0.890132	683	4048.96	2529.54	1519.43	1010.11
Olfr611	0.890085	950	3879.3	2620.36	1258.94	1361.42
Sgpp1	0.889844	724	4025.76	2566.51	1459.25	1107.26
Nomo1	0.889815	776	3988.18	2637.05	1351.13	1285.91
Mir16	0.889759	775	3988.42	2559.08	1429.34	1129.74
Msh3	0.889659	1226	3726.72	2492.84	1233.88	1258.96
LOC208256	0.889615	446	4224.7	2642.7	1582	1060.71
Tspan31	0.889567	402	4262.8	2586.97	1675.84	911.131
XM_125403	0.889422	673	4056.69	2749	1307.69	1441.31
Ndufa8	0.88939	553	4140.07	2648.05	1492.02	1156.03
Tmed10	0.889303	906	4739.94	3141.04	1598.91	1542.13
AI785031	0.889287	513	4167.12	2641.14	1525.99	1115.15
Itih5l	0.88924	811	3971.41	2533.86	1437.54	1096.32
Olfr1491	0.889057	3426	2759.57	119.753	2639.82	-2520.06
Anxa10	0.88895	909	3908.28	2646.6	1261.68	1384.92
Rps5	0.888936	967	3872.76	2653.62	1219.14	1434.48
Gstp2	0.888724	868	3932.59	2567.55	1365.03	1202.52
mCT51850	0.88867	667	4060	2702.05	1357.95	1344.11
Mycbp	0.888553	734	4017.94	2533.56	1484.37	1049.19
LOC233075	0.88855	630	4089.24	2766.61	1322.63	1443.98
Xpa	0.888546	3067	2868.47	272.096	2596.38	-2324.28
Slc22a18	0.888537	3921	2621.77	270.426	2351.34	-2080.91
Ppp2r2b	0.888455	2565	3052.26	1790.53	1261.72	528.813
LOC546158	0.888446	803	3975.01	2710.97	1264.04	1446.93
XM_355149	0.888403	748	4010.48	2738.55	1271.93	1466.62
Prcp	0.88835	1166	3754.79	2538.61	1216.18	1322.43
LOC546711	0.88833	625	4090.16	2733.94	1356.22	1377.73
BC039966	0.88829	1162	3758.4	2536.95	1221.45	1315.5
Plekha1	0.888238	947	3883	2481.62	1401.38	1080.24
Hbld1	0.88809	570	4128.27	2551.91	1576.35	975.56
Bloc1s2	0.888045	877	3927.03	2568.58	1358.45	1210.13
Lyzl4	0.888015	932	3894.13	2549.1	1345.03	1204.07
Rps10	0.887909	769	3990.76	2700.84	1289.92	1410.92
Mpdu1	0.887754	605	4099.41	2550.9	1548.51	1002.39
Tnp2	0.887735	716	4035.15	2696.78	1338.37	1358.41
LOC385412	0.887673	754	4003.8	2548.24	1455.57	1092.67
Olfr701	0.887581	1014	3995.96	2590.46	1405.5	1184.96
LOC436183	0.887521	761	3999.35	2740.27	1259.09	1481.18
Rtdr1	0.887476	743	4013.19	2646.12	1367.08	1279.04
Sult1b1	0.887472	1178	3750.93	2508.99	1241.94	1267.05
Fbxl13	0.887446	621	4092.1	2553.06	1539.04	1014.02
Ddx50	0.887436	1052	3823.14	2501.2	1321.94	1179.26
Man2a1	0.887332	1815	3360.9	276.629	3084.28	-2807.65
Ttyh1	0.887214	704	3471.85	2129.19	1342.66	786.522
mCT49384	0.88691	662	4063.6	2773.41	1290.19	1483.22
Tm4sf20	0.886873	946	3883.53	2554.74	1328.79	1225.95
Retsat	0.88686	810	3971.73	2502.54	1469.19	1033.36
Traf3ip2	0.886779	1056	3822.41	2479.19	1343.23	1135.96
Abca5	0.886736	893	3917.27	2506.07	1411.2	1094.87
Gm363	0.886625	494	4187.49	2675.03	1512.46	1162.57
Asb17	0.886623	417	4249.89	2578.45	1671.44	907.009
Bapx1	0.886608	464	4208.54	2602.94	1605.6	997.341
Macf1	0.886506	1057	1343.12	449.626	893.49	-443.863
Smyd2	0.8864	1935	3341.68	2072.78	1268.9	803.876
Man1b1	0.886399	694	4043.14	2518.68	1524.46	994.227
Aicda	0.886373	1076	3809.68	2504.32	1305.36	1198.97
Olfr988	0.886338	948	3882.24	2552.11	1330.13	1221.98
Silg111	0.886333	432	4236.39	2591.49	1644.89	946.6
Cnih	0.886161	643	4080.92	2580.14	1500.78	1079.36
Chrna10	0.886115	3741	2667.41	382.25	2285.16	-1902.91
Rod1	0.886107	1247	3717.56	2528.7	1188.86	1339.84
Col22a1	0.885957	958	3875.92	2564.01	1311.91	1252.09
Golga5	0.885911	869	3930.08	2490.31	1439.77	1050.54
Eef1b2	0.885832	764	3997.05	2710.87	1286.17	1424.7
Gm801	0.885819	852	3944.53	2705.56	1238.97	1466.59
Olfr569	0.885715	561	4134.03	2637.4	1496.63	1140.77
mCT144780	0.885692	802	3975.35	2676.94	1298.41	1378.52
LOC245538	0.885503	1040	3826.6	2598.02	1228.58	1369.44
LOC269542	0.885382	580	4120.59	2626.04	1494.55	1131.49
Arl13a	0.885294	922	3900.96	2565.45	1335.51	1229.95
NegCont_920	0.885172	719	4032.48	2591.62	1440.87	1150.75
Hydin	0.88515	863	3936.02	2623.83	1312.18	1311.65
Nrip3	0.885145	2214	3200.27	277.791	2922.47	-2644.68
Polr2g	0.885109	542	4145.74	2671.44	1474.3	1197.14
Phlda3	0.885021	2848	2940.03	282.073	2657.96	-2375.88
Ffar2	0.884982	973	3869.36	2501.57	1367.8	1133.77
Tmprss7	0.88493	1067	3815.73	2575.28	1240.45	1334.83
Tmem34	0.884905	853	3944.47	2515.53	1428.94	1086.58
Pgk1	0.884881	881	3924.92	2501.94	1422.98	1078.96
Gm1922	0.884847	756	4003.66	2528.9	1474.76	1054.14
Copz1	0.884824	436	4233.39	2676.78	1556.61	1120.18
Tbc1d7	0.884735	1061	3821.26	2515.91	1305.35	1210.56
Hapln4	0.884649	451	4219.1	2510.72	1708.38	802.336
Ceacam13	0.884642	2819	2953.91	376.875	2577.04	-2200.17
Kbtbd10	0.884606	3882	2632.21	276.285	2355.92	-2079.64
Tdpoz4	0.884513	959	3875.65	2607.45	1268.2	1339.25
Ebp	0.884458	366	4293.85	2685.71	1608.13	1077.58
Cox7b	0.884324	430	4238.91	2700.72	1538.19	1162.53
Creld2	0.884311	689	4044.29	2579.68	1464.62	1115.06
BC051076	0.884132	3277	2798.33	379.977	2418.35	-2038.38
BB113348	0.88407	845	3947.14	2547.57	1399.57	1148
mCT146380	0.884024	822	3965.54	2678.08	1287.46	1390.62
Nme3	0.883737	529	4154.97	2604.25	1550.72	1053.52
Insl6	0.88359	555	4139.31	2536.66	1602.65	934.01
Sntg2	0.883548	2251	3182.13	277.758	2904.37	-2626.61
X83328	0.883454	357	4307.12	2744.45	1562.67	1181.78
LOC383654	0.883355	792	3979.2	2485.58	1493.62	991.96
Gyltl1b	0.883232	859	3937.27	2461.77	1475.49	986.28
Acot12	0.883221	1033	3830.63	2599.35	1231.28	1368.07
D17Wsu104e	0.883215	470	4203.44	2656.27	1547.17	1109.1
Magmas	0.883181	684	4048.04	2619.97	1428.07	1191.9
Tyro3	0.883089	917	3903.52	2564.32	1339.19	1225.13
Tspan33	0.883056	870	3929.72	2480.74	1448.98	1031.76
Edf1	0.883051	554	4139.96	2607.56	1532.4	1075.16
Srpr	0.883034	526	4158.05	2516.71	1641.34	875.376
Gm1157	0.882962	762	3998.77	2503.74	1495.04	1008.7
Ampd3	0.882947	169	4507.96	2690.92	1817.04	873.888
mCT49281	0.882699	456	4214.94	2662.98	1551.96	1111.02
Ptdss1	0.882679	903	3909.97	2562.01	1347.96	1214.06
Rpl27	0.882527	697	4040.19	2705.15	1335.04	1370.12
Serpinb6c	0.88249	858	3939.24	2440.43	1498.81	941.616
NegCont_238	0.882482	445	4227.36	2701.51	1525.85	1175.65
Chchd1	0.882339	634	4086.97	2645.26	1441.71	1203.56
Sirt5	0.882291	855	3875	2446.69	1428.31	1018.39
LOC384161	0.882281	767	3991.33	2730.22	1261.1	1469.12
NegCont_668	0.88226	462	4208.82	2598.34	1610.48	987.867
Aip	0.882257	902	3910.29	2506.77	1403.52	1103.25
Rpsa	0.882067	680	4051.48	2666.35	1385.13	1281.22
Urod	0.881998	2902	2920.73	274.092	2646.64	-2372.55
Mcpt9	0.881993	525	4158.78	2615.75	1543.04	1072.71
Syp	0.881982	832	3957.83	2428.21	1529.62	898.588
Dynlrb1	0.881833	498	4184.9	2676.54	1508.36	1168.18
Sar1a	0.881821	873	3928.81	2468.71	1460.09	1008.62
mCT154190	0.88169	750	4006.83	2708.18	1298.64	1409.54
Ndufa4	0.881676	758	4001.45	2559.61	1441.84	1117.77
LOC546399	0.881646	892	3917.47	2535.14	1382.34	1152.8
C79490	0.881621	623	4091.55	2610.32	1481.22	1129.1
NegCont_426	0.881493	854	3942.21	2616.3	1325.92	1290.38
Dpep2	0.881365	3856	2637.77	267.685	2370.09	-2102.4
Abhd7	0.881344	1069	3814.58	2471.95	1342.63	1129.31
Tmco1	0.881126	571	4127.66	2639.96	1487.7	1152.27
Psmd13	0.881094	816	3969.07	2521.33	1447.74	1073.59
Tparl	0.881023	1088	4057.3	2496.45	1560.85	935.605
LOC212084	0.881005	692	4043.76	2698.4	1345.36	1353.04
D7Wsu128e	0.880947	647	4074.52	2567.05	1507.47	1059.58
ENSMUST00000050624	0.880945	827	3961.83	2661.88	1299.95	1361.93
Elp3	0.880873	850	3945.06	2458.34	1486.72	971.622
Entpd3	0.880753	990	3862.81	2551.58	1311.23	1240.35
Cbln3	0.880654	1416	3624.51	2478.64	1145.86	1332.78
Prss21	0.880481	783	3984.17	2610.63	1373.54	1237.1
Gast	0.88044	1213	3732.51	2460.74	1271.77	1188.97
Dok5	0.880275	1017	3847.15	2563.65	1283.5	1280.15
Tmem45a	0.880258	1379	3643.6	2432.26	1211.33	1220.93
Mrpl1	0.88016	1070	3814.39	2629.99	1184.39	1445.6
Pde8a	0.879957	3584	2714.46	95.5134	2618.94	-2523.43
Gm1752	0.879659	999	3854.87	2518.19	1336.68	1181.51
D10Ertd641e	0.879624	549	4142.75	2532.99	1609.76	923.233
Htra2	0.879526	1334	3668.54	2407.17	1261.37	1145.81
Arts1	0.879507	916	3904.18	2530.68	1373.49	1157.19
Vmp	0.879434	3541	2725.55	269.422	2456.13	-2186.71
AV102233	0.879433	856	3941.11	2453.75	1487.36	966.389
Pcbd1	0.879428	700	4039.7	2533.14	1506.55	1026.59
XM_193289	0.879381	1148	3763.48	2600.36	1163.12	1437.24
M6pr	0.879341	1018	3845.06	2465.93	1379.13	1086.8
AW742565	0.879333	974	3869.01	2540.76	1328.25	1212.51
Stk25	0.879322	1412	3625.47	2410.58	1214.89	1195.69
mCT120254	0.879239	626	4090.1	2698.99	1391.11	1307.88
Chchd3	0.87907	931	3894.67	2551.51	1343.16	1208.35
LOC434057	0.879	1203	3737.83	2444.36	1293.46	1150.9
Rpl35	0.878999	780	3984.94	2716.17	1268.77	1447.4
Erp29	0.87892	666	4060.55	2567.94	1492.61	1075.33
LOC243302	0.878909	773	3989.06	2668.49	1320.57	1347.92
Mrpl52	0.878864	541	4146.1	2640.44	1505.66	1134.78
BE993129	0.878815	306	4361.86	2701.9	1659.96	1041.94
Nme1	0.878647	482	4196.73	2602.05	1594.68	1007.36
BB347261	0.87859	679	4051.78	2537.04	1514.74	1022.3
Bambi	0.878581	1354	3655.34	2473.04	1182.3	1290.73
Svop	0.878356	988	3863.19	2443.02	1420.16	1022.86
Nrp2	0.878325	586	2697.27	1255.45	1441.83	-186.379
Gng2	0.878298	1105	2268.29	258.891	2009.4	-1750.51
Ndufa7	0.878151	1392	3637.62	368.041	3269.58	-2901.54
BC056474	0.878136	569	4128.6	2554.66	1573.94	980.717
Clec1b	0.878108	1151	3762.35	2451.12	1311.22	1139.9
Vipr2	0.878028	1015	3848.38	2414.95	1433.43	981.511
Rps28	0.877988	817	3968.76	2674.45	1294.31	1380.14
Tspan10	0.877932	1211	3732.79	2466.82	1265.97	1200.85
Mustn1	0.87789	1315	3675.92	2469.26	1206.66	1262.6
LOC545539	0.877759	657	4068.96	2469.27	1599.69	869.588
LOC545747	0.87774	1128	3784.16	2442.95	1341.2	1101.75
mCT157982	0.877677	3493	2736.15	271.788	2464.36	-2192.57
XM_354819	0.877486	837	3954.54	2698.41	1256.13	1442.29
Dusp23	0.877465	629	4089.48	2470.91	1618.57	852.337
Tas2r130	0.877461	1138	3775.45	2479.26	1296.19	1183.06
Rnaseh2a	0.877433	1484	3587.04	256.561	3330.48	-3073.91
mCT154255	0.877417	843	3948.56	2648.68	1299.88	1348.8
Spaca4	0.877316	645	3554.18	2029.76	1524.42	505.341
LOC216827	0.877131	712	4036.79	2708.14	1328.66	1379.48
Dhcr7	0.876931	1008	3852.1	2441.85	1410.26	1031.59
LOC241053	0.876925	952	3878.11	2601.36	1276.75	1324.61
mCT54486	0.876897	745	4012.29	2605.71	1406.58	1199.12
LOC386045	0.876814	707	4037.6	2708.63	1328.98	1379.65
XM_139543	0.876787	839	3950.78	2674.41	1276.38	1398.03
LOC217600	0.876694	706	4037.63	2665.73	1371.89	1293.84
LOC545369	0.876594	1349	3657.01	2467.47	1189.55	1277.92
LOC208522	0.87656	972	3870.55	2656.89	1213.66	1443.23
Gfer	0.876557	583	4117.68	2560.81	1556.88	1003.93
Kcnk18	0.87643	938	3889.06	2539.34	1349.73	1189.61
Slc29a3	0.876364	937	3889.88	2477.94	1411.93	1066.01
AU040320	0.876108	921	3901.84	2403.84	1497.99	905.85
AW319546	0.875952	766	3991.78	2636.46	1355.32	1281.14
Bre	0.875931	801	3975.52	2506.58	1468.94	1037.63
Mfap3l	0.875741	747	4010.76	2467.15	1543.62	923.531
Ninj2	0.875704	834	3956.99	2441.95	1515.04	926.908
mCT153549	0.875701	1013	3849.6	2580.77	1268.82	1311.95
Pgm3	0.875644	840	3950.4	2447.57	1502.82	944.752
Cdk5rap3	0.875505	825	3963.74	2480.14	1483.59	996.546
LOC385396	0.875381	888	3919.42	2609.27	1310.15	1299.12
Ankrd35	0.875371	1172	3753.32	2396.88	1356.45	1040.43
Susd2	0.875293	1030	3835.04	2408.52	1426.52	981.997
Dnajc3	0.875115	79	4629.22	3044.76	1584.46	1460.3
Rps13	0.875114	956	3876.69	2643.52	1233.17	1410.34
Abcb6	0.874927	1237	3721.99	2403.07	1318.91	1084.16
LOC234159	0.874901	936	3891.99	2642.15	1249.84	1392.31
Ugcgl1	0.874773	1019	3843.4	2502.38	1341.02	1161.35
AI317395	0.874666	3449	2753	260.616	2492.38	-2231.77
Tagln3	0.874591	1319	3674.97	2376.6	1298.38	1078.22
Rhbdd1	0.874559	945	3886.19	2462.48	1423.71	1038.77
Irak3	0.87453	848	3945.45	2475.37	1470.08	1005.29
Pdzd11	0.874388	720	4032.1	2513.95	1518.15	995.804
Abca3	0.874371	3131	2844.4	266.815	2577.59	-2310.77
XM_193145	0.874138	1283	3695.05	2515.67	1179.38	1336.29
Ccdc58	0.874111	1119	3789.9	2463.73	1326.17	1137.55
AV135809	0.874091	833	3957.03	2653.91	1303.12	1350.78
Hax1	0.87393	499	4184.03	2527.35	1656.68	870.668
Clcnka	0.873927	3829	2645.68	258.816	2386.86	-2128.04
C78205	0.873902	327	4336.57	2588.68	1747.89	840.782
AI463170	0.873802	983	3865.36	2417.82	1447.55	970.27
Rer1	0.873622	601	4103.55	2612.94	1490.61	1122.33
NegCont_676	0.873614	2225	3192.11	363.116	2828.99	-2465.87
LOC545683	0.873583	915	3904.5	2641.3	1263.2	1378.1
Nupl1	0.873581	933	3893.74	2506.86	1386.89	1119.97
Sytl1	0.873535	987	3863.54	2366.88	1496.66	870.228
Pemt	0.873473	960	3875.57	2507.52	1368.05	1139.47
Srxn1	0.873438	787	3981.57	2489.53	1492.03	997.498
Atp9a	0.873321	1085	3806.88	2442.24	1364.64	1077.59
Ckap4	0.873279	891	3918.64	2466.74	1451.91	1014.83
Kifc5b	0.873205	1111	3795.29	2508.36	1286.93	1221.43
Gm88	0.873192	975	3868.26	2401.32	1466.95	934.373
Dhdds	0.873148	584	4117.21	2475.09	1642.13	832.956
Chrm4	0.873131	735	4015.89	2585.5	1430.39	1155.11
LOC381164	0.873044	1055	3822.53	2427.66	1394.87	1032.79
Tubg2	0.873035	981	3866.08	2419.42	1446.67	972.748
NegCont_200	0.872972	717	4034.45	2555.83	1478.62	1077.21
Ap3s1	0.87297	800	3975.65	2601.38	1374.27	1227.11
LOC240110	0.872709	949	3880.61	2621.71	1258.9	1362.81
C1ql3	0.872651	1051	3823.4	2399.63	1423.77	975.854
Gpr63	0.872077	1235	3722.87	2447.84	1275.03	1172.81
mCT154416	0.87205	740	4013.5	2643.65	1369.85	1273.81
Polr2e	0.871934	874	3928.1	2467.56	1460.54	1007.02
Klra13	0.871874	1004	3852.69	2595.39	1257.3	1338.08
D4Ertd196e	0.871831	3592	2712.33	42.205	2670.12	-2627.92
Fam18b	0.871798	637	4085.12	2577.71	1507.41	1070.3
Slc17a6	0.871632	939	3888.17	2612.05	1276.12	1335.93
Fbxo36	0.871565	886	3921.02	2486.51	1434.51	1052
Cbll1	0.87147	1269	3705.1	2350.55	1354.54	996.013
LOC239341	0.871224	1232	3725.07	2470.48	1254.6	1215.88
Ndufs4	0.871051	651	4072.84	2583.4	1489.44	1093.95
Mst1r	0.871011	1068	3815.3	2533.76	1281.54	1252.21
LOC383690	0.870804	943	3887.46	2556.6	1330.85	1225.75
Tmem37	0.870703	1021	3840.7	2389.73	1450.97	938.766
Gm1861	0.87067	896	3913.81	2539.99	1373.82	1166.17
Apaf1	0.870617	3658	1636.2	79.9254	1556.28	-1476.35
Aldh1a3	0.870492	882	3923.56	2449.8	1473.76	976.046
Gm1715	0.870413	920	3902.17	2407.48	1494.69	912.793
LOC383438	0.870329	763	3997.57	2662.65	1334.91	1327.74
mCT49502	0.870312	883	3923.06	2444.29	1478.77	965.524
LOC384244	0.870311	976	3867.91	2388.29	1479.62	908.669
Adipor1	0.870221	997	3856.36	2517.02	1339.34	1177.68
mCT165172	0.870038	1137	3776.27	2480.24	1296.03	1184.21
Ptk9l	0.86986	1065	3816.7	2413.9	1402.8	1011.1
Nrip2	0.869622	2022	3292.27	363.557	2928.71	-2565.16
AI447942	0.869584	841	3950.27	2364.85	1585.42	779.438
ENSMUST00000062940	0.869468	823	3965.39	2566.22	1399.17	1167.05
Lsmd1	0.869453	391	4269.95	2603.4	1666.55	936.85
Ndufs8	0.869332	485	4192.77	2579.72	1613.06	966.658
Rnase10	0.869197	1286	3693.37	2459.77	1233.6	1226.17
Metrnl	0.869094	900	3910.43	2353.31	1557.11	796.2
LOC435392	0.869077	913	3905.99	2601.75	1304.24	1297.51
XM_354657	0.869074	879	3925.42	2559.7	1365.73	1193.97
Glt8d1	0.869006	1356	3654.5	2338.61	1315.89	1022.71
LOC226871	0.868992	1134	3778.92	2599.1	1179.83	1419.27
Anpep	0.868894	1333	3669.55	2395.79	1273.76	1122.02
LOC268809	0.86889	1133	3779.18	2603.59	1175.59	1428
Adam15	0.868855	1122	3788.95	2391.9	1397.05	994.848
Coasy	0.86881	3451	2752.89	249.262	2503.63	-2254.36
mCT147785	0.868776	627	4089.93	2618.23	1471.7	1146.53
NegCont_915	0.868716	768	3990.78	2474.71	1516.07	958.636
LOC193798	0.868625	985	3864.93	2601.67	1263.25	1338.42
Olfr111	0.868516	1157	3759.9	2403.93	1355.97	1047.97
Alox12e	0.868267	600	4104.7	2472.66	1632.04	840.622
LOC383080	0.868212	774	3988.63	2669.39	1319.24	1350.15
Capns2	0.868161	890	3918.81	2514.88	1403.93	1110.95
LOC384901	0.868141	736	4015.56	2547.16	1468.4	1078.76
Ptpmt1	0.868119	3636	2699.42	258.482	2440.94	-2182.46
Atpif1	0.868089	821	3965.58	2574.58	1391	1183.57
Ppp1r3f	0.868036	965	3873.58	2440.96	1432.62	1008.35
ENSMUST00000068376	0.867854	709	4037.2	2564.76	1472.44	1092.32
Tspan1	0.867684	1129	3783.28	2411.86	1371.41	1040.45
LOC433025	0.867662	772	3989.66	2482.14	1507.52	974.625
Chek1	0.867644	1545	3553.26	2335.09	1218.17	1116.92
mCT184197	0.867623	1202	3738.81	2495.04	1243.77	1251.26
Hsd3b5	0.867498	574	4127.22	2569.47	1557.76	1011.71
Crip1	0.867486	1023	3840.24	2426.74	1413.51	1013.23
Tmem134	0.867389	1090	3803.5	2472.91	1330.59	1142.31
Fbxo16	0.867318	1135	3778.18	2345.48	1432.7	912.779
Pole3	0.867254	687	4046.35	2571.89	1474.46	1097.43
Tmem101	0.867236	953	3877.56	2459.29	1418.27	1041.01
Bet1	0.867181	798	3977.09	2531.23	1445.86	1085.38
Mrgprx2	0.866978	1238	3721.66	2441.45	1280.21	1161.25
LOC224137	0.866928	759	4000.8	2660.02	1340.78	1319.24
LOC270006	0.866914	1006	3852.56	2580.04	1272.52	1307.53
Abcc8	0.866782	1268	3705.21	2469.44	1235.78	1233.66
Tmem77	0.866302	1029	3836.29	2405.98	1430.32	975.658
LOC194960	0.866266	995	3858.09	2556.41	1301.69	1254.72
Rps12	0.866143	1206	1143.42	125.039	1018.39	-893.346
Emid2	0.866065	1080	3808.2	2346.09	1462.11	883.989
Cd5l	0.866015	2964	2901.47	361.645	2539.83	-2178.18
AU021760	0.865951	1609	3516.1	2337.03	1179.07	1157.95
Rpl26	0.865926	898	3911.5	2609.38	1302.12	1307.26
Dtnbp1	0.865899	1058	3821.5	2460.12	1361.38	1098.74
Arhgef9	0.865844	3353	2779.8	390.246	2389.55	-1999.3
NegCont_842	0.865833	171	4505.67	2561.5	1944.17	617.328
mCT181159	0.865564	1083	3808.04	2409.82	1398.22	1011.6
Rab4a	0.865497	860	3936.58	2382.88	1553.7	829.178
NegCont_593	0.865416	335	4329.69	2578.54	1751.14	827.396
Lss	0.865372	3812	2650.04	253.436	2396.61	-2143.17
Aldh3a1	0.865249	3374	2774.46	254.402	2520.06	-2265.66
Mfge8	0.865184	1312	3679.23	2429.09	1250.14	1178.95
mCT125670	0.865088	1078	3808.98	2423.35	1385.63	1037.72
Spg3a	0.864978	1429	3616.79	2323.42	1293.36	1030.06
XM_356095	0.864922	847	3946.1	2516.72	1429.38	1087.35
Stfa2	0.864798	885	3921.56	2453.05	1468.5	984.551
mCT57345	0.864629	1025	3839.72	2465.81	1373.91	1091.9
Pafah1b2	0.864605	969	3872.4	2460.22	1412.18	1048.04
Smpd1	0.864497	1073	3811.82	2441.61	1370.21	1071.41
LOC382425	0.864323	894	3916.44	2627.92	1288.53	1339.39
AK028845	0.864188	1007	3852.18	2411.56	1440.62	970.937
Mtmr11	0.864164	1401	3630.48	2303.59	1326.89	976.704
mCT60016	0.864068	3438	2755.66	358.23	2397.43	-2039.2
Olfr18	0.863983	1077	3809.14	2525.62	1283.52	1242.1
Lepre1	0.863874	935	3892.54	2494.71	1397.84	1096.87
Cox6a1	0.863771	725	4023.88	2575.66	1448.22	1127.45
XM_357320	0.863627	795	3978.07	2465.96	1512.11	953.857
Trim52	0.86348	1400	3630.94	2427.82	1203.13	1224.69
XM_145089	0.863479	1108	3796.01	2561.52	1234.49	1327.03
Atp6v0a4	0.863409	914	3905.94	2510.83	1395.11	1115.72
Aplp1	0.863284	1337	3666.36	2308.25	1358.1	950.15
Gp1bb	0.863229	1285	3693.64	2305.49	1388.15	917.343
Fez1	0.863038	1027	3838.26	2315.35	1522.9	792.451
LOC433064	0.863031	1028	3838.01	2463.18	1374.84	1088.34
Syt4	0.863003	778	3986.12	2379.51	1606.61	772.892
Adam2	0.862976	1165	3756.65	2435.74	1320.91	1114.83
Sorl1	0.862919	3828	2646.18	252.257	2393.93	-2141.67
Olfr635	0.862917	2805	2961.49	358.182	2603.31	-2245.12
Mrpl21	0.862911	846	3946.78	2543.76	1403.02	1140.75
Hap1	0.862868	1345	3659.32	2330.5	1328.83	1001.67
Plf2	0.862856	1494	3583.03	2276.65	1306.38	970.278
Nhlrc1	0.862845	970	3871.21	2390.81	1480.41	910.404
Psmc1	0.862821	904	3909.29	2377.11	1532.18	844.933
Slc41a2	0.862777	1280	3696.78	2396.51	1300.27	1096.24
Mycs	0.862731	1266	3706.42	2412.81	1293.62	1119.19
ORF61	0.862691	1152	3680.66	2361.74	1318.92	1042.81
LOC383032	0.862571	1002	3853.85	2614.72	1239.12	1375.6
Pdia3	0.862463	3738	2668.44	1332.49	1335.95	-3.45663
Uqcr	0.86246	518	4161.55	2607.51	1554.05	1053.46
Olfr830	0.862371	641	4083.68	2438.75	1644.93	793.811
Fosl2	0.86236	996	3857.86	356.595	3501.27	-3144.67
LOC546726	0.862308	1071	3813.62	2391.62	1422	969.622
LOC236932	0.862256	1016	3847.39	2596.05	1251.34	1344.72
Fxc1	0.862223	905	3908.52	2429.24	1479.28	949.956
LOC381346	0.862132	1115	3793.53	2578.97	1214.56	1364.41
Iqsec2	0.862023	954	3877.03	2349.17	1527.86	821.317
LOC330948	0.861872	1252	3715.8	2480.6	1235.2	1245.39
XM_356731	0.86186	2705	2994.23	358.775	2635.46	-2276.68
Gpr108	0.861843	1153	3761.92	2379.55	1382.37	997.174
LOC330689	0.861838	1109	3795.77	2560.11	1235.66	1324.45
Alkbh6	0.861793	982	3865.42	2344.85	1520.57	824.286
Lass5	0.861601	1072	3812.35	2453.1	1359.24	1093.86
Plaur	0.861415	1145	3764.99	2436.46	1328.52	1107.94
Tmem63c	0.861384	1144	3765.07	2314.05	1451.02	863.031
Ipo4	0.861364	1615	3513.28	2300.56	1212.71	1087.85
Scn8a	0.861216	2131	3242.58	2050.55	1192.03	858.516
Gdpd1	0.861146	1344	3660.92	2335.03	1325.88	1009.15
Tmc6	0.8611	1241	3720.34	2399.75	1320.59	1079.15
Bckdk	0.861032	1005	3852.68	2316.94	1535.74	781.196
Btg2	0.860815	2166	2396.37	121.151	2275.22	-2154.07
V1rg2	0.860662	1227	3726.37	2438.67	1287.71	1150.96
Mlf2	0.86065	1208	3735.56	2401.14	1334.42	1066.72
Tgfb3	0.860583	1240	3721.08	2282.74	1438.34	844.406
AK054316	0.860552	1184	3746.92	2411.18	1335.74	1075.44
XM_356682	0.860454	596	4107.44	2541.8	1565.64	976.152
mCT50110	0.860233	895	3914.99	2615.73	1299.26	1316.47
mCT160148	0.860169	964	3873.65	2496.94	1376.72	1120.22
Tex261	0.860136	984	3865.15	2329.85	1535.3	794.546
Coq9	0.85994	1278	3697.38	2356.86	1340.51	1016.35
Esrrb	0.859888	1170	3754.03	2360.41	1393.62	966.789
V1re5	0.859608	1339	3664.53	2460.59	1203.94	1256.65
LOC382371	0.859591	912	3906.41	2602.69	1303.72	1298.97
Dzip1l	0.859511	1114	3793.54	2527.27	1266.28	1260.99
XM_145153	0.859488	1409	3627.27	2465.56	1161.71	1303.85
Mpl	0.859439	1118	3790.71	2395.58	1395.13	1000.44
mCT51711	0.859421	871	3929.42	2587.62	1341.8	1245.82
Acsl4	0.859369	781	3984.85	2468.19	1516.66	951.525
ENSMUST00000069880	0.859086	1035	3829.1	2381.63	1447.47	934.154
mCT49287	0.858787	1258	3712.59	2506.7	1205.89	1300.81
Hes6	0.858749	3756	2663.4	256.464	2406.94	-2150.48
Apof	0.858728	1398	3632.97	2319.2	1313.77	1005.43
Lgals3bp	0.858353	1185	3746.53	2353.81	1392.72	961.089
mCT148688	0.858313	1097	3801.42	2478.51	1322.91	1155.61
LOC382843	0.858236	1427	3617.48	2384.44	1233.03	1151.41
LOC545121	0.858152	1336	3666.89	2523.97	1142.91	1381.06
Gabre	0.858141	723	4029	2512.41	1516.58	995.827
XM_354857	0.857934	1036	3828.89	2412.71	1416.18	996.538
Susd4	0.857671	1248	3717.38	2290.15	1427.23	862.917
mCT116844	0.857501	961	3874.58	2550	1324.57	1225.43
Fhl5	0.85747	1281	3696.73	2487.33	1209.4	1277.93
Tor1b	0.857391	1249	3717.15	2318.11	1399.04	919.068
LOC329521	0.85735	844	3948.01	2600.37	1347.64	1252.73
Tmem63b	0.8573	1502	3580.7	2313.83	1266.87	1046.96
Me3	0.857297	1253	3714.96	2258	1456.96	801.035
Eif3s9	0.857156	1636	3501.09	2165.58	1335.51	830.073
Hbs1l	0.857147	1124	3788.75	2393.42	1395.33	998.087
mCT149315	0.857073	872	3929.33	2512.97	1416.35	1096.62
BC048507	0.856953	1011	3850.2	2502.65	1347.55	1155.1
Ly6g6c	0.85668	1037	3828.35	2551.63	1276.72	1274.91
Usmg1	0.856664	862	3936.06	2599.97	1336.09	1263.88
Cck	0.85665	1087	3806.5	2311.7	1494.8	816.894
AK037448	0.856601	727	4021.97	2458.76	1563.21	895.552
LOC384525	0.856564	1098	3801.23	2575.58	1225.66	1349.92
Eif3s12	0.856559	1186	3746.4	2487.71	1258.69	1229.02
Smr2	0.856535	989	3863.02	2484.84	1378.17	1106.67
Gm561	0.856509	864	3933.57	2423.36	1510.21	913.151
C78524	0.856503	1050	3823.56	2469.32	1354.23	1115.09
Gm1855	0.856482	1193	3742.93	2396.23	1346.69	1049.54
LOC629879	0.856451	1259	3712.05	2377.86	1334.19	1043.67
Oprs1	0.856284	1009	3850.84	2331.89	1518.95	812.943
NegCont_666	0.856186	824	3964.34	2481.85	1482.49	999.361
Clcn5	0.856154	3690	3833.57	2441.99	1391.58	1050.41
R3hcc1	0.85613	1086	3806.7	2332.24	1474.46	857.783
Olfr608	0.856067	573	4127.47	2477.92	1649.54	828.377
LOC432615	0.85588	1478	3589.36	2378.49	1210.87	1167.63
Si	0.85566	1473	3589.97	2346.29	1243.68	1102.62
Scamp3	0.855447	708	4037.41	2382.46	1654.95	727.506
Rpl29	0.855395	1215	3731.51	2458.1	1273.41	1184.68
NegCont_209	0.855281	1125	3788.65	2455.01	1333.63	1121.38
Hspa5	0.855247	1127	3786.78	2317.79	1468.99	848.797
BE992747	0.855105	1304	3683.32	2312.93	1370.39	942.538
C78541	0.855073	1062	3819.62	2437.56	1382.06	1055.5
Serpina10	0.854949	3424	2760.46	39.2847	2721.18	-2681.89
LOC384358	0.854825	1126	3787.07	2509.58	1277.49	1232.09
mCT160710	0.8546	1110	3795.6	2462.89	1332.71	1130.18
LOC435676	0.854462	1284	3693.89	2465.38	1228.51	1236.87
Mrpl53	0.854339	741	4013.27	2443	1570.26	872.74
mCT160462	0.85433	1217	3731.17	2368.5	1362.66	1005.84
Umodl1	0.854216	1096	3801.5	2318.56	1482.95	835.609
LOC216036	0.854193	1200	3739.88	2470.14	1269.74	1200.4
AI451553	0.854153	1265	3707.14	2345.98	1361.17	984.808
Cyb561d1	0.854043	2104	3254.72	360.615	2894.11	-2533.49
Mdh1	0.853966	1236	3722.18	2260.73	1461.45	799.284
mCT144796	0.853819	1038	3827.53	2485.1	1342.43	1142.68
Olfr344	0.8535	1194	3742.84	2402.49	1340.35	1062.14
Gsto2	0.853465	1351	3656.69	2275.6	1381.09	894.517
Cri1	0.853295	1082	3808.05	2309.66	1498.38	811.28
LOC545718	0.853229	998	3855.03	2572.72	1282.32	1290.4
Hars	0.85317	1066	3816.63	2363.62	1453.01	910.613
Gstm4	0.853166	897	3911.99	2407.2	1504.8	902.401
Igsf1	0.853053	1533	3560.96	2349.36	1211.59	1137.77
NegCont_596	0.853032	1591	3525.29	2319.49	1205.8	1113.68
LOC328825	0.852989	1177	3751.03	2464.06	1286.97	1177.08
LOC433712	0.852903	1174	3752.14	2476.04	1276.1	1199.95
Rpl21	0.852768	1408	3809.22	2489.37	1319.85	1169.52
Olfr632	0.852603	1204	3736.48	2481.68	1254.79	1226.89
Tceal3	0.852589	1130	3783.18	2276.72	1506.46	770.257
LOC226574	0.852549	1164	3756.79	2449.91	1306.89	1143.02
Amac1	0.852455	1437	3611.24	2362.23	1249	1113.23
NegCont_95	0.85245	3224	2818.09	350.902	2467.19	-2116.28
BC019731	0.852359	1140	3772.23	2283.14	1489.09	794.058
NegCont_572	0.85197	1434	3615.42	2362.37	1253.04	1109.33
Ckmt2	0.851705	1045	3825.64	2532.45	1293.19	1239.26
Cwf19l1	0.851545	1357	3653.25	2400.75	1252.5	1148.25
AW146242	0.851527	1222	3727.8	2275.91	1451.89	824.024
LOC240853	0.851452	603	4101.48	2510.31	1591.18	919.131
Jph4	0.851435	544	1139.75	68.3448	1071.4	-1003.06
Fastk	0.851241	1452	3603.3	2272.53	1330.77	941.759
Ssr2	0.851206	944	3887.42	2463.14	1424.28	1038.87
LOC434181	0.851093	899	3911.46	2450.41	1461.05	989.365
LOC433687	0.850945	1245	3718.02	2451.79	1266.23	1185.55
Sgk2	0.850899	1890	3361.45	2261.78	1099.67	1162.11
mCT163746	0.850886	835	3956.16	2554.8	1401.36	1153.44
AV359277	0.85088	1116	3791.32	2454.27	1337.05	1117.22
LOC239245	0.850838	1342	3662.23	2455.37	1206.86	1248.51
Manbal	0.850799	1335	3667.77	2303.12	1364.65	938.473
Rnf10	0.850786	3855	2638.12	236.024	2402.09	-2166.07
XM_128742	0.850744	955	3876.97	2521.15	1355.81	1165.34
LOC213533	0.850613	1423	3620.34	2427.66	1192.68	1234.97
Tspan13	0.850604	638	4084.03	2469.6	1614.42	855.176
LOC237361	0.850598	1132	3779.64	2537.13	1242.51	1294.63
XM_195378	0.850562	1254	3714.17	2498.85	1215.32	1283.53
Slc19a1	0.850539	2703	2995.15	255.357	2739.79	-2484.44
Eif2c1	0.850506	1424	3618.46	2302.62	1315.85	986.769
AI664001	0.850442	794	3978.18	2293.48	1684.71	608.77
mCT147199	0.850156	1597	3522.77	2330.13	1192.64	1137.49
mCT132077	0.849956	1103	3799.37	2415.9	1383.47	1032.43
Gorasp1	0.849766	1136	3777.78	2285.29	1492.49	792.795
Pabpnl1	0.849761	1486	3586.19	2346.52	1239.66	1106.86
Gfpt1	0.849744	1107	3797.06	2284.23	1512.83	771.393
Olfr1238	0.849734	2952	2904.76	342.885	2561.87	-2218.98
AV094422	0.849707	1042	3826.07	2531.41	1294.66	1236.75
LOC432699	0.849672	1300	3685.39	2317.94	1367.45	950.485
Tectb	0.849592	980	3866.54	2301.34	1565.2	736.143
Sprr2f	0.849547	1583	3530.77	2284.28	1246.48	1037.8
Olfr653	0.849509	2193	3211.8	350.802	2861	-2510.2
Olfr1104	0.8493	3036	2874.18	345.684	2528.5	-2182.82
LOC432548	0.84925	1195	3741.92	2462.92	1279	1183.92
mCT127076	0.849039	1313	3677.79	2234.88	1442.91	791.97
Yipf2	0.848932	1121	3789.51	2362.83	1426.68	936.154
Thoc2	0.848904	1024	3840.23	2558.02	1282.21	1275.8
NegCont_919	0.848833	1308	3681.1	2330.48	1350.62	979.858
Obox5	0.848744	703	4037.95	2431.84	1606.11	825.734
Usp20	0.848722	1517	3571.54	2298.87	1272.67	1026.2
Rps14	0.848586	1436	3612.79	2472.68	1140.11	1332.58
mCT49371	0.848539	1306	3681.88	2390.61	1291.26	1099.35
Xpo4	0.84852	1499	3581.54	2216.64	1364.9	851.739
LOC384862	0.848491	1262	3709.08	2280.04	1429.04	851.006
Gtf3a	0.848318	1474	3589.92	2310.05	1279.86	1030.19
Wdr4	0.848286	538	4148.01	2358.94	1789.07	569.868
Il28	0.847959	1163	3758.1	2371.62	1386.48	985.142
Phxr1	0.84791	3911	2624.19	296.898	2327.29	-2030.4
Rpl27a	0.847844	1385	3642.56	2449.92	1192.63	1257.29
D12Ertd553e	0.847704	1229	3726.14	2313.52	1412.62	900.891
mCT155834	0.847265	1189	3744.34	2480.44	1263.89	1216.55
LOC383706	0.847245	702	4038.08	2541.98	1496.11	1045.87
Lass6	0.84724	1074	1077.68	37.0631	1040.62	-1003.56
LOC229746	0.847093	1459	3599.23	2447.46	1151.78	1295.68
ENSMUST00000057415	0.84706	1183	3747.5	2458.33	1289.17	1169.16
Olfr1301	0.846908	1376	3644.91	2360.38	1284.54	1075.84
Galnt12	0.846881	1242	3720.05	2438.06	1281.99	1156.08
Atp5g2	0.846879	705	3626.76	2272.14	1354.62	917.519
Gm361	0.846855	528	4156.89	2344.68	1812.21	532.475
Tdp1	0.846834	1639	3499.82	2247.57	1252.25	995.311
Psmc4	0.846652	1301	3685.21	2258.75	1426.46	832.295
Ufm1	0.846445	1497	3582.32	2199.1	1383.23	815.869
Gabrr1	0.846211	733	4019.19	2295.83	1723.36	572.467
AV043241	0.846208	993	3861.51	2513.67	1347.84	1165.82
Tcte3	0.846187	1120	3642.5	2253.2	1389.31	863.891
Ttc7b	0.846097	1370	3646.5	2217.29	1429.21	788.082
Bhlhb9	0.846081	1154	3761.03	2352.26	1408.77	943.498
Adam11	0.846021	808	3971.97	2339.25	1632.73	706.524
Ggh	0.846017	1506	3577.43	2255.43	1322	933.424
Mare	0.846007	1638	3500.56	2184.41	1316.15	868.263
Pelo	0.845928	1221	3729.46	2255.01	1474.45	780.559
Cyp2c70	0.845899	1020	3843.2	2358.78	1484.41	874.373
mCT163277	0.845852	1010	3850.72	2517.28	1333.44	1183.83
Apbb1	0.84577	1558	3542.64	2247.83	1294.81	953.015
LOC435735	0.845697	1218	3731.11	2257.21	1473.9	783.311
Pycr2	0.84559	1196	3741.27	2255.22	1486.05	769.172
LOC436448	0.845539	1324	3673.25	2484.27	1188.99	1295.28
Gm887	0.845493	594	4109.88	2431.57	1678.31	753.256
NegCont_458	0.845386	1575	3536.04	2383.28	1152.76	1230.52
Bdnf	0.845361	1577	3535	2241.97	1293.03	948.942
Cask	0.845331	1378	3644.57	2275.88	1368.69	907.195
Mettl7a	0.845309	1041	3826.41	2284.86	1541.54	743.321
Serpini1	0.845222	1043	3825.92	2243.05	1582.87	660.181
Dnpep	0.845049	1574	3536.34	2286.27	1250.08	1036.19
Nppb	0.845022	1454	3602.09	2367.98	1234.11	1133.86
Pcdhb1	0.844966	1168	3754.64	2362.57	1392.06	970.514
NegCont_439	0.844944	2238	3185.68	238.641	2947.04	-2708.4
LOC268795	0.84492	1091	3802.95	2483.4	1319.55	1163.85
Mamdc4	0.84483	1322	3674.47	2402.55	1271.92	1130.63
Trappc6a	0.844715	1343	3477.55	2137.31	1340.24	797.076
Atp5j	0.844684	1064	3284.14	2038	1246.14	791.856
XM_285905	0.844634	957	3876.08	2539.1	1336.99	1202.11
Mtg1	0.844556	1377	3644.69	2290.08	1354.61	935.475
C1galt1c1	0.844545	1264	3707.45	2345.43	1362.02	983.414
mCT160133	0.84453	1239	3721.28	2451.12	1270.15	1180.97
Pigs	0.844469	1503	2305.87	189.805	2116.06	-1926.26
Vmo1	0.844462	1410	3626.55	2348.51	1278.04	1070.48
Ssu72	0.844403	1205	3736.38	2332.33	1404.05	928.288
Olfr800	0.844252	1294	3688.08	2277.73	1410.34	867.389
LOC215605	0.844225	1188	3745.33	2474.8	1270.53	1204.27
Snx24	0.844065	1808	3406.72	2274.96	1131.76	1143.2
LOC546748	0.8438	1092	3802.87	2322.65	1480.22	842.435
Gm994	0.843768	1403	3629.61	2233.13	1396.48	836.649
BB196104	0.843679	2845	2940.46	332.618	2607.84	-2275.23
LOC243617	0.84346	1498	3581.97	2411.51	1170.46	1241.06
Sccpdh	0.843456	1289	3691.14	2275.18	1415.96	859.221
Syn1	0.843234	1359	3652.73	2421	1231.73	1189.28
Slc12a4	0.843227	1209	3734.56	2261.67	1472.9	788.767
Tm9sf4	0.843163	1150	3762.5	2366.64	1395.86	970.778
Rpl13	0.843083	718	4034.26	2736.7	1297.56	1439.14
LOC545161	0.843012	1536	3559.08	2218.54	1340.54	877.996
Dnajb11	0.842992	994	3860.72	2395.36	1465.36	929.996
Atp6v1g2	0.842946	1477	4319.39	2920.8	1398.58	1522.22
Lxn	0.842938	1757	3440.3	2207.62	1232.67	974.95
Tmem40	0.842895	1719	3460.65	2266.13	1194.52	1071.61
LOC545721	0.842819	1338	3666.03	2413.15	1252.88	1160.28
Usp16	0.84279	1395	3635.17	2263.44	1371.73	891.719
Mlstd2	0.842659	1812	3405.47	2217.2	1188.27	1028.93
Paqr7	0.842618	1425	2444.29	1458.2	986.088	472.114
LOC545550	0.842506	1604	3518.37	2377.53	1140.84	1236.7
Tmem9	0.842411	1251	3716.37	2185.05	1531.32	653.722
XM_356920	0.842126	1276	3699.15	2485.41	1213.75	1271.66
XM_354686	0.842075	1261	3711.14	2493.3	1217.84	1275.45
NegCont_866	0.842074	546	4144.01	2445.98	1698.03	747.956
Epn1	0.841896	1417	3624.37	2324.03	1300.34	1023.68
LOC383909	0.841836	1547	3552.44	2418.24	1134.21	1284.03
Hsp90b1	0.841804	1331	3670.77	2255.18	1415.59	839.595
Ufc1	0.841717	751	4004.94	2322.07	1682.88	639.186
Ephx1	0.841684	1180	3749.54	2254.05	1495.49	758.554
NegCont_870	0.841639	1650	3497.19	2219.5	1277.68	941.818
Plat	0.841624	3557	2720.64	239.096	2481.55	-2242.45
Sgcd	0.841556	941	3887.82	2240.92	1646.91	594.011
mCT61710	0.841517	799	3976.27	2401.94	1574.33	827.618
Arfip2	0.841511	1224	3726.94	2244.75	1482.19	762.569
Narg2	0.841487	2825	2950.99	335.001	2615.99	-2280.99
NegCont_309	0.84138	797	3977.15	2417.6	1559.54	858.059
Polr2j	0.841371	757	4003	2334.42	1668.58	665.84
Slc25a12	0.841255	1488	3585.58	2215.16	1370.42	844.738
Papss1	0.841172	1297	3687.74	2290.01	1397.73	892.283
Gm1621	0.841136	1142	3768.88	2371.78	1397.1	974.672
Olfr1215	0.840979	1161	3758.41	2328.46	1429.95	898.511
BC060293	0.840877	1793	3417.26	2139	1278.26	860.741
Dph1	0.840872	1223	3727.55	2208.28	1519.28	688.998
Fau	0.840858	1113	3794.96	2472.52	1322.44	1150.09
mCT180610	0.840803	1318	3675.48	2236.55	1438.93	797.615
Dctn3	0.840741	1032	3832.53	2391.99	1440.54	951.448
Entpd7	0.840688	1383	3642.64	2279.25	1363.39	915.865
Slc26a7	0.840628	1871	3375.13	2224.38	1150.75	1073.62
LOC545028	0.840621	1325	3672.62	2471.12	1201.5	1269.63
XM_356883	0.840555	1593	3523.84	2351.27	1172.57	1178.71
LOC384785	0.840493	1296	3687.88	2438.96	1248.92	1190.04
XM_194250	0.840429	1332	3670.05	2434.49	1235.56	1198.93
LOC546052	0.840428	1480	3587.73	2402.98	1184.75	1218.23
LOC215678	0.840411	1141	3771.04	2502.45	1268.6	1233.85
Olfr538	0.840206	342	4321.95	2481.36	1840.59	640.776
BB459535	0.840196	1389	3639.31	2203.38	1435.93	767.452
D5Ertd605e	0.840084	1865	3378.76	2213.89	1164.86	1049.03
Ildr1	0.839715	1776	3427.58	2210.21	1217.37	992.835
Cops4	0.839519	1143	3766.43	2282.98	1483.45	799.535
Tacstd1	0.839311	1588	3526.68	2313.41	1213.26	1100.15
LOC433706	0.839242	1160	3758.44	2492.69	1265.75	1226.94
Lactb	0.839238	2645	3015.86	239.144	2776.72	-2537.58
Csrp1	0.839084	1426	3618.03	2203.41	1414.62	788.789
Def8	0.839056	1606	3517.43	2215.66	1301.78	913.885
Ifrd2	0.83904	1625	3509.77	2199.76	1310.01	889.748
BE953691	0.839018	2548	3062.14	237.681	2824.46	-2586.77
Rpl7a	0.838895	1219	3730.89	2469.61	1261.28	1208.33
Lap3	0.838702	1169	3754.32	2264.49	1489.83	774.653
XM_357277	0.838495	1220	3729.85	2214.57	1515.28	699.295
XM_356649	0.838309	1182	3747.8	2487.42	1260.38	1227.04
Tmem98	0.838251	1699	3472.38	2292.09	1180.3	1111.79
LOC544741	0.838205	1444	3605.39	2367.61	1237.78	1129.83
Wfdc1	0.83806	1913	3348.31	2233.95	1114.35	1119.6
Gm394	0.838015	1399	3632.27	2296.96	1335.31	961.647
Zfp217	0.837884	1273	3702.74	2366.97	1335.77	1031.2
LOC433383	0.837869	1197	3740.96	2485.43	1255.53	1229.9
Mtx2	0.837806	1430	3616.75	2228.09	1388.66	839.426
Parp14	0.83779	2499	2046.54	300.232	1746.3	-1446.07
Sgcb	0.837681	1084	3807.21	2375.11	1432.1	943.017
NegCont_333	0.83765	3317	2787.62	236.295	2551.32	-2315.03
Casq2	0.837295	1895	3357.17	2136.25	1220.92	915.328
Tmco3	0.837198	1394	3635.82	2198.01	1437.82	760.193
mCT154398	0.837165	1104	3798.16	2290.95	1507.21	783.741
mCT155099	0.837113	1552	3545.39	2374.38	1171	1203.38
Ntrk2	0.837019	1460	3599.14	2168.98	1430.16	738.823
Ndufc1	0.836996	813	1513.15	84.5721	1428.58	-1344.01
Slc30a4	0.836688	1637	3500.74	2246.73	1254	992.732
Eif3s6ip	0.836641	3049	2872.22	229.13	2643.09	-2413.96
XM_138040	0.836609	1167	3754.64	2490.4	1264.24	1226.16
Khsrp	0.836554	2990	2892.34	331.923	2560.42	-2228.5
mCT156549	0.836548	1404	3629.3	2393.23	1236.07	1157.17
Gpr177	0.836429	1566	3540.05	2251.18	1288.87	962.304
XM_354822	0.836375	1595	3522.96	2151.15	1371.81	779.337
Cd151	0.836279	3112	2850.7	238.256	2612.45	-2374.19
Yipf7	0.836217	1708	3466.79	2147.82	1318.96	828.86
Gm1026	0.83576	1562	3541.73	2325.97	1215.75	1110.22
LOC381754	0.83545	496	4186.51	2302.36	1884.15	418.21
Olfr519	0.835432	1442	3607.17	2273.99	1333.19	940.797
XM_126851	0.835343	1512	3574.8	2344.76	1230.04	1114.73
Slc4a10	0.835064	1346	3657.99	2213.64	1444.35	769.286
BC030499	0.835043	1756	3441.85	2215.6	1226.25	989.355
Angptl2	0.834942	1386	3641.53	2247.35	1394.18	853.166
Cyln2	0.834927	3716	2675.73	242.362	2433.37	-2191.01
Cd164l2	0.834897	1633	3502.73	2257.87	1244.86	1013.01
MGC118150	0.834867	1353	3655.51	2386.28	1269.23	1117.05
Dscr1	0.834832	1181	3749.4	2216.65	1532.75	683.897
Spt1	0.834696	1465	3596.82	2245.93	1350.88	895.052
mCT154593	0.834638	577	4122.18	2330.93	1791.25	539.685
LOC383308	0.834439	1212	3732.67	2471.63	1261.04	1210.59
Ndufb9	0.834437	971	3870.97	2369.38	1501.6	867.783
LOC245391	0.834319	1649	3497.36	2370.11	1127.26	1242.85
Ard1	0.834099	1272	3702.94	2327.75	1375.18	952.568
Tor1a	0.833789	1634	3502.43	2162.02	1340.41	821.607
Txndc12	0.833746	1274	3700.07	2316.33	1383.74	932.591
XM_195263	0.833644	1099	3800.01	2470.59	1329.42	1141.18
NegCont_928	0.833611	2387	3120.12	337.047	2783.08	-2446.03
Dennd2a	0.833608	1941	3337.74	327.367	3010.37	-2683.01
Sprr2g	0.833547	1524	3566.57	2372.23	1194.34	1177.89
Glrx2	0.833535	1466	3596.37	2266.1	1330.26	935.842
Rps26	0.833426	1255	3713.99	2421.26	1292.72	1128.54
Gm484	0.833379	1779	3425.66	2168.7	1256.96	911.737
Ndufb3	0.833361	1228	3726.37	2337.4	1388.96	948.443
AB056442	0.833277	1809	3406.42	2156.97	1249.45	907.515
Derl3	0.833267	951	3878.81	2263.64	1615.17	648.472
Kcnk16	0.833259	1320	3674.74	2183.87	1490.88	692.992
Uxs1	0.833046	1361	1180.45	31.5751	1148.87	-1117.3
LOC384254	0.832877	1470	3592.17	2430.23	1161.93	1268.3
Slc22a17	0.832762	1544	3553.5	2161.1	1392.4	768.701
Rpl15	0.832709	1476	3589.76	2419.3	1170.46	1248.84
mCT50800	0.832644	1123	3788.92	2441.74	1347.18	1094.57
Wipi1	0.83244	1648	3497.89	2281.21	1216.68	1064.53
Mrps10	0.832282	1493	3583.57	2187.48	1396.09	791.395
Acot11	0.832061	1375	3644.96	2191.48	1453.48	738.005
Olfr1280	0.831983	1310	3679.67	2310.85	1368.82	942.025
Prmt3	0.831904	3259	3678.49	2188.94	1489.55	699.387
Gpr172b	0.831786	1523	3566.73	2160.39	1406.34	754.052
mCT51034	0.831636	940	3888.09	2417.06	1471.04	946.023
LOC625603	0.831559	1179	3750.35	2453.52	1296.83	1156.69
Lass2	0.831555	1314	3677.04	2197.63	1479.41	718.225
Rpl19	0.831527	1256	3713.52	2396.76	1316.76	1080
Slco1a5	0.83147	1515	3572.16	2297.89	1274.27	1023.62
Cav2	0.831468	1955	3331.8	2195.55	1136.25	1059.29
V1rh10	0.831462	1630	3507.2	2266.74	1240.46	1026.28
Eme1	0.831395	1468	3595.27	2278.03	1317.24	960.795
Ccng1	0.831265	1365	3648.75	2207.43	1441.31	766.118
mCT155957	0.831256	1704	3470.41	2247.74	1222.67	1025.06
Dkk1	0.831165	1580	3533.97	2282.27	1251.7	1030.56
Fuca2	0.831134	1367	3646.73	2216.31	1430.42	785.892
Mrpl4	0.83112	1697	3584.95	2178.81	1406.14	772.663
Ccdc63	0.831067	1674	3487.19	2289.81	1197.38	1092.44
Arhgdig	0.830912	1686	3482.8	2180.54	1302.26	878.278
Ndfip2	0.830682	1635	3501.73	2210.49	1291.23	919.259
Gp6	0.830409	1678	3485.68	2293.65	1192.03	1101.62
Rps21	0.830303	1201	3739.38	2334.8	1404.59	930.209
Rpe65	0.830282	1441	3608.28	2269.5	1338.78	930.72
Surf1	0.830233	2385	3120.67	38.1871	3082.49	-3044.3
LOC435687	0.830164	1501	3581.32	2399.57	1181.75	1217.81
Rint1	0.830042	1451	3603.73	2184.9	1418.83	766.07
Olfr859	0.83004	760	3999.77	2306.83	1692.93	613.898
mCT154116	0.829939	1518	3571.35	2405.08	1166.27	1238.81
LOC432721	0.82976	1199	3740.27	2410.53	1329.74	1080.8
Ada	0.82972	1093	3802.55	2194.57	1607.98	586.588
AI790205	0.829705	1643	3498.61	2243.07	1255.53	987.538
mCT186233	0.829593	1993	3310.52	2158.86	1151.66	1007.2
Tmem141	0.829584	1455	3601.05	2247.77	1353.28	894.489
Psca	0.829573	1659	3493.49	2162.6	1330.88	831.721
Tmem108	0.829372	2180	3217.49	2116.5	1100.99	1015.5
Niban	0.8293	1317	3675.78	2161.5	1514.29	647.207
mCT14765	0.829268	1431	3616.69	2404.15	1212.54	1191.61
Cngb1b	0.829029	1610	3515.98	2172.98	1343	829.977
Nudt18	0.828978	1419	3623.25	2172.68	1450.58	722.102
Farp2	0.828938	1321	3674.73	2160.15	1514.58	645.57
Gm1304	0.828905	1026	3839.03	2278.1	1560.93	717.174
Olfr1477	0.828737	1567	3539.48	2140.2	1399.28	740.926
XM_193262	0.828611	1543	3554.51	2322.42	1232.09	1090.33
Cdc16	0.828496	1617	3512.9	2238.94	1273.96	964.98
Slc17a5	0.82831	1743	3449.27	2162.23	1287.04	875.183
Ndufa9	0.828309	1081	3808.19	2279.86	1528.33	751.529
LOC436054	0.828288	1621	3511.78	2278.7	1233.09	1045.61
Me2	0.828282	1658	3493.51	2133.45	1360.06	773.387
Zp3	0.828252	478	4199.6	2338.96	1860.65	478.313
Cgrrf1	0.828178	1548	3552.41	2286.68	1265.74	1020.94
Gldc	0.828154	1525	3566.17	2211.52	1354.66	856.858
Ndufa11	0.828002	517	4161.66	2322.9	1838.77	484.13
Olfr293	0.827983	1176	3751.35	2280.67	1470.69	809.981
Rab9b	0.827956	1747	3446.93	2124.11	1322.82	801.283
Denr	0.827936	1772	3429.45	2157.2	1272.26	884.936
Dnajc12	0.827887	1627	3509.37	2174.68	1334.69	839.995
Slc9a9	0.82784	1388	3639.88	2152.04	1487.84	664.201
Tsg101	0.827787	1667	3489.17	2226.93	1262.24	964.696
Slc16a8	0.827784	1662	3492.87	2176.3	1316.56	859.743
Cd40	0.827748	1800	3411.88	2255.78	1156.1	1099.68
mCT66778	0.827716	1102	3799.55	2186.89	1612.65	574.239
Olfr982	0.827574	1329	3671.02	2245.42	1425.6	819.823
Tbrg3	0.827536	1489	1385.3	316.427	1068.87	-752.447
mCT51612	0.827437	1538	3558.44	2380.57	1177.88	1202.69
LOC433716	0.827381	2676	3004.83	234.777	2770.05	-2535.27
Olfr1305	0.827341	1949	3333	2171.05	1161.95	1009.1
Dao1	0.827318	1003	3853.47	2185.3	1668.17	517.133
Col5a1	0.827227	2031	3288.61	2010.68	1277.93	732.754
Ppapdc3	0.827218	1277	3698.97	2172.32	1526.64	645.681
Tgoln2	0.827121	1302	3683.6	2151.55	1532.04	619.514
Akr1b3	0.827073	2222	3192.54	1756.21	1436.33	319.881
Rnf183	0.827064	1857	3382.27	2221.73	1160.54	1061.2
Galns	0.826952	1735	3451.77	2240.15	1211.62	1028.53
XM_356892	0.826925	1471	3591.28	2402.55	1188.73	1213.81
Olfr1024	0.826897	1433	3616.16	2159.99	1456.16	703.828
Tagln2	0.826692	1587	3527.14	2254.17	1272.98	981.187
Gm1067	0.826679	1875	3372.78	2117.08	1255.7	861.385
Cntn3	0.826589	1411	3626.22	2173.5	1452.72	720.777
Lgmn	0.82639	1555	3544.49	2190.69	1353.79	836.896
Stra6	0.826372	1192	3743.04	2278.44	1464.6	813.838
Cap2	0.826363	1873	3373.71	2147.33	1226.38	920.953
LOC384682	0.826278	1079	3808.49	2380.29	1428.2	952.095
Deaf1	0.82607	1406	3628.79	2200.28	1428.52	771.757
LOC432981	0.825896	910	3908.26	2330.71	1577.55	753.166
BC021367	0.825875	1651	3496.7	2124.68	1372.03	752.651
Tnfsf15	0.825862	1396	3634.74	2277.05	1357.69	919.356
Ganab	0.825762	1934	3341.72	2084.57	1257.15	827.414
Tbrg1	0.825494	1713	3464.72	2094.92	1369.8	725.112
Nkiras1	0.82546	1231	3725.58	2157.34	1568.24	589.101
Zdhhc24	0.825177	1327	3672.53	2310.72	1361.81	948.908
Ccdc83	0.825086	1527	3565.46	2253.41	1312.05	941.359
Ctsl	0.824605	2543	3064.24	1905.18	1159.07	746.112
XM_124829	0.824303	1420	3622.95	2402.78	1220.17	1182.6
Rps8	0.824143	1350	3656.94	2344.58	1312.36	1032.21
Six6	0.82402	1500	3581.47	2221.32	1360.15	861.165
mCT51272	0.8239	927	3897.05	2307.86	1589.19	718.675
BB091436	0.823601	1303	3683.45	2137.58	1545.87	591.706
Acy1l2	0.823487	1728	3453.79	2121.38	1332.4	788.978
XM_134284	0.8234	1700	3471.83	2271.03	1200.8	1070.22
ENSMUST00000043440	0.823357	1326	3672.59	2213.16	1459.44	753.718
XM_355769	0.823345	1456	3600.78	2350	1250.78	1099.23
Fsd2	0.823252	1540	3557.1	2215.76	1341.33	874.428
mCT50852	0.823162	1246	3717.75	2388.84	1328.91	1059.93
Amph	0.822701	1530	3562.34	2140.53	1421.81	718.723
D13Ertd297e	0.822576	1806	3407.76	2157.95	1249.81	908.139
Nt5m	0.822555	1158	3758.91	2202.66	1556.25	646.402
AK028278	0.822488	1730	3453.55	2122.33	1331.22	791.111
NegCont_292	0.822467	831	3960.95	2178.71	1782.24	396.465
Tm2d1	0.822435	1421	3620.58	2290.4	1330.18	960.214
XM_123604	0.822268	1407	3628.56	2205.11	1423.46	781.649
Psma2	0.82224	1440	3608.86	2154.03	1454.82	699.21
LOC238766	0.822203	1546	3553.24	2355.58	1197.66	1157.92
Prss23	0.822154	2015	3295.5	2029.73	1265.77	763.959
Atp6ap1	0.822143	1665	3491.26	2138.34	1352.93	785.412
LOC328964	0.822138	1483	3587.17	2338.35	1248.82	1089.53
Vax1	0.822135	2414	3110.99	322.222	2788.77	-2466.55
Mrpl12	0.822061	1291	3690.17	2202.23	1487.94	714.288
Limk1	0.821971	1579	3534.51	2123.23	1411.28	711.954
NegCont_845	0.821807	1570	3537.58	2171.98	1365.59	806.393
Spred3	0.821799	1914	3348.01	2140.53	1207.48	933.056
BC033606	0.821603	1458	3600.07	2150.11	1449.96	700.148
Ckap1	0.821579	1439	3609.55	2188.57	1420.97	767.6
Tas2r131	0.821471	3757	2662.95	331.841	2331.11	-1999.27
Sdf2l1	0.821459	926	3899.95	2279.02	1620.92	658.099
mCT4537	0.82141	1457	3600.54	2363.56	1236.98	1126.58
Golt1a	0.82126	3589	2713.27	235.759	2477.51	-2241.76
E2f2	0.821152	1049	3823.71	2536.19	1287.53	1248.66
Acot9	0.821033	1701	3471.53	2083.81	1387.72	696.087
NegCont_954	0.82103	2218	3198.59	228.128	2970.46	-2742.33
BB431727	0.821022	1438	3610.35	2076.38	1533.97	542.414
Igll1	0.820956	2108	3253.02	226.114	3026.9	-2800.79
AK080579	0.820864	2792	2966.49	327.993	2638.49	-2310.5
LOC329527	0.820821	1537	3558.72	2287.29	1271.43	1015.87
Abca4	0.820659	1316	3675.88	2255.54	1420.35	835.189
LOC245676	0.820623	1295	3688.01	2384.61	1303.4	1081.2
Ckmt1	0.820388	1721	3460.3	2054.95	1405.34	649.615
AY616753	0.820371	1908	3349.6	2090.83	1258.78	832.052
Hcfc1r1	0.820339	1347	3657.81	2152.08	1505.73	646.343
Alg12	0.820262	1112	3795.09	2297.26	1497.83	799.433
Calr	0.820259	661	4063.92	2234.1	1829.81	404.289
LOC545442	0.820194	1171	3753.92	2140.97	1612.95	528.017
Derl1	0.820188	1422	3620.47	2111.89	1508.58	603.317
mCT175766	0.820123	1447	3604.53	2360.34	1244.19	1116.15
Tpst2	0.820096	3433	2757.21	223.494	2533.72	-2310.22
Clcnkb	0.819801	1117	3791.03	2318.81	1472.23	846.582
D11Bwg0434e	0.819639	1250	3716.46	2231.51	1484.95	746.566
Myl3	0.819558	1830	3393.56	2170.88	1222.69	948.192
LOC232745	0.819468	1519	3570.37	2337.81	1232.57	1105.24
Dusp22	0.819446	1534	3559.74	2181.9	1377.84	804.054
XM_355809	0.81942	1629	3507.68	2337.32	1170.35	1166.97
Arl1	0.819361	1858	3382.19	2095.65	1286.54	809.115
BB327186	0.819355	1663	3491.41	2275.91	1215.5	1060.41
Spg20	0.819226	1611	3515.93	2118.09	1397.84	720.246
Arhgef3	0.819213	1903	3351	2100.35	1250.65	849.704
mCT61481	0.819178	1244	3718.4	2279.99	1438.41	841.575
LOC383094	0.819035	1585	3527.53	2168.66	1358.87	809.789
Fbxl15	0.81901	1623	3510.03	2095.9	1414.13	681.773
Mospd3	0.818921	1275	3699.29	2231.36	1467.93	763.423
Mrps15	0.818894	2057	3272.94	317.718	2955.22	-2637.5
Pgs1	0.81884	1363	3650.94	2132.22	1518.72	613.499
LOC233992	0.81883	1463	3597.81	2384.99	1212.82	1172.17
mCT155803	0.818815	1147	3764.28	2279.81	1484.48	795.328
Foxq1	0.818778	1956	1344.51	100.439	1244.07	-1143.63
Mapk1ip1	0.81875	3670	2687.61	111.624	2575.99	-2464.36
Pax5	0.818685	851	3944.79	2213.49	1731.3	482.189
LOC382844	0.818583	929	3895	2256.52	1638.47	618.048
Cxx1b	0.818344	1805	3408.25	2049.21	1359.04	690.169
D12Ertd123e	0.818319	2033	3288.4	2172.32	1116.08	1056.24
Aanat	0.818256	1323	3673.3	227.83	3445.47	-3217.64
D4Ertd335e	0.818109	2113	3250.25	2126.96	1123.3	1003.66
LOC385977	0.817988	1695	3475.23	2319.82	1155.41	1164.42
Rpl28	0.817689	1368	3646.67	2345.56	1301.11	1044.45
Cgb	0.817636	2318	3151.92	219.153	2932.76	-2713.61
Stard3nl	0.817618	1749	3444.35	2078.58	1365.77	712.818
NegCont_589	0.817582	2250	3182.46	228.422	2954.03	-2725.61
LOC243823	0.817519	1819	3400.27	2160.63	1239.63	921.001
LOC545172	0.817405	1613	3515.54	2321.43	1194.11	1127.32
Slc13a2	0.817404	1761	3436.58	2113.6	1322.98	790.622
Gimap9	0.817375	962	3874.36	2251.21	1623.15	628.051
Rps6	0.81728	1892	3359.92	2171.27	1188.65	982.618
LOC233991	0.817235	1799	3411.95	2296.39	1115.56	1180.83
Mcts1	0.817194	2341	3143.72	2101.78	1041.94	1059.84
AU022754	0.81707	1733	3452.18	2259.77	1192.41	1067.36
Atp5k	0.817068	691	4044.06	2354.29	1689.77	664.513
LOC432561	0.817044	1462	3597.94	2142.65	1455.3	687.347
XM_123814	0.817043	1601	3520.92	2324.15	1196.76	1127.39
Gadd45b	0.81701	3226	2817.05	112.382	2704.66	-2592.28
AB211064	0.816991	1526	3565.71	2163.45	1402.27	761.181
Elmo2	0.816985	2051	3275.08	2066.58	1208.5	858.079
Ndufb2	0.816788	770	3990.68	2260.34	1730.34	530.001
Tm9sf2	0.816736	1754	3442.55	2119.01	1323.54	795.466
Gm792	0.816617	1039	3827.29	2251.17	1576.12	675.05
ENSMUST00000000012	0.816512	1443	3606.51	2355.98	1250.53	1105.46
Syt3	0.816412	1554	3544.59	2083.48	1461.12	622.36
Cdh15	0.816204	1666	3489.72	2082.92	1406.8	676.126
Slc35a2	0.816172	1673	3487.63	2196.53	1291.11	905.423
Sco1	0.816002	2199	3209.13	2000.78	1208.35	792.433
XM_358101	0.815816	1967	3325.36	2131.56	1193.8	937.766
Neud4	0.815694	1054	3234.73	1887	1347.74	539.265
Slc13a4	0.815477	1048	3824.26	2244.99	1579.27	665.726
Rbm3	0.815244	2050	3494.86	2238.17	1256.69	981.473
Rpl5	0.815154	1940	3338.92	2267.88	1071.04	1196.84
mCT165084	0.81513	1364	3650.06	2284.87	1365.19	919.688
C1qa	0.815057	1560	3542.11	2176.69	1365.42	811.268
BB118513	0.815001	1508	3576.43	321.302	3255.12	-2933.82
Pold4	0.81493	1647	3498.15	2229.17	1268.98	960.185
Sil1	0.814922	108	4574.06	3055.78	1518.28	1537.5
Trpv1	0.814847	2053	1148.21	201.57	946.636	-745.067
Adam22	0.814746	1930	3343.16	2023.52	1319.64	703.886
XM_357496	0.814723	1689	3481.14	2332.95	1148.19	1184.76
Aup1	0.814682	1298	3687.59	2165.47	1522.12	643.347
LOC432665	0.814665	1612	3515.75	2320.34	1195.41	1124.92
mCT154465	0.814561	1513	3574.75	2146.66	1428.09	718.573
Scyl1	0.814552	1924	3345.42	2054.01	1291.41	762.593
Akap3	0.814505	1568	3537.6	2082.3	1455.3	626.999
Pdyn	0.814441	1752	3442.96	2068.21	1374.75	693.467
Drap1	0.814439	1292	3689.51	2160.63	1528.87	631.761
mCT148700	0.814433	1813	3404	2093.61	1310.39	783.215
Rpl6	0.814331	1867	3378.37	2126.34	1252.04	874.299
Neb	0.814291	2390	3119.31	1850.75	1268.56	582.189
XM_354595	0.814228	1573	3536.73	2254.43	1282.3	972.125
XM_358932	0.81415	1619	3512.28	2326.07	1186.2	1139.87
Unc93b1	0.814073	1986	3315.92	2064.38	1251.54	812.846
LOC545545	0.813945	1716	3461.58	2270.47	1191.11	1079.36
Plod2	0.813866	1824	3398.74	2079.28	1319.46	759.824
Tubgcp2	0.813851	2097	3257.71	2033.02	1224.68	808.34
Pigb	0.813743	1453	3602.87	2187.29	1415.58	771.716
LOC240750	0.813728	1981	3318.88	2115.85	1203.03	912.815
Smyd4	0.813542	2714	2990.26	219.39	2770.87	-2551.48
Muc6	0.813461	1553	3544.67	2231.98	1312.69	919.29
NegCont_956	0.813408	1393	3635.9	2256.11	1379.79	876.325
Txndc5	0.813325	1835	3391.51	2045.09	1346.42	698.669
LOC433141	0.813262	1550	3545.76	2264.29	1281.47	982.82
LOC214738	0.813252	1970	3323.65	2162.8	1160.85	1001.94
Pqbp1	0.813173	1811	3405.83	2089.73	1316.1	773.628
Nalp14	0.813163	1797	3412.32	2194.16	1218.17	975.989
Bet1l	0.813101	1402	3630.08	2146.59	1483.49	663.103
LOC212753	0.813039	442	4230.13	2260.61	1969.52	291.09
Exosc3	0.812996	2600	1518.03	46.3679	1471.66	-1425.29
XM_193911	0.81299	1496	3582.75	2298.92	1283.83	1015.08
Gm1574	0.812963	1978	3319.42	2039.49	1279.93	759.556
Car5b	0.812625	1053	3822.97	2256.04	1566.93	689.11
Tcrb	0.812469	1492	3584.1	2162.39	1421.72	740.667
Tmem16k	0.812379	1838	3389.57	2122.09	1267.48	854.613
Bag1	0.812256	1745	3448.88	2144.76	1304.12	840.647
Gm739	0.812255	1624	3509.8	2161.96	1347.84	814.113
LOC240289	0.812172	1565	3540.22	2097.99	1442.23	655.755
LOC235424	0.812025	1790	3420.45	2297.22	1123.23	1174
AV312707	0.811974	1481	3587.48	2304.27	1283.2	1021.07
Nipa2	0.811786	1896	3355.43	2125.31	1230.12	895.194
Tas2r119	0.811692	1990	3315.5	2082.21	1233.29	848.919
Olfr215	0.811663	1755	3442.25	315.113	3127.14	-2812.03
LOC268300	0.811659	1413	3625.42	2308.44	1316.98	991.469
Lin7b	0.811599	1999	3306.47	1996.19	1310.28	685.908
Cnnm4	0.811279	2026	3291.13	2112.49	1178.64	933.854
Olfr524	0.811273	1293	3688.56	2256.89	1431.68	825.212
XM_358162	0.811207	1879	3369.39	2131.63	1237.76	893.866
AK029564	0.811127	2264	3177.01	2081.86	1095.16	986.698
Gpd1	0.811064	1561	3542.09	2098.2	1443.89	654.306
Olfr807	0.811012	1791	3419.35	2247.97	1171.38	1076.59
D8Bwg1414e	0.810971	1341	3663.12	2070.23	1592.89	477.333
Ddah1	0.810904	1794	3414.87	2187.96	1226.91	961.056
Rps11	0.810891	1464	3597.57	2287.56	1310.01	977.541
Atp13a1	0.810669	1000	3854.29	2126.16	1728.13	398.025
Grpel1	0.810576	1510	3575.25	2153.43	1421.81	731.62
Slc44a1	0.810538	2005	3302.79	2069.13	1233.66	835.461
XM_136685	0.810466	1672	3487.65	2313.06	1174.6	1138.46
LOC436081	0.810401	1282	3695.21	2271.19	1424.02	847.169
Mgea6	0.810389	1380	3643.12	2075.52	1567.59	507.934
Spnb1	0.810348	3923	2620.84	233.206	2387.64	-2154.43
Nme2	0.810316	2048	3277.81	2104.26	1173.55	930.717
XM_354607	0.810283	1997	3306.65	2228.35	1078.3	1150.05
Enpp2	0.81014	2112	3250.74	2065.3	1185.44	879.856
Mrpl33	0.81013	1233	3723.62	2275.46	1448.16	827.295
Cox7a2	0.810127	1146	3764.78	2265.95	1498.83	767.118
Zic3	0.810091	1850	3386.17	2132.51	1253.66	878.849
Mageb18	0.809886	2127	3243.86	2072.4	1171.46	900.946
Hrc	0.809674	2024	3291.58	2109.82	1181.77	928.054
C78810	0.809588	1904	3350.76	2088.4	1262.36	826.04
mCT162494	0.809582	1810	3406.4	2127.06	1279.35	847.709
Ctsd	0.809514	1559	3542.51	222.355	3320.16	-3097.8
Slc1a5	0.809368	3769	2661.29	228.907	2432.39	-2203.48
Noxo1	0.809333	2288	3164.36	1993.43	1170.94	822.492
Psma5	0.809327	1788	3421.14	2085.99	1335.14	750.848
XM_143314	0.809326	1472	3590.03	2304.46	1285.57	1018.88
mCT49369	0.809286	1670	3488.92	2234.62	1254.3	980.324
LOC384704	0.809154	1607	3517.09	2159	1358.09	800.911
Jagn1	0.808825	1243	3719.41	2232.51	1486.91	745.6
Gm582	0.808811	1475	3589.78	2190.32	1399.46	790.855
Slc29a1	0.808806	1984	3316.24	2046.12	1270.12	776.002
Nifun	0.808729	1387	3640.16	2059.7	1580.46	479.239
Gucy2g	0.808657	2244	3183.19	2073.21	1109.98	963.224
Mrps12	0.808579	1450	3604.29	2107.22	1497.06	610.161
Tub	0.808523	1936	3340.73	2179.28	1161.45	1017.82
Ldlrad3	0.808104	644	4080.41	2130.5	1949.91	180.583
Ysk4	0.80796	1853	3385.16	1996.78	1388.37	608.408
Cd63	0.80785	1680	3484.65	2202.38	1282.27	920.116
LOC436058	0.807828	788	3980.79	2287.13	1693.66	593.474
D1Ertd471e	0.807735	1987	3315.87	2122.45	1193.42	929.025
LOC433625	0.807732	1682	3483.79	2090.15	1393.64	696.511
Asah3l	0.807693	2321	3149.73	1971.98	1177.75	794.23
LOC432801	0.807601	1768	3431.34	2233.5	1197.84	1035.67
LOC384084	0.807593	979	3866.97	2313.76	1553.21	760.559
LOC219180	0.807536	1549	3546.25	2250.67	1295.58	955.088
Dusp6	0.807445	1822	3399.38	2196.44	1202.94	993.506
Phlda1	0.807334	2021	3292.46	2109.79	1182.68	927.111
Eif2s3x	0.807241	1656	3494.43	2191.52	1302.91	888.613
Rpl18a	0.80702	1736	3451.67	2282.68	1168.99	1113.69
Pfkfb1	0.806795	1982	3318.18	2119.58	1198.6	920.987
Olfr110	0.806794	1965	3325.6	2080.63	1244.97	835.663
Entpd6	0.806711	2060	3272.01	2055.97	1216.05	839.922
mCT145609	0.806601	1705	3469.92	2282.95	1186.97	1095.97
Ltb4r1	0.806505	1397	3634.56	2171.13	1463.43	707.704
mCT51625	0.80625	791	3979.54	2149.04	1830.5	318.545
Pex16	0.806131	1225	3726.76	2087.66	1639.1	448.556
Endogl1	0.80613	1712	3464.99	2080.82	1384.17	696.65
Polr3c	0.806004	1942	3336.74	2020.46	1316.28	704.174
mCT20200	0.805823	1578	3534.85	2255.86	1278.99	976.865
Alg8	0.805756	1348	3657.05	2166.28	1490.77	675.504
Carkl	0.805636	1723	3459.48	2035.75	1423.73	612.016
Pdcd1lg2	0.805478	2331	3147.27	319.824	2827.45	-2507.63
Hmbs	0.805443	1652	3496.38	2094.79	1401.58	693.21
LOC546164	0.805406	1688	3481.94	2260.52	1221.42	1039.1
NegCont_766	0.805375	1722	3460.21	2236.22	1223.99	1012.24
Vgll1	0.805283	2020	3292.87	2072.04	1220.83	851.205
XM_193969	0.80512	1740	3449.89	2263.39	1186.5	1076.9
Sox5	0.804761	1804	3410.64	2165.68	1244.96	920.718
NegCont_851	0.804761	1616	3513.26	2121.86	1391.39	730.47
Lipf	0.804739	2061	3271.02	1978.24	1292.78	685.457
Ephb2	0.804689	2290	1972.09	322.55	1649.54	-1326.99
Pitpnm1	0.804627	2336	3145.11	1977.09	1168.03	809.06
LOC433313	0.804532	2077	3265.45	2196.52	1068.93	1127.6
Hyal4	0.804447	1432	3616.34	2110.55	1505.79	604.756
Arcn1	0.804396	1271	3704.45	2112.21	1592.24	519.965
AK034704	0.804238	1482	3587.31	2155.97	1431.34	724.628
Eif3s3	0.804194	2082	3263.32	2097.04	1166.28	930.762
XM_130714	0.804102	2171	3221.02	2166.52	1054.5	1112.02
mCT53828	0.803916	1642	3498.77	2043.26	1455.51	587.749
LOC270362	0.803904	1001	3854.02	2312.24	1541.78	770.466
LOC384594	0.803889	1589	3526.09	2231.17	1294.92	936.245
Pex3	0.803842	3108	2852.06	226.11	2625.95	-2399.84
LOC216185	0.803745	1328	3671.86	2168.12	1503.74	664.375
S100a15	0.803492	1418	3624	2180.8	1443.2	737.592
Klrc1	0.803325	1352	3136.38	311.092	2825.29	-2514.2
AI115486	0.803272	1845	3386.74	2110.17	1276.57	833.592
Ngfrap1	0.803242	1928	3343.8	2107.23	1236.57	870.651
Ndufv1	0.803217	1758	3440.18	2056.18	1384	672.181
Chrna9	0.803148	1901	3352.42	2000.26	1352.16	648.108
Tnfrsf21	0.803061	1657	3493.59	2032.33	1461.26	571.07
XM_140164	0.802913	1605	3517.66	2222.28	1295.38	926.907
Casc4	0.802771	3184	2829.22	224.958	2604.26	-2379.3
Dhrs2	0.802552	1807	3407.43	2087.68	1319.74	767.941
LOC381550	0.80243	1584	3528.54	2245.92	1282.63	963.289
Psmb7	0.802252	1257	3712.91	2042.94	1669.97	372.967
LOC269432	0.802234	1759	3440.15	2237.5	1202.65	1034.84
BB204769	0.802185	2055	3273.83	2020.39	1253.44	766.946
Als2cr4	0.802018	1694	2334.79	938.48	1396.31	-457.827
C80283	0.801901	2704	2995.1	1993.43	1001.68	991.75
XM_356686	0.801856	1863	3378.85	2254.44	1124.41	1130.03
LOC545588	0.801803	1767	3431.4	2261.66	1169.74	1091.92
Tnfrsf12a	0.801668	1972	3323.39	2067.25	1256.14	811.101
XM_282887	0.801652	1741	3449.76	2121.69	1328.08	793.611
Mea1	0.801628	1620	3512.17	2055.15	1457.02	598.138
mCT167205	0.801611	1923	3345.47	2042.02	1303.45	738.574
Pgd	0.801549	1763	3434.18	1983.45	1450.73	532.721
Mrps34	0.801533	1898	3353.83	1978.4	1375.42	602.977
LOC383225	0.801344	1660	3492.99	2053.22	1439.78	613.438
Mrpl23	0.801205	911	3907.9	2256.46	1651.44	605.026
Rgs9	0.801158	2049	3275.97	1965.02	1310.95	654.077
Gale	0.800937	1737	3451.09	2090.92	1360.17	730.755
Ccdc88	0.800904	1796	3412.65	2015.3	1397.34	617.962
Tsfm	0.800895	1687	3482.29	2043.27	1439.03	604.237
NegCont_735	0.800655	1874	3373.47	2111	1262.47	848.529
MGC5739	0.800653	1511	3575.11	2113.72	1461.39	652.334
Slc24a3	0.800645	1751	3443.1	2039.84	1403.26	636.582
Gnas	0.800571	1782	2224.5	256.236	1968.26	-1712.03
Mrpl28	0.800487	1599	3521.91	2133.96	1387.95	746.012
NegCont_270	0.800294	3831	2645.57	223.799	2421.77	-2197.97
Prdm15	0.800188	2059	3272.3	2088.66	1183.64	905.028
LOC270499	0.800167	1711	3465.46	2286.28	1179.18	1107.1
LOC545600	0.80015	1598	3522.66	2314.84	1207.82	1107.02
