# Supplementary material for: A gene expression network analysis of the pancreatic islets from lean and obese mice identifies complement 1q like-3 secreted protein as a regulator of β-cell function
Source: Sci Rep. 2019 Jul 12;9:10119. doi: 10.1038/s41598-019-46219-3 (PMC6626003; doi:10.1038/s41598-019-46219-3)
Supplement: Supplementary file 3 — Dataset 2 [file 41598_2019_46219_MOESM3_ESM.xlsx]

## Sheet: Sheet1
Secreted protein gene list
SwissProt.reviewed:2351
1433S
3BP5L
3SA2A_NAJNA
3SA7_NAJNA
3SA8_NAJNA
3SA9_NAJNA
3SAA_NAJNA
60A_DROME
7B2_PIG
A16L1
A1AG1
A1AG2
A1AT
A1AT1_MOUSE
A1AT2_MOUSE
A1AT3_MOUSE
A1AT4_MOUSE
A1AT5_MOUSE
A1BG
A1BG_HORSE
A1BG_PIG
A2GL
A2MG
A4
A85B_MYCBO
AACT
AB17A
ABH15
ABHEA
ACBG2
ACBP
ACE
ACE_PANTR
ACE2
ACES
ACES_MOUSE
ACH1_BOMMO
ACSF2
ACSL5
ADA10
ADA12
ADA17_MOUSE
ADA18
ADA23
ADA28
ADA30
ADA32
ADA33
ADAM9
ADPGK
ADR1
ADR2
AEBP1_MOUSE
AEGP
AFAM
AGR2
AGR3
AGRA3
AGRE3
AGRF3
AGRG1
AGRG5
AGRL4
AGRP
AIF1L
AIMP1
AK1BA
ALBU
ALBU_BOVIN
ALBU_CANLF
ALG1
ALG2
ALK
ALKB7
ALL1_CANLF
ALL13_OLEEU
ALL2_BOVIN
ALL2_CANLF
ALL21_HORSE
ALL22_HORSE
ALL9_OLEEU
ALS
ALS3_CANAL
ALS9_CANAL
AMBP
AMGO3
AMNLS
AMTN
AN36A
ANF
ANGL1
ANGL2
ANGL3
ANGL4
ANGL5
ANGL6
ANGL7
ANGL8
ANGL8_MOUSE
ANGT
ANKH
ANO8
ANT3
ANXA1
ANXA2
ANXA2_MOUSE
AON_AZEFE
AP3A_BC279
AP3A_BCHK3
AP3A_BCRP3
AP3A_CVHSA
APA_MYCBP
APH1A
APH1B
API1_MYCTU
API2_MYCTU
APMAP
APOA1
APOA5
APOB
APOD
APOE
APOH
APOL6
ARAID
ARC3_CBDP
ARFA_MYCTU
ARMX3
ARSG
ARSJ
ARSK
ASPN
AT134
AT135
ATL1
ATL2
ATL3
ATL4
ATL5
ATRN
ATS1
ATS10
ATS12
ATS13
ATS14
ATS15
ATS16
ATS17
ATS18
ATS19
ATS2
ATS20
ATS3
ATS4
ATS5
ATS6
ATS7
ATS8
ATS9
AUGN
B2MG
B3GL1
B3GN3
B3GN4
B3GN9
B4GT4
B4GT7
BACE2
BAP31
BASI
BCAR3
BDH2
BDS1_ANTEL
BENG_HETBN
BEPA_BARHE
BET_FOAMV
BETA1_BETVU
BGAT_MOUSE
BGH3
BGL2_CANAL
BI2L2
BIPB_BURPS
BIPC_BURPS
BIPD_BURPS
BIRC7
BLG4_BLAGE
BMP15
BMP3
BMP8A_MOUSE
BMPER
BOC
BOLA1
BOLA3
BOPE_BURPS
BPI
BPIA1
BPIA2
BPIB1
BPIB2
BPIB3
BPIB4
BRD9
BRNP2
BSDC1
BSPH1
BSPH1_MOUSE
BSPH2_MOUSE
BSSP4
BTNL3
BTNL8
BTNL9
C163B
C16L2
C1GLC
C1QBP
C1QL2
C1QL3
C1QL4
C1QRF
C1QT1
C1QT2
C1QT3
C1QT5
C1QT6
C1QT8
C1T9A
C1T9B
C4BPA
C4BPA_RAT
C4BPB
C4BPB_RAT
C99L2
CA159
CACO1
CAD16
CAD19
CAD23
CAD24
CADH2
CADM3
CAH10
CAH11
CAH14
CALR
CALU
CAR18
CARP1_CANAL
CARP2_CANAL
CARP3_CANAL
CARP4_CANAL
CARP5_CANAL
CARP6_CANAL
CARP8_CANAL
CARP9_CANAL
CASC4
CASP4
CASPC
CATB
CATB_MOUSE
CATD
CATL1_MOUSE
CATL2
CB066
CB082
CBG
CBLN2
CBLN3
CBLN4
CBPA2
CBPA4
CBPQ
CC126
CCBE1
CCD70
CCD80
CCD80_DANRE
CCD80_MOUSE
CCDC3
CCL21
CCL26
CCL3_MOUSE
CCL4
CCL7
CCL8
CCNL1
CCW14_CANAL
CD14
CD14_MOUSE
CD166
CD177
CD209
CD276
CD320
CD59
CD5L
CD6
CD63
CDAN1
CDC45
CDCP1
CDHR4
CDHR5
CE046
CEA19
CEA20
CEA21
CEAM1
CELA1
CELA1_PIG
CEMIP
CEMIP_MOUSE
CERU
CETP
CF015
CF089
CFA36
CFAB
CFAH
CFAI
CFMA_ARTBC
CFMA_ASPFU
CFMB_ARTBC
CFMB_ASPFU
CFMC_ARTBC
CFMC_ASPFU
CGAT1
CGB3
CGB7
CH3L1
CH602_MYCTU
CHID1
CHIT1
CHLE
CHODL
CHPF2
CHRD
CHRD_MOUSE
CHSS1
CHSS2
CHST9
CHSTC
CHSTE
CILP1
CJ099
CK024
CKLF
CL12B
CL18B
CL19A
CLASR
CLC14
CLC1A
CLC1B
CLC2A
CLC3A
CLC4C
CLC4E
CLC4G
CLC4M
CLC7A
CLC9A
CLCA1
CLCA4
CLD1
CLD14
CLD17
CLD18
CLD2
CLD6
CLD8
CLDN1
CLFA_STAAE
CLFB_STAAE
CLM1
CLM4
CLM7
CLM9
CLMP
CLUS
CLUS_BOVIN
CMGA
CMGA_BOVIN
CMTD1
CN159
CNDP1
CNIH1
CNPY2
CNPY3
CNPY4
CNTN4
CNTP3
CO1A1
CO3
CO4A
CO4A2
CO4A3
CO4B
CO5
CO6
CO6A3
CO7
CO7A1
CO8A1
CO8A2
CO9
CO9_HORSE
COAC
COCH
COG7
COKA1
COL10
COL11
COLA1
COLL2
COMP
COPA
CORA1
CORT
CP054
CP089
CP20A
CP2S1
CP4FC
CP4X1
CP4Z1
CPED1
CPG1_PORGN
CPG2_PORGI
CPMD8
CPN2
CPVL
CPXM1
CPXM2
CQ099
CQ10A
CR1
CRDL2
CREG1
CREL1
CREL2
CRF
CRF1_ASPFU
CRH11_CANAL
CRHBP
CRHBP_RAT
CRIM1
CRLD1
CRLD2
CRLF1
CRMB_CWPXG
CRMB_VAR67
CRP
CRPI_PERAM
CRUM3
CSA1_CANAL
CSA2_CANAL
CSF2
CSMD1
CSN_ASPFM
CSPG2
CST9L
CTHR1
CTL3
CTL4
CUCM1_CUCME
CUZD1
CWC27
CXAR
CXCL7
CXL10
CXL11
CXL14
CXL16
CXL17
CYTA
CYTC
CYTL1
CYTN
D19L2
DAF
DAG1
DAND5
DB118
DB118_MACMU
DB119
DB123
DB127
DB129
DB132
DCC1
DDR1
DDRGK
DEF4
DERL1
DGAT2
DHB11
DHB13
DHB14
DHB7
DHH
DHR11
DHR13
DHRS3
DHRS4
DHRS7
DHRS9
DHRSX
DHSO
DIA1R
DIS_ECHOC
DJB11
DJB14
DJC10
DKK1
DKK2
DKK3
DKKL1
DLK2
DLL1
DLL4
DMKN
DMKN_MOUSE
DMP1
DMS2_PHYBI
DNAK_MYCTU
DNER
DNHD1
DNJB9
DNJC3
DOLK
DPEP2
DPEP3
DPP4
DPP5_TRIRU
DRAM2
DRAXI
DRS7B
DSPP_MOUSE
ECC1A_MYCTU
ECC1B_MYCTU
ECE1_CANAL
ECE2
ECEL1
ECM2
ECM33_YEAST
ECP
EDEM2
EFNA1
EFNA4
EGFL6
EGFL6_MOUSE
EGFL7
EGFL8
EGFR
ELAF
ELN
EMC10
EMC7
EMIL1
ENDD1
ENHO
ENKD1
ENPL
ENPP5
ENPP6
ENPP7
ENTP5
ENTP6
ENTP8
ENV_HV1C4
EP3B
EPDR1
EPGN
EPHA7
EPOR
ERAP1
ERBB3
ERLEC
ERLN2
ERO1A
ERP27
ERP29
ERP44
ESAM
ESFU3_ECO57
ESIB_ECOL6
ESPA_MYCTU
ESPB1
ESPI_MYCTU
ESPJ_MYCTU
EST3
EST4A
ESXA_MYCTU
ESXB_MYCTU
ESXK_MYCTU
ESXL_MYCTU
ESXV_MYCTU
EVA1C
EXB10_MAIZE
EXB11_MAIZE
EXE1_HELHO
EXE1_HELSU
EXE2_HELSC
EXE2_HELSU
EXE4_HELSC
EXE4_HELSU
EXG1_CANAL
EXG2_CANAL
EXPB1_MAIZE
EXPB1_ORYSJ
EXPB9_MAIZE
EYS
F131A
F150A
F150B
F151A
F151B
F159A
F172A
F174A
F175A
F180A
F198B
F19A5
F213A
FA10
FA12
FA20A
FA20C
FA26D
FA5
FA7
FA8
FA9
FA9_BOVIN
FACR1
FAM3B
FAM3D
FANK1
FAR1_ONCVO
FBCD1
FBE_STAEP
FBLN1
FBLN1_MOUSE
FBLN2
FBLN3
FBLN4
FBLN5
FBN1
FBN3
FBX8
FCAR
FCER2
FCG3B
FCN1
FCN2
FCRL2
FCRL5
FCRLA
FCSD1
FDSCP
FETA
FETUA
FETUA_BOVIN
FFAR2
FGF1
FGF1_CHICK
FGF13
FGF17
FGF18
FGF19
FGF2
FGF2_BOVIN
FGF2_CAVPO
FGF21
FGF22
FGF23
FGFP2
FGFP3
FGFR3
FGR41_CANAL
FGRL1
FHR1
FHR2
FHR3
FHR5
FIBB
FIBG
FIBIN
FICD
FINC
FINC_MOUSE
FKB11
FKB14
FKBP2_YEAST
FKBP7
FKRP
FLIC_SALPA
FLOWR
FLRT1
FLRT2
FLRT3
FMOD
FNBA_STAA8
FND3B
FNDC1
FNDC4
FOLR1
FOLR2
FSTL1_RAT
FSTL3
FSTL4
FSTL5
FUCO2
FUS_SENDZ
FXYD4
FXYD5
FXYD6
G6PI
G6PI_MOUSE
GABR1
GALA
GAS1_YEAST
GAS6
GAS6_MOUSE
GAS6_RAT
GBGT1
GBP1
GBP5
GDF2
GDF3
GDF5
GDF6_BOVIN
GDF6_MOUSE
GDPD2
GDPD5
GELE_ENTFA
GELS
GELS_PIG
GFOD2
GFRA3
GFRAL
GGH
GHITM
GHRL
GILT
GINM1
GKN1
GKN2
GL19_ORYSJ
GL8D1
GL8D2
GLB1L
GLBL2
GLDN
GLMP
GLT14
GLT15
GLYC_BRSVC
GLYC_HRSV1
GLYC_HRSV2
GLYC_HRSV3
GLYC_HRSV4
GLYC_HRSV5
GLYC_HRSV6
GLYC_HRSV7
GLYC_HRSV8
GLYC_HRSVA
GLYC_HRSVB
GLYC_HRSVL
GLYL_BOVIN
GNAS3
GNAS3_MOUSE
GNPTA
GOLM1
GOT1B
GP171
GP2
GPAT3
GPAT4
GPC4
GPC6
GPHRA
GPN2
GPN3
GPNMB
GPR78
GPRL1
GPX7
GPX8
GRAA
GREM1
GRM1B
GRM1C
GRN
GSG1
GSG1L
GSPB_STRGN
HAVR2_MOUSE
HBEAG_HBVF6
HCPA_HELPY
HCPC_HELPY
HCPE_HELPY
HCST
HDGR2
HECA2
HEG1
HEMA_I000F
HEMA_I000X
HEMA_I00A0
HEMA_I00A1
HEMA_I01A0
HEMA_I01A1
HEMA_I01A2
HEMA_I01A3
HEMA_I02A1
HEMA_I02A2
HEMA_I02A3
HEMA_I02A4
HEMA_I02A5
HEMA_I02A6
HEMA_I02A7
HEMA_I03A0
HEMA_I03A1
HEMA_I05A1
HEMA_I06A0
HEMA_I07A0
HEMA_I18A0
HEMA_I30A0
HEMA_I33A0
HEMA_I34A1
HEMA_I35A3
HEMA_I36A0
HEMA_I40A0
HEMA_I43A0
HEMA_I45A0
HEMA_I51A0
HEMA_I54A0
HEMA_I54A2
HEMA_I56A3
HEMA_I57A0
HEMA_I57A4
HEMA_I57A5
HEMA_I59A0
HEMA_I60A0
HEMA_I61A1
HEMA_I63A0
HEMA_I63A3
HEMA_I64A5
HEMA_I64A6
HEMA_I66A2
HEMA_I67A2
HEMA_I68A0
HEMA_I68A4
HEMA_I68A5
HEMA_I68A6
HEMA_I69A0
HEMA_I70A0
HEMA_I71A1
HEMA_I71A3
HEMA_I72A2
HEMA_I72A3
HEMA_I72A4
HEMA_I72A7
HEMA_I73A1
HEMA_I73A4
HEMA_I73A5
HEMA_I74A2
HEMA_I75A0
HEMA_I75A2
HEMA_I75A3
HEMA_I76A3
HEMA_I76A4
HEMA_I76A6
HEMA_I76A8
HEMA_I76AI
HEMA_I76AL
HEMA_I77A4
HEMA_I77A8
HEMA_I77A9
HEMA_I77AA
HEMA_I77AB
HEMA_I78A3
HEMA_I78A4
HEMA_I78A7
HEMA_I78A8
HEMA_I78A9
HEMA_I79A0
HEMA_I79A4
HEMA_I80A1
HEMA_I80A2
HEMA_I80A4
HEMA_I80AA
HEMA_I81A3
HEMA_I82A2
HEMA_I82A4
HEMA_I83A1
HEMA_I83A8
HEMA_I84A5
HEMA_I85A3
HEMA_I85A4
HEMA_I85A6
HEMA_I86A0
HEMA_I86A1
HEMA_I88A0
HEMA_I88A6
HEMA_I89A2
HEMA_I89A5
HEMA_I96A0
HEMA_I96A2
HEMA_I96A3
HEMA_I97A0
HEMA_I97A1
HEMA_INBAA
HEMA_INBBE
HEMA_INBBK
HEMA_INBBO
HEMA_INBEN
HEMA_INBF1
HEMA_INBF2
HEMA_INBF3
HEMA_INBF4
HEMA_INBF5
HEMA_INBF6
HEMA_INBF7
HEMA_INBF8
HEMA_INBF9
HEMA_INBFU
HEMA_INBGD
HEMA_INBGL
HEMA_INBHK
HEMA_INBHL
HEMA_INBHM
HEMA_INBIB
HEMA_INBID
HEMA_INBIN
HEMA_INBLE
HEMA_INBMD
HEMA_INBME
HEMA_INBNA
HEMA_INBNY
HEMA_INBOR
HEMA_INBP3
HEMA_INBP9
HEMA_INBSD
HEMA_INBSI
HEMA_INBSJ
HEMA_INBTE
HEMA_INBTF
HEMA_INBUS
HEMA_INBVI
HEMA_INBVK
HEMA_INBVL
HEMA_INBVM
HEMA_INBYB
HEMO
HEPC
HEPH
HGFL
HH_DROME
HHIP
HIPL1
HIPL2
HIS1
HIS3
HMGB1
HMGB1_BOVIN
HMGB1_RAT
HMGB2
HMR1
HPLN3
HPLN4
HPSE
HPT
HRCT1
HS3S2
HS3SA
HSP71_YEAST
HSP72_YEAST
HSPB6
HTR1A_DANRE
HTR1B_DANRE
HTRA1
HTRA1_BOVIN
HTRA3
HUGA_APIME
HUGA_DOLMA
HUNIN
HVCN1
HWP1_CANAL
HWP2_CANAL
HYR1_CANAL
I17RB
I17RC
I17RD
I17RE
I20RA
I20RB
I22R2
I27RA
I36RA
IAAB_HORVU
IBP1
IBP2
IBP3
IBP3_RAT
IBP4
IBP4_RAT
IBP5
IBP5_RAT
IBP6
IBP6_RAT
IBPL1
IC1
ICAM4
ICE2
ICIW2_WHEAT
IDE
IF
IFIH1
IFNA1
IFNA2
IFNE
IFNG
IFNK
IGA1_STRR6
IGA1_STRSA
IGA1A_STRPN
IGA1B_STREE
IGF1
IGF2
IGF2_MOUSE
IGF2_RAT
IGFL1
IGFL2
IGFL3
IGHA2
IGHM
IGLC3
IGS21
IGSF1
IGSF8
IHH
IL16
IL17B
IL17C
IL17D
IL1A
IL1A_CERAT
IL1A_MACMU
IL1A_RABIT
IL1FA
IL1RA
IL20
IL21R
IL22
IL23A
IL25
IL31R
IL36G
IL4
IL4RA
IL6
IL6_MOUSE
IL6RB
IL8
INLA_LISMO
INSL5
INSL6
INT1
IOVO_CHICK
IPA9_SHIFL
IPAB_SHIFL
IPAJ_SHIFL
IPSP
ISAA_STAA8
ISDA_STAA8
ISDA_STAAE
ISDA_STAAN
ISDA_STAAW
ISDB_STAAC
ISDB_STAAR
ISDB_STAAW
ISDC_STAAW
ISG15
ISG15_MOUSE
ISK2
ISK5
ISK6
ISK7
ISLR
ISLR2
ISM2
ITA10
ITA5
ITA7
ITAV
ITB1
ITB3
ITIH1
ITIH2
ITIH4
ITIH4_PIG
ITIH5
ITIH6
ITLN1
ITLN2
ITM2A
IZUM2
IZUM4
JAM1
JAM2
JAM3
JAML
K0319
K1324
KAX36_MESMA
KAX61_PANIM
KAZD1
KCNKH
KCP3
KCT2
KDEL1
KDEL2
KGX11_CENNO
KIF7
KIRR2
KIRR3
KLK11
KLK12
KLK13
KLK3
KLK4
KLK4_MOUSE
KLK5
KLK6
KLK7
KLK7_MOUSE
KLK8
KNG1
KTAP2
KTDAP
KV320
KVD28
KVD33
LACB_BOVIN
LACTB
LALBA
LAMA4
LAMA5
LAP1_TRIRU
LAP2_TRIRU
LAP4A
LATH
LAYN
LBP
LCAT
LCLT1
LCN15
LCN6
LCTL
LEF_BACAN
LEG1
LEG10
LEG1A_DANRE
LEP_HELPJ
LEPR
LERL1
LFTY1
LFTY2
LGEN_BOVIN
LGI1
LGI2
LGI3
LGI4
LGR6
LHPL1
LIGO1
LIGO2
LIGO4
LIN7B
LIPE
LIPP
LIPR1
LIPR2
LIRA2
LIRB1
LMA1L
LMA2L
LMBRL
LNX1
LOL2A_DANRE
LOL2B_DANRE
LOLB_LOLPR
LOPAP_LONON
LOX3A_DANRE
LOX3B_DANRE
LOXL2
LOXL3
LOXL3_MOUSE
LPQH_MYCTU
LPRI_MYCTU
LPXM2_SHIFL
LRC17
LRC18
LRC20
LRC25
LRC28
LRC31
LRC39
LRC3B
LRC4C
LRC8A
LRC8B
LRC8D
LRFN3
LRIG3
LRN4L
LRP10
LRP8
LRR70
LRRC3
LRRC4
LRRN1
LRRN2
LRRN3
LRRT1
LRRT3
LRRT4
LRSM1
LSHR_RAT
LTBP1
LTBP1_MOUSE
LTBP2
LTBP3
LTBP4
LUM
LUZP2
LY66C
LY6K
LY96
LYG1
LYNX1
LYPD1
LYPD2
LYPD3
LYPD4
LYPD5
LYPD6
LYPD8
LYVE1
LYZL1
LYZL5
LYZL6
M2K5_ARATH
MA1B1
MA20_PINMA
MA2B2
MAGT1
MANS1
MASP1
MASP2
MAT2B
MATN2
MATN3
MATN4_MOUSE
MBL2
MBTP1
MCPA_TRIRU
MDGA2
MEG11
MEGF6
MEGF9
MENT
MENTO
MEP1_TRIRU
MEP1B
MEP1B_MOUSE
MEP3_TRIRU
MEP4_TRIRU
MEPE
MESD
MET
MET7A
MET7B
MFAP5
MFD4A
MFSD5
MFSD7
MGT4B
MIA
MIA3
MIC26
MIC27
MIF
MIME
MINP1
MK
MK_RAT
MK14
MMP1
MMP12
MMP13
MMP2
MMP27
MMP28
MMRN1
MO2R1
MOGT3
MOXD1
MP83_MYCBO
MPAL1_LOLPR
MPZL1
MPZL2
MPZL3
MSLN
MSMB
MSP_MESAU
MSRB3
MTCH1
MTNA
MUC1
MUC13
MUC15
MUC20
MUC21
MUCL1
MUP_RAT
MUP6_MOUSE
MYADM
N2DL2
N2DL4
NA281_NEMVE
NAA60
NAMPT
NAR5
NB5R1
NBEL2
NBL1
NCEH1
NCHL1
NDNF
NDST3
NDUBB
NEF_HV112
NEF_HV190
NEF_HV192
NEF_HV193
NEF_HV196
NEF_HV197
NEF_HV19N
NEF_HV1A2
NEF_HV1AN
NEF_HV1B1
NEF_HV1B8
NEF_HV1B9
NEF_HV1BN
NEF_HV1BR
NEF_HV1EL
NEF_HV1ET
NEF_HV1H2
NEF_HV1H3
NEF_HV1J3
NEF_HV1JR
NEF_HV1LA
NEF_HV1LW
NEF_HV1M2
NEF_HV1MA
NEF_HV1MN
NEF_HV1MP
NEF_HV1MV
NEF_HV1ND
NEF_HV1OY
NEF_HV1RH
NEF_HV1S1
NEF_HV1S2
NEF_HV1S3
NEF_HV1S9
NEF_HV1SC
NEF_HV1SE
NEF_HV1U4
NEF_HV1V9
NEF_HV1VI
NEF_HV1Y2
NEF_HV1YB
NEF_HV1YF
NEF_HV1Z2
NEF_HV1Z6
NEF_HV1Z8
NEF_HV1ZH
NEGR1
NELL1
NELL2
NET1
NETO2
NFIP1
NFIP1_MOUSE
NGAL
NGAL_MOUSE
NGF_MOUSE
NICA
NLGNX
NLRC4
NLS1
NOE1
NOE2
NOE3
NOGG
NOT1A_DANRE
NOTU2_DANRE
NOTUM
NPC2
NPNT
NRCAM
NRM
NRN1L
NRROS
NSP4_ROT41
NSP4_ROTAD
NSP4_ROTAM
NSP4_ROTB2
NSP4_ROTBU
NSP4_ROTGA
NSP4_ROTH1
NSP4_ROTH2
NSP4_ROTH3
NSP4_ROTH4
NSP4_ROTH5
NSP4_ROTH6
NSP4_ROTH7
NSP4_ROTHC
NSP4_ROTHD
NSP4_ROTHK
NSP4_ROTHL
NSP4_ROTHM
NSP4_ROTHO
NSP4_ROTHP
NSP4_ROTHS
NSP4_ROTHT
NSP4_ROTHV
NSP4_ROTHW
NSP4_ROTJ1
NSP4_ROTKU
NSP4_ROTMB
NSP4_ROTP5
NSP4_ROTS1
NSP4_ROTWI
NSP4_ROTYO
NTNG1
NTNG2
NTRI
NUDT9
NXPE3
NXPE4
NXPH3
NXPH4
O10W1
OBP2B
OIT3
OLFL1
OLFL3
OLFM4
OLM2A
OMD
OPT
ORYZ_ASPFC
ORYZ_ASPFN
ORYZ_ASPFU
OSTC2_MOUSE
OSTCN
OSTCN_RAT
OSTM1
OSTP
OSTP_RAT
OTO1A_DANRE
OTOAN
OTOR
OXLA
OXLA_NAJAT
P3H1
P4HA2
P4HA3
PA11_VESVE
PA12A_VESVE
PA12B_VESVE
PA2AH_CROVV
PA2B8_DABRR
PA2BA_CRODU
PA2BC_CRODU
PA2G5
PA2G5_MOUSE
PACA
PACA_SHEEP
PADC1
PAG_BACAN
PAG15
PAI2
PAMR1
PANX1
PAOX
PAPE_ECOLX
PAPF_ECOLX
PAPG_ECOLX
PAPK_ECOLX
PAPP1
PAPP1_MOUSE
PAPP2
PARM1
PATE2
PATE3
PATE4
PATOX_PHOAA
PCD12
PCDA1
PCDA6
PCDAA
PCDBA
PCDBD
PCDGC
PCOC2
PCSK4
PCSK5
PCSK6
PCYOX
PCYXL
PDC6I
PDGFA
PDGFC
PDGFD
PDIA1
PDIA6
PDXL2
PDZ11
PDZD2
PE35_MYCTU
PEBP4
PEF1
PEPA_PIG
PEPC
PEPT1_DERFA
PEPT1_DERMI
PERP
PG12A
PG33_MYCTU
PG61_MYCTU
PGA10_CANAL
PGA18_CANAL
PGA25_CANAL
PGA47_CANAL
PGA7_CANAL
PGAP1
PGAP3
PGCB
PGLT1
PGRP1
PGRP2
PGRP3
PGRP4
PGS1
PHBP_UNKP
PHIPL
PHLC_CLOP1
PHLC1_CLOPE
PHLD
PHLD_RAT
PI15
PI16
PIANP
PIBF1
PIGG
PIGO
PIGS
PIGT
PIGU
PIPB2_SALPA
PK1L1
PKDCC
PLCC
PLCD
PLD4
PLDX1
PLGA
PLIN2
PLMN
PLXA2
PLXA4
PLXB1
PMEL
PMGT1
PNKD
PODN
POLG_DEN1A
POLG_DEN1B
POLG_DEN1C
POLG_DEN1S
POLG_DEN1W
POLG_DEN26
POLG_DEN27
POLG_DEN28
POLG_DEN2D
POLG_DEN2J
POLG_DEN2N
POLG_DEN2P
POLG_DEN2Q
POLG_DEN2T
POLG_DEN2U
POLG_DEN3C
POLG_DEN3I
POLG_DEN3M
POLG_DEN3P
POLG_DEN3S
POLG_DEN4D
POLG_DEN4H
POLG_DEN4P
POLG_DEN4S
POLG_DEN4T
POLG_HCV1
POLG_HCV6A
POLG_HCVBB
POLG_HCVBK
POLG_HCVCO
POLG_HCVE1
POLG_HCVED
POLG_HCVEU
POLG_HCVEV
POLG_HCVGL
POLG_HCVH
POLG_HCVH4
POLG_HCVH7
POLG_HCVH8
POLG_HCVH9
POLG_HCVHK
POLG_HCVIN
POLG_HCVJ1
POLG_HCVJ2
POLG_HCVJ4
POLG_HCVJ5
POLG_HCVJ6
POLG_HCVJ7
POLG_HCVJ8
POLG_HCVJA
POLG_HCVJF
POLG_HCVJK
POLG_HCVJL
POLG_HCVJP
POLG_HCVJT
POLG_HCVK3
POLG_HCVNZ
POLG_HCVR6
POLG_HCVSA
POLG_HCVT5
POLG_HCVTH
POLG_HCVTR
POLG_HCVTW
POLG_HCVVA
POLG_HCVVN
POLG_HCVVO
POLG_HCVVP
POLG_JAEV1
POLG_JAEV5
POLG_JAEVJ
POLG_JAEVN
POLG_KUNJM
POLG_LANVT
POLG_LANVY
POLG_LIV
POLG_MVEV5
POLG_POWVL
POLG_STEVM
POLG_TBEVH
POLG_TBEVS
POLG_TBEVW
POLG_WNV
POLG_YEFV1
POLG_YEFV8
POLG_YEFVA
POLG_YEFVC
POLG_YEFVE
POLG_YEFVF
POLG_YEFVI
POLG_YEFVN
POLG_YEFVT
POLG_YEFVU
POLG_ZIKV
PON1
PORIM
POSTN
POSTN_MOUSE
PPA6
PPAP
PPB1
PPE68_MYCTU
PPIA
PPIB
PPIL1
PPN
PPT1
PRA1_CANAL
PRAP1
PRB2
PRB3
PRB4
PRG2
PRG3
PRND
PRNT
PROC
PROK1
PROK2
PROM2
PROP
PROS
PROZ
PRP1
PRP3_RAT
PRPC
PRRT3
PRS23
PRS27
PRS35
PRS55
PRS57
PRS58
PRSA_STRA5
PRSA_STRE4
PRSA_STRS7
PSCA
PSG1
PSG2
PSG3
PSPB
PSPC
PSPC_BOVIN
PSTS_PSEAI
PSTS1_MYCTU
PT117
PTC2
PTEN
PTGDS
PTN
PTN_BOVIN
PTN_MOUSE
PTN_RAT
PTOV1
PTPA_MYCTU
PTPRZ
PTX3
PVR
PXDC2
PXYP1
QSOX1
QSOX2
RA05_ORYSJ
RAG1_ORYSJ
RAG2_ORYSJ
RAGE
RARR2
RBT1_CANAL
RBT5_CANAL
RCN3
RDH10
RDH13
RDH14
REG1A
REG3G
REG3G_MOUSE
REL3
RELL2
RET1G
RET3
RET4
RET4_RABIT
RET4_RAT
RETN
RETNB
RETST
RHD3_CANAL
RIC3
RIPK2
RISC
RM55
RMD2
RMD3
RMD5B
RN213
RNAS1
RNAS7
RNF43
RNF5
RNS11
ROA2
ROBO1_MOUSE
ROBO4
RPTN
RSPO2
RSPO3
RSPO4
RSPRY
RTN4R
S10A7
S10A7_BOVIN
S10A8
S10A9
S10A9_MOUSE
S10AC
S10AD
S10AD_MOUSE
S17A5
S22AC
S22AF
S27A3
S29A3
S35A5
S35E3
S35F5
S35F6
S39A9
SAA_CANLF
SAA_FELCA
SAA1
SAA2
SACA3
SACA4
SACA6
SAP
SAP_MOUSE
SARAF
SASG_STAA8
SBI_STAA8
SBI_STAAM
SBSN
SBSPO
SC11A
SC11B
SC11C
SC22C
SCAR5
SCG1
SCG3
SCIMP
SCMC2
SCN1B
SCN2B
SCPB_TRIRU
SCRG1
SCUB1
SCUB2
SCUB3
SDC2
SDC4
SDCB1
SDF1
SDF2L
SDRE_STAAE
SE1L1
SE6L1
SE6L2
SEC11_AJECN
SEC11_COCP7
SEC11_PARBA
SEC11_PARBD
SEC11_PARBP
SEC11_UNCRE
SELT
SEM3D
SEM3E
SEM4A
SEM4B
SEM4C
SEM4D
SEM5B
SEM6B
SEMA_ECTVM
SEMG1
SEMG2
SERB2_MYCTU
SERC1
SERC2
SFPA2
SFPQ
SFRP1
SFRP2
SFRP3
SFRP4
SFRP5
SFT2B
SFTA1
SFTA2
SFTPD
SG11A
SG11B
SG1D4
SG3A1
SG3A2
SGCE
SH23A
SH2D3
SHC4
SHH_MOUSE
SHSA2
SHSA4
SIA7A
SIA7C
SIA7F
SIAT9
SIDT2
SIG10
SIG11
SIG12
SIG14
SIGIR
SIGL9
SIL1
SIPD_SALPA
SLA_BITAR
SLA1_DEIAC
SLA1_TRIAB
SLA2_TRIAB
SLA3_TRIAB
SLA4_TRIAB
SLAF1
SLAF6
SLAF7
SLAF9
SLB_BITAR
SLB2_DEIAC
SLBA_TRIAB
SLBB_TRIAB
SLIK1
SLIK2
SLIT1
SLIT2
SLIT3
SLMAP
SLPI
SLTA_PROMU
SLTB_PROMU
SLUR1
SMC3
SMOC2
SMOX
SNG2
SNX24
SOD5_ARTBC
SOD5_CANAL
SOGA1
SOM2
SOMA
SOPD_SALTY
SOPD2_SALTY
SORL
SOST
SPA13
SPA3K_RAT
SPA3L_RAT
SPA3N_MOUSE
SPA3N_RAT
SPA9
SPCS3
SPESP
SPI3_VACCC
SPI3_VACCW
SPIC_SALT1
SPIT1
SPON1
SPON1_BOVIN
SPON2
SPRTN
SPTP_SALPA
SRAP_STAA8
SRCRL
SRPX2
SSAV_SALDC
SSAV_SALT1
SSAV_SALTY
SSEB_SALTY
SSEC_SALTY
SSED_SALTY
SSEL_SALPA
SSPA_STAA8
SSPB_STAA8
SSPB_STAAC
SSPB_STAAM
SSPB_STAAN
SSPB_STAAR
SSPB_STAAS
SSPB_STAAU
SSPB_STAAW
SSPH1_SALT1
SSPO
SSPP_STAAU
SSU1_ARTBC
ST32B
STEA2
STM_DANRE
STRA6
SUB1_TRIRU
SUB3_TRIRU
[truncated: 353 more rows]
