# Supplementary material for: A gene expression network analysis of the pancreatic islets from lean and obese mice identifies complement 1q like-3 secreted protein as a regulator of β-cell function
Source: Sci Rep. 2019 Jul 12;9:10119. doi: 10.1038/s41598-019-46219-3 (PMC6626003; doi:10.1038/s41598-019-46219-3)
Supplement: Supplementary file 4 — Dataset 3 [file 41598_2019_46219_MOESM4_ESM.xlsx]

## Sheet: Sheet1
a_substance_id	Gene Symbol	Gene Name	Chromosome	Start Coordinate	End Coordinate	pvalue.B6.ob.vs.lean	Fold change.B6.ob.vs.lean
10018192353	Aldh1a3	aldehyde dehydrogenase family 1, subfamily A3	7	60275121	60311676	3.9e-09	82.1753
10023851514	Cck	cholecystokinin	9	121506267	121512103	0.000251753	21.6904
10018183774	Slc35f4	solute carrier family 35, member F4	14	44388213	44617557	1.94e-06	18.1363
10028670796	1810009J06Rik	RIKEN cD. 1810009J06 gene	6	41107249	41110905	0.00505734	14.219
10018176196	AI461749	.	10	107154347	107154753	2.19e-07	13.0048
10024459303	Lin7a	lin-7 homolog A (C. elegans)	10	107310792	107312752	2.19e-07	13.0048
10024402770	C1ql3	C1q-like 3	2	12917615	12927824	0.000371706	12.9043
10024394003	Derl3	Der1-like domain family, member 3	10	75995138	75997681	1.2e-09	10.2585
10024414045	BC027127	cD. sequence BC027127	11	16152565	16178979	1.93e-07	9.54782
10028671314	Sv2c	synaptic vesicle glycoprotein 2c	13	92151687	92279902	2.7e-09	8.73228
10023852015	Gabra4	gamma-aminobutyric acid (GABA-A) receptor, subunit alpha 4	5	70350950	70437876	0.000576371	8.52723
10028673752	5730412P04Rik	RIKEN cD. 5730412P04 gene	X	129649540	129660360	3.78e-07	8.11069
10018193609	Aass	aminoadipate-semialdehyde synthase	6	23124208	23184665	1.59e-08	7.81834
10024446180	6430502M16Rik	RIKEN cD. 6430502M16 gene	13	88608937	88609677	0.00193244	7.28579
10018186098	Slc5a10	solute carrier family 5 (sodium/glucose cotransporter), member 10	11	61398470	61401911	0.000294108	7.28115
10028671076	Slc5a10	solute carrier family 5 (sodium/glucose cotransporter), member 10	11	61429893	61445562	0.000294108	7.28115
10024412401	Slc2a6	solute carrier family 2 (facilitated glucose transporter), member 6	2	26953527	26960126	1.82e-06	7.15585
10018182357	Fkbp11	FK506 binding protein 11	15	98781812	98785638	1.02e-08	7.1481
10018182338	Tmem45a	transmembrane protein 45a	16	55709150	55790957	1.25e-05	7.07774
10028172417	MMS010174087	hypothetical protein LOC626082	3	72946094	72946716	2.2e-06	6.75493
10028174873	Gm191	gene model 191, (NCBI)	Un_random	61141964	61638322	0.00138362	6.64344
10024396636	Rasl10b	RAS-like, family 10, member B	11	83147287	83149003	1.14e-07	6.62561
10018176995	Tagln3	transgelin 3	16	44595436	44609055	0.000198948	5.92367
10018185432	Cthrc1	collagen triple helix repeat containing 1	15	38976515	38986748	6.85e-05	5.56661
10024402333	Serpina7	serine (or cysteine) peptidase inhibitor, clade A (alpha-1 antiproteinase, antitrypsin), member 7	X	132624719	132628641	3.77e-07	5.4936
10018175458	Dcamkl1	double cortin and calcium/calmodulin-dependent protein kinase-like 1	3	54876964	55171014	7.59e-06	5.46199
10018183737	Dcamkl1	double cortin and calcium/calmodulin-dependent protein kinase-like 1	3	55101619	55102468	7.59e-06	5.46199
10018183999	AV254378	.	3	55014602	55026293	7.59e-06	5.46199
10024416135	2810032G03Rik	RIKEN cD. 2810032G03 gene	12	4550670	4591291	5.86e-06	5.41328
10024401503	Cgref1	cell growth regulator with EF hand domain 1	5	29392086	29404431	7.62e-08	5.39605
10024401243	Csnk	casein kappa	5	87187262	87194143	2.79e-06	5.37826
10024404187	BC019537	cD. sequence BC019537	2	180442297	180459236	1.27e-07	5.32953
10018189747	1700019H03Rik	RIKEN cD. 1700019H03 gene	2	180453376	180459237	1.82e-07	5.23619
10018192457	Tnfrsf11b	tumor necrosis factor receptor superfamily, member 11b (osteoprotegerin)	15	54252579	54280445	6.09e-06	5.03521
10024403662	Gc	group specific component	5	88714408	88756818	1e-09	4.94642
10024413552	Pon3	paraoxonase 3	6	5194266	5228983	3e-09	4.94624
10024409550	6330403K07Rik	RIKEN cD. 6330403K07 gene	11	70757608	70759114	4.08e-06	4.74931
10018181231	Sdf2l1	stromal cell-derived factor 2-like 1	16	15901091	15903317	1.79e-07	4.72304
10024415848	Sval2	seminal vesicle antigen-like 2	6	41999002	42002985	0.000260664	4.69215
10024413505	C1qtnf1	C1q and tumor necrosis factor related protein 1	11	118254946	118271056	4.5e-08	4.62972
10028168655	XM_358260	similar to testis expressed homeobox 2	X	31964940	31965738	2.63e-05	4.61924
10028172999	Rhox3	reproductive homeobox 3	X	31875438	31879538	4.63e-05	4.56591
10028670457	Rhox3	reproductive homeobox 3	X	32118384	32156751	4.63e-05	4.56591
10024413804	BC051070	cD. sequence BC051070	3	106184521	106200186	2.88e-06	4.55943
10018194881	Bcat1	branched chain aminotransferase 1, cytosolic	6	145845601	145895211	3.76e-05	4.54
10024444458	Bcat1	branched chain aminotransferase 1, cytosolic	6	145896568	145896874	3.76e-05	4.54
10018186507	Cyp17a1	cytochrome P450, family 17, subfamily a, polypeptide 1	19	46213748	46219541	1.54e-06	4.49512
10018174446	Nucb2	nucleobindin 2	7	110370258	110406444	6e-10	4.48795
10024411785	Slc39a11	solute carrier family 39 (metal ion transporter), member 11	11	113065948	113386848	1.8e-09	4.46318
10019061607	C3	complement component 3	17	54893340	54917419	7.04e-05	4.42616
10028672577	Kdelr3	KDEL (Lys-Asp-Glu-Leu) endoplasmic reticulum protein retention receptor 3	15	79569021	79580297	1.41e-06	4.37893
10024394873	Vgf	VGF nerve growth factor inducible	5	136044218	136046448	7.38e-06	4.33646
10024441070	D330045A20Rik	RIKEN cD. D330045A20 gene	X	133098871	133099522	3.03e-05	4.32095
10028674725	Scarf2	scavenger receptor class F, member 2	16	16568250	16579251	4.15e-06	4.31077
10028671863	Gm1631	gene model 1631, (NCBI)	2	71417160	71428709	4.83e-06	4.30948
10018194714	Large	like-glycosyltransferase	.	.	.	1.01e-06	4.30765
10018193788	Rhced	Rhesus blood group CE and D	4	133825504	133856882	1.47e-07	4.2791
10028162838	MMT00001187	.	1	190716313	190734160	5.6e-07	4.21815
10024877684	A830018L16Rik	RIKEN cD. A830018L16 gene	1	11703531	11704581	4.8e-07	4.20535
10028164809	AK048308	.	1	12001226	12004484	4.8e-07	4.20535
10024409628	Gucy2c	guanylate cyclase 2c	6	137468910	137553521	2.64e-07	4.20286
10024400377	Slc1a1	solute carrier family 1 (neuronal/epithelial high affinity glutamate transporter, system Xag), member 1	19	28087763	28166557	8.27e-06	4.19676
10028173998	Slc1a1	solute carrier family 1 (neuronal/epithelial high affinity glutamate transporter, system Xag), member 1	19	28087732	28090017	8.27e-06	4.19676
10018185015	6330417G04Rik	RIKEN cD. 6330417G04 gene	13	88017034	88017983	3e-09	4.16279
10018195259	Col16a1	procollagen, type XVI, alpha 1	4	129124717	129126390	2.2e-08	4.13298
10018196786	Egf	epidermal growth factor	3	128610449	128688188	6.74e-06	4.08803
10028175059	Nog	noggin	11	89121725	89122292	0.000847705	4.07258
10028670231	Nog	noggin	11	89122409	89123108	0.000847705	4.07258
10018185483	F13a1	coagulation factor XIII, A1 subunit	13	36407593	36590166	6.48e-06	4.03951
10018188125	F13a1	coagulation factor XIII, A1 subunit	13	36479320	36479521	6.48e-06	4.03951
10018179710	Ros1	Ros1 proto-oncogene	10	52296391	52446761	4.01e-06	4.03534
10024415227	Me3	malic enzyme 3, .DP(+)-dependent, mitochondrial	7	83611590	83842271	2.3e-07	4.01938
10024412719	E030011K20Rik	RIKEN cD. E030011K20 gene	3	27283448	27303877	2.47e-06	3.98574
10028674300	2310069G16Rik	RIKEN cD. 2310069G16 gene	15	44733404	44751452	1.83e-05	3.98046
10028673293	Cngb3	cyclic nucleotide gated channel beta 3	4	19207816	19437588	1.07e-06	3.97419
10018177935	2310032F03Rik	RIKEN cD. 2310032F03 gene	2	59340057	59360284	2.24e-05	3.96062
10018189711	Crisp2	cysteine-rich secretory protein 2	17	38278831	38308183	1.42e-07	3.94418
10018176714	Sgcd	sarcoglycan, delta (dystrophin-associated glycoprotein)	11	46731622	47132140	6.58e-05	3.9369
10024458767	Vipr2	vasoactive intestinal peptide receptor 2	12	111908970	111909402	3.04e-05	3.8933
10024873266	AI839735	expressed sequence AI839735	12	107979576	107980294	3.27e-05	3.87746
10018192666	0610007N19Rik	RIKEN cD. 0610007N19 gene	15	32243190	32247284	3.68e-08	3.8181
10028671157	Cngb1b	cyclic nucleotide gated channel beta 1b	8	94523219	94568353	1.53e-06	3.8034
10018180642	Sod3	superoxide dismutase 3, extracellular	5	51174607	51180308	9.62e-07	3.79807
10024401980	Zcchc12	zinc finger, CCHC domain containing 12	X	30816542	30819705	7.85e-07	3.77692
10024459231	Slc5a9	solute carrier family 5 (sodium/glucose cotransporter), member 9	4	110834282	110834988	1.17e-07	3.75782
10024402271	Slc22a2	solute carrier family 22 (organic cation transporter), member 2	17	11223199	11267494	1.87e-06	3.70965
10028172873	Odz4	odd Oz/ten-m homolog 4 (Drosophila)	7	90951948	90952179	8.33e-05	3.70578
10028672247	Odz4	odd Oz/ten-m homolog 4 (Drosophila)	7	90842732	90843380	8.33e-05	3.70578
10028672877	Odz4	odd Oz/ten-m homolog 4 (Drosophila)	7	90396206	90948340	8.33e-05	3.70578
10024396313	Prss23	protease, serine, 23	7	83486614	83495050	2.42e-08	3.69236
10018189778	Pdyn	prodynorphin	2	129200419	129213687	0.0471996	3.65878
10018174920	Arntl	aryl hydrocarbon receptor nuclear translocator-like	7	107061085	107167969	8.32e-06	3.65165
10018173300	1810007C17Rik	RIKEN cD. 1810007C17 gene	12	46223209	46227079	6.02e-05	3.61643
10018195769	Insl6	insulin-like 6	19	28573946	28577956	9.73e-07	3.58592
10018193170	Sema3c	sema domain, immunoglobulin domain (Ig), short basic domain, secreted, (semaphorin) 3C	5	15994279	16149729	5.43e-07	3.57465
10018177356	Creld2	cysteine-rich with EGF-like domains 2	15	88871575	88878611	7.96e-06	3.57259
10018194722	1700001L19Rik	RIKEN cD. 1700001L19 gene	13	64618222	64634275	1.5e-07	3.54074
10024876280	Ttyh1	tweety homolog 1 (Drosophila)	7	3355971	3356202	3.01e-07	3.49857
10028675924	Ttyh1	tweety homolog 1 (Drosophila)	7	3347197	3357784	3.01e-07	3.49857
10018196224	1700024P16Rik	RIKEN cD. 1700024P16 gene	4	103975404	103975767	0.0210736	3.45951
10018190709	Col27a1	procollagen, type XXVII, alpha 1	4	62422184	62425330	1.53e-05	3.45584
10018195570	Col27a1	procollagen, type XXVII, alpha 1	4	62425220	62426180	1.53e-05	3.45584
10018192619	Ptprn	protein tyrosine phosphatase, receptor type, N	1	75534603	75554789	6.05e-06	3.40656
10018184046	Mro	Maestro	18	74104258	74112959	7.38e-07	3.37317
10018181734	Cyp26b1	cytochrome P450, family 26, subfamily b, polypeptide 1	6	84922747	84923074	0.00854731	3.37177
10018195412	A030006P16Rik	RIKEN cD. A030006P16 gene	11	99814321	99815082	7.15e-05	3.35475
10024416639	Pycr1	pyrroline-5-carboxylate reductase 1	11	120460524	120464789	7.41e-08	3.35388
10024414138	Apob	apolipoprotein B	12	7223027	7262215	0.000257961	3.32756
10018174465	9530090G24Rik	RIKEN cD. 9530090G24 gene	2	155158918	155186348	3.45e-08	3.3112
10024411154	Tmed3	transmembrane emp24 domain containing 3	9	89586270	89592057	2.63e-08	3.28172
10018176029	1700034K16Rik	RIKEN cD. 1700034K16 gene	4	14550585	14723026	2.02e-06	3.27866
10018184293	Hist1h1e	histone 1, H1e	13	23098857	23099406	2.19e-06	3.27271
10018189906	Hist1h1e	histone 1, H1e	13	23100506	23102436	2.19e-06	3.27271
10024394994	Dnahc9	dynein, axonemal, heavy chain 9	11	65556975	65706998	6.71e-06	3.26645
10018195775	Ffar2	free fatty acid receptor 2	7	26229890	26230525	1.78e-06	3.2393
10024873941	Dtl	denticleless homolog (Drosophila)	1	191273631	191274927	0.000120567	3.22518
10018180532	Moxd1	monooxygenase, DBH-like 1	10	24198081	24277348	0.00170688	3.21855
10028674755	Pcdhb11	protocadherin beta 11	18	37645140	37648450	0.000157355	3.20655
10018173807	B230216N24Rik	RIKEN cD. B230216N24 gene	1	97825774	97825981	0.000262023	3.20603
10018183589	B230216N24Rik	RIKEN cD. B230216N24 gene	1	97811082	97827715	0.000262023	3.20603
10018178587	Rrm2	ribonucleotide reductase M2	12	21258038	21263863	1.27e-05	3.16252
10028674153	Rrm2	ribonucleotide reductase M2	12	21257011	21258295	1.27e-05	3.16252
10018174584	4930418C01Rik	RIKEN cD. 4930418C01 gene	19	23656042	23670717	4.34e-06	3.14823
10024399341	Pknox2	Pbx/knotted 1 homeobox 2	9	36829907	36908330	2.84e-06	3.13655
10018174050	Hells	helicase, lymphoid specific	19	38274758	38312079	3.65e-06	3.13385
10018183663	Hells	helicase, lymphoid specific	19	38314127	38315270	3.65e-06	3.13385
10018177872	Spcs3	signal peptidase complex subunit 3 homolog (S. cerevisiae)	8	53490496	53497257	9.49e-07	3.12545
10018179694	St7	Suppression of tumorigenicity 7	6	17732677	17926408	1.99e-07	3.10604
10024394631	Clec1b	C-type lectin domain family 1, member b	6	130085175	130092866	0.000824086	3.10182
10024394377	Pappa2	pappalysin 2	1	158618546	158861277	8.77e-08	3.1004
10028174385	Pappa2	pappalysin 2	1	158615574	158616528	8.77e-08	3.1004
10021551330	Pqlc3	PQ loop repeat containing	12	16355580	16355987	0.00125933	3.09897
10024463846	MMT00002309	.	18	61418243	61419527	2.56e-07	3.09706
10018187791	Syce1	synaptonemal complex central element protein 1	7	135179103	135189722	0.00465831	3.09132
10018174070	Prom1	prominin 1	5	42750679	42858752	1.8e-07	3.07508
10028673243	Prom1	prominin 1	5	42801083	42859028	1.8e-07	3.07508
10018188653	1700011H14Rik	RIKEN cD. 1700011H14 gene	14	44316121	44335161	1.18e-05	3.0557
10018191063	Sec11l3	Sec11-like 3 (S. cerevisiae)	18	66033804	66050884	3e-09	3.04395
10018183648	Steap1	six transmembrane epithelial antigen of the prostate 1	5	5742327	5755315	6.55e-08	3.02564
10024403275	Gmds	GDP-mannose 4, 6-dehydratase	13	31299212	31818167	1.32e-07	2.98489
10028165370	Gmds	GDP-mannose 4, 6-dehydratase	13	31394461	31394916	1.32e-07	2.98489
10028165877	MMT00069729	.	4	12477118	12534686	1.8e-07	2.97893
10028672891	E030010A14Rik	RIKEN cD. E030010A14 gene	19	23914035	23918279	0.000155424	2.97503
10024423348	MMT00038383	.	9	96946802	96947696	7.5e-06	2.97467
10024440432	Myo15b	myosin XVB	11	115707710	115708540	0.000212246	2.96144
10028170045	XM_354822	.	14	3628713	3636912	1.54e-06	2.95736
10018192015	Prdx4	peroxiredoxin 4	X	148950070	148964604	7.25e-07	2.95533
10024406537	Pole	polymerase (D. directed), epsilon	5	109337172	109388240	5.02e-06	2.94549
10024408954	Adpn	adiponutrin	15	84216436	84238114	1.01e-05	2.92367
10024402381	Gast	gastrin	11	100157570	100157987	0.000279589	2.92139
10028670389	4930513O06Rik	RIKEN cD. 4930513O06 gene	X	132631182	132638345	1.66e-06	2.91874
10024404315	4930535E21Rik	RIKEN cD. 4930535E21 gene	9	58142936	58147570	1.52e-06	2.91566
10018181850	Cd44	CD44 antigen	2	102517307	102606199	9.32e-06	2.90571
10028672645	Cd44	CD44 antigen	2	102536922	102537015	9.32e-06	2.90571
10018173866	2700090O03Rik	RIKEN cD. 2700090O03 gene	8	32547717	32553372	9.2e-07	2.88058
10024393156	Sorcs2	sortilin-related VPS10 domain containing receptor 2	5	34504743	34885855	4.07e-05	2.8735
10024404009	Dlgh2	discs, large homolog 2 (Drosophila)	7	85140746	86494464	4.95e-08	2.87054
10028175303	AK043181	.	7	85594872	85596297	4.95e-08	2.87054
10028670030	Dlgh2	discs, large homolog 2 (Drosophila)	7	86046244	86090133	4.95e-08	2.87054
10028673396	Dlgh2	discs, large homolog 2 (Drosophila)	7	86497619	86499100	4.95e-08	2.87054
10028673719	Dlgh2	discs, large homolog 2 (Drosophila)	7	85722478	86047869	4.95e-08	2.87054
10018180935	Tmprss2	transmembrane protease, serine 2	16	97049266	97095778	9.92e-07	2.86883
10018184880	3300001K11Rik	RIKEN cD. 3300001K11 gene	16	10033013	10067305	2.35e-05	2.86227
10024395443	Unc5cl	unc-5 homolog C (C. elegans)-like	17	45984335	45998096	0.000562802	2.86175
10018187046	Copz2	coatomer protein complex, subunit zeta 2	11	96670963	96682288	2.54e-06	2.85664
10018196435	Gsto2	glutathione S-transferase omega 2	19	47417094	47437625	9.38e-08	2.85465
10028674527	Bcmo1	beta-carotene 15,15&apos;-monooxygenase	8	116429163	116468486	3.37e-06	2.85286
10024402195	Dach2	dachshund 2 (Drosophila)	X	107697742	108235379	1.39e-07	2.84627
10028166635	AK040585	.	X	107820534	107823840	1.39e-07	2.84627
10018193798	Pter	phosphotriesterase related	2	12840139	12917623	1.43e-06	2.83956
10028164756	MMS010234491	.	1	133910271	133911137	1.06e-06	2.82357
10028672775	C630007B19Rik	RIKEN cD. C630007B19 gene	6	96574976	97120217	3.47e-06	2.81074
10028174133	A530047J11Rik	RIKEN cD. A530047J11 gene	11	46723916	46724708	6.23e-06	2.80489
10024396914	Art5	ADP-ribosyltransferase 5	7	96202831	96208806	0.000526001	2.79822
10018188451	Grrp1	glycine/arginine rich protein 1	4	133212011	133214997	0.000240017	2.78698
10018189559	9030425E11Rik	RIKEN cD. 9030425E11 gene	9	40731875	40733924	1.02e-06	2.77807
10024403749	9030425E11Rik	RIKEN cD. 9030425E11 gene	9	40712034	40713156	1.02e-06	2.77807
10018187555	Crlf1	cytokine receptor-like factor 1	8	69648194	69656543	1.29e-06	2.77394
10018186852	Sult1b1	sulfotransferase family 1B, member 1	5	86774988	86799819	0.00408902	2.77045
10028673991	Kbtbd9	kelch repeat and BTB (POZ) domain containing 9	12	4252397	4550483	2.71e-05	2.76924
10028171791	4930556H04Rik	RIKEN cD. 4930556H04 gene	12	94996764	94998439	4.41e-08	2.76425
10018188492	Pam	peptidylglycine alpha-amidating monooxygenase	1	97601181	97875465	1.9e-05	2.76402
10018195513	Ppa1	pyrophosphatase (inorganic) 1	10	61614925	61640470	6.25e-05	2.74134
10028670936	Gpr68	G protein-coupled receptor 68	12	96322145	96333338	0.000241051	2.73869
10018195650	Solt	SoxLZ/Sox6 leucine zipper binding protein in testis	13	100447574	100467802	7.46e-05	2.73091
10018189016	5330417C22Rik	RIKEN cD. 5330417C22 gene	3	108253918	108265707	1.21e-08	2.73089
10028670472	Adam23	a disintegrin and metallopeptidase domain 23	1	63739150	63885987	1.77e-07	2.71855
10028671241	Tgm5	transglutaminase 5	2	120559960	120599609	3.67e-05	2.71592
10028673769	NM_177623	hypothetical protein C920025J10	13	89258023	89259475	4.28e-06	2.70245
10024404987	2610019I03Rik	RIKEN cD. 2610019I03 gene	15	82284800	82295465	3.72e-06	2.69892
10028172973	1810058N05Rik	RIKEN cD. 1810058N05 gene	4	136578240	136587868	2.2e-07	2.6956
10018181919	Ssr4	signal sequence receptor, delta	X	68447717	68451478	2.24e-07	2.694
10018192159	Rrbp1	ribosome binding protein 1	2	143442802	143468115	9.59e-07	2.68974
10019059541	Maged2	melanoma antigen, family D, 2	X	144340817	144348678	3.27e-05	2.67613
10018179683	Hsd3b7	hydroxy-delta-5-steroid dehydrogenase, 3 beta- and steroid delta-isomerase 7	7	121850493	121853612	9.08e-07	2.67448
10028671201	Hsd3b7	hydroxy-delta-5-steroid dehydrogenase, 3 beta- and steroid delta-isomerase 7	7	121849904	121852573	9.08e-07	2.67448
10024403434	Dcdc2	doublecortin domain containing 2	13	24536081	24682345	0.000184215	2.665
10018183421	2810442I21Rik	RIKEN cD. 2810442I21 gene	11	16829952	16845912	2.74e-07	2.6622
10018194872	Sytl1	synaptotagmin-like 1	4	132214066	132223966	2.96e-05	2.65559
10028670779	Cbln3	cerebellin 3 precursor protein	14	50396937	50402273	0.000130742	2.65075
10024404866	Tmem45b	transmembrane protein 45b	9	31348545	31386600	0.0010121	2.64971
10018191718	Ppapdc1	phosphatidic acid phosphatase type 2 domain containing 1	8	24445447	24449949	1.07e-07	2.64255
10024413707	0610009A07Rik	RIKEN cD. 0610009A07 gene	10	6951826	6966425	6.7e-06	2.64049
10028674047	A130007F10Rik	RIKEN cD. A130007F10 gene	X	38886254	38889139	5.14e-06	2.63748
10018195939	Mcm3	minichromosome maintenance deficient 3 (S. cerevisiae)	1	21028244	21045280	3.05e-05	2.63656
10018190340	Itgae	integrin, alpha E, epithelial-associated	11	72816241	72873099	0.000238898	2.63637
10024407315	Slc35b1	solute carrier family 35, member B1	11	95206009	95212740	5.88e-07	2.6354
10018195577	Pecr	peroxisomal trans-2-enoyl-CoA reductase	1	72555295	72582009	1.73e-06	2.62732
10024411496	Gnat2	guanine nucleotide binding protein, alpha transducing 2	3	107888986	107897019	7.03e-07	2.62719
10028672732	Golt1b	golgi transport 1 homolog B (S. cerevisiae)	6	143230523	143247127	3.82e-07	2.62331
10018184391	Pdia4	protein disulfide isomerase associated 4	6	47920673	47932657	3.19e-05	2.61885
10018173848	2600005O03Rik	RIKEN cD. 2600005O03 gene	15	55078066	55092436	4.37e-05	2.61148
10019062223	Acta2	actin, alpha 2, smooth muscle, aorta	19	33572624	33586423	5.66e-08	2.60282
10023852163	Acta2	actin, alpha 2, smooth muscle, aorta	19	33572613	33582968	5.66e-08	2.60282
10024405643	C130052I12Rik	RIKEN cD. C130052I12 gene	13	69663073	69679812	2.48e-06	2.59998
10018188046	Cks1b	CDC28 protein kinase 1b	3	89172202	89175021	7.68e-05	2.59637
10028674366	AK033161	.	2	18069259	18072982	7.68e-05	2.59637
10019060121	Rad51	RAD51 homolog (S. cerevisiae)	2	118626714	118649573	0.000484466	2.58427
10018186612	Tmem37	transmembrane protein 37	1	119824872	119831120	3.23e-05	2.58268
10024398318	Emilin1	elastin microfibril interfacer 1	5	29372730	29380211	3.36e-05	2.581
10021552256	Ckb	creatine kinase, brain	12	107147478	107150389	2.44e-05	2.5784
10018184660	1700054A03Rik	RIKEN cD. 1700054A03 gene	19	52644122	52652263	2.39e-05	2.57275
10018180125	4930430E16Rik	RIKEN cD. 4930430E16 gene	11	22918059	22918522	3.9e-09	2.56477
10023851696	NM_134256	.	19	7569254	7738239	0.0149073	2.56376
10018182326	1810062G17Rik	RIKEN cD. 1810062G17 gene	3	35939540	35945899	1.81e-08	2.56264
10018178475	Ndufa1	.DH dehydrogenase (ubiquinone) 1 alpha subcomplex, 1	X	31808155	31811718	1.68e-06	2.56087
10018174421	Mki67	antigen identified by monoclonal antibody Ki 67	7	130057376	130083952	0.0012143	2.55668
10024395981	MMT00028384	hypothetical protein D430014M15	7	35584303	35616357	0.0012143	2.55668
10018195556	Gsdm1	gasdermin 1	11	98485438	98498796	1.82e-05	2.55083
10028172985	XM_112355	similar to Trypsin V-A precursor	6	41090873	41104161	0.0332215	2.54599
10018182275	Slc22a4	solute carrier family 22 (organic cation transporter), member 4	11	53735974	53780932	4.41e-06	2.54522
10018174597	Cyb561	cytochrome b-561	11	105754795	105765237	1.62e-06	2.53611
10024419524	MMT00029794	.	11	105765969	105766314	1.62e-06	2.53611
10024415253	1810008O21Rik	RIKEN cD. 1810008O21 gene	7	13402161	13404877	6.12e-07	2.53128
10024445722	MMT00036027	.	1	10065276	10065987	0.000536345	2.52091
10018186648	Asb9	ankyrin repeat and SOCS box-containing protein 9	X	158097308	158139158	0.00580813	2.51861
10024433938	MMT00081590	.	3_random	14340279	14340806	6.86e-07	2.50436
10018188666	Pex2	peroxin 2	3	32358790	32491208	0.000191501	2.50436
10024402457	Pctk3	PCTAIRE-motif protein kinase 3	1	131965580	131993405	3.56e-07	2.5041
10018176308	Casq2	calsequestrin 2	3	101511531	101572753	3.1e-06	2.50249
10019062339	Fbp2	fructose bisphosphatase 2	13_random	22746166	22758804	0.000104741	2.50126
10018175770	Prkcsh	protein kinase C substrate 80K-H	9	21892809	21904011	9.88e-07	2.48985
10028673113	Gp5	glycoprotein 5 (platelet)	16	29115636	29118723	4.02e-05	2.48476
10024434759	Rims1	regulating synaptic membrane exocytosis 1	1	22515658	22516448	0.00392661	2.48067
10028675262	Rims1	regulating synaptic membrane exocytosis 1	1	22780396	23052165	0.00392661	2.48067
10018173588	2300009N04Rik	RIKEN cD. 2300009N04 gene	16	44291219	44292968	3.82e-07	2.47752
10018192192	Cd200	Cd200 antigen	16	44266135	44292911	2.14e-06	2.47517
10028670456	Cd200	Cd200 antigen	16	44276273	44294860	2.14e-06	2.47517
10028172162	Gm575	gene model 575, (NCBI)	5	64982287	64984245	0.000129606	2.46942
10018184906	1500011B03Rik	RIKEN cD. 1500011B03 gene	5	113922419	113922804	9.55e-07	2.4669
10024460271	C1rl	complement component 1, r subcomponent-like	6	125122062	125122522	1.53e-05	2.4571
10024404483	Gnat3	guanine nucleotide binding protein, alpha transducing 3	5	16382470	16439605	2.29e-05	2.45503
10018191364	Svop	SV2 related protein	5	113137612	113139018	0.000234142	2.44697
10024399790	3830422K02Rik	RIKEN cD. 3830422K02 gene	7	108627932	108709573	8.1e-09	2.43766
10024397084	Jam4	junction adhesion molecule 4	16	95842156	95884226	2.29e-06	2.43673
10018192168	Pfkfb3	6-phosphofructo-2-kinase/fructose-2,6-biphosphatase 3	2	11387835	11418035	0.00522797	2.43558
10024411553	Ovol2	ovo-like 2 (Drosophila)	2	143762116	143788002	0.00100193	2.43305
10018189462	2610524H06Rik	RIKEN cD. 2610524H06 gene	5	113931570	113933083	2.22e-06	2.43106
10018193419	2610524H06Rik	RIKEN cD. 2610524H06 gene	5	113931060	113931417	2.22e-06	2.43106
10018194288	Apoa2	apolipoprotein A-II	1	171153928	171155210	6.27e-08	2.43057
10018179161	Smoc1	SPARC related modular calcium binding 1	12	77888087	78047657	1.4e-05	2.43028
10024410253	Stk33	serine/threonine kinase 33	7	103132158	103291952	6.39e-05	2.42875
10028669224	Stk33	serine/threonine kinase 33	7	103132170	103291948	6.39e-05	2.42875
10028672008	Stk33	serine/threonine kinase 33	9	10847808	10851522	6.39e-05	2.42875
10018186945	AW476220	.	.	.	.	5.43e-06	2.42841
10024412469	Tspan1	tetraspanin 1	4	115121501	115126444	0.000427384	2.42803
10028673710	Spag5	sperm associated antigen 5	11	78027298	78048113	0.000689587	2.42731
10024401289	Clspn	claspin homolog (Xenopus laevis)	4	125584106	125621027	0.00134114	2.42596
10028674532	H2-M10.1	histocompatibility 2, M region locus 10.1	17	34072381	34075672	1.5e-05	2.4252
10018181078	Aadat	aminoadipate aminotransferase	8	59543104	59582658	5.91e-05	2.42396
10024458517	Ntn1	netrin 1	11	67935436	67937246	0.000144256	2.42132
10028670700	Ntn1	netrin 1	11	67938664	68111779	0.000144256	2.42132
10018174269	Kifc1	kinesin family member C1	17	24712279	24727315	0.000892415	2.41943
10024400564	Kifc1	kinesin family member C1	17	24712236	24727314	0.000892415	2.41943
10018185767	Plcz1	phospholipase C, zeta 1	6	140781517	140833469	0.00248249	2.417
10018187151	Stt3b	STT3, subunit of the oligosaccharyltransferase complex, homolog B (S. cerevisiae)	9	115227534	115293746	2.2e-05	2.41378
10028173846	Stt3b	STT3, subunit of the oligosaccharyltransferase complex, homolog B (S. cerevisiae)	9	115224076	115224861	2.2e-05	2.41378
10028670348	AK011652	.	9	115226818	115229814	2.2e-05	2.41378
10018187696	1600029I14Rik	RIKEN cD. 1600029I14 gene	9	99371709	99376060	0.00269594	2.40516
10018183010	Hey1	hairy/enhancer-of-split related with YRPW motif 1	3	8650291	8653918	1.11e-06	2.39854
10019061438	Reep5	receptor accessory protein 5	18	34570016	34596361	9.84e-08	2.39605
10018182507	Mcm2	minichromosome maintenance deficient 2 mitotin (S. cerevisiae)	6	89318530	89333753	1.97e-05	2.3948
10024396109	Gna14	guanine nucleotide binding protein, alpha 14	19	15660632	15833908	3.61e-08	2.39391
10018191211	Fignl1	fidgetin-like 1	11	11695080	11703725	0.000865784	2.39193
10018194791	Tgfb3	transforming growth factor, beta 3	12	82926035	82947826	1.2e-09	2.38797
10018176371	Clec14a	C-type lectin domain family 14, member a	12	54996197	55000366	1.07e-05	2.38611
10018179152	1110019D14Rik	RIKEN cD. 1110019D14 gene	6	13858520	13883374	0.000140194	2.38444
10024401206	2810418N01Rik	RIKEN cD. 2810418N01 gene	2	150366523	150388213	1.47e-05	2.38062
10024424354	Gm379	gene model 379, (NCBI)	X	103265420	103266161	3.85e-05	2.3805
10018178746	Cdca5	cell division cycle associated 5	19	5873889	5880564	0.00498703	2.3778
10024403503	Dnajb11	DnaJ (Hsp40) homolog, subfamily B, member 11	16	21652606	21655835	0.000226828	2.37648
10024408696	Slc9a9	solute carrier family 9 (sodium/hydrogen exchanger), isoform 9	9	94845482	95139094	4.44e-07	2.37025
10018185533	Kcnh1	potassium voltage-gated channel, subfamily H (eag-related), member 1	1	191929938	192245808	1.23e-05	2.36917
10024460561	Kcnh1	potassium voltage-gated channel, subfamily H (eag-related), member 1	1	192247678	192248923	1.23e-05	2.36917
10024404401	Cdca3	cell division cycle associated 3	6	125486872	125490064	0.000293219	2.36863
10028672805	Gp1bb	glycoprotein Ib, beta polypeptide	16	17391370	17393454	1.89e-05	2.36773
10024404120	4632413K17Rik	RIKEN cD. 4632413K17 gene	10	126828368	126853868	1.01e-07	2.36689
10018177185	Tmbim4	transmembrane BAX inhibitor motif containing 4	10	119786523	119802595	1.84e-06	2.36552
10018183054	Bdnf	brain derived neurotrophic factor	2	109317423	109348687	0.000165604	2.36512
10024405048	Tcf19	transcription factor 19	17	33230093	33234114	3e-05	2.36106
10024397829	MMT00011596	hypothetical protein A030011M19	1	172484991	172492636	6.37e-06	2.36088
10024400424	4631426E05Rik	RIKEN cD. 4631426E05 gene	15	36505983	36557151	0.00444407	2.35523
10024393232	Rgs16	regulator of G-protein signaling 16	1	153624985	153630106	0.000167954	2.35508
10018173335	4930503B16Rik	RIKEN cD. 4930503B16 gene	5	70224693	70329537	9.13e-05	2.35141
10018185731	Htatip2	HIV-1 tat interactive protein 2, homolog (human)	7	43873263	43888103	7.5e-09	2.34806
10024873740	MMT00006628	.	13	57575383	57576854	1.13e-07	2.34326
10018178395	Pcolce2	procollagen C-endopeptidase enhancer 2	9	95547765	95599094	0.000170576	2.34176
10018181307	Qscn6	quiescin Q6	1	155673504	155708186	0.000345908	2.3361
10028675777	BC054066	.	1	155684639	155708123	0.000345908	2.3361
10024396130	Ddefl1	development and differentiation enhancing factor-like 1	4	135087776	135126572	5.39e-05	2.33036
10024396447	Il1r2	interleukin 1 receptor, type II	1	40379307	40419908	3.74e-08	2.32854
10024400379	Mfi2	antigen p97 (melanoma associated) identified by monoclonal antibodies 133.2 and 96.5	16	30688181	30708389	5.07e-05	2.32399
10028672878	Mfi2	antigen p97 (melanoma associated) identified by monoclonal antibodies 133.2 and 96.5	16	30688246	30706592	5.07e-05	2.32399
10024875665	Slco3a1	solute carrier organic anion transporter family, member 3a1	7	68172477	68173400	1.57e-06	2.32156
10024437042	Camk1d	calcium/calmodulin-dependent protein kinase ID	2	5210730	5214915	8.89e-07	2.32099
10028672756	Camk1d	calcium/calmodulin-dependent protein kinase ID	2	5210962	5213601	8.89e-07	2.32099
10018180460	Gmfg	glia maturation factor, gamma	7	23842333	23851480	7.81e-08	2.32025
10018178125	Cdc6	cell division cycle 6 homolog (S. cerevisiae)	11	98728949	98742980	0.00199166	2.31897
10018173570	5730507H05Rik	RIKEN cD. 5730507H05 gene	5	44434663	44458773	0.00274436	2.31889
10024408021	5730507H05Rik	RIKEN cD. 5730507H05 gene	5	44428571	44458776	0.00274436	2.31889
10028166560	AK076240	.	5	44461383	44463411	0.00274436	2.31889
10018175042	Cdc20	cell division cycle 20 homolog (S. cerevisiae)	4	117391809	117396248	4.02e-05	2.31714
10018175599	Syt5	synaptotagmin V	7	3785937	3786158	2.48e-06	2.31302
10018183782	BE993021	.	.	.	.	2.48e-06	2.31302
10018183365	Rprml	reprimo-like	11	103471234	103471664	0.00175982	2.3103
10018178609	Pak7	p21 (CDKN1A)-activated kinase 7	2	135596711	135597021	0.000173168	2.30474
10018185621	2810439F02Rik	RIKEN cD. 2810439F02 gene	18	12831155	12924402	6.37e-08	2.30119
10018189638	2810439F02Rik	RIKEN cD. 2810439F02 gene	18	12885327	12885820	6.37e-08	2.30119
10018186604	Tspan6	tetraspanin 6	X	127436032	127443261	8.99e-07	2.29548
10018180201	Ccdc69	coiled-coil domain containing 69	11	54802572	54830949	4.94e-06	2.2946
10018178285	0610011I04Rik	RIKEN cD. 0610011I04 gene	6	48974260	48978126	4.83e-06	2.29331
10018183738	0610011I04Rik	RIKEN cD. 0610011I04 gene	6	48979625	49199179	4.83e-06	2.29331
10018190703	Uhrf1	ubiquitin-like, containing PHD and RING finger domains, 1	17	53940460	53960527	0.000437298	2.29284
10018174148	Aurkb	aurora kinase B	11	68771336	68777321	0.00345669	2.29238
10028673670	4930503E14Rik	RIKEN cD. 4930503E14 gene	Un_random	70648335	70649131	3.38e-05	2.29149
10019060812	B930046C15Rik	RIKEN cD. B930046C15 gene	14	4150208	4171395	7.28e-05	2.29129
10028171823	B930046C15Rik	RIKEN cD. B930046C15 gene	14	4434400	4760347	7.28e-05	2.29129
10018181329	Dsc2	desmocollin 2	18	20248374	20277082	3.91e-06	2.28866
10028174975	1810073J14Rik	RIKEN cD. 1810073J14 gene	1	91061226	91064397	3.71e-06	2.28499
10018191255	Cmas	cytidine monophospho-N-acetylneuraminic acid synthetase	6	143600335	143622749	6.26e-05	2.28395
10018186460	Apcdd1	adenomatosis polyposis coli down-regulated 1	18	63181902	63182618	3.37e-05	2.28035
10018187598	2900060L22Rik	RIKEN cD. 2900060L22 gene	6	96578245	96579046	3.54e-07	2.27798
10018177660	Inhba	inhibin beta-A	13	15463482	15476442	5.57e-05	2.27781
10018179093	Ckmt1	creatine kinase, mitochondrial 1, ubiquitous	2	120872491	120877586	5.11e-07	2.26767
10028162272	mCT49621	.	2	51164147	51164970	0.000100836	2.26731
10028675403	Sez6l2	seizure related 6 homolog like 2	7	121000294	121020335	1.41e-05	2.26664
10024411419	BC017133	cD. sequence BC017133	6	84150400	84175678	4.88e-07	2.2651
10028671859	1700029F09Rik	RIKEN cD. 1700029F09 gene	1	44382686	44397492	9.14e-05	2.2638
10018189429	Cdca1	cell division cycle associated 1	1	169432488	169465594	0.000930306	2.26321
10018182481	2400010G15Rik	RIKEN cD. 2400010G15 gene	17	23384880	23468724	3.17e-06	2.25991
10028173990	2400010G15Rik	RIKEN cD. 2400010G15 gene	17	23441823	23442334	3.17e-06	2.25991
10018182120	1200007D18Rik	RIKEN cD. 1200007D18 gene	17	24356346	24451766	2.42e-07	2.25925
10018187216	Bub1	budding uninhibited by benzimidazoles 1 homolog (S. cerevisiae)	2	127314979	127345707	0.00883907	2.25848
10024410771	Chac1	ChaC, cation transport regulator-like 1 (E. coli)	2	118865139	118868172	0.048484	2.25635
10018178691	Abca4	ATP-binding cassette, sub-family A (ABC1), member 4	3	120823356	120958397	5.83e-07	2.25587
10024395527	Adam22	a disintegrin and metallopeptidase domain 22	5	8090514	8373787	3.18e-05	2.25292
10024414006	Fez1	fasciculation and elongation protein zeta 1 (zygin I)	9	36770086	36817747	3.8e-07	2.25233
10024397577	Alg3	asparagine-linked glycosylation 3 homolog (yeast, alpha-1,3-mannosyltransferase)	16	19377614	19382886	4.04e-07	2.25093
10024413191	4930502E18Rik	RIKEN cD. 4930502E18 gene	X	48309456	48323074	1.88e-05	2.24244
10024405979	Arrdc4	arrestin domain containing 4	7	62625680	62633273	0.000422502	2.24224
10018195886	Rgs8	regulator of G-protein signaling 8	1	153580513	153582302	0.000201482	2.23866
10018190778	Man1a	mannosidase 1, alpha	10	54152456	54322173	5.57e-06	2.2375
10018183533	Cldn2	claudin 2	X	133353496	133356324	3.09e-05	2.23468
10018186125	Exo1	exonuclease 1	1	175813507	175842003	0.000422016	2.228
10018179017	Dio1	deiodinase, iodothyronine, type I	4	106250372	106266049	3.11e-07	2.22742
10018185783	Dcx	doublecortin	X	137295889	137373358	1.39e-05	2.22598
10018184653	Spbc24	spindle pole body component 24 homolog (S. cerevisiae)	9	21214839	21653188	8.61e-06	2.2259
10018193964	P4ha2	procollagen-proline, 2-oxoglutarate 4-dioxygenase (proline 4-hydroxylase), alpha II polypeptide	11	53854357	53884490	1.2e-06	2.22553
10018185029	Gldc	glycine decarboxylase	19	29351056	29367903	0.000442317	2.22386
10024442284	MMT00027658	.	1	12995257	12996021	0.000906833	2.22291
10018176817	Cdca8	cell division cycle associated 8	4	123945580	123963983	0.000750981	2.21922
10028172829	1700110K17Rik	RIKEN cD. 1700110K17 gene	9	40283759	40293618	6.76e-05	2.21589
10024399036	MMT00018015	.	11	120347948	120352877	0.000311521	2.21449
10024411293	Traf7	Tnf receptor-associated factor 7	17	22332640	22335908	9.1e-05	2.19935
10018185349	Tcf3	transcription factor 3	6	72960687	73121551	0.000188233	2.19828
10018180634	Nucb1	nucleobindin 1	7	39574569	39592802	5.33e-07	2.19403
10018196446	Serpini1	serine (or cysteine) peptidase inhibitor, clade I, member 1	3	75287431	75372213	2.71e-07	2.19391
10024400950	MMT00069632	.	7	134498465	134501808	7.02e-08	2.19378
10018182145	Fkbp2	FK506 binding protein 2	19	6691589	6694279	2.09e-06	2.19367
10024403591	MMT00069785	similar to Forkhead box protein L1 (Forkhead-related protein FKHL11) (Forkhead-related transcription factor 7) (FREAC-7)	5	137818902	137819626	2.42e-06	2.19218
10024405792	Klhl1	kelch-like 1 (Drosophila)	14	90574765	90989241	5.75e-06	2.18374
10024444419	Klhl1	kelch-like 1 (Drosophila)	14	90573850	90574575	5.75e-06	2.18374
10023851487	Lad1	ladinin	1	135665574	135680236	0.000282724	2.18094
10028668856	Trim68	tripartite motif containing 68	7	96785681	96795017	1.32e-08	2.17762
10024413214	Dpm3	dolichyl-phosphate mannosyltransferase polypeptide 3	3	89015831	89023554	5.29e-07	2.17685
10018180402	Rec8L1	REC8-like 1 (yeast)	14	50136182	50143402	3.74e-05	2.17549
10024397707	Kazald1	Kazal-type serine peptidase inhibitor domain 1	19	44620497	44623669	4.34e-05	2.17392
10024394091	MMT00042009	similar to Cyclin-dependent kinases regulatory subunit 1 (CKS-1) (Sid 1334)	8	84444090	84448420	0.000134699	2.17128
10024414988	Tk1	thymidine kinase 1	11	117636620	117647047	0.00137981	2.16416
10018196098	Dnase2b	deoxyribonuclease II beta	3	145557536	145592150	4.35e-05	2.16359
10024406000	Nek6	NIMA (never in mitosis gene a)-related expressed kinase 6	2	38443859	38518728	1.39e-06	2.16171
10024449897	Mctp1	multiple C2 domains, transmembrane 1	13	73090304	73090993	0.00214486	2.15954
10024395338	E2f1	E2F transcription factor 1	2	154016575	154026790	1.67e-06	2.15713
10018175602	Drd1ip	dopamine receptor D1 interacting protein	7	134468877	134481506	4.99e-06	2.15647
10028676058	5330439M10Rik	RIKEN cD. 5330439M10 gene	10	117806651	117818207	5.38e-06	2.15152
10028172583	AW011738	expressed sequence AW011738	13	110884748	110884814	6.19e-07	2.14946
10028164565	MMT00004203	.	3	132753867	132758917	8.66e-06	2.14858
10024460186	Gm1574	gene model 1574, (NCBI)	13	45897724	45898435	0.0175289	2.14633
10018189582	Cks2	CDC28 protein kinase regulatory subunit 2	13	50199009	50204339	0.000586566	2.14589
10024421798	C730029A08Rik	RIKEN cD. C730029A08 gene	9	95476655	95477695	4.38e-06	2.14192
10028172230	1700049E15Rik	RIKEN cD. 1700049E15 gene	6	148619436	148631571	0.0173964	2.14133
10024397417	Aqp4	aquaporin 4	18	15581098	15591683	0.000898463	2.14067
10024455528	MMT00016371	.	.	.	.	0.00340132	2.14066
10018193567	Aurka	aurora kinase A	2	171864924	171879249	9.81e-06	2.13945
10028164694	Aurka	aurora kinase A	2	171874348	171875148	9.81e-06	2.13945
10018187387	Gcs1	glucosidase 1	6	83459195	83462586	0.000184699	2.13822
10018192810	Lgals12	lectin, galactose binding, soluble 12	19	7310506	7321010	6.31e-05	2.13779
10018176664	6530401D17Rik	RIKEN cD. 6530401D17 gene	X	129538762	129540281	2.4e-06	2.12836
10024415476	6530401D17Rik	RIKEN cD. 6530401D17 gene	X	129578306	129579884	2.4e-06	2.12836
10018187344	Sel1h	Sel1 (suppressor of lin-12) 1 homolog (C. elegans)	12	87225863	87265699	1.34e-06	2.1282
10023851397	Tmed2	transmembrane emp24 domain trafficking protein 2	5	123712134	123721840	0.00013143	2.12774
10023851989	Fanca	Fanconi anemia, complementation group A	8	122643202	122693478	8.94e-06	2.12251
10018186626	Shcbp1	Shc SH2-domain binding protein 1	8	4097851	4141462	0.00792497	2.12183
10018188587	4933427G17Rik	RIKEN cD. 4933427G17 gene	7	114858076	114890355	1.48e-05	2.1185
10018183073	Pcdhb22	protocadherin beta 22	18	37744270	37744868	5.79e-05	2.11737
10024402687	Astn1	astrotactin 1	1	158266427	158595613	6.65e-07	2.11683
10028172087	1110028F18Rik	RIKEN cD. 1110028F18 gene	8	105882780	105890458	0.000855415	2.11662
10018179800	Birc5	baculoviral IAP repeat-containing 5	11	117670412	117676837	0.00519012	2.11519
10024404140	Mtmr11	myotubularin related protein 11	3	95649844	95659546	4.08e-05	2.11358
10019060046	Ube1dc1	ubiquitin-activating enzyme E1-domain containing 1	9	104024992	104040597	0.000404846	2.10316
10024405818	Spon2	spondin 2, extracellular matrix protein	5	31702385	31706626	3.75e-06	2.10272
10024407526	Ttc13	tetratricopeptide repeat domain 13	8	123958406	123975698	1.31e-06	2.10262
10018186500	BF662619	.	19	59778625	59779053	0.000785409	2.10167
10018189312	Dscam	Down syndrome cell adhesion molecule	16	96075147	96653165	0.000785409	2.10167
10028674246	Dscam	Down syndrome cell adhesion molecule	16	96204375	96253291	0.000785409	2.10167
10018195460	Slc16a2	solute carrier family 16 (monocarboxylic acid transporters), member 2	X	98298788	98423325	0.000230621	2.10136
10018184109	4732496C06Rik	RIKEN cD. 4732496C06 gene	7	110414884	110415403	5.44e-06	2.10014
10018181223	Krtcap2	keratinocyte associated protein 2	3	89002910	89006195	4.92e-06	2.09529
10018184551	Slc24a3	solute carrier family 24 (sodium/potassium/calcium exchanger), member 3	2	145061424	145098874	2.16e-05	2.09528
10024410465	MMT00060830	hypothetical protein LOC622403	4	43409289	43411849	9.56e-07	2.09442
10024448265	BC065085	cD. sequence BC065085	14	57994765	57996091	2.21e-06	2.09431
10018194036	Upk3a	uroplakin 3A	15	85065827	85071132	0.000835969	2.09316
10024402125	4931429I11Rik	RIKEN cD. 4931429I11 gene	9	40847536	40913241	2.84e-07	2.09203
10024395980	Fshprh1	FSH primary response 1	X	127853116	127907579	0.0024921	2.09177
10018176766	Pex11c	peroxisomal biogenesis factor 11c	8_random	12189657	12248131	6.68e-05	2.09052
10028668852	Pex11c	peroxisomal biogenesis factor 11c	8_random	12247453	12248909	6.68e-05	2.09052
10028670331	Pex11c	peroxisomal biogenesis factor 11c	8_random	12248958	12249859	6.68e-05	2.09052
10024397412	Otud7	OTU domain containing 7	7	57218549	57532805	1.12e-06	2.08031
10018182501	Arhgef19	Rho guanine nucleotide exchange factor (GEF) 19	4	140137589	140138765	0.00010076	2.08027
10018174732	Pycr2	pyrroline-5-carboxylate reductase family, member 2	1	180858113	180861773	6.12e-06	2.07607
10018184619	Il22	interleukin 22	Un_random	15160864	15165967	0.0204419	2.07605
10024394489	Kcns3	potassium voltage-gated channel, delayed-rectifier, subfamily S, member 3	12	10444658	10446133	1.81e-05	2.0745
10024398152	6430517E21Rik	RIKEN cD. 6430517E21 gene	1	158150729	158199644	6.6e-09	2.07411
10024406753	Srp9	signal recognition particle 9	1	182083668	182090648	0.00031555	2.0739
10018194068	Tfdp2	transcription factor Dp 2	9	96217402	96217867	1.72e-05	2.07316
10028671248	Tfdp2	transcription factor Dp 2	9	96101275	96216983	1.72e-05	2.07316
10028173816	4930525G20Rik	RIKEN cD. 4930525G20 gene	13	64399606	64443675	3.77e-05	2.07296
10028170218	XM_356672	.	13	74339361	74351214	1.89e-05	2.0721
10028162622	MMT00055730	.	1	171654252	171675914	6.57e-05	2.0713
10028675086	9630013D21Rik	RIKEN cD. 9630013D21 gene	4	108611339	108616733	6.5e-06	2.07056
10018173973	Kcnn4	potassium intermediate/small conductance calcium-activated channel, subfamily N, member 4	7	19545933	19560865	1.04e-05	2.06928
10024878467	Kcnn4	potassium intermediate/small conductance calcium-activated channel, subfamily N, member 4	7	19560641	19560865	1.04e-05	2.06928
10028669367	Kcnn4	potassium intermediate/small conductance calcium-activated channel, subfamily N, member 4	7	19558709	19562330	1.04e-05	2.06928
10028670222	Spg7	spastic paraplegia 7 homolog (human)	8	122446460	122479035	2.07e-08	2.06884
10028169121	B930046C15Rik	RIKEN cD. B930046C15 gene	14	3014930	3025152	4.78e-06	2.06774
10028673267	NM_194347	cD. sequence AY358078	14	46894469	46920783	4.78e-06	2.06774
10024435380	MMT00041218	.	19	3529072	3557989	6.74e-06	2.06758
10024412127	Armet	arginine-rich, mutated in early stage tumors	9	106954542	106957697	3.76e-05	2.06458
10028166478	Armet	arginine-rich, mutated in early stage tumors	9	106953196	106954247	3.76e-05	2.06458
10018178984	3110049J23Rik	RIKEN cD. 3110049J23 gene	10	62990751	63025052	9.17e-06	2.06401
10018178251	Fut4	fucosyltransferase 4	9	14581760	14582146	8.73e-05	2.0615
10024394925	Ssr3	signal sequence receptor, gamma	3	65053089	65065986	3.08e-05	2.05925
10018184061	Artn	artemin	4	116885068	116888376	4.28e-05	2.05887
10018181508	Car4	carbonic anhydrase 4	11	84685835	84694032	0.000176662	2.05846
10024407173	Apof	apolipoprotein F	10	128004816	128006971	9.09e-05	2.05489
10024394326	Tmem116	transmembrane protein 116	5	120615004	120647228	8.76e-07	2.05271
10024404167	Htra4	HtrA serine peptidase 4	8	23748034	23762170	0.00114906	2.05154
10018174463	4833427B12Rik	RIKEN cD. 4833427B12 gene	8	119938725	119946434	1.56e-05	2.05024
10028671426	Pdk1	pyruvate dehydrogenase kinase, isoenzyme 1	2	71570967	71599745	1.13e-05	2.04497
10024414799	Ankrd35	ankyrin repeat domain 35	3	96158173	96178870	0.000149122	2.04447
10028168738	Gm567	gene model 567, (NCBI)	3	136174529	136185594	2.72e-05	2.04205
10018194197	Mesp1	mesoderm posterior 1	7	73590348	73591714	0.00196102	2.03947
10024411711	C630004H02Rik	RIKEN cD. C630004H02 gene	11	115168801	115188812	3.13e-05	2.03862
10024443218	MMT00062059	.	1	158223307	158223921	0.00658426	2.03562
10024425692	MMT00038706	similar to non-metastatic cells 2, protein (NM23B) expressed in isoform 1	3	138017532	138018039	2.26e-06	2.03553
10018181553	Depdc1a	DEP domain containing 1a	3	158538446	158545324	0.0164748	2.03484
10018175625	Pdia3	protein disulfide isomerase associated 3	2	120927809	120951829	0.000830531	2.03385
10028669863	Pdia3	protein disulfide isomerase associated 3	2	120951891	120952537	0.000830531	2.03385
10018180308	1700102H20Rik	RIKEN cD. 1700102H20 gene	17	3519618	3521612	4.86e-06	2.03146
10018183309	Abcb11	ATP-binding cassette, sub-family B (MDR/TAP), member 11	2	69093689	69197988	9.8e-07	2.03036
10018180920	Pak3	p21 (CDKN1A)-activated kinase 3	X	137105791	137231857	8.57e-05	2.03021
10018186779	Mosc2	MOCO sulphurase C-terminal domain containing 2	1	184312139	184344298	2.93e-06	2.02984
10024397753	Ccbl2	cysteine conjugate-beta lyase 2	3	141670050	141713509	6.13e-06	2.02707
10019062616	Ormdl3	ORM1-like 3 (S. cerevisiae)	11	98402381	98408333	3.31e-07	2.02616
10024407519	Entpd4	ectonucleoside triphosphate diphosphohydrolase 4	14	63870758	63900261	3.9e-05	2.02144
10024402106	Wdr63	WD repeat domain 63	3	145014987	145083814	1.23e-06	2.01998
10024449331	MMT00010107	.	2	65169061	65169706	3.12e-06	2.01903
10018193770	2410014A08Rik	RIKEN cD. 2410014A08 gene	5	114256818	114267787	2.71e-06	2.01714
10024394519	Leprel1	leprecan-like 1	16	24746100	24784114	2.89e-07	2.01606
10028669203	Leprel1	leprecan-like 1	16	24746098	24831032	2.89e-07	2.01606
10028673730	Leprel1	leprecan-like 1	16	24743285	24747153	2.89e-07	2.01606
10018183441	Kntc2	kinetochore associated 2	17	69268782	69302555	0.00255305	2.01569
10028171627	1700086O06Rik	RIKEN cD. 1700086O06 gene	18	38462780	38473896	1.42e-06	2.01349
10018187957	BE950716	.	3	137965308	137965618	3.72e-07	2.01205
10019060281	Gcdh	glutaryl-Coenzyme A dehydrogenase	8	84153759	84160871	2.15e-07	2.01202
10024403572	Dusp23	dual specificity phosphatase 23	1	172559690	172561918	7.29e-06	2.01114
10024419692	MMT00034123	.	5	25269025	25269442	9.72e-07	2.01078
10024450216	Gm216	gene model 216, (NCBI)	1	74671494	74671789	0.000123963	2.01041
10018179577	Trpc4	transient receptor potential cation channel, subfamily C, member 4	3	53790324	53952690	1.06e-05	2.01032
10024403226	MMT00012324	hypothetical protein 9530076L18	13	15479820	15480848	4.72e-06	2.00985
10018186631	Lgals3bp	lectin, galactoside-binding, soluble, 3 binding protein	11	118213845	118223025	5.2e-06	2.00904
10018183170	Admr	adrenomedullin receptor	10	127486332	127488404	0.000120804	2.00847
10019059483	Admr	adrenomedullin receptor	10	127487005	127487347	0.000120804	2.00847
10018174984	Rexo2	REX2, R. exonuclease 2 homolog (S. cerevisiae)	9	48485885	48497983	8.53e-06	2.0084
10018190117	Tpd52l1	tumor protein D52-like 1	10	31372578	31486120	1.02e-07	2.00676
10018175693	Spcs1	signal peptidase complex subunit 1 homolog (S. cerevisiae)	14	29131779	29133315	0.000118664	2.00665
10018187560	1810006J02Rik	RIKEN cD. 1810006J02 gene	1	97911422	97924611	0.000209618	2.00521
10018186162	Mrc1	mannose receptor, C type 1	2	14155686	14258062	0.00021918	2.00481
10018195927	Cog6	component of oligomeric golgi complex 6	3	52613983	52649054	0.00035197	2.00481
10028170516	XM_193575	similar to Nucleoside diphosphate kinase B (NDK B) (NDP kinase B) (P18)	10	84203691	84204150	2.53e-06	2.00371
10018173150	Gtse1	G two S phase expressed protein 1	15	85908619	85925216	7.68e-05	2.00336
10018189068	Slc22a17	solute carrier family 22 (organic cation transporter), member 17	14	49423577	49429681	4.34e-05	2.00318
10018186666	Sgk2	serum/glucocorticoid regulated kinase 2	2	162444515	162471096	0.000245882	2.00271
10024424342	1110065P20Rik	RIKEN cD. 1110065P20 gene	4	123876599	123877808	2.4e-06	2.0009
10028672149	2610029G23Rik	RIKEN cD. 2610029G23 gene	X	99681140	99718121	4.87e-05	2.00002
10028675003	2610029G23Rik	RIKEN cD. 2610029G23 gene	X	99681140	99686552	4.87e-05	2.00002
10024411969	MMT00005163	.	6	20542175	20542603	9.37e-07	1.99966
10024407681	MMT00070823	.	7	23940645	23940964	0.000336444	1.99942
10028674606	0610009J22Rik	RIKEN cD. 0610009J22 gene	11	4029989	4035960	7.26e-07	1.99721
10024416465	Acsl6	acyl-CoA synthetase long-chain family member 6	11	54057043	54114366	2.88e-07	1.99703
10018185798	Yif1b	Yip1 interacting factor homolog B (S. cerevisiae)	7	24649958	24659136	2.94e-06	1.99647
10018182172	Abcb9	ATP-binding cassette, sub-family B (MDR/TAP), member 9	5	123233183	123267124	8.49e-07	1.99602
10028674841	Rhox4b	reproductive homeobox 4B	X	31927580	31932345	0.00137724	1.99427
10018179871	Msh3	mutS homolog 3 (E. coli)	13	88380194	88522264	4.49e-07	1.99272
10018188995	A930019D19Rik	RIKEN cD. A930019D19 gene	2	145716222	145724097	0.00144632	1.99068
10023853318	Hmmr	hyaluronan mediated motility receptor (RHAMM)	11	40440337	40472354	0.00415922	1.98744
10024416080	Pole2	polymerase (D. directed), epsilon 2 (p59 subunit)	12	66033566	66059963	1.08e-05	1.98616
10024398988	Rpn2	ribophorin II	2	156740552	156783020	4.59e-05	1.98557
10018190479	Ris2	retroviral integration site 2	8	121949623	121954735	9.86e-05	1.98297
10028163788	mCT148556	.	11	22883371	22883619	0.000349558	1.98124
10018180526	Pck1	phosphoenolpyruvate carboxykinase 1, cytosolic	2	172613540	172619719	0.000509026	1.98047
10024407469	Alg5	asparagine-linked glycosylation 5 homolog (yeast, dolichyl-phosphate beta-glucosyltransferase)	3	54369759	54384016	1.84e-06	1.98028
10018183058	Gtf2a1lf	general transcription factor II A, 1-like factor	17	86531108	86577495	1.69e-05	1.97971
10019061632	Rad51ap1	RAD51 associated protein 1	6	127598271	127613884	1.62e-05	1.97759
10018182893	Ppm1j	protein phosphatase 1J	3	104207899	104212795	0.00118629	1.97638
10024404166	Gng12	guanine nucleotide binding protein (G protein), gamma 12	6	67148779	67270286	0.000328779	1.97609
10018189469	Tmem38a	transmembrane protein 38a	8	71737483	71738143	0.00131672	1.97435
10018178554	Anxa1	annexin A1	19	19618706	19635994	1.48e-05	1.9721
10024428620	MMT00039610	.	13_random	14999664	15000324	0.0238667	1.97165
10024415658	D17Wsu104e	D. segment, Chr 17, Wayne State University 104, expressed	17	53813595	53820939	6.11e-06	1.97148
10018196687	Erbb4	v-erb-a erythroblastic leukemia viral oncogene homolog 4 (avian)	1	68333562	68333970	0.00012125	1.97056
10028673723	Erbb4	v-erb-a erythroblastic leukemia viral oncogene homolog 4 (avian)	1	68334796	68691102	0.00012125	1.97056
10024393648	MMT00065970	similar to GLI pathogenesis-related 1 (glioma)	10	111827595	111829255	7.32e-06	1.97019
10018193438	Top2a	topoisomerase (D.) II alpha	11	98814851	98845203	0.00391885	1.96875
10024436397	MMT00065139	similar to keratin associated protein 10-4	11	99806156	99807253	8.19e-06	1.9684
10018179901	6720460F02Rik	RIKEN cD. 6720460F02 gene	11	71768160	71773029	0.000428782	1.96794
10018193338	Clcn5	chloride channel 5	X	5392751	5394082	9.94e-06	1.96682
10028670499	Clcn5	chloride channel 5	X	5425178	5558261	9.94e-06	1.96682
10028672368	AK077819	.	X	5427233	5428023	9.94e-06	1.96682
10028673854	Clcn5	chloride channel 5	X	5398415	5427627	9.94e-06	1.96682
10019059327	Phlda3	pleckstrin homology-like domain, family A, member 3	1	135612814	135615815	4.77e-05	1.96511
10018189399	Nek2	NIMA (never in mitosis gene a)-related expressed kinase 2	1	191557109	191568590	0.000199185	1.96438
10024406829	1110036O03Rik	RIKEN cD. 1110036O03 gene	11	100229544	100235981	2.23e-05	1.95958
10028671156	Gpr108	G protein-coupled receptor 108	17	54924245	54937395	0.000216714	1.95878
10018186126	4930526H21Rik	RIKEN cD. 4930526H21 gene	5	143025522	143027328	0.000454328	1.95803
10024416579	4930526H21Rik	RIKEN cD. 4930526H21 gene	5	142978596	142986255	0.000454328	1.95803
10024395173	Rgs9	regulator of G-protein signaling 9	11	109046444	109119219	0.000266345	1.95777
10024409034	Spt1	salivary protein 1	Un_random	70752344	70755798	7.5e-05	1.95634
10028165002	AK087307	.	7	19837398	19839215	4.78e-06	1.95492
10018177264	Vkorc1	vitamin K epoxide reductase complex, subunit 1	7	121942877	121945428	6.47e-07	1.9546
10024402087	Oip5	Opa interacting protein 5	2	119123471	119132320	0.00281724	1.95428
10018192417	Slc4a10	solute carrier family 4, sodium bicarbonate cotransporter-like, member 10	2	61901994	62182126	7.39e-05	1.95227
10024395872	Glipr2	GLI pathogenesis-related 2	4	43873612	43895039	2.49e-06	1.95184
10024396006	Ppapdc3	phosphatidic acid phosphatase type 2 domain containing 3	2	32027882	32042976	1.22e-07	1.95112
10018191727	Cri1	CREBBP/EP300 inhibitory protein 1	2	125186948	125188637	8.02e-05	1.95004
10024404469	1110039B18Rik	RIKEN cD. 1110039B18 gene	5	29331081	29336406	8.67e-05	1.94914
10018182807	A430107O13Rik	RIKEN cD. A430107O13 gene	6	22033838	22034389	0.00335994	1.94829
10018173618	Atp5g1	ATP synthase, H+ transporting, mitochondrial F0 complex, subunit c (subunit 9), isoform 1	11	95894077	95896707	0.000121852	1.94778
10028171849	A530001N23Rik	RIKEN cD. A530001N23 gene	13	59142348	59147143	0.00582862	1.94682
10018177468	0610007L01Rik	RIKEN cD. 0610007L01 gene	5	129392222	129413300	5.2e-06	1.94614
10018183406	Nusap1	nucleolar and spindle associated protein 1	2	119132578	119163624	0.00694141	1.94595
10024409229	Metrnl	meteorin, glial cell differentiation regulator-like	11	121523505	121537374	0.00125684	1.94151
10024406845	Melk	maternal embryonic leucine zipper kinase	4	44216902	44280217	0.00631909	1.94091
10024400322	2310079P10Rik	RIKEN cD. 2310079P10 gene	1	41104298	41155726	6.66e-06	1.93999
10024393306	MMT00023085	.	4	32531016	32544619	0.00830937	1.93936
10019060209	Cyp2j6	cytochrome P450, family 2, subfamily j, polypeptide 6	4	95492826	95528702	4.04e-07	1.93927
10023851382	Fbxo2	F-box only protein 2	4	146656440	146658778	3.81e-06	1.93839
10018195526	Sftpd	surfactant associated protein D	14	39319093	39332043	8.41e-06	1.93675
10024424001	Ntrk2	neurotrophic tyrosine kinase, receptor, type 2	13	57774392	57775836	6.9e-05	1.93539
10024420756	A830021F12Rik	RIKEN cD. A830021F12 gene	18	15517746	15578824	0.000518295	1.93523
10018193510	Niban	niban protein	1	151426666	151576688	2.15e-05	1.93452
10028675526	Niban	niban protein	1	151577156	151579077	2.15e-05	1.93452
10018188494	Neb	nebulin	2	52068841	52069580	7.1e-06	1.93425
10024401173	Neb	nebulin	2	52068827	52270960	7.1e-06	1.93425
10028168866	Neb	nebulin	2	52068987	52070840	7.1e-06	1.93425
10024456275	Ldlrad3	low density lipoprotein receptor class A domain containing 3	2	101654885	101655689	9.8e-06	1.93262
10018193408	Asf1b	ASF1 anti-silencing function 1 homolog B (S. cerevisiae)	8	83215750	83230282	0.00035725	1.93122
10024394329	Cabc1	chaperone, ABC1 activity of bc1 complex like (S. pombe)	1	180120861	180147713	4.73e-05	1.93036
10028168093	C76736	expressed sequence C76736	10	10938870	10939460	0.0255521	1.92985
10024395741	Abca5	ATP-binding cassette, sub-family A (ABC1), member 5	11	110093339	110158765	2.01e-07	1.92927
10024412022	Tmed6	transmembrane emp24 protein transport domain containing 6	8	106359171	106363332	0.000732187	1.92818
10024402128	BC089597	cD. sequence BC089597	10	127603198	127614028	0.00106137	1.92796
10024403118	Smyd3	SET and MYND domain containing 3	1	178912250	179472281	4.63e-05	1.92777
10028172573	Smyd3	SET and MYND domain containing 3	1	179355050	179355595	4.63e-05	1.92777
10018186008	Tspan33	tetraspanin 33	6	29741337	29765657	4.34e-05	1.92752
10028164281	Tspan33	tetraspanin 33	6	29766089	29766760	4.34e-05	1.92752
10018189177	Tmem9	transmembrane protein 9	1	135864920	135881921	2.72e-06	1.92707
10028669538	Ogg1	8-oxoguanine D.-glycosylase 1	6	113894844	113902018	2.13e-06	1.92561
10018180435	Abcc3	ATP-binding cassette, sub-family C (CFTR/MRP), member 3	11	94164386	94173028	8.56e-05	1.92455
10018175128	Pdzrn3	PDZ domain containing RING finger 3	6	101625229	101853512	0.000247424	1.92433
10018183011	Glb1	galactosidase, beta 1	9	114364315	114438702	8.56e-08	1.92296
10024399210	Ddost	dolichyl-di-phosphooligosaccharide-protein glycotransferase	4	137185997	137193494	4.12e-07	1.92206
10018179555	2310076G05Rik	RIKEN cD. 2310076G05 gene	9	81953386	81953983	1.58e-06	1.92169
10018180982	Ccna2	cyclin A2	3	36028469	36035542	0.00432346	1.92065
10018180351	Tesc	tescalcin	5	117156470	117190516	0.00134145	1.91858
10024398689	MMT00015935	.	X	151140102	151140850	0.00392378	1.91781
10028168736	XM_357304	.	3	68470052	68470526	0.00139902	1.91671
10024398856	Alg8	asparagine-linked glycosylation 8 homolog (yeast, alpha-1,3-glucosyltransferase)	7	91417748	91438441	7.06e-06	1.91649
10024397279	Gyltl1b	glycosyltransferase-like 1B	2	92069725	92075718	8.56e-06	1.91604
10018187178	Aspm	asp (abnormal spindle)-like, microcephaly associated (Drosophila)	1	139301969	139341265	0.00878202	1.91442
10024415547	A930004K21Rik	RIKEN cD. A930004K21 gene	2	121061940	121100325	0.000434237	1.91365
10024399304	1700016C15Rik	RIKEN cD. 1700016C15 gene	1	177667470	177690963	1.75e-07	1.91215
10019062104	Pdia6	protein disulfide isomerase associated 6	12	16627963	16643185	2.62e-05	1.91208
10018187450	Bet1	blocked early in transport 1 homolog (S. cerevisiae)	6	4029549	4039604	0.00401981	1.91135
10018173159	Kcnk16	potassium channel, subfamily K, member 16	14	18622211	18628620	2.14e-08	1.91116
10024405959	H47	histocompatibility 47	7	59963919	59973630	7.22e-05	1.91105
10024408534	Gpx2-ps1	glutathione peroxidase 2, pseudogene 1	7	94371222	94371919	1.05e-05	1.90945
10018174558	Lmo1	LIM domain only 1	7	102991520	102991715	0.00306223	1.90833
10024416074	Lmo1	LIM domain only 1	7	102991520	103023463	0.00306223	1.90833
10018189690	Akap3	A kinase (PRKA) anchor protein 3	6	127527211	127548304	7.86e-05	1.90694
10024407965	Txndc5	thioredoxin domain containing 5	13	38041017	38069196	0.000239181	1.9067
10018178894	Scarb2	scavenger receptor class B, member 2	5	91779671	91841284	2.8e-07	1.90653
10028673914	Scarb2	scavenger receptor class B, member 2	5	91840546	91842579	2.8e-07	1.90653
10024415991	9030617O03Rik	RIKEN cD. 9030617O03 gene	12	96231921	96317807	0.000481101	1.90599
10018194308	Diap3	diaphanous homolog 3 (Drosophila)	14	81067160	81552568	0.000597731	1.90571
10018190128	Nxn	nucleoredoxin	11	75983624	76124788	8.31e-06	1.90409
10028169528	XM_355089	.	18	7624199	7624826	1.56e-05	1.90409
10024395938	Ptprn2	protein tyrosine phosphatase, receptor type, N polypeptide 2	12	112590024	112655336	5.22e-05	1.90272
10028169942	Ptprn2	protein tyrosine phosphatase, receptor type, N polypeptide 2	12	112525687	112541651	5.22e-05	1.90272
10024410171	Scfd2	sec1 family domain containing 2	5	73040563	73071210	2.46e-05	1.90249
10018186462	Vmp	vesicular membrane protein p24	13	24731917	24749827	1.88e-05	1.90221
10024415017	Nomo1	nodal modulator 1	7	40119066	40169731	1.2e-06	1.90121
10024409323	MMT00056871	.	X	69419142	69441432	0.00129929	1.89947
10028674222	Aicda	activation-induced cytidine deaminase	6	123219077	123229161	0.00185364	1.89902
10024408000	0610012H03Rik	RIKEN cD. 0610012H03 gene	2	104929098	105084546	4.59e-05	1.89807
10018174561	Tm4sf20	transmembrane 4 L six family member 20	1	83085788	83097563	0.0321617	1.89639
10018196241	Tpte2	transmembrane phosphoinositide 3-phosphatase and tensin homolog 2	5	108635082	108641058	7.13e-06	1.89602
10018190265	Hap1	huntingtin-associated protein 1	11	100168414	100177175	4.58e-05	1.8953
10028170275	mCT49615	.	9	12260006	12260420	0.00173953	1.89486
10024415650	MMT00054932	.	11	101296988	101298155	0.000354573	1.8936
10018190733	Ada	adenosine deaminase	2	163183553	163207147	2.7e-07	1.89319
10018176117	6430550H21Rik	RIKEN cD. 6430550H21 gene	X	32718103	32718581	6.79e-06	1.89203
10024401862	Ell2	elongation factor R. polymerase II 2	13	71819912	71830193	0.000188383	1.89191
10018177988	5730509K17Rik	RIKEN cD. 5730509K17 gene	5	42429428	42460399	0.00298097	1.89177
10018196812	BB093062	cocaine and amphetamine regulated transcript	13	96090396	96090729	0.000160982	1.89062
10028171440	XM_123604	.	1	191731739	191732074	0.000199291	1.89052
10018192624	Pigk	phosphatidylinositol glycan, class K	3	151707251	151778974	2.33e-07	1.8905
10018183142	4930488B01Rik	RIKEN cD. 4930488B01 gene	7	13914134	13915517	1.55e-07	1.88934
10024406438	Stxbp6	syntaxin binding protein 6 (amisyn)	12	41600914	41820408	9.94e-05	1.8892
10018179940	Daf1	decay accelerating factor 1	1	130289649	130312120	2.97e-05	1.88912
10018192460	Daf1	decay accelerating factor 1	1	130301694	130301820	2.97e-05	1.88912
10018187421	Abcb4	ATP-binding cassette, sub-family B (MDR/TAP), member 4	5	8900460	8965969	0.000104846	1.8868
10028675486	Slc39a13	solute carrier family 39 (metal ion transporter), member 13	2	90766540	90774971	1.9e-07	1.88426
10024399835	1200006F02Rik	RIKEN cD. 1200006F02 gene	5	146769949	146786311	2.06e-07	1.88284
10024457156	B230216G23Rik	RIKEN cD. B230216G23 gene	6	143262171	143263001	0.000112363	1.88229
10023853183	Kcnk1	potassium channel, subfamily K, member 1	8	125282699	125318213	0.000599554	1.88225
10028162649	ENSMUST00000060959	.	1	13540145	13540618	0.0114554	1.88099
10024407408	Abcc2	ATP-binding cassette, sub-family C (CFTR/MRP), member 2	19	43326810	43382358	3.21e-05	1.88087
10028671259	E2f7	E2F transcription factor 7	10	110368316	110410221	0.000918648	1.87986
10024397683	MMT00079290	.	13	103567462	103567850	0.000433672	1.87915
10018196519	A930024O17Rik	RIKEN cD. A930024O17 gene	11	117205666	117206473	0.00701198	1.87779
10024406913	Ssr2	signal sequence receptor, beta	3	88323472	88332284	9.69e-05	1.87674
10018188613	4930569K13Rik	RIKEN cD. 4930569K13 gene	4	143306923	143323714	0.000547567	1.87526
10024444066	Ldb2	LIM domain binding 2	5	43229205	43229763	9.22e-05	1.8744
10024404835	2600001J17Rik	RIKEN cD. 2600001J17 gene	11	34603216	34627651	0.000471332	1.87274
10024404141	Abcb6	ATP-binding cassette, sub-family B (MDR/TAP), member 6	1	75459618	75468140	8.94e-06	1.87241
10018188574	Nr1h3	nuclear receptor subfamily 1, group H, member 3	2	90888860	90899866	1.97e-07	1.87187
10018178092	Npdc1	neural proliferation, differentiation and control gene 1	2	25335245	25341656	3.7e-07	1.87051
10028167133	9930105H17Rik	RIKEN cD. 9930105H17 gene	Un_random	76297712	76300412	0.00943767	1.86995
10018178678	NM_025486	HSPC171 protein	8	104622011	104624684	2.27e-06	1.86886
10018184716	9430065F17Rik	RIKEN cD. 9430065F17 gene	13	64154971	64162971	2.06e-05	1.8679
10018194276	Mkrn3	makorin, ring finger protein, 3	7	56191330	56193877	0.000494051	1.8672
10018193969	Akr1c21	aldo-keto reductase family 1, member C21	13	4461532	4474002	0.000120535	1.86331
10028163173	Akr1c21	aldo-keto reductase family 1, member C21	13	4474300	4474900	0.000120535	1.86331
10018185768	Myl4	myosin, light polypeptide 4	11	104398464	104408303	1.48e-06	1.86302
10024396981	Myl4	myosin, light polypeptide 4	11	104370876	104396762	1.48e-06	1.86302
10024397103	Asah3l	N-acylsphingosine amidohydrolase 3-like	4	85860656	85907067	0.000577062	1.86301
10018181699	Spag1	sperm associated antigen 1	15	36180636	36236879	0.000113241	1.86215
10018175390	Tcte3	t-complex-associated testis expressed 3	17	13011850	13026114	0.00555204	1.86092
10028670854	Tcte3	t-complex-associated testis expressed 3	17	13011845	13026115	0.00555204	1.86092
10028172228	A430035B10Rik	RIKEN cD. A430035B10 gene	6	8465256	8473303	0.000467481	1.85996
10018195921	Sdf4	stromal cell derived factor 4	4	154485276	154505971	1.4e-06	1.859
10028669043	Sdf4	stromal cell derived factor 4	4	154503306	154505977	1.4e-06	1.859
10018191874	Atp13a2	ATPase type 13A2	4	139883725	139888591	1.18e-05	1.85679
10028174114	4933433K01Rik	RIKEN cD. 4933433K01 gene	11	59509527	59513187	1.5e-07	1.85402
10018191568	2610016C23Rik	RIKEN cD. 2610016C23 gene	10	20275029	20288387	0.000541679	1.85323
10028675986	Slc29a3	solute carrier family 29 (nucleoside transporters), member 3	10	60670870	60713358	1.2e-05	1.85311
10018176155	Ercc6l	excision repair cross-complementing rodent repair deficiency complementation group 6 - like	X	96744319	96745812	0.00577391	1.85233
10024463287	AI314604	expressed sequence AI314604	8	46042804	46043557	0.000396032	1.85183
10018184700	A730037C10Rik	RIKEN cD. A730037C10 gene	3	54806945	54807275	0.000194722	1.85146
10024413200	4930403C10Rik	RIKEN cD. 4930403C10 gene	7	39805378	39812769	7e-06	1.8513
10018176677	Cyp7b1	cytochrome P450, family 7, subfamily b, polypeptide 1	3	17402749	17573965	2.04e-07	1.85103
10018175961	Calr	calreticulin	8	84108911	84113929	5.85e-06	1.85074
10018189404	C030014O09Rik	RIKEN cD. C030014O09 gene	2	130354049	130354822	0.00465628	1.85061
10018173026	Cntn1	contactin 1	15	92196052	92407970	7.3e-05	1.84832
10024416941	4933429D07Rik	RIKEN cD. 4933429D07 gene	15	85854819	85855303	9.73e-06	1.8479
10028171773	4933429D07Rik	RIKEN cD. 4933429D07 gene	15	85851750	85854232	9.73e-06	1.8479
10028162056	AK049712	.	3	17960522	17964502	2.01e-06	1.84761
10018180239	AK006383	.	3	86416157	86416571	0.000236168	1.84687
10019061768	Tmsb10	thymosin, beta 10	7	20039912	20040387	0.000236168	1.84687
10018173896	Hbegf	heparin-binding EGF-like growth factor	18	36728735	36739577	0.000216855	1.84296
10028171934	5530401A14Rik	RIKEN cD. 5530401A14 gene	11	81600569	81634242	0.000873113	1.84165
10018188731	Bckdhb	branched chain ketoacid dehydrogenase E1, beta polypeptide	9	84254929	84455112	0.000124404	1.84149
10028676162	mCT57212	similar to arylacetamide deacetylase	3	59155503	59213578	0.0108713	1.83976
10018175534	Rps27l	ribosomal protein S27-like	9	67073432	67076877	0.000178577	1.83951
10028675164	BC053484	.	9	67073463	67076884	0.000178577	1.83951
10024876639	AI464131	expressed sequence AI464131	4	41634456	41635125	9.76e-05	1.83933
10018182832	1700063D05Rik	RIKEN cD. 1700063D05 gene	9	41159699	41171095	0.000481167	1.8388
10018191118	2310040G07Rik	RIKEN cD. 2310040G07 gene	5	76172827	76173337	0.00451423	1.83773
10028172189	mCT186072	hypothetical protein A430054B03	7	93959522	93978337	8.13e-05	1.83729
10024439763	2310068J10Rik	RIKEN cD. 2310068J10 gene	3	121868150	121868679	4.32e-05	1.83679
10018187069	Ect2	ect2 oncogene	3	26515044	26571654	0.0117222	1.83558
10024396931	MMT00052776	similar to signal recognition particle receptor (docking protein)	11	72557201	72561989	1.78e-05	1.83431
10024403109	Dpagt1	dolichyl-phosphate (UDP-N-acetylglucosamine) acetylglucosaminephosphotransferase 1 (Glc.c-1-P transferase)	9	44315849	44322451	6.95e-05	1.83298
10024398246	2310008M10Rik	RIKEN cD. 2310008M10 gene	3	129626708	129640041	0.00076783	1.83213
10018191227	Tmed9	transmembrane emp24 protein transport domain containing 9	13	54209701	54214247	0.01663	1.83059
10019059901	Cycs	cytochrome c, somatic	6	50709769	50710193	0.000586168	1.83053
10024394263	BC014685	cD. sequence BC014685	6	72687467	72691737	0.000189846	1.83028
10019061885	Pgk1	phosphoglycerate kinase 1	X	100788594	100805025	2.57e-05	1.82816
10028168147	1110036D12Rik	RIKEN cD. 1110036D12 gene	10	62151998	62152980	1.76e-05	1.82735
10024395040	Atf7ip	activating transcription factor 7 interacting protein	6	137280529	137368778	1.33e-06	1.82711
10028671845	Atf7ip	activating transcription factor 7 interacting protein	6	137379554	137382371	1.33e-06	1.82711
10024408414	Tmem63c	transmembrane protein 63c	12	83906140	83969658	3.46e-07	1.82621
10024397274	Muc4	mucin 4	16	31563943	31590465	0.0018293	1.82585
10024399635	Prmt3	protein arginine N-methyltransferase 3	7	43892455	43972375	5.16e-06	1.82486
10028675653	Prmt3	protein arginine N-methyltransferase 3	7	43973863	43975373	5.16e-06	1.82486
10018188715	Mettl7a	methyltransferase like 7A	15	100362355	100371877	1.61e-05	1.8237
10024408962	Gpr89	G protein-coupled receptor 89	3	96357516	96391168	4.16e-05	1.82325
10021551527	Gm2a	GM2 ganglioside activator protein	11	54850956	54863740	0.00027652	1.82206
10018189836	9530013E20Rik	RIKEN cD. 9530013E20 gene	10	121007082	121007899	3.47e-07	1.82176
10024404844	MMT00024508	.	5	100326329	100326629	0.000469511	1.82161
10028674649	Myo15	myosin XV	11	60194981	60254009	8.71e-05	1.82146
10024397991	Lztr2	leucine zipper transcription regulator 2	1	157431738	157473634	5.72e-06	1.82039
10018191210	Mphosph1	M-phase phosphoprotein 1	19	34280768	34283213	0.00418213	1.81944
10019060913	Mdh1	malate dehydrogenase 1, .D (soluble)	11	21452034	21466607	0.000358391	1.81918
10018187654	Mrvi1	MRV integration site 1	7	104721209	104835599	1.09e-05	1.81891
10024399078	1700022L09Rik	RIKEN cD. 1700022L09 gene	2	156452234	156464045	0.000149251	1.81885
10018186620	BF459032	.	18	37746786	37746940	0.000478411	1.81863
10018195122	6720475J19Rik	RIKEN cD. 6720475J19 gene	19	9032285	9033504	0.00896801	1.81838
10024395058	MMT00068218	.	14	39200487	39201545	0.00896801	1.81838
10024395729	MMT00070288	.	Un_random	67321715	67342773	0.00896801	1.81838
10018184588	4930421P22Rik	RIKEN cD. 4930421P22 gene	9	30947813	30948669	3.79e-05	1.8183
10024398922	Gpr135	G protein-coupled receptor 135	12	68908718	68910090	2.38e-05	1.81783
10018180763	Tacc2	transforming, acidic coiled-coil containing protein 2	7	124970120	125042347	0.000340205	1.81718
10018183293	Tacc2	transforming, acidic coiled-coil containing protein 2	7	125042090	125042343	0.000340205	1.81718
10028675497	Tacc2	transforming, acidic coiled-coil containing protein 2	7	124970167	124972415	0.000340205	1.81718
10028162947	MMS010147708	.	1	16898945	16899063	0.00109852	1.81653
10028674152	Ccnb1-rs1	cyclin B1, related sequence 1	13	96949075	96951782	0.00943066	1.81648
10024400738	Myo18b	myosin XVIIIb	5	111762087	111948102	0.00224755	1.81583
10024452916	Anxa10	annexin A10	8	61122223	61122424	0.00172562	1.81493
10028673935	Ceacam12	CEA-related cell adhesion molecule 12	7	14996409	15002293	0.010181	1.8148
10028167018	1700112J16Rik	RIKEN cD. 1700112J16 gene	7	61110393	61113267	0.000151914	1.81404
10018178339	Cpn1	carboxypeptidase N, polypeptide 1	19	43500716	43530927	1.21e-06	1.814
10024411035	Prrg2	proline-rich Gla (G-carboxyglutamic acid) polypeptide 2	7	39130132	39138965	3.17e-05	1.81088
10028670524	NM_177808	hypothetical protein A030008J09	13	41209558	41216816	0.0026897	1.81053
10028670650	Sdc3	syndecan 3	4	129589463	129623201	1.17e-05	1.80985
10018191427	Osbpl3	oxysterol binding protein-like 3	6	50441339	50527370	0.000280914	1.80985
10018189472	2610305D13Rik	RIKEN cD. 2610305D13 gene	4	146104301	146107792	5.56e-05	1.80972
10018186590	1700092M07Rik	RIKEN cD. 1700092M07 gene	19	7937302	7937757	0.000216098	1.8092
10018185936	Proc	protein C	18	32363271	32376084	1.83e-05	1.80887
10024407314	Tmem4	transmembrane protein 4	10	128059278	128064006	1.18e-06	1.80832
10018184239	Gusb	glucuronidase, beta	5	129158845	129172653	1.73e-06	1.80828
10018183740	Cav2	caveolin 2	6	17264754	17272449	1.29e-05	1.80808
10028672408	Txndc4	thioredoxin domain containing 4 (endoplasmic reticulum)	4	48110289	48195481	9.47e-05	1.80776
10024393212	C630028N24Rik	RIKEN cD. C630028N24 gene	9	55038831	55066511	0.00236779	1.8062
10028170708	XM_144386	.	5	83114155	83124744	0.000202772	1.80541
10018182177	Myl9	myosin, light polypeptide 9, regulatory	2	156232425	156238627	1.16e-06	1.80464
10024423780	Slc35f3	solute carrier family 35, member F3	8	125682945	125683501	2.33e-05	1.80349
10024402329	Pdrg1	p53 and D. damage regulated 1	2	152465825	152472328	2.17e-06	1.80326
10028673716	3632451O06Rik	RIKEN cD. 3632451O06 gene	14	44775306	44877075	0.000116355	1.802
10018179167	E130016I23Rik	RIKEN cD. E130016I23 gene	14	112692638	112719593	3.74e-05	1.79953
10024421911	Ttc12	tetratricopeptide repeat domain 12	9	49476416	49481249	0.000191163	1.79934
10018188182	Tmem53	transmembrane protein 53	4	116210894	116227486	1.14e-05	1.79864
10018179696	Dhfr	dihydrofolate reductase	13	88522409	88553837	0.00148579	1.79831
10018188320	Dhfr	dihydrofolate reductase	13	88555305	88556641	0.00148579	1.79831
10024457843	MMT00051760	.	4	33449202	33449956	2.21e-06	1.79812
10018190309	Synpr	synaptoporin	14	11742846	12075198	0.000283018	1.79798
10028674134	Chrd	chordin	16	19504234	19513490	1.71e-05	1.79791
10024401979	Nrip3	nuclear receptor interacting protein 3	7	103610927	103634417	0.00018259	1.79768
10024413257	H2-T9	histocompatibility 2, T region locus 9	17	33757430	33761482	3.22e-06	1.79727
10028673258	H2-T9	histocompatibility 2, T region locus 9	17	33757430	33761714	3.22e-06	1.79727
10028669779	Tcta	T-cell leukemia translocation altered gene	9	108372720	108375713	3.86e-05	1.79693
10018180812	Epha1	Eph receptor A1	6	42502366	42517148	0.00311263	1.79642
10028673876	Tor2a	torsin family 2, member A	2	32689433	32694405	3.29e-06	1.79633
10028169576	XM_355086	.	18	6802853	6803664	2.34e-05	1.79535
10024395367	Irak1	interleukin-1 receptor-associated kinase 1	X	68675638	68684571	1.47e-05	1.79381
10028670918	Cdca2	cell division cycle associated 2	14	62205172	62235977	0.00137898	1.79274
10028162238	mCT50743	.	2	14598517	14599001	5.68e-05	1.79213
10024457024	AW492955	expressed sequence AW492955	13	24690134	24690580	1.57e-06	1.79146
10018190914	Prc1	protein regulator of cytokinesis 1	7	74094603	74116367	0.000954496	1.79126
10028674618	Prc1	protein regulator of cytokinesis 1	7	74115714	74116857	0.000954496	1.79126
10018195498	Racgap1	Rac GTPase-activating protein 1	15	99677715	99708838	0.000471578	1.78963
10024398790	Ysk4	Yeast Sps1/Ste20-related kinase 4 (S. cerevisiae)	1	127579720	127660321	0.00124281	1.78867
10018184617	AW491490	hypothetical gene supported by AK036329	18	74301110	74302744	0.00505881	1.78861
10024440449	9530080O11Rik	RIKEN cD. 9530080O11 gene	4	94934787	94935492	4.01e-05	1.78858
10024874335	9530080O11Rik	RIKEN cD. 9530080O11 gene	4	94932836	94933290	4.01e-05	1.78858
10018181534	Cpne4	copine IV	9	104547440	105015434	4.06e-05	1.78746
10024407622	Ly6e	lymphocyte antigen 6 complex, locus E	15	74990482	74992037	5.28e-06	1.78735
10028171824	AK045162	hypothetical protein LOC554327	14	3509109	3511738	0.00113282	1.78683
10028172327	E030004N02Rik	RIKEN cD. E030004N02 gene	4	32863989	32864897	0.000494606	1.78628
10024449518	1500016L03Rik	RIKEN cD. 1500016L03 gene	11	84253652	84263823	4.56e-07	1.78551
10019062189	Rpa1	replication protein A1	11	75026034	75041897	7.22e-07	1.7843
10018182941	Dhcr7	7-dehydrocholesterol reductase	7	138237063	138262306	3.82e-06	1.78421
10028676242	Pcdha2	protocadherin alpha 2	18	37163040	37165428	0.000335975	1.7842
10024413904	MMT00004673	.	6	23782854	23783820	1.65e-05	1.78346
10018177540	Syt4	synaptotagmin IV	18	31677576	31687446	0.000397033	1.78332
10024412742	Pfkfb1	6-phosphofructo-2-kinase/fructose-2,6-biphosphatase 1	X	144128778	144178276	3.64e-06	1.78211
10024403631	Slc24a6	solute carrier family 24 (sodium/potassium/calcium exchanger), member 6	5	119662999	119685827	5.56e-06	1.78201
10028668925	Deaf1	deformed epidermal autoregulatory factor 1 (Drosophila)	7	135699172	135729566	7.05e-07	1.78138
10024393996	Npal2	NIPA-like domain containing 2	15	34574796	34678769	2.48e-05	1.78138
10023851906	Itm2c	integral membrane protein 2C	1	85700921	85715045	8.72e-07	1.78109
10028670385	Dhdds	dehydrodolichyl diphosphate synthase	4	132929956	132961764	8.55e-05	1.78088
10018188066	Heph	hephaestin	X	91056822	91175844	0.00370742	1.78034
10024403997	MMT00078322	.	6	94103313	94103870	3.35e-06	1.78012
10024411576	3732412D22Rik	RIKEN cD. 3732412D22 gene	5	65624007	65823299	6.84e-06	1.7801
10028673376	BC046343	cD. sequence BC046343	18	70155687	70199613	1.19e-05	1.77966
10024409680	Tmprss4	transmembrane protease, serine 4	9	45161582	45192931	8.57e-06	1.77962
10024397198	Zfp179	zinc finger protein 179	11	61174086	61179529	5.17e-05	1.77814
10018180633	Myocd	myocardin	11	64902225	64902638	0.000342102	1.77795
10018191873	Ace	angiotensin I converting enzyme (peptidyl-dipeptidase A) 1	11	105793486	105810987	7.09e-05	1.7776
10018175849	2900076A07Rik	RIKEN cD. 2900076A07 gene	7	75336926	75339633	1.63e-05	1.77633
10024433379	Fgf9	fibroblast growth factor 9	14	52644614	52645185	8.61e-05	1.77616
10018175474	Gstm5	glutathione S-transferase, mu 5	3	107691598	107694427	2.64e-06	1.77594
10024412066	Olfr910	olfactory receptor 910	9	38481503	38482434	4.5e-06	1.77536
10024406343	BC019731	cD. sequence BC019731	5	138801302	138804053	7.8e-06	1.77511
10028669097	Enpp6	ectonucleotide pyrophosphatase/phosphodiesterase 6	8	45933793	46041690	0.000429098	1.77488
10018188488	Mpp6	membrane protein, palmitoylated 6 (MAGUK p55 subfamily member 6)	6	50254948	50343113	0.000634146	1.77364
10018195873	Bcan	brevican	3	87731261	87744095	7.63e-05	1.77314
10019062292	Rab4a	RAB4A, member RAS oncogene family	8	123093097	123122360	3.97e-07	1.77283
10024398015	Echdc3	enoyl Coenzyme A hydratase domain containing 3	2	6106092	6130248	2.42e-07	1.77281
10023852844	Phldb1	pleckstrin homology-like domain, family B, member 1	9	44675164	44683308	9.34e-05	1.77152
10028670746	Phldb1	pleckstrin homology-like domain, family B, member 1	9	44676032	44698738	9.34e-05	1.77152
10024402232	1700012B18Rik	RIKEN cD. 1700012B18 gene	Un_random	59063252	59626148	0.000156028	1.76749
10028673840	1700012B18Rik	RIKEN cD. 1700012B18 gene	Un_random	59063269	59626149	0.000156028	1.76749
10018179466	H2-T10	histocompatibility 2, T region locus 10	17	33860368	33864499	2.99e-06	1.7667
10024408862	Tnn	tenascin N	1	159988875	160050988	3.56e-05	1.76599
10018178410	AK004798	homeobox only domain	5	76331478	76359433	0.000831018	1.76527
10024394555	MMT00034027	homeobox only domain	5	76285732	76339752	0.000831018	1.76527
10018180309	Gpr56	G protein-coupled receptor 56	8	94268775	94298363	0.00060163	1.76326
10018183992	3230401M21Rik	RIKEN cD. 3230401M21 gene	17	23650940	23666236	0.00177585	1.76318
10028169886	XM_356796	similar to Protein transport protein Sec61 beta subunit	15	100352179	100354988	0.00111479	1.76303
10018177929	Dnajc10	DnaJ (Hsp40) homolog, subfamily C, member 10	2	80013462	80051381	0.000333787	1.76099
10028670748	2610041P08Rik	RIKEN cD. 2610041P08 gene	19	6558471	6558969	0.000218663	1.76089
10028675087	2610041P08Rik	RIKEN cD. 2610041P08 gene	19	6560650	6563673	0.000218663	1.76089
10024410799	Slc38a5	solute carrier family 38, member 5	X	6510371	6519114	2.14e-05	1.76049
10021552329	Syngr1	synaptogyrin 1	15	80144003	80166140	4.02e-07	1.75853
10024404316	BC017158	cD. sequence BC017158	7	122321190	122347912	3.28e-05	1.75782
10024429862	MMT00011783	.	14	54690444	54690648	0.000105973	1.75777
10028669626	Accn2	amiloride-sensitive cation channel 2, neuronal	15	99727934	99758344	0.000162096	1.75737
10024411353	Bckdk	branched chain ketoacid dehydrogenase kinase	7	121954638	121958431	4.94e-05	1.75632
10018178069	1700015G11Rik	RIKEN cD. 1700015G11 gene	7	46181214	46185244	0.000306305	1.75286
10024396090	Tmed10	transmembrane emp24-like trafficking protein 10 (yeast)	12	82211080	82242318	0.000518786	1.75257
10028672584	Tmed10	transmembrane emp24-like trafficking protein 10 (yeast)	12	82210488	82242352	0.000518786	1.75257
10028674157	NM_199477	UbiE-YGHL1 fusion protein	15	100410738	100419358	0.00350423	1.75251
10018174450	Prok2	prokineticin 2	6	100179547	100194549	0.0034015	1.75217
10024399665	2900064A13Rik	RIKEN cD. 2900064A13 gene	2	112078285	112090675	9.06e-06	1.75073
10028675858	4933405I11Rik	RIKEN cD. 4933405I11 gene	.	.	.	0.000950987	1.75069
10018184411	Tra1	tumor rejection antigen gp96	10	86665503	86680107	3.31e-05	1.74986
10018180951	Pomt2	protein-O-mannosyltransferase 2	12	83988447	83988908	8.44e-06	1.74967
10028674431	Adam15	a disintegrin and metallopeptidase domain 15 (metargidin)	3	89096374	89106700	1.22e-05	1.74895
10018191371	Dfna5h	deafness, autosomal dominant 5 homolog (human)	6	50351937	50408395	3.68e-07	1.74876
10024441434	D330017J20Rik	RIKEN cD. D330017J20 gene	6	30005780	30006776	0.000216434	1.74558
10028170674	XM_357448	.	5	12558916	12559232	0.00364941	1.74355
10018186744	AI451198	.	.	.	.	2.38e-06	1.74108
10024415663	Dennd3	DENN/MADD domain containing 3	15	73541127	73600604	2.38e-06	1.74108
10028170494	mCT114231	.	8	26865450	26867326	0.0192397	1.74067
10024410102	Atp1b1	ATPase, Na+/K+ transporting, beta 1 polypeptide	1	164356027	164375751	6.75e-06	1.7406
10018190255	Bambi	BMP and activin membrane-bound inhibitor, homolog (Xenopus laevis)	18	3512521	3517339	0.000592949	1.74019
10018175842	Nr1i3	nuclear receptor subfamily 1, group I, member 3	1	171147873	171151283	4.18e-06	1.73959
10018196488	Nr1i3	nuclear receptor subfamily 1, group I, member 3	1	171142875	171147684	4.18e-06	1.73959
10018184711	Acot12	acyl-CoA thioesterase 12	13	87878230	87922796	0.00013184	1.73942
10018179061	AF288740	selenoprotein	3	143542154	143569350	0.000186187	1.73941
10028673019	Ncstn	nicastrin	1	171995018	172011614	3.79e-05	1.73831
10024412450	Rpn1	ribophorin I	6	88518151	88539156	1.36e-06	1.73798
10019059677	Carhsp1	calcium regulated heat stable protein 1	16	8331880	8345447	1.22e-07	1.7377
10018175840	1110018J23Rik	RIKEN cD. 1110018J23 gene	19	53444905	53445955	1.56e-05	1.73728
10028669056	Syp	synaptophysin	X	5877651	5892192	9.19e-07	1.73712
10028167555	9530050K03Rik	RIKEN cD. 9530050K03 gene	12	95516831	95517262	0.0148549	1.73696
10028670867	D930040M24Rik	RIKEN cD. D930040M24 gene	17	66045657	66229109	0.000148337	1.73648
10028674177	1700008J07Rik	RIKEN cD. 1700008J07 gene	7	121561758	121575055	8.74e-06	1.7362
10028674629	1700008J07Rik	RIKEN cD. 1700008J07 gene	7	121608658	121611100	8.74e-06	1.7362
10024402858	Ift20	intraflagellar transport 20 homolog (Chlamydomonas)	11	78201545	78267133	0.00100725	1.73568
10024393872	2300002G24Rik	RIKEN cD. 2300002G24 gene	3	92735671	92737151	0.000129948	1.73528
10024409412	MMT00023354	.	1	60825944	60826311	0.000468994	1.73357
10018173212	BB229549	.	2	174622579	174623230	4.49e-05	1.73343
10024399319	Etohi1	ethanol induced 1	2	177740196	177749643	4.49e-05	1.73343
10028670632	Etohi1	ethanol induced 1	2	174700041	174711712	4.49e-05	1.73343
10024416548	Golph2	golgi phosphoprotein 2	13	58294593	58325280	1.36e-06	1.73191
10028172503	3021401L19Rik	RIKEN cD. 3021401L19 gene	2	139187094	139189245	5.99e-06	1.7318
10018181447	3300002P09Rik	RIKEN cD. 3300002P09 gene	10	80531466	80532497	0.000694339	1.73174
10024435641	MMT00042342	hypothetical protein A630049P17	8	78509265	78519884	5.59e-07	1.7303
10024396160	Tmf1	TATA element modulatory factor 1	6	97621602	97645439	0.000594077	1.73025
10024399045	MMT00058578	.	X	148597358	148599578	0.00758907	1.72997
10018175524	1810021J13Rik	RIKEN cD. 1810021J13 gene	9	37149812	37164750	8.58e-06	1.72994
10018180963	Barhl1	BarH-like 1 (Drosophila)	2	28839846	28848585	0.000297927	1.72862
10018183429	Plekha8	pleckstrin homology domain containing, family A (phosphoinositide binding specific) member 8	6	54768894	54785492	2.68e-06	1.72841
10024409302	MMT00032473	similar to 3-phosphoglycerate dehydrogenase	18	37144065	37145972	0.0150355	1.72812
10018173875	Pon2	paraoxonase 2	6	5237382	5271097	7.62e-06	1.72803
10018191938	Esco2	establishment of cohesion 1 homolog 2 (S. cerevisiae)	14	60346462	60354712	0.0177605	1.72798
10028671854	D830030K20Rik	RIKEN cD. D830030K20 gene	14	3244029	3253944	1.66e-05	1.7277
10028675012	Cxcr4	chemokine (C-X-C motif) receptor 4	1	128431065	128435145	0.00580325	1.72642
10024405722	Pcsk1	proprotein convertase subtilisin/kexin type 1	13	71146157	71188466	4.49e-07	1.72589
10018189552	Tspan15	tetraspanin 15	10	62153958	62197820	0.028	1.72514
10024405877	Lepre1	leprecan 1	4	118191851	118207273	3.57e-05	1.72513
10024394851	Plekha1	pleckstrin homology domain containing, family A (phosphoinositide binding specific) member 1	7	125141243	125224978	1.05e-06	1.72447
10024426057	A430076E10Rik	RIKEN cD. A430076E10 gene	18	80665250	80666041	0.00123747	1.72412
10018185887	1700022P22Rik	RIKEN cD. 1700022P22 gene	1	190773088	190779207	5e-06	1.72389
10024406034	D14Ertd500e	D. segment, Chr 14, ERATO Doi 500, expressed	14	49057689	49070240	3.92e-06	1.72226
10018184926	2310016A09Rik	RIKEN cD. 2310016A09 gene	15	31582447	31590724	4.42e-05	1.72017
10028168545	BC039966	cD. sequence BC039966	4	152440000	152442866	0.00024647	1.71972
10018196684	Synpo2	synaptopodin 2	3	121902610	121903791	4.95e-06	1.71935
10024397852	Synpo2	synaptopodin 2	3	121904049	121906321	4.95e-06	1.71935
10024461263	Synpo2	synaptopodin 2	3	121898246	121898904	4.95e-06	1.71935
10028173033	Synpo2	synaptopodin 2	3	121966499	122039308	4.95e-06	1.71935
10018185403	Cmya5	cardiomyopathy associated 5	13	89225441	89248241	0.000129694	1.71904
10024412745	Erp29	endoplasmic reticulum protein 29	5	120596563	120604187	2.03e-05	1.71874
10018190068	Kdelr2	KDEL (Lys-Asp-Glu-Leu) endoplasmic reticulum protein retention receptor 2	5	142462591	142480034	0.00283836	1.7183
10024403384	Aplp1	amyloid beta (A4) precursor-like protein 1	7	25849888	25860293	6.3e-05	1.71781
10018190007	Cenpf	centromere autoantigen F	1	189356489	189374902	0.0494677	1.71781
10023852396	Glis1	GLIS family zinc finger 1	4	106522846	106593966	0.000593522	1.7175
10018193967	Ropn1l	ropporin 1-like	15	31441819	31454254	2.84e-05	1.7166
10018182201	Cep55	centrosomal protein 55	19	37398323	37417585	0.0101597	1.71601
10018183126	4632417K18Rik	RIKEN cD. 4632417K18 gene	19	11769610	11785782	0.000317443	1.71595
10024393249	MMT00000744	.	3	65286940	65288759	0.0173884	1.71581
10023852546	Tgoln1	trans-golgi network protein	6	72945010	72950253	4.35e-06	1.71575
10018188442	Acot11	acyl-CoA thioesterase 11	4	105703485	105704535	0.000102889	1.71504
10018190092	2810417H13Rik	RIKEN cD. 2810417H13 gene	9	66013690	66026594	0.00274926	1.71502
10018176096	Sgol1	shugoshin-like 1 (S. pombe)	17	51207162	51220415	0.000671122	1.7147
10024876758	Cry1	cryptochrome 1 (photolyase-like)	10	85026361	85027040	0.0212572	1.71432
10028672747	Cry1	cryptochrome 1 (photolyase-like)	10	85026362	85079715	0.0212572	1.71432
10018195090	D11Ertd18e	D. segment, Chr 11, ERATO Doi 18, expressed	11	78191377	78197590	0.000101339	1.71238
10019059542	Scd2	stearoyl-Coenzyme A desaturase 2	19	43838494	43851267	9.24e-05	1.7123
10018194806	Abcb1a	ATP-binding cassette, sub-family B (MDR/TAP), member 1A	5	8666835	8755263	0.00121974	1.71229
10028676173	Abcb1a	ATP-binding cassette, sub-family B (MDR/TAP), member 1A	5	8666835	8667468	0.00121974	1.71229
10018192254	Pde4dip	phosphodiesterase 4D interacting protein	3	97176105	97177021	3.9e-05	1.71224
10023853180	Pde4dip	phosphodiesterase 4D interacting protein	3	97232969	97374984	3.9e-05	1.71224
10024451993	Pde4dip	phosphodiesterase 4D interacting protein	3	97309708	97310224	3.9e-05	1.71224
10018193570	4930558N01Rik	RIKEN cD. 4930558N01 gene	7	92747445	92749077	7.03e-06	1.71156
10018179708	2310047D13Rik	RIKEN cD. 2310047D13 gene	11	75927755	75935075	0.00743294	1.71106
10018195371	Ggtl3	gamma-glutamyltransferase-like 3	2	154947324	154971765	0.000152305	1.711
10024418473	Mapk4	mitogen-activated protein kinase 4	18	74162718	74163413	0.000426391	1.71087
10028175038	AW121425	.	.	.	.	0.000426391	1.71087
10018176416	2210008N01Rik	RIKEN cD. 2210008N01 gene	2	57048875	57049460	0.00193865	1.71077
10028669072	A730013G03Rik	RIKEN cD. A730013G03 gene	1	192571883	192573978	0.000744661	1.70826
10024442820	Spnb1	spectrin beta 1	12	73452717	73453191	8.12e-07	1.70808
10028161930	MMT00023482	.	3	28269417	28269670	6.43e-06	1.708
10028173615	A330043C09Rik	RIKEN cD. A330043C09 gene	2	74844867	74875408	1.8e-05	1.70795
10018194407	Grhpr	glyoxylate reductase/hydroxypyruvate reductase	4	44897316	44906620	9.54e-07	1.70724
10024437845	MMT00024062	.	2	90508714	90509291	0.00186326	1.70682
10018196871	Sh3bgrl2	SH3 domain binding glutamic acid-rich protein like 2	9	83928268	83930062	3.33e-05	1.70575
10024447551	MMT00043082	.	6	90917699	90918922	0.000574633	1.70494
10024415394	MMT00053882	similar to 3-phosphoglycerate dehydrogenase	14	89888986	89890483	0.0197597	1.70448
10024411270	Susd4	sushi domain containing 4	1	182726082	182856759	0.000292397	1.70433
10024415059	Rasal1	RAS protein activator like 1 (GAP1 like)	5	119801165	119831404	4.67e-06	1.70397
10028171410	XM_195122	similar to Charged multivesicular body protein 6 (Chromatin modifying protein 6)	2	57350652	57363734	2.79e-05	1.70372
10018174577	Hook1	hook homolog 1 (Drosophila)	4	94942429	94976392	0.000271099	1.70352
10024411305	Slc41a3	solute carrier family 41, member 3	6	91044217	91085642	0.000675263	1.70248
10028670139	Fpgs	folylpolyglutamyl synthetase	2	32614772	32626295	0.000853939	1.70238
10028671976	Cdc25c	cell division cycle 25 homolog C (S. cerevisiae)	18	34956485	34974934	0.000203709	1.70141
10028672189	4933407N01Rik	RIKEN cD. 4933407N01 gene	11	30826209	30848914	1.22e-05	1.70055
10018183724	4930434J08Rik	RIKEN cD. 4930434J08 gene	11	20636559	20637683	0.0083768	1.69968
10024429503	MMT00017879	.	3	16334005	16336625	8.46e-05	1.69964
10024445973	1700024D23Rik	RIKEN cD. 1700024D23 gene	12	93861596	93867605	0.00125321	1.69953
10018194188	Pld3	phospholipase D family, member 3	7	22908315	22928712	8.94e-07	1.69852
10018191821	AK009639	RIKEN cD. 2310035N23 gene	19	5637298	5640160	1.11e-05	1.69795
10018195409	1810012K16Rik	RIKEN cD. 1810012K16 gene	8	21150892	21151763	1.16e-05	1.69703
10028166571	MMS010262247	.	4	128991555	128992249	7.6e-05	1.69698
10018187428	D4st1	dermatan 4 sulfotransferase 1	2	118440410	118442429	6.35e-05	1.69686
10024405448	Slitrk5	SLIT and NTRK-like family, member 5	14	106217860	106222081	3.11e-06	1.69551
10018188510	Gdpd1	glycerophosphodiester phosphodiesterase domain containing 1	11	86763050	86802055	0.00012473	1.69397
10028674209	XM_143363	.	3	81284928	81567810	0.000118966	1.69198
10018192434	Fabp5	fatty acid binding protein 5, epidermal	3	10011881	10015886	7.39e-06	1.69189
10024423671	MMT00049823	.	1	138830934	138831654	0.000151883	1.69154
10018187487	Pomgnt1	protein O-linked mannose beta1,2-N-acetylglucosaminyltransferase	4	115109430	115118750	7.53e-06	1.69088
10028172286	AW743318	expressed sequence AW743318	6	47722899	47724596	0.00578769	1.69038
10018192167	Enpp2	ectonucleotide pyrophosphatase/phosphodiesterase 2	15	54840861	54921963	2.7e-06	1.6892
10018179178	Sulf2	sulfatase 2	2	165530883	165612339	4.01e-05	1.68899
10028672073	MMS010280958	.	3	86416157	86416634	9.56e-05	1.68814
10018181485	Dhrs7	dehydrogenase/reductase (SDR family) member 7	12	69493291	69509466	0.000429683	1.68595
10024408779	Trib3	tribbles homolog 3 (Drosophila)	2	151794361	151800969	0.0493331	1.68526
10024398633	Cope	coatomer protein complex, subunit epsilon	8	69455886	69466092	6.75e-05	1.68516
10028669801	Cope	coatomer protein complex, subunit epsilon	8	69455886	69466092	6.75e-05	1.68516
10018185087	Cdc2a	cell division cycle 2 homolog A (S. pombe)	10	69391976	69408254	0.00625931	1.68445
10018195669	2810406K13Rik	RIKEN cD. 2810406K13 gene	7	93554483	93562474	2.15e-06	1.68392
10028670516	Pmm2	phosphomannomutase 2	16	8311016	8322400	0.000447321	1.68368
10028675301	Pmm2	phosphomannomutase 2	16	8311000	8330817	0.000447321	1.68368
10019062218	Ppara	peroxisome proliferator activated receptor alpha	15	85784419	85851463	6.4e-06	1.68364
10028170234	XM_356682	.	13	94678032	94678341	5.16e-05	1.68319
10018188861	1500026B10Rik	RIKEN cD. 1500026B10 gene	X	128753628	128755627	0.00125336	1.68296
10024406686	Cbs	cystathionine beta-synthase	17	29420529	29445026	5.22e-05	1.68296
10024393697	Brrn1	barren homolog (Drosophila)	2	126617684	126647759	0.000657808	1.68266
10024403044	MMT00075889	similar to T-cell receptor alpha chain C region	14	48687830	48744068	3.41e-08	1.68212
10028169118	mCT155066	similar to T-cell receptor alpha chain C region	14	48279213	48280097	3.41e-08	1.68212
10028175526	mCT123331	similar to T-cell receptor alpha chain C region	14	48197853	48198666	3.41e-08	1.68212
10018189676	Uox	urate oxidase	3	145573700	145608035	0.00210905	1.68211
10028673547	Poll	polymerase (D. directed), lambda	19	45099714	45107980	1.29e-06	1.68128
10024414459	MMT00010332	.	18	76002252	76002724	1.27e-06	1.67984
10018173908	Naglu	alpha-N-acetylglucosaminidase (Sanfilippo disease IIIB)	11	100891212	100898739	9.99e-06	1.67933
10024411987	Cst6	cystatin E/M	19	5136651	5138176	8.76e-06	1.67891
10018194191	Ndufa4	.DH dehydrogenase (ubiquinone) 1 alpha subcomplex, 4	6	11884041	11891120	0.000137115	1.67836
10018186347	B230317C12Rik	RIKEN cD. B230317C12 gene	2	26560634	26568657	0.000750095	1.67825
10024412737	2610002D18Rik	RIKEN cD. 2610002D18 gene	4	133473534	133484828	4.67e-05	1.67782
10028169776	XM_359153	.	12	86037802	86484742	7.34e-06	1.6772
10024400280	Ttc7b	tetratricopeptide repeat domain 7B	12	95744440	95966065	1.75e-06	1.67714
10018191862	Parn	poly(A)-specific ribonuclease (deadenylation nuclease)	16	12274917	12404321	4.81e-07	1.67701
10018180200	Gbe1	glucan (1,4-alpha-), branching enzyme 1	16	69381667	69637605	4.9e-06	1.67507
10028674404	Tex16	testis expressed gene 16	X	106493005	106526812	9.86e-07	1.67505
10018186923	AK007144	RIKEN cD. 1700108N11 gene	2	143788725	143789575	0.000167294	1.67494
10018176824	Frem2	Fras1 related extracellular matrix protein 2	3	53148159	53148888	2.38e-06	1.67481
10028670917	Krt2-19	keratin complex 2, basic, gene 19	15	101543593	101549900	1.21e-05	1.67401
10028671326	Krt2-19	keratin complex 2, basic, gene 19	15	101517527	101521889	1.21e-05	1.67401
10024404852	Abo	ABO blood group (transferase A, alpha 1-3-N-acetylgalactosaminyltransferase, transferase B, alpha 1-3-galactosyltransferase)	2	26775351	26781153	0.000670455	1.67367
10024395275	Serpina9	serine (or cysteine) peptidase inhibitor, clade A (alpha-1 antiproteinase, antitrypsin), member 9	12	99440564	99457595	3.71e-05	1.67322
10024407475	AW146242	expressed sequence AW146242	6	57914677	57987538	6.65e-06	1.67301
10024397346	Klf10	Kruppel-like factor 10	15	38299351	38305645	0.00183356	1.67118
10018188161	Spg3a	spastic paraplegia 3A homolog (human)	12	66778034	66795687	0.000184936	1.67094
10018187539	AV378562	.	.	.	.	2.58e-05	1.67051
10024395995	Zfp606	zinc finger protein 606	7	10522460	10539925	2.58e-05	1.67051
10028174749	9430028N04Rik	RIKEN cD. 9430028N04 gene	X	108233659	108234577	0.000102286	1.67032
10024406474	Cenpe	centromere protein E	3	134095540	134156443	0.00308528	1.67023
10018185917	1700022C02Rik	RIKEN cD. 1700022C02 gene	13	49063540	49249610	0.000304418	1.67022
10028669998	5031410I06Rik	RIKEN cD. 5031410I06 gene	5	24539595	24546219	0.00300946	1.66995
10024405626	2900005J15Rik	RIKEN cD. 2900005J15 gene	5	23571007	23579659	0.0407252	1.66943
10028163760	MMT00062278	.	11	114074083	114074764	3.75e-06	1.66922
10024411879	Traf6	Tnf receptor-associated factor 6	2	101383270	101402622	0.000174974	1.66849
10024422534	MMT00063151	.	19	43384696	43385139	2.62e-05	1.66849
10028671967	mCT186005	.	15	97842190	97844355	0.0171644	1.66848
10024394422	Dak	dihydroxyacetone kinase 2 homolog (yeast)	19	9788695	9800756	3.69e-06	1.66844
10018191907	Krt1-c29	keratin complex-1, acidic, gene C29	11	99166653	99172182	0.000145846	1.66787
10019059812	Mid1ip1	Mid1 interacting protein 1 (gastrulation specific G12-like (zebrafish))	X	8956434	8958634	0.000161419	1.66745
10028675934	4833418N02Rik	RIKEN cD. 4833418N02 gene	17	85131725	85139621	5.09e-05	1.66701
10024425083	Nme1	expressed in non-metastatic cells 1, protein	11	93780015	93789396	0.00021671	1.66672
10024397676	C230096C10Rik	RIKEN cD. C230096C10 gene	4	138243391	138257188	7.78e-05	1.66535
10018196293	Cad	carbamoyl-phosphate synthetase 2, aspartate transcarbamylase, and dihydroorotase	5	29535700	29537416	0.00067507	1.66446
10024406587	Cad	carbamoyl-phosphate synthetase 2, aspartate transcarbamylase, and dihydroorotase	5	29513656	29537417	0.00067507	1.66446
10018178952	5330439B14Rik	RIKEN cD. 5330439B14 gene	6	143457864	143469732	0.00182336	1.66434
10018173782	Sirt5	sirtuin 5 (silent mating type information regulation 2 homolog) 5 (S. cerevisiae)	13	42927946	42957641	1.52e-07	1.66343
10024395808	Sirt5	sirtuin 5 (silent mating type information regulation 2 homolog) 5 (S. cerevisiae)	13	42927940	42957643	1.52e-07	1.66343
10018175646	Zwilch	Zwilch, kinetochore associated, homolog (Drosophila)	9	64258127	64293685	3.24e-05	1.66292
10024407107	Kntc1	kinetochore associated 1	5	122920914	122992782	0.000233384	1.66037
10024405405	4930579G24Rik	RIKEN cD. 4930579G24 gene	3	79357197	79360957	0.00215535	1.65886
10024414119	MMT00065179	.	.	.	.	5.72e-07	1.65844
10030888597	.	.	.	.	.	4.43e-06	1.65816
10021553322	Ryr2	ryanodine receptor 2, cardiac	13	11559761	11564732	0.0203992	1.65772
10028675882	Ryr2	ryanodine receptor 2, cardiac	13	12145429	12148017	0.0203992	1.65772
10018178543	Scg2	secretogranin II	1	79772942	79774794	0.000131933	1.65763
10028675604	Chrna9	cholinergic receptor, nicotinic, alpha polypeptide 9	5	64772643	64778747	0.000779812	1.657
10018180409	Slc17a5	solute carrier family 17 (anion/sugar transporter), member 5	9	78736240	78738913	7.9e-05	1.65671
10028173618	1700082C01Rik	RIKEN cD. 1700082C01 gene	2	101890034	101890739	0.00024034	1.65665
10018196825	Slc25a18	solute carrier family 25 (mitochondrial carrier), member 18	6	121218018	121226142	0.000700579	1.65644
10018187535	Mfge8	milk fat globule-EGF factor 8 protein	7	72925876	72941113	3.29e-05	1.65642
10018173003	Cdc7	cell division cycle 7 (S. cerevisiae)	5	106027461	106047571	3.95e-05	1.65483
10018177419	Brca1	breast cancer 1	11	101309852	101370208	0.00110119	1.65483
10024401178	Agpat7	-acylglycerol-3-phosphate O-acyltransferase 7 (lysophosphatidic acid acyltransferase, eta)	2	111862493	111870349	0.00522611	1.65375
10018181555	1810009M01Rik	RIKEN cD. 1810009M01 gene	6	48966594	48973745	1.15e-06	1.65356
10018192705	Arhgef3	Rho guanine nucleotide exchange factor (GEF) 3	14	25376244	25542110	0.0110913	1.65332
10024412182	Cadps2	Ca2+-dependent activator protein for secretion 2	6	23314547	23495030	1.42e-05	1.65326
10024459055	Cadps2	Ca2+-dependent activator protein for secretion 2	6	23313839	23314308	1.42e-05	1.65326
10018183827	Ssr1	signal sequence receptor, alpha	13	37516882	37533030	0.000160408	1.65296
10024415087	5730502D15Rik	RIKEN cD. 5730502D15 gene	15	89127929	89138929	0.000744699	1.65197
10018182406	2310039H08Rik	RIKEN cD. 2310039H08 gene	17	44283562	44284323	3.8e-05	1.65183
10018187253	Cap2	CAP, adenylate cyclase-associated protein, 2 (yeast)	13	46100466	46248598	0.000112801	1.65084
10018189400	Hexim2	hexamthylene bis-acetamide inducible 2	11	102954403	102960280	0.000251996	1.65002
10024406611	Tceal3	transcription elongation factor A (SII)-like 3	X	130211399	130213314	0.000519546	1.6497
10024877112	A830020B06Rik	RIKEN cD. A830020B06 gene	1	72599918	72600810	7.99e-05	1.64951
10018195712	Dnpep	aspartyl aminopeptidase	1	75598827	75608569	6.47e-05	1.64865
10028675261	1810006K21Rik	RIKEN cD. 1810006K21 gene	19	9400715	9404313	0.000155333	1.64749
10018189521	Slc30a7	solute carrier family 30 (zinc transporter), member 7	3	114716461	114777896	0.000845501	1.64689
10028675394	Slc30a7	solute carrier family 30 (zinc transporter), member 7	3	114716129	114717745	0.000845501	1.64689
10018181475	Cmtm8	CKLF-like MARVEL transmembrane domain containing 8	9	114763068	114817994	9.36e-06	1.64633
10018173445	Thpo	thrombopoietin	16	19496631	19505619	0.0255828	1.64603
10024877037	Atp6v1g2	ATPase, H+ transporting, lysosomal V1 subunit G2	17	32941419	32941621	2.75e-07	1.64598
10028675652	Atp6v1g2	ATPase, H+ transporting, lysosomal V1 subunit G2	17	32939619	32940654	2.75e-07	1.64598
10024413265	Pdia5	protein disulfide isomerase associated 5	16	34186825	34272552	1.41e-05	1.64541
10024397523	1700113I22Rik	RIKEN cD. 1700113I22 gene	11	101239901	101246416	0.00024199	1.64412
10019061471	Tram1	translocating chain-associating membrane protein 1	1	13697982	13714290	3.24e-06	1.64289
10024421111	Pir	pirin	X	157868912	157972188	9.08e-07	1.64246
10024403791	Aacs	acetoacetyl-CoA synthetase	5	124642786	124684317	0.0158883	1.64212
10024412794	D930047P17Rik	RIKEN cD. D930047P17 gene	9	77790331	77796339	5.45e-06	1.64211
10028673319	Mrgpre	MAS-related GPR, member E	7	138192263	138198215	0.000335886	1.64148
10018174434	Fsip1	fibrous sheath-interacting protein 1	2	117718736	117770803	0.00011709	1.64139
10024401217	Fam18b	family with sequence similarity 18, member B	11	62605225	62620836	0.00161617	1.64079
10018173381	4930523C07Rik	RIKEN cD. 4930523C07 gene	1	159981973	159982425	0.00115913	1.64032
10028675395	4930523C07Rik	RIKEN cD. 4930523C07 gene	1	159948425	159975350	0.00115913	1.64032
10018181442	Ergic3	ERGIC and golgi 3	2	155474632	155475215	2.18e-05	1.63966
10024395830	MMT00062390	similar to 3-phosphoglycerate dehydrogenase	7	131178421	131180109	0.0366914	1.63753
10024412366	1700054M17Rik	RIKEN cD. 1700054M17 gene	2	117818761	117822010	1.92e-05	1.63682
10018181891	D2Ertd750e	D. segment, Chr 2, ERATO Doi 750, expressed	2	118327852	118348489	0.0128214	1.63667
10018195509	Rad54l	RAD54 like (S. cerevisiae)	4	115055903	115082565	0.00011909	1.63573
10028163966	MMS010094710	.	8	39589325	39589600	3.89e-05	1.63551
10028670342	Rhox4e	reproductive homeobox 4E	X	31885954	31890690	0.00132988	1.63433
10024395492	4930504H06Rik	RIKEN cD. 4930504H06 gene	12	30005675	30012096	2.14e-05	1.63302
10018194682	Frk	fyn-related kinase	10	34545676	34672847	0.000398577	1.63248
10023851628	Pcdhb20	protocadherin beta 20	18	37728011	37731381	1.23e-06	1.63247
10018173305	AI447942	.	14	100818479	100818842	2.27e-05	1.63212
10028171297	XM_194002	similar to 3-phosphoglycerate dehydrogenase	2	22109836	22111469	0.0174076	1.63176
10024406750	2210408F21Rik	RIKEN cD. 2210408F21 gene	6	31260318	31414384	0.000151921	1.63111
10028164237	AK078276	.	6	31365947	31368678	0.000151921	1.63111
10024402833	Nbl1	neuroblastoma, suppression of tumorigenicity 1	4	137963553	137974127	0.000404618	1.62948
10018194720	C1qdc2	C1q domain containing 2	4	154454688	154458986	5.25e-05	1.62919
10028673989	1500019C06Rik	RIKEN cD. 1500019C06 gene	5	22251641	22284266	0.00489156	1.62789
10024401505	Plod3	procollagen-lysine, 2-oxoglutarate 5-dioxygenase 3	5	136000739	136009660	5.22e-06	1.62721
10028670174	1810047C23Rik	RIKEN cD. 1810047C23 gene	8	44916496	44937659	3.29e-05	1.62705
10024455039	6330509G02Rik	RIKEN cD. 6330509G02 gene	11	99053848	99054948	3.76e-06	1.62695
10024395026	4933425L03Rik	RIKEN cD. 4933425L03 gene	12	12670998	12943169	0.000161622	1.62653
10018183245	Gale	galactose-4-epimerase, UDP	4	134845009	134849432	0.00093477	1.62646
10018182346	Anpep	alanyl (membrane) aminopeptidase	7	73620035	73640958	9.29e-05	1.62619
10024410398	MMT00053584	similar to calmodulin 1	6	96494834	96495350	2.35e-06	1.62614
10024411116	Apbb1	amyloid beta (A4) precursor protein-binding, family B, member 1	7	99670921	99686761	0.000393521	1.62584
10024401366	Efhc2	EF-hand domain (C-terminal) containing 2	X	15370993	15401837	5.18e-05	1.62565
10024400014	Ebp	phenylalkylamine Ca2+ antagonist (emopamil) binding protein	X	6424273	6431817	5.45e-05	1.62561
10018190866	Calm3	calmodulin 3	7	13866351	13874928	7.26e-07	1.62476
10028675067	Calm3	calmodulin 3	7	13866354	13867295	7.26e-07	1.62476
10028675058	BC011467	cD. sequence BC011467	11	72177303	72180200	0.000327726	1.62466
10028674250	Stk36	serine/threonine kinase 36 (fused homolog, Drosophila)	1	74903970	74936565	8.92e-06	1.62464
10024409616	Dido1	death inducer-obliterator 1	2	180339368	180419061	2.91e-06	1.62369
10028671533	Dido1	death inducer-obliterator 1	2	180398031	180419029	2.91e-06	1.62369
10028675205	Dido1	death inducer-obliterator 1	2	180385246	180426958	2.91e-06	1.62369
10018192738	Fgf1	fibroblast growth factor 1	18	39062902	39142422	0.000266071	1.61973
10018196324	Erich1	glutamate-rich 1	8	13469484	13470115	0.000141186	1.61941
10028174549	Erich1	glutamate-rich 1	8	13406524	13468943	0.000141186	1.61941
10024412998	Inha	inhibin alpha	1	75797971	75800885	0.00161705	1.61908
10018175918	Myo5a	myosin Va	9	75209875	75357053	5.29e-06	1.61884
10018177861	BE950662	.	.	.	.	5.29e-06	1.61884
10024395689	Igsf1	immunoglobulin superfamily, member 1	X	44303340	44315577	2.39e-06	1.61654
10024397371	Rtn4rl1	reticulon 4 receptor-like 1	11	74990415	74993420	0.000134164	1.61567
10018188238	Chek1	checkpoint kinase 1 homolog (S. pombe)	9	36646385	36663491	0.00138013	1.61549
10018190858	9130017C17Rik	RIKEN cD. 9130017C17 gene	8	87912134	87921435	2.46e-05	1.61511
10024397130	MMT00058099	similar to Ribonucleoside-diphosphate reductase M2 subunit (Ribonucleotide reductase small subunit) (Ribonucleotide reductase small chain)	13	12725960	12726413	3.93e-05	1.61477
10024397671	Podxl2	podocalyxin-like 2	6	89277613	89300345	0.0014593	1.61342
10024403960	Pcdh18	protocadherin 18	3	49332034	49345986	0.000193837	1.61253
10019062279	Bpgm	2,3-bisphosphoglycerate mutase	6	34581598	34598743	0.00051602	1.61199
10028671110	Gpaa1	GPI anchor attachment protein 1	15	76379484	76383090	2.08e-05	1.61119
10024402591	Oosp1	oocyte secreted protein 1	19	10864031	10887552	3.33e-05	1.61077
10024400754	Traip	TRAF-interacting protein	9	108018956	108039516	4.26e-05	1.6105
10018177204	Aldh5a1	aldhehyde dehydrogenase family 5, subfamily A1	13	24387549	24388834	0.000286245	1.61031
10024876536	Aldh5a1	aldhehyde dehydrogenase family 5, subfamily A1	13	24387467	24389494	0.000286245	1.61031
10024440332	Lman1	lectin, mannose-binding, 1	18	66213859	66215524	3.79e-05	1.61024
10018195527	Foxp2	forkhead box P2	6	15398937	15427050	0.00335247	1.60987
10028676041	Foxp2	forkhead box P2	6	15365506	15382476	0.00335247	1.60987
10018190411	Tgoln2	trans-golgi network protein 2	6	72944474	72950266	5.41e-06	1.60929
10024424415	E030013G06Rik	RIKEN cD. E030013G06 gene	7	114680053	114681106	0.00389507	1.60918
10018176152	Commd9	COMM domain containing 9	2	101590945	101606323	5.88e-06	1.60911
10018174918	Gemin6	gem (nuclear organelle) associated protein 6	17	78041860	78045845	8.12e-06	1.60875
10028163806	AK036759	.	11	64566250	64569404	0.00106678	1.60683
10028672122	Rfxdc1	regulatory factor X domain containing 1	10	51886465	51931385	0.00236073	1.60641
10018181206	Mcm6	minichromosome maintenance deficient 6 (MIS5 homolog, S. pombe) (S. cerevisiae)	1	128174585	128202651	0.000943937	1.60617
10024399306	Rabac1	Rab acceptor 1 (prenylated)	7	20146298	20149744	9.13e-07	1.60524
10018190871	1300007L22Rik	RIKEN cD. 1300007L22 gene	11	53210120	53220144	0.000269133	1.60509
10024395305	MMT00034424	.	1	44759591	44760111	0.000146198	1.60475
10018191825	Mttp	microsomal triglyceride transfer protein	3	136979815	137020254	6.12e-05	1.60474
10024409002	Cxx1c	CAAX box 1 homolog C (human)	X	48192665	48193058	0.00129917	1.60444
10018178757	Dusp6	dual specificity phosphatase 6	10	99243320	99247574	0.00026716	1.6042
10018183426	Ggcx	gamma-glutamyl carboxylase	6	72746307	72762682	3.09e-06	1.6041
10018177555	AK007208	actin related protein M1	3	30007890	30009947	0.00612064	1.60369
10024415880	E430002G05Rik	RIKEN cD. E430002G05 gene	2	102254770	102347793	5.58e-07	1.60271
10024408689	0710005I19Rik	RIKEN cD. 0710005I19 gene	7	13910668	13912423	0.000123984	1.60266
10024399765	E2f8	E2F transcription factor 8	7	42981272	42995845	0.00695699	1.60245
10018192842	Edn1	endothelin 1	13	41863285	41869799	0.00978871	1.60233
10018178667	Cdc45l	cell division cycle 45 homolog (S. cerevisiae)-like	16	17551502	17583023	2.75e-05	1.60205
10028169734	XM_147236	similar to Peroxiredoxin 1 (Thioredoxin peroxidase 2) (Thioredoxin-dependent peroxide reductase 2) (Osteoblast specific factor 3) (OSF-3) (Macrophage 23 kDa stress protein)	16	47056583	47057183	0.000644705	1.60197
10028672844	2210022D18Rik	RIKEN cD. 2210022D18 gene	Un_random	285888	286211	0.00325905	1.60176
10024405974	Atp5o	ATP synthase, H+ transporting, mitochondrial F1 complex, O subunit	16	91082467	91088870	1.17e-07	1.60176
10028675473	Mtdh	Metadherin	15	34082454	34141052	2.23e-05	1.6011
10028174823	5430427N15Rik	RIKEN cD. 5430427N15 gene	5	102388099	102390492	1.03e-05	1.6009
10018186967	Maged1	melanoma antigen, family D, 1	X	89196133	89202733	5.72e-05	1.60086
10028672351	Rag1ap1	recombination activating gene 1 activating protein 1	3	89024719	89027032	2.29e-05	1.60082
10024432279	MMT00039862	.	3	35638636	35639116	2.79e-05	1.60049
10024429169	Fancb	Fanconi anemia, complementation group B	X	158581929	158596588	0.00219717	1.59886
10018194285	BC004004	cD. sequence BC004004	17	27081376	27115404	7.18e-07	1.59819
10018187041	2610510J17Rik	RIKEN cD. 2610510J17 gene	8	116250037	116269801	1.17e-05	1.59741
10024403180	Jtb	jumping translocation breakpoint	3	90042031	90046268	7.54e-06	1.59716
10018183417	B4galt2	UDP-Gal:betaGlc.c beta 1,4- galactosyltransferase, polypeptide 2	4	116828169	116842061	5.48e-05	1.59693
10028174307	B4galt2	UDP-Gal:betaGlc.c beta 1,4- galactosyltransferase, polypeptide 2	4	116828184	116831510	5.48e-05	1.59693
10028166451	MMT00011003	.	11	107176927	107210130	2.69e-06	1.59673
10018193555	Msrb2	methionine sulfoxide reductase B2	2	19413656	19436986	0.000329762	1.59635
10024414018	1110049F12Rik	RIKEN cD. 1110049F12 gene	4	134856861	134867663	4.14e-05	1.59573
10024435794	MMT00073467	.	3	71810522	71842457	0.000345058	1.59519
10024397851	4930519N16Rik	RIKEN cD. 4930519N16 gene	13_random	18739471	18743635	8.77e-05	1.59479
10018179128	Map3k10	mitogen activated protein kinase kinase kinase 10	7	23039115	23040009	5.5e-05	1.59466
10028668883	Map3k10	mitogen activated protein kinase kinase kinase 10	7	23043101	23049631	5.5e-05	1.59466
10028669764	BC028668	.	7	23043130	23049314	5.5e-05	1.59466
10024401335	AV216087	expressed sequence AV216087	2	104426542	104447556	0.00189119	1.59428
10028172443	mCT184329	hypothetical protein A630062H14	3	51009988	51018282	2.52e-05	1.59374
10024401194	Ggh	gamma-glutamyl hydrolase	4	20143507	20167391	0.000302725	1.59215
10028170991	Prdx6-rs2	peroxiredoxin 6, related sequence 2	4	25443343	25443974	7.33e-05	1.59201
10028175142	4921531C22Rik	RIKEN cD. 4921531C22 gene	2	179693811	179695972	4.59e-06	1.5919
10028170393	XM_194404	.	8	33106364	33106766	2.13e-05	1.59153
10028172857	XM_146438	similar to liver carboxylesterase	8	92307248	92335227	7.34e-06	1.59132
10018188300	1110065F06Rik	RIKEN cD. 1110065F06 gene	4	49449446	49449675	0.0431386	1.59079
10018177141	Lama5	laminin, alpha 5	2	179893403	179942512	0.00287122	1.59051
10028669792	Ugcgl1	UDP-glucose ceramide glucosyltransferase-like 1	1	36434886	36535647	3.35e-05	1.58947
10024407161	MMT00021961	.	5	28281917	28282905	0.000402067	1.58906
10028175214	4930516E23Rik	RIKEN cD. 4930516E23 gene	10	61557545	61558522	1.18e-05	1.58903
10018180039	Pkib	protein kinase inhibitor beta, cAMP dependent, testis specific	10	57894545	58001406	0.000220356	1.58887
10024399475	Tyms	thymidylate synthase	5	28514063	28531634	0.00213776	1.58852
10028669712	Pstpip2	proline-serine-threonine phosphatase-interacting protein 2	18	77916484	78001402	0.00110053	1.58779
10028164239	AK030421	.	6	135949236	135955716	4.1e-06	1.58761
10024400792	1110013L07Rik	RIKEN cD. 1110013L07 gene	3	88940041	88945766	4.65e-05	1.58729
10028169923	XM_203659	.	15	78872096	78872693	0.00301394	1.58686
10028669920	Zfp189	zinc finger protein 189	4	49437099	49447412	0.0141601	1.58639
10018183003	Rbpms2	R. binding protein with multiple splicing 2	9	65751913	65782792	3.24e-06	1.58622
10024401912	Slc22a18	solute carrier family 22 (organic cation transporter), member 18	7	137886808	137912342	3.33e-05	1.58481
10018186200	Prdx1	peroxiredoxin 1	4	115644504	115658417	9.99e-05	1.58458
10019061239	Scp2	sterol carrier protein 2, liver	4	107003169	107077368	6.35e-05	1.5843
10028168944	D2Ertd48e	D. segment, Chr 2, ERATO Doi 48, expressed	2	154024426	154025773	0.00130525	1.58394
10028669953	6530403G13Rik	RIKEN cD. 6530403G13 gene	10	7658001	7658301	0.000598897	1.58368
10018174924	Smc2l1	SMC2 structural maintenance of chromosomes 2-like 1 (yeast)	4	52355128	52404137	0.000914707	1.58365
10028672911	Qpctl	glutaminyl-peptide cyclotransferase-like	7	16008978	16017956	1.9e-05	1.58308
10028669985	Srprb	signal recognition particle receptor, B subunit	9	103163286	103177390	9.24e-05	1.58276
10028669551	3110023E09Rik	RIKEN cD. 3110023E09 gene	7	135895916	135942584	0.000586906	1.5821
10028670370	Aig1	androgen-induced 1	10	13534261	13769532	1.1e-05	1.58205
10018177699	Hddc2	HD domain containing 2	10	31353664	31368402	9.77e-06	1.5818
10028171711	MMS010204873	.	17	31587903	31588872	0.000104059	1.58118
10018173099	1110067D22Rik	RIKEN cD. 1110067D22 gene	11	20718375	20719499	0.000580533	1.58029
10028674716	MMS010170667	.	18	78171396	78180044	8.77e-05	1.57981
10018188172	1200009O22Rik	RIKEN cD. 1200009O22 gene	6	53961494	53964821	0.000570951	1.57909
10018174401	Abhd6	abhydrolase domain containing 6	14	5684809	5724138	0.000373991	1.57904
10028673685	F8a	factor 8-associated gene A	X	67888673	67890445	0.000572693	1.57904
10018178972	Glt8d1	glycosyltransferase 8 domain containing 1	14	29133657	29143946	1.73e-05	1.579
10024401359	Pde1a	phosphodiesterase 1A, calmodulin-dependent	2	79534629	79826862	0.000256538	1.57886
10024407342	Scarb1	scavenger receptor class B, member 1	5	124438868	124503359	0.00111928	1.57789
10024460999	MMT00050618	.	11	64899263	64899899	0.00137722	1.57783
10018178917	2610318C08Rik	RIKEN cD. 2610318C08 gene	2	128795830	128811022	0.00132876	1.57756
10018183597	2610318C08Rik	RIKEN cD. 2610318C08 gene	2	128782064	128782282	0.00132876	1.57756
10024416336	MMT00018454	.	2	36739952	36740579	0.0436225	1.57755
10018176625	5330426L24Rik	RIKEN cD. 5330426L24 gene	14	48866439	48868503	0.000261028	1.57668
10024399495	Sntg2	syntrophin, gamma 2	12	26745849	26946013	0.000365461	1.57647
10018195017	Rpa2	replication protein A2	4	131729258	131739648	5.76e-05	1.57628
10018186791	Abcg2	ATP-binding cassette, sub-family G (WHITE), member 2	6	58759146	58854925	9.21e-05	1.57588
10028668836	Tbcd	tubulin-specific chaperone d	11	121273095	121438262	2.06e-05	1.57566
10024405496	2017-03-03	membrane-associated ring finger (C3HC4) 3	18	56995524	57032463	0.000259538	1.57482
10024403107	Ddc	dopa decarboxylase	11	11709235	11775443	0.000189829	1.57476
10018186492	2810013C04Rik	RIKEN cD. 2810013C04 gene	7	67434283	67435260	0.0331876	1.57371
10018196403	2810013C04Rik	RIKEN cD. 2810013C04 gene	7	67433311	67435039	0.0331876	1.57371
10018188434	Snap91	synaptosomal-associated protein 91	9	87108242	87224259	0.000435756	1.57361
10018190743	Pgd	phosphogluconate dehydrogenase	4	147642356	147659031	4.55e-05	1.57348
10024400435	6430548M08Rik	RIKEN cD. 6430548M08 gene	8	119469669	119518933	0.000593655	1.57344
10024878431	Elmo2	engulfment and cell motility 2, ced-12 homolog (C. elegans)	2	164744764	164745251	6.69e-05	1.57335
10018192355	Dct	dopachrome tautomerase	14	112568286	112607665	5.24e-06	1.57296
10018175364	Txndc1	thioredoxin domain containing 1	12	67285319	67296626	0.000175045	1.57277
10028673429	mCT6608	.	5	137313482	137314322	1.41e-05	1.57256
10024396138	Mapk10	mitogen activated protein kinase 10	5	101946583	102247028	2.65e-06	1.57249
10018180498	6230416A05Rik	RIKEN cD. 6230416A05 gene	13	43103999	43122602	1.03e-05	1.57241
10028164093	MMT00002891	.	7	29928559	29963808	6.22e-05	1.57201
10028171720	A930009L07Rik	RIKEN cD. A930009L07 gene	15	72534845	72536256	0.0338904	1.57165
10028676069	Pla2g6	phospholipase A2, group VI	15	79337516	79379440	3.62e-05	1.57143
10024396740	Me2	malic enzyme 2, .D(+)-dependent, mitochondrial	18	74004271	74049622	2.08e-05	1.56938
10024396521	MMT00055022	membrane interacting protein of RGS16	7	112564860	112581577	0.000353226	1.56921
10028670275	Ext1	exostoses (multiple) 1	15	53068219	53345626	0.000970299	1.56885
10018191322	Cenph	centromere autoantigen H	13	96930029	96946220	0.000373194	1.56876
10028174916	2810432F15Rik	RIKEN cD. 2810432F15 gene	5	130815208	130815908	0.0059702	1.56871
10028169927	XM_139339	similar to Elongation factor 1-gamma (EF-1-gamma) (eEF-1B gamma)	15	15781002	15781979	0.000251519	1.56869
10024394887	Atp6v0e2	ATPase, H+ transporting, lysosomal V0 subunit e2	6	48670494	48674674	1.44e-07	1.56864
10028672485	mCT184486	.	11	12209306	12231923	0.00834096	1.56862
10024404732	Mpdu1	mannose-P-dolichol utilization defect 1	11	69382362	69388236	1.5e-06	1.56795
10024419134	MMT00049632	.	16	36670271	36678594	0.00139352	1.56776
10018183267	Pkmyt1	protein kinase, membrane associated tyrosine/threonine 1	17	21528621	21538918	3.7e-07	1.56708
10018185515	2610029I01Rik	RIKEN cD. 2610029I01 gene	4	21826755	21836497	9.47e-05	1.56659
10018180730	Slc33a1	solute carrier family 33 (acetyl-CoA transporter), member 1	3	63610253	63632207	0.0039139	1.56651
10018177742	Cenpa	centromere autoantigen A	5	29125844	29133767	0.00286315	1.56583
10018177073	Sh3kbp1	SH3-domain kinase binding protein 1	X	153308008	153573573	0.000426135	1.56582
10028163426	MMS010197356	.	15	82282210	82283001	1.34e-05	1.56507
10018181401	Ptprs	protein tyrosine phosphatase, receptor type, S	17	54049473	54113410	0.000238328	1.56441
10018185862	1810037C20Rik	RIKEN cD. 1810037C20 gene	X	69045375	69053795	1.92e-05	1.56399
10018176779	Ndufc2	.DH dehydrogenase (ubiquinone) 1, subcomplex unknown, 2	7	91446346	91454071	5.18e-05	1.56355
10023852691	Cdk5rap3	CDK5 regulatory subunit associated protein 3	11	96728874	96737569	6.85e-06	1.5632
10024393987	Atp13a1	ATPase type 13A1	8	68941427	68958004	1.78e-05	1.56315
10024414370	MMT00020504	scotin gene	9	109085219	109104315	5.56e-07	1.56226
10024407700	Alg12	asparagine-linked glycosylation 12 homolog (yeast, alpha-1,6-mannosyltransferase)	15	88857175	88871210	0.000109057	1.56223
10018180819	B3galt5	UDP-Gal:betaGlc.c beta 1,3-galactosyltransferase, polypeptide 5	16	95798450	95799854	0.000439536	1.56193
10024412828	Cpvl	carboxypeptidase, vitellogenic-like	6	54017604	54123000	0.00780235	1.56165
10018186683	ri|6330546B05|PX00043L04||1744	similar to R. binding motif protein 24	13	46016753	46028073	0.0280225	1.56048
10028171845	MMS010091173	similar to R. binding motif protein 24	13	46028781	46029418	0.0280225	1.56048
10018179374	Mlf1ip	myeloid leukemia factor 1 interacting protein	8	45498837	45525415	0.0127461	1.56042
10018175573	Dhrs7b	dehydrogenase/reductase (SDR family) member 7B	11	60556329	60583788	3.57e-05	1.55927
10024397401	Gtlf3a	gene trap locus F3a	11	60646583	60657510	0.00111449	1.55866
10018185797	Cds1	CDP-diacylglycerol synthase 1	5	100843086	100844700	1.27e-05	1.55854
10018186879	2017-09-11	septin 11	5	92508910	92510707	0.000994642	1.55709
10028168539	Glt8d3	glycosyltransferase 8 domain containing 3	15	93308293	93341293	6.83e-05	1.55681
10018188083	Gfra1	glial cell line derived neurotrophic factor family receptor alpha 1	19	57822423	58054640	0.000176018	1.55668
10018192397	Nudt4	nudix (nucleoside diphosphate linked moiety X)-type motif 4	10	95523184	95539881	0.00088725	1.55617
10028673823	Nudt4	nudix (nucleoside diphosphate linked moiety X)-type motif 4	10	95522906	95539655	0.00088725	1.55617
10018184853	Car8	carbonic anhydrase 8	4	8070513	8166188	0.00589452	1.55608
10028175216	R3hcc1	R3H domain and coiled-coil containing 1	14	64013147	64023463	4.95e-05	1.55588
10018192012	Brunol4	bruno-like 4, R. binding protein (Drosophila)	18	25707597	25733404	0.000105033	1.55561
10028669248	Nudt8	nudix (nucleoside diphosphate linked moiety X)-type motif 8	19	3789370	3790893	3.31e-06	1.55501
10028672849	BC051594	.	19	3789534	3790892	3.31e-06	1.55501
10028173918	1700101C01Rik	RIKEN cD. 1700101C01 gene	2	111888408	111889060	0.000399024	1.55377
10018185536	Myh11	myosin, heavy polypeptide 11, smooth muscle	16	12930823	12992216	0.00197709	1.55339
10024408953	Armcx3	armadillo repeat containing, X-linked 3	X	128301538	128306396	0.000608387	1.5533
10028674552	Syt3	synaptotagmin III	7	38460249	38475360	0.000605617	1.55328
10024420791	MMT00073817	.	.	.	.	0.0034983	1.55305
10024407262	Gm600	gene model 600, (NCBI)	14	60162471	60169443	0.00591608	1.55278
10018181539	Bscl2	Bernardinelli-Seip congenital lipodystrophy 2 homolog (human)	19	8037082	8045214	5.81e-06	1.55277
10018188608	Coq9	coenzyme Q9 homolog (yeast)	8	94122575	94138865	0.000174833	1.55189
10018195911	2610034P21Rik	RIKEN cD. 2610034P21 gene	3	101346966	101349448	0.000211535	1.55151
10018193564	Pdcd4	programmed cell death 4	19	53482346	53508728	0.00361196	1.55137
10028161722	MMT00063571	.	3	152652351	152670189	0.000771051	1.5512
10024402428	AK162044	cD. sequence AK162044	15	26297977	26398465	0.0122131	1.55114
10024875097	A130009E19Rik	RIKEN cD. A130009E19 gene	6	48863330	48863965	2.27e-06	1.55046
10024411399	Tspan31	tetraspanin 31	10	126800011	126802981	1.86e-06	1.55026
10028669961	Copg	coatomer protein complex, subunit gamma	6	88324634	88327421	0.000120279	1.54965
10028676201	Copg	coatomer protein complex, subunit gamma	6	88324602	88350255	0.000120279	1.54965
10024409991	Nenf	neuron derived neurotrophic factor	1	191043062	191054384	2.11e-06	1.54882
10018187162	2310016D03Rik	RIKEN cD. 2310016D03 gene	12	26983275	27042846	7.68e-05	1.54836
10018192431	Slc37a3	solute carrier family 37 (glycerol-3-phosphate transporter), member 3	6	39471997	39513223	7.57e-05	1.54825
10024457153	MMT00049766	.	1	21391441	21412631	0.000888628	1.54787
10018178011	C030014I23Rik	RIKEN cD. C030014I23 gene	9	44467633	44471030	8.42e-05	1.54672
10024458443	3526401B18Rik	RIKEN cD. 3526401B18 gene	12	73188475	73190240	0.00640664	1.54651
10028670638	Dok5	docking protein 5	2	170240673	170388502	0.000112568	1.54563
10028673209	Cep78	centrosomal protein 78	19	15179874	15209090	1.91e-05	1.54529
10024400305	Noxo1	.DPH oxidase organizer 1	17	22501886	22505662	0.00089387	1.54522
10018194495	Cryba4	crystallin, beta A4	13	78925184	78931153	8.45e-06	1.54497
10024413678	MMT00038385	.	5	111316523	111322492	8.45e-06	1.54497
10018178077	0610042E07Rik	RIKEN cD. 0610042E07 gene	7	4090781	4112003	1.38e-05	1.5448
10028675724	Wbp1	WW domain binding protein 1	6	83462734	83465113	9.09e-06	1.54455
10024407544	Pitpnm1	phosphatidylinositol membrane-associated 1	19	3889412	3902752	0.0064964	1.54433
10028669897	MMS010096158	.	6	33794188	33794601	2.45e-06	1.54418
10018182858	Gmnn	geminin	13	24231723	24241733	3.27e-05	1.54301
10024877968	BC067004	cD. sequence BC067004	5	143778141	143778553	0.000744773	1.54301
10018177262	Edg6	endothelial differentiation, G-protein-coupled receptor 6	10	81633213	81635122	0.000194403	1.54289
10018192650	Pllp	plasma membrane proteolipid	8	93959067	93980415	3.47e-05	1.5428
10028675052	Pllp	plasma membrane proteolipid	8	93959778	93964338	3.47e-05	1.5428
10028669430	Tnfrsf23	tumor necrosis factor receptor superfamily, member 23	7	138080635	138098882	0.00037266	1.54271
10018187890	Tm9sf1	transmembrane 9 superfamily member 1	14	50153981	50161822	2.67e-05	1.54234
10028674033	2310024N18Rik	RIKEN cD. 2310024N18 gene	1	59016378	59018757	4.41e-05	1.54192
10028172181	4933432K03Rik	RIKEN cD. 4933432K03 gene	7	115344410	115465402	0.000187652	1.54172
10018173587	Aldh18a1	aldehyde dehydrogenase 18 family, member A1	19	40094578	40132691	0.000452594	1.54149
10018181720	Apobec4	apolipoprotein B mR. editing enzyme, catalytic polypeptide-like 4 (putative)	1	152635061	152642029	0.0150244	1.54145
10018185654	Elovl4	elongation of very long chain fatty acids (FEN1/Elo2, SUR4/Elo3, yeast)-like 4	9	84108462	84135870	0.000439846	1.54117
10018173057	AF096868	vesicle docking protein	5	91488269	91538627	0.000269643	1.54075
10024401014	MMT00037028	.	12	51378667	51379335	0.000269643	1.54075
10018183351	Txk	TXK tyrosine kinase	5	71476850	71517702	0.02501	1.54017
10024422095	MMT00022479	similar to 60S acidic ribosomal protein P1	4	144562100	144562293	4.37e-06	1.54015
10024410552	Srd5a1	steroid 5 alpha-reductase 1	13	65604423	65643970	0.00121255	1.53975
10028167146	AI450907	expressed sequence AI450907	18	3793031	3793483	4.26e-05	1.53946
10018189428	AI449441	expressed sequence AI449441	9	65717684	65718230	2.66e-05	1.53811
10018192875	Usp18	ubiquitin specific peptidase 18	6	121677931	121702891	0.000219865	1.53798
10018174821	Anks4b	ankyrin repeat and sterile alpha motif domain containing 4B	7	114049443	114059282	0.00391312	1.53782
10024396923	Serinc1	serine incorporator 1	10	57778279	57794951	0.000467786	1.5377
10018182985	Itih5	inter-alpha (globulin) inhibitor H5	2	10069734	10122923	0.000176191	1.53743
10024400641	Gpr155	G protein-coupled receptor 155	2	73039257	73080058	0.000168649	1.53729
10028675280	1110032O16Rik	RIKEN cD. 1110032O16 gene	7	120935952	120947985	0.000121376	1.5371
10018176548	Ctps	cytidine 5&apos;-triphosphate synthase	4	119562310	119592709	0.00051879	1.53676
10024416555	Tapbpl	TAP binding protein-like	6	125880898	125888541	0.0014205	1.53665
10018183995	BC028528	cD. sequence BC028528	3	95371805	95376101	7.63e-05	1.53657
10028163223	mCT185078	.	19	25860816	25863477	0.00745913	1.5365
10028669994	ENSMUST00000068602	.	18	74537683	74538091	0.000107224	1.53574
10028175101	5330434G04Rik	RIKEN cD. 5330434G04 gene	X	99974359	99993122	0.003186	1.53527
10024399449	Slc35f5	solute carrier family 35, member F5	1	125395950	125430730	0.000431774	1.53519
10024409440	Hrasls	HRAS-like suppressor	16	28006354	28016977	0.00322239	1.53468
10024397626	Acad11	acyl-Coenzyme A dehydrogenase family, member 11	9	104041162	104105123	0.000409418	1.53467
10024406902	MMT00006542	.	19	28015601	28016131	0.0022252	1.53433
10018184464	C1galt1c1	C1GALT1-specific chaperone 1	X	33151588	33155906	0.00192553	1.53433
10024405257	Traf3	Tnf receptor-associated factor 3	12	106693201	106740539	1.03e-05	1.53409
10018194672	Pqlc1	PQ loop repeat containing 1	18	80379828	80416236	3.58e-06	1.53384
10018192489	AK004128	.	11	73025404	73026021	0.0102637	1.53376
10024399773	Trpv3	transient receptor potential cation channel, subfamily V, member 3	11	72993278	73022859	0.0102637	1.53376
10018181436	D17H6S56E-5	D. segment, Chr 17, human D6S56E 5	17	32700503	32704108	0.0147696	1.53311
10028670004	Olfr1037	olfactory receptor 1037	2	85782560	85783525	3.84e-05	1.53294
10024415333	E2f2	E2F transcription factor 2	4	135053650	135076417	5.9e-05	1.53247
10028675210	E2f2	E2F transcription factor 2	4	135075864	135077312	5.9e-05	1.53247
10024429009	Celsr2	cadherin EGF LAG seven-pass G-type receptor 2	3	108186596	108187661	8.92e-05	1.5324
10028671427	Celsr2	cadherin EGF LAG seven-pass G-type receptor 2	3	108188186	108211237	8.92e-05	1.5324
10018184309	Snap25	synaptosomal-associated protein 25	2	136227356	136296270	0.000120758	1.53208
10028168895	Snap25	synaptosomal-associated protein 25	2	136277634	136278222	0.000120758	1.53208
10024436515	MMT00019322	.	16	88315437	88315595	5.72e-05	1.53159
10024411777	Cxx1a	CAAX box 1 homolog A (human)	X	48227124	48228316	1.09e-05	1.53119
10028670061	B3galt4	UDP-Gal:betaGal.c beta 1,3-galactosyltransferase, polypeptide 4	17	31653655	31655210	7.04e-05	1.53025
10028171408	XM_194026	.	2	64723400	64763001	5.15e-06	1.5301
10028674542	4930515G01Rik	RIKEN cD. 4930515G01 gene	5	113883363	113884610	0.000665562	1.5295
10028170499	XM_134904	.	10	44969139	44969766	0.0215454	1.52905
10018178133	Ezh2	enhancer of zeste homolog 2 (Drosophila)	6	47731971	47796711	0.000883775	1.52884
10024404421	Pomt1	protein-O-mannosyltransferase 1	2	32168845	32187166	2.06e-05	1.52879
10024877874	H1f0	H1 histone family, member 0	15	79081406	79081784	0.000328194	1.52799
10024393990	Prdm14	PR domain containing 14	1	13244288	13255864	0.000400191	1.52735
10024413155	Col13a1	procollagen, type XIII, alpha 1	10	61804824	61945627	9.66e-05	1.5268
10024413621	Prnpip1	prion protein interacting protein 1	4	116509290	116633202	0.000362331	1.52647
10028673706	5730403I07Rik	RIKEN cD. 5730403I07 gene	9	77505709	77539871	0.00240397	1.52644
10024407395	St8sia5	ST8 alpha-N-acetyl-neuraminide alpha-2,8-sialyltransferase 5	18	77307614	77377230	1.31e-05	1.52641
10028169878	XM_356838	.	15	76186837	76199279	0.00169388	1.52604
10024393782	4933406E20Rik	RIKEN cD. 4933406E20 gene	9	108627977	108646347	2.78e-05	1.52595
10018194005	4930564D15Rik	RIKEN cD. 4930564D15 gene	3	97408949	97409550	0.000512551	1.52586
10024405065	Impdh1	inosine 5&apos;-phosphate dehydrogenase 1	6	29248296	29259264	0.00430724	1.52582
10024402291	Btbd11	BTB (POZ) domain containing 11	10	85438781	85552629	8.01e-06	1.52573
10028175418	AK038490	.	10	85277292	85280685	8.01e-06	1.52573
10018177578	Surf4	surfeit gene 4	2	26852203	26865588	0.00114041	1.52502
10018187888	Phlda1	pleckstrin homology-like domain, family A, member 1	10	111130944	111133261	0.00235362	1.52456
10018187208	4930513N24Rik	RIKEN cD. 4930513N24 gene	8	14289072	14289975	7.76e-05	1.52393
10018195706	Ttyh2	tweety homolog 2 (Drosophila)	11	114541473	114542069	0.000365837	1.52353
10024875220	Ttyh2	tweety homolog 2 (Drosophila)	11	114541333	114542071	0.000365837	1.52353
10028163596	mCT160183	.	14	91145771	91146464	2.45e-05	1.52347
10028672000	Hrbl	HIV-1 Rev binding protein-like	5	136601454	136635218	0.00213479	1.52285
10019059400	Acot9	acyl-CoA thioesterase 9	X	148888694	148923657	1.75e-06	1.52281
10024398788	MMT00050131	.	1	87202443	87210865	0.00058221	1.52267
10024400141	Tnrc15	trinucleotide repeat containing 15	1	87249278	87267181	0.00058221	1.52267
10024408963	Tmem62	transmembrane protein 62	2	120490604	120521682	0.000235247	1.5226
10024415952	Tssc4	tumor-suppressing subchromosomal transferable fragment 4	7	137482387	137484107	0.000559618	1.52246
10018192388	Arbp	acidic ribosomal phosphoprotein P0	5	114672398	114676612	6.94e-06	1.52211
10028165942	MMT00058512	.	X	22112515	22114675	6.75e-06	1.52197
10028170365	XM_125096	.	8_random	17780798	17781398	0.0285165	1.52184
10018176717	Fuca2	fucosidase, alpha-L- 2, plasma	10	13382818	13399066	1.32e-05	1.52183
10018175136	Sprr2j	small proline-rich protein 2J	3	92139551	92140861	3.66e-05	1.52169
10018189120	Tmem34	transmembrane protein 34	8	76808180	76823519	0.00222347	1.52152
10024415180	Hspa5bp1	heat shock protein 5 binding protein 1	19	10054330	10066229	0.000566819	1.52088
10018188809	Wipi1	WD repeat domain, phosphoinositide interacting 1	11	109394465	109432385	1.23e-05	1.52077
10028171877	1700119I11Rik	RIKEN cD. 1700119I11 gene	13	87998089	87998701	0.0108197	1.52064
10028166123	MMS010144373	.	3	27379195	27379651	0.00147688	1.51995
10018193758	1700028I16Rik	RIKEN cD. 1700028I16 gene	10	82699194	82711235	0.000572184	1.51975
10018195211	Rangap1	RAN GTPase activating protein 1	15	81754968	81780619	9.85e-05	1.51971
10018195319	Plk1	polo-like kinase 1 (Drosophila)	7	116037352	116047722	0.000608355	1.51964
10024405324	Ubl4	ubiquitin-like 4	X	69028057	69029183	9.95e-05	1.5196
10018179373	Itih1	inter-alpha trypsin inhibitor, heavy chain 1	14	29061411	29075245	7.64e-06	1.51928
10024396184	Cntn3	contactin 3	6	102641686	103059773	3.07e-06	1.51896
10028173956	Gm1285	gene model 1285, (NCBI)	19	40293477	40371731	0.000147652	1.51868
10018173622	Scg3	secretogranin III	9	75780953	75821922	5.44e-06	1.51859
10024400111	Rom1	rod outer segment membrane protein 1	19	8123940	8125736	0.0003481	1.51813
10028171800	AI463170	expressed sequence AI463170	12	73403772	73404726	0.000452717	1.5178
10028673211	Xrcc3	X-ray repair complementing defective repair in Chinese hamster cells 3	12	107284533	107295383	0.00180313	1.51754
10024409899	Depdc1b	DEP domain containing 1B	13	104543409	104616745	0.00471733	1.51708
10018195607	Akr1b3	aldo-keto reductase family 1, member B3 (aldose reductase)	6	34398204	34411740	0.000142323	1.51706
10028672939	AK054167	.	1	55743467	55747091	0.000142323	1.51706
10028673800	Akr1b3	aldo-keto reductase family 1, member B3 (aldose reductase)	6	34398566	34411659	0.000142323	1.51706
10024416574	BC026585	cD. sequence BC026585	1	157364301	157394651	4.47e-05	1.51669
10024877838	MMT00015908	.	.	.	.	0.0169066	1.5163
10024454943	Sec61a1	Sec61 alpha 1 subunit (S. cerevisiae)	6	88938979	88939525	0.000781187	1.5159
10018196242	Dnajc1	DnaJ (Hsp40) homolog, subfamily C, member 1	2	18259153	18434518	2.73e-05	1.51587
10028669444	Dnajc1	DnaJ (Hsp40) homolog, subfamily C, member 1	2	18255765	18256905	2.73e-05	1.51587
10028169918	Gm1243	gene model 1243, (NCBI)	15	81232228	81236520	0.000368648	1.51552
10024395110	Wfdc1	WAP four-disulfide core domain 1	8	119020384	119040469	4.29e-05	1.51546
10024406700	C79407	expressed sequence C79407	12	61910626	61950380	0.0150426	1.51536
10028674518	Traf5	Tnf receptor-associated factor 5	1	191736087	191831627	0.00122674	1.51523
10024445934	Dpcr1	diffuse panbronchiolitis critical region 1 (human)	17	33353026	33360006	0.00142124	1.51506
10024878399	Dpcr1	diffuse panbronchiolitis critical region 1 (human)	17	33352067	33352665	0.00142124	1.51506
10028673208	4930555G01Rik	RIKEN cD. 4930555G01 gene	14	4851264	4859863	0.00165854	1.51468
10024405875	Clstn3	calsyntenin 3	6	125043444	125077137	0.000923621	1.51409
10024408471	1700001D09Rik	RIKEN cD. 1700001D09 gene	3	105666732	105719880	0.00629784	1.51389
10024873313	BC010801	cD. sequence BC010801	9	120135254	120136045	0.0004157	1.51339
10028673041	BC010801	cD. sequence BC010801	9	120120352	120134271	0.0004157	1.51339
10024410612	Gfer	growth factor, erv1 (S. cerevisiae)-like (augmenter of liver regeneration)	17	22499274	22501024	3.95e-06	1.51256
10018173264	Gps1	G protein pathway suppressor 1	11	120605608	120610196	3e-05	1.51243
10018176696	Dpp3	dipeptidylpeptidase 3	19	4696019	4715854	0.00660771	1.51188
10018190125	Dpp3	dipeptidylpeptidase 3	19	4695721	4696952	0.00660771	1.51188
10028669968	Csh1	chorionic somatomammotropin hormone 1	13	26573834	26579872	8.37e-06	1.51187
10028675213	9230112E08Rik	RIKEN cD. 9230112E08 gene	2	180701190	180702550	0.000120312	1.51177
10024463730	MMT00031610	.	13	99288726	99288772	8.86e-05	1.51163
10018188256	2310042L06Rik	RIKEN cD. 2310042L06 gene	15	82191724	82192918	0.000290663	1.51131
10028171062	XM_358227	.	X	100324644	100326898	0.000525939	1.51126
10024395723	Lrrc49	leucine rich repeat containing 49	9	60704783	60805446	0.000381092	1.51111
10024411805	MMT00059421	.	8	106741976	106742292	6.33e-07	1.5109
10030888786	.	.	.	.	.	0.000381549	1.51074
10024440214	MMT00012051	similar to Transcriptional repressor scratch 2 (Scratch homolog 2 zinc finger protein)	2	151551956	151552738	0.000464066	1.51063
10028168271	1700025J12Rik	RIKEN cD. 1700025J12 gene	7	115465469	115467158	0.000927083	1.51038
10018189417	Dck	deoxycytidine kinase	5	88030861	88049110	0.00243541	1.51029
10018176309	Dennd2d	DENN/MADD domain containing 2D	3	106278457	106296880	2.76e-06	1.51018
10018191134	Pfn4	profilin family, member 4	12	3935489	3944461	9.24e-05	1.51005
10018192812	Hgfac	hepatocyte growth factor activator	5	33529274	33536087	0.00114663	1.50956
10024405278	MMT00080137	.	2	154942601	154943367	0.00379968	1.50929
10028671921	Acot10	acyl-CoA thioesterase 10	15	20626141	20627676	1.5e-05	1.50909
10028674425	C230078M08Rik	RIKEN cD. C230078M08 gene	17	24238307	24241148	0.000175976	1.50902
10028172115	AI462171	expressed sequence AI462171	10_random	9977405	9977966	0.000221879	1.50882
10024408842	Krtap5-4	keratin associated protein 5-4	7	136716619	136717290	3.24e-05	1.50874
10024403516	Man2b1	mannosidase 2, alpha B1	8	84354016	84368320	0.000101615	1.50829
10028673978	Wnt5b	wingless-related MMTV integration site 5B	6	119864800	119899478	0.000326408	1.50752
10028174920	2700016F22Rik	RIKEN cD. 2700016F22 gene	4	138260938	138261644	0.00807362	1.50737
10024413134	M6pr	mannose-6-phosphate receptor, cation dependent	6	122973201	122977416	0.00172802	1.50733
10024395915	Mbtps2	membrane-bound transcription factor peptidase, site 2	X	151134770	151175594	2.89e-05	1.50722
10028174661	Mbtps2	membrane-bound transcription factor peptidase, site 2	X	151147190	151147835	2.89e-05	1.50722
10028670416	Slc8a3	solute carrier family 8 (sodium/calcium exchanger), member 3	12	78060702	78194437	0.000252079	1.50708
10028169052	C530042K13Rik	RIKEN cD. C530042K13 gene	1	69292752	69294635	0.000430271	1.50665
10018187246	Tspan13	tetraspanin 13	12	32620735	32648499	0.000284669	1.50663
10018196498	1110008P14Rik	RIKEN cD. 1110008P14 gene	2	32311271	32314032	6.8e-06	1.50658
10024406886	Sgcb	sarcoglycan, beta (dystrophin-associated glycoprotein)	5	72425199	72437684	4.45e-06	1.50644
10024413403	A830073O21Rik	RIKEN cD. A830073O21 gene	7	67632994	67669604	0.000271766	1.50625
10018188956	Hspa5	heat shock 70kD protein 5 (glucose-regulated protein)	2	34704257	34708620	0.00679846	1.50587
10024415221	MMT00010150	hypothetical protein LOC545539	3	89148994	89154954	6.14e-06	1.50563
10018186156	2310015B20Rik	RIKEN cD. 2310015B20 gene	10	70258832	70273857	0.00061773	1.50554
10024393542	1700040L02Rik	RIKEN cD. 1700040L02 gene	10	68486257	68589222	1.06e-06	1.50544
10018195827	Ndufs2	.DH dehydrogenase (ubiquinone) Fe-S protein 2	1	171163699	171175927	1.88e-05	1.50475
10018174638	4930520A20Rik	RIKEN cD. 4930520A20 gene	18	82554629	82555339	0.000591174	1.50463
10018184878	1110001J03Rik	RIKEN cD. 1110001J03 gene	6	38671050	38675655	9.29e-05	1.50443
10028675417	Cysltr1	cysteinyl leukotriene receptor 1	X	101177882	101204828	0.010122	1.50438
10018186807	Emid2	EMI domain containing 2	5	135770609	135896332	2.02e-05	1.50428
10018192892	Scube2	signal peptide, CUB domain, EGF-like 2	7	103651520	103718526	0.000131986	1.50417
10024414788	Loxl2	lysyl oxidase-like 2	14	63949830	64011678	7.56e-05	1.50401
10028173074	4930592C13Rik	RIKEN cD. 4930592C13 gene	3	156537226	156544144	0.00311972	1.50331
10028674484	Pola2	polymerase (D. directed), alpha 2	19	5729338	5752961	2.7e-06	1.50309
10018174870	Hmg20b	high mobility group 20 B	10	81481529	81485888	2.1e-05	1.50296
10024400331	Creg2	cellular repressor of E1A-stimulated genes 2	1	39919662	39947851	0.00128844	1.50284
10028171112	XM_356370	similar to Odorant-binding protein precursor (OBP)	X	72578097	72585646	2.42e-05	1.50242
10018179992	Ddx50	DEAD (Asp-Glu-Ala-Asp) box polypeptide 50	10	62582408	62617584	0.0132651	1.50228
10024415700	Gm88	gene model 88, (NCBI)	17	43763437	43767237	4.55e-05	1.50227
10028671163	Actr1b	ARP1 actin-related protein 1 homolog B (yeast)	1	36993794	37004517	2.62e-06	1.50226
10028171027	XM_124310	similar to 60S ribosomal protein L3 (L4)	4	111913943	111915192	0.000977341	1.50222
10018183963	Spcs2	signal peptidase complex subunit 2 homolog (S. cerevisiae)	7	93927766	93947743	0.000623279	1.50191
10018176445	1190002C06Rik	RIKEN cD. 1190002C06 gene	18	57571314	57606178	0.000783993	1.50161
10018189333	1190002C06Rik	RIKEN cD. 1190002C06 gene	18	57607992	57609296	0.000783993	1.50161
10028670990	Mare	alpha globin regulatory element containing gene	11	32127213	32162409	9.39e-07	1.5013
10018177515	Amigo3	adhesion molecule with Ig like domain 3	9	108123374	108123686	0.0206185	1.50124
10024408456	Mt3	metallothionein 3	8	93436916	93438304	1.64e-05	1.50122
10018186515	Nudcd2	NudC domain containing 2	11	40472609	40478986	0.000347693	1.501
10024404861	Rarb	retinoic acid receptor, beta	14	14927462	15071510	0.00410074	1.50008
10024398110	C85492	expressed sequence C85492	9	122002620	122125832	0.00245929	1.49975
10024410512	Rfx4	regulatory factor X, 4 (influences HLA class II expression)	10	84650723	84801195	0.000393994	1.49968
10028674599	9130230N09Rik	RIKEN cD. 9130230N09 gene	11	22755151	22756047	0.000302073	1.4995
10028171413	XM_357180	.	2	21171829	21181480	0.00018346	1.49946
10018176462	Ppib	peptidylprolyl isomerase B	9	66183571	66189949	0.00603853	1.49908
10028670725	Rspo4	R-spondin family, member 4	2	151299863	151330414	0.000197819	1.49882
10024427242	MMT00067543	.	14	6858529	6862725	2.52e-05	1.49838
10028167994	XM_357852	.	8	3118188	3118673	0.000509279	1.49825
10018176974	1500026D16Rik	RIKEN cD. 1500026D16 gene	19	5390675	5391723	1.15e-05	1.49812
10028162644	MMT00080275	.	1	102041929	102044728	0.000532525	1.4981
10028162972	MMT00070879	.	1	57361546	57405794	0.0153566	1.49803
10018194378	Ttyh3	tweety homolog 3 (Drosophila)	5	139619411	139619728	0.000253224	1.49798
10018193387	Chgb	chromogranin B	2	132295525	132308930	2.15e-05	1.49785
10018193508	Slc29a1	solute carrier family 29 (nucleoside transporters), member 1	17	43096566	43103736	7.85e-06	1.49777
10028670128	Asb6	ankyrin repeat and SOCS box-containing protein 6	2	30755259	30762496	0.000406937	1.49776
10019061790	Abcg1	ATP-binding cassette, sub-family G (WHITE), member 1	17	28870974	28929771	6.66e-05	1.49745
10028168589	1700108I11Rik	RIKEN cD. 1700108I11 gene	4	128879997	128880353	0.000674967	1.49733
10024451884	Eda2r	ectodysplasin A2 isoform receptor	X	91935201	91935830	0.00806445	1.49711
10019061127	Pik3r3	phosphatidylinositol 3 kinase, regulatory subunit, polypeptide 3 (p55)	4	115180578	115261704	0.000263796	1.49688
10018184079	BC004044	cD. sequence BC004044	5	137753158	137808122	0.00198535	1.49663
10018195772	Cckbr	cholecystokinin B receptor	7	99538179	99548696	0.00243931	1.49648
10024396045	D10Ertd610e	D. segment, Chr 10, ERATO Doi 610, expressed	10	126915318	126923077	0.000448369	1.49636
10018183881	Ccnb1	cyclin B1	13	96949060	96956792	0.00797405	1.49633
10028158840	mCT52158	.	9	78967395	78967818	1.36e-05	1.49627
10028673129	Olfr1245	olfactory receptor 1245	2	89272550	89273474	3.88e-05	1.49616
10028175159	4930405A21Rik	RIKEN cD. 4930405A21 gene	2	156171507	156177881	0.0336592	1.49614
10024414251	Nkiras1	NFKB inhibitor interacting Ras-like protein 1	14	16794675	16803916	9.25e-05	1.49609
10018186909	Dock4	dedicator of cytokinesis 4	12	37388053	37389459	1.8e-05	1.49598
10018193628	BB347868	.	12	37090549	37091195	1.8e-05	1.49598
10024443879	MMT00002936	.	12	37361509	37362187	1.8e-05	1.49598
10028170771	XM_124519	similar to RAB2, member RAS oncogene family	5	43163026	43163749	0.00031602	1.49575
10018181998	Vkorc1l1	vitamin K epoxide reductase complex, subunit 1-like 1	5	129148338	129152714	0.00124228	1.49569
10028673286	Vkorc1l1	vitamin K epoxide reductase complex, subunit 1-like 1	5	129111709	129152762	0.00124228	1.49569
10024397438	Alg14	asparagine-linked glycosylation 14 homolog (yeast)	3	120073487	120141148	0.000668691	1.4955
10028674488	Alg14	asparagine-linked glycosylation 14 homolog (yeast)	3	120142393	120142734	0.000668691	1.4955
10024398770	MMT00003389	similar to Elongation factor 1-gamma (EF-1-gamma) (eEF-1B gamma)	19	58687107	58688112	8.5e-05	1.49545
10028164854	MMS010231173	.	8	119621013	119621262	0.000832637	1.4954
10018181281	Als2cr11	amyotrophic lateral sclerosis 2 (juvenile) chromosome region, candidate 11 (human)	1	59355671	59357446	0.00474476	1.4952
10028167149	AU015858	expressed sequence AU015858	18	8569203	8569949	8.54e-06	1.49516
10024415703	Slco1a5	solute carrier organic anion transporter family, member 1a5	6	143077500	143166220	0.00491607	1.4949
10018179431	Tmed4	transmembrane emp24 protein transport domain containing 4	11	6165501	6169638	5.97e-05	1.49462
10028670016	A930017K11Rik	RIKEN cD. A930017K11 gene	17	23744837	23756977	0.000520008	1.49425
10024397574	Cchcr1	coiled-coil alpha-helical rod protein 1	17	33234535	33248617	0.0190706	1.49415
10018189639	Rab3d	RAB3D, member RAS oncogene family	9	21797515	21808124	4.16e-06	1.4936
10018187180	Cd81	CD 81 antigen	7	137465806	137480962	0.00214132	1.49348
10028674110	Pcdhb14	protocadherin beta 14	18	37671379	37674520	0.000357619	1.49298
10028671813	4933411G06Rik	RIKEN cD. 4933411G06 gene	10	51958035	51959056	0.000331983	1.49255
10024411815	MMT00044598	.	11	116955693	116956199	3.35e-07	1.4925
10018181533	Cndp2	CNDP dipeptidase 2 (metallopeptidase M20 family)	18	84835202	84853375	0.0017556	1.4923
10018191389	8430436F23Rik	RIKEN cD. 8430436F23 gene	4	35088142	35089340	0.00619859	1.49228
10028171489	XM_355288	similar to Elongation factor 1-gamma (EF-1-gamma) (eEF-1B gamma)	1	29756555	29757863	0.000149321	1.49222
10024399290	4833409A17Rik	RIKEN cD. 4833409A17 gene	19	42270264	42297182	0.00705233	1.49221
10028174348	2010317E24Rik	RIKEN cD. 2010317E24 gene	2	25304501	25308965	0.000593437	1.49158
10018184843	0610012D09Rik	RIKEN cD. 0610012D09 gene	7	114910012	114952402	0.000195298	1.49124
10028170512	XM_122139	.	10	128413247	128413740	6.01e-06	1.49122
10028669760	Trmt12	tR. methyltranferase 12 homolog (S. cerevisiae)	15	58883377	58887482	0.0118811	1.49087
10018180277	Ptrh1	peptidyl-tR. hydrolase 1 homolog (S. cerevisiae)	2	32707984	32710010	3.45e-05	1.49086
10028173423	4930555F03Rik	RIKEN cD. 4930555F03 gene	8	48449750	48485365	0.000547005	1.49068
10028670976	4930555F03Rik	RIKEN cD. 4930555F03 gene	8	48427592	48466161	0.000547005	1.49068
10018179583	Fetub	fetuin beta	16	21701699	21724569	0.000512024	1.49055
10018194594	Ung	uracil D. glycosylase	5	113241844	113249966	0.00894206	1.49043
10028672291	Lnp	limb and neural patterns	2	74219144	74276619	0.000721972	1.4903
10024462431	4833432M17Rik	RIKEN cD. 4833432M17 gene	1	190819808	190820823	0.000285463	1.49005
10028172345	4930412L05Rik	RIKEN cD. 4930412L05 gene	4	53120945	53133442	0.00709384	1.48996
10024398873	Kif11	kinesin family member 11	19	36719630	36765141	0.0378604	1.48974
10018183626	Fuca1	fucosidase, alpha-L- 1, tissue	4	134802022	134820536	0.000120512	1.48873
10028163993	MMT00008271	.	10	61041206	61046432	0.000646562	1.48872
10024448978	Ddx58	DEAD (Asp-Glu-Ala-Asp) box polypeptide 58	4	40374157	40378645	0.000702022	1.48859
10024415028	Tmem14a	transmembrane protein 14A	1	21442755	21454143	7.97e-05	1.48857
10019062271	Kdelr1	KDEL (Lys-Asp-Glu-Leu) endoplasmic reticulum protein retention receptor 1	7	39958363	39969250	2.8e-09	1.48793
10028170977	XM_194143	.	4	57357160	57357646	1.93e-05	1.48713
10024411585	Pcdha12	protocadherin alpha 12	18	37243952	37408978	0.00115659	1.48659
10024455476	4931419K03Rik	RIKEN cD. 4931419K03 gene	1	41069152	41070421	0.00376088	1.48653
10024406023	Arhgef10	Rho guanine nucleotide exchange factor (GEF) 10	8	14318691	14379562	8.35e-05	1.48648
10028671610	BC088983	cD. sequence BC088983	8	55586178	55605520	8.85e-06	1.48626
10018179138	AI504987	.	7_random	22545132	22545522	0.000635943	1.48609
10024878160	Dhx34	DEAH (Asp-Glu-Ala-His) box polypeptide 34	7_random	22428219	22428623	0.000635943	1.48609
10018189093	Cml1	camello-like 1	6	86339787	86345292	8.63e-06	1.48605
10028673402	Cdipt	CDP-diacylglycerol--inositol 3-phosphatidyltransferase (phosphatidylinositol synthase)	7	121026080	121030231	6.33e-06	1.48548
10024400276	Mcfd2	multiple coagulation factor deficiency 2	17	85111466	85122720	0.000492337	1.48543
10024405012	Sfxn2	sideroflexin 2	19	46120498	46142536	5.64e-06	1.48535
10024429006	1110020P09Rik	RIKEN cD. 1110020P09 gene	10	83082426	83083691	9.04e-06	1.48476
10018191432	Akr1b8	aldo-keto reductase family 1, member B8	6	34448432	34462723	0.00185663	1.48443
10018179591	Isg20	interferon-stimulated protein	7	72705925	72712446	1.41e-05	1.48416
10028670630	Hsf4	heat shock transcription factor 4	8	104565502	104571474	0.00031583	1.48398
10024403660	Gloxd1	glyoxalase domain containing 1	4	115778810	115780229	7.9e-05	1.48385
10018182831	Mell1	mel transforming oncogene-like 1	4	153361998	153387894	1.77e-05	1.48373
10028171420	XM_136732	similar to 60S ribosomal protein L12	1	37245084	37311247	5.41e-05	1.48371
10028674982	Ammecr1	Alport syndrome, mental retardation, midface hypoplasia and elliptocytosis chromosomal region gene 1 homolog (human)	X	136293517	136406772	0.0204827	1.48338
10024402639	Sdpr	serum deprivation response	1	51590070	51603904	4.69e-05	1.48328
10024401084	Athl1	ATH1, acid trehalase-like 1 (yeast)	7	135344523	135349644	2.62e-05	1.4832
10028171963	4930520O04Rik	RIKEN cD. 4930520O04 gene	9	114332147	114340517	0.000173319	1.48303
10024414920	BC035537	cD. sequence BC035537	8	44287325	44306954	2.45e-05	1.48284
10018176123	2310074N15Rik	RIKEN cD. 2310074N15 gene	5	22911810	22912382	0.000537403	1.48274
10028172276	C030006F08Rik	RIKEN cD. C030006F08 gene	6	98084668	98085406	0.00799656	1.48269
10028172246	4930553I04Rik	RIKEN cD. 4930553I04 gene	5	127905622	127906292	2.65e-05	1.48232
10028669614	Ush2a	Usher syndrome 2A (autosomal recessive, mild) homolog (human)	1	188048671	188204626	0.00023603	1.482
10028675191	Ush2a	Usher syndrome 2A (autosomal recessive, mild) homolog (human)	1	187770873	187963479	0.00023603	1.482
10024407817	Reep2	receptor accessory protein 2	18	35064316	35071113	0.00274434	1.48193
10024399043	5330420D20Rik	RIKEN cD. 5330420D20 gene	10	40708837	40728510	0.00401248	1.48173
10018196292	Morc4	microrchidia 4	X	133366846	133368972	0.0017417	1.48161
10018180853	Aoc3	amine oxidase, copper containing 3	11	101151692	101160511	2.1e-06	1.48147
10019061818	Yipf2	Yip1 domain family, member 2	9	21476087	21480216	0.000151678	1.48109
10028170812	mCT170135	.	6	142779604	142789876	0.0454629	1.48098
10018185879	Sec23b	SEC23B (S. cerevisiae)	2	144013216	144047681	0.0108175	1.48011
10028673101	Ufc1	ubiquitin-fold modifier conjugating enzyme 1	1	171217403	171223822	2.48e-05	1.47984
10028673895	Olfr668	olfactory receptor 668	7	99037165	99038120	0.000109594	1.47959
10028167905	4930546K05Rik	RIKEN cD. 4930546K05 gene	9	42142551	42145478	1.6e-05	1.47926
10024876068	Rassf3	Ras association (RalGDS/AF-6) domain family 3	10	121066609	121066825	0.000337584	1.4787
10024878946	Slc6a5	solute carrier family 6 (neurotransmitter transporter, glycine), member 5	7	44076754	44077973	7.02e-05	1.47866
10024413152	Aqp6	aquaporin 6	15	99658624	99661109	0.000433717	1.47862
10024415143	4921509C19Rik	RIKEN cD. 4921509C19 gene	2	150927481	150951480	0.000728659	1.47852
10024459296	Rab40b	Rab40b, member RAS oncogene family	11	121177217	121177891	9.69e-07	1.4784
10018182102	Si	silver	10	128443348	128457215	4.5e-05	1.47833
10018188412	2900046B09Rik	RIKEN cD. 2900046B09 gene	9	36785716	36786386	0.000838305	1.47824
10018196206	1810053B01Rik	RIKEN cD. 1810053B01 gene	2	163504356	163507501	7.56e-05	1.47806
10024394697	Tcf15	transcription factor 15	2	151600508	151606031	2.36e-05	1.47791
10024420881	Rab39b	RAB39B, member RAS oncogene family	X	70232700	70233949	0.0112082	1.47784
10024407445	BC057627	cD. sequence BC057627	7	13366152	13384890	0.000578581	1.47764
10028673694	BC057627	cD. sequence BC057627	7	13384929	13387073	0.000578581	1.47764
10028162837	MMT00053336	.	1	77358107	77358549	0.000984601	1.47762
10024433870	MMT00040709	.	X	50255232	50255826	0.0246894	1.47724
10030888458	.	.	.	.	.	0.000515504	1.47707
10018185861	AI596480	.	7	99835886	99836452	0.00091217	1.47703
10024428262	MMT00020693	.	Un_random	19790329	19791277	0.000889534	1.47672
10018173687	1500035H01Rik	RIKEN cD. 1500035H01 gene	9	44761864	44781570	1.26e-05	1.47671
10028670538	2410002I01Rik	RIKEN cD. 2410002I01 gene	11	119911622	119919794	4.34e-05	1.47668
10030888527	.	.	.	.	.	0.00405896	1.47667
10028165503	MMT00004530	.	8	84060359	84060757	0.000417726	1.47659
10024404729	Dhrs10	dehydrogenase/reductase (SDR family) member 10	Un_random	64228375	64232779	8e-05	1.4764
10024404324	Galntl2	UDP-N-acetyl-alpha-D-galactosamine:polypeptide N-acetylgalactosaminyltransferase-like 2	14	30160317	30194395	0.00631241	1.476
10024401417	MMT00050730	.	M	0	16297	0.000298118	1.47575
10018176906	Pdzk1ip1	PDZK1 interacting protein 1	4	114047628	114052799	8.2e-06	1.47523
10024395893	Nol3	nucleolar protein 3 (apoptosis repressor with CARD domain)	8	104572130	104575678	0.000966962	1.47508
10018191947	Uba52	ubiquitin A-52 residue ribosomal protein fusion product 1	8	69663643	69665002	0.00398391	1.47492
10024395500	MMT00027828	similar to ubiquitin A-52 residue ribosomal protein fusion product 1	18	35740936	35760615	0.00398391	1.47492
10028669151	Uba52	ubiquitin A-52 residue ribosomal protein fusion product 1	8	69663699	69665734	0.00398391	1.47492
10028672583	Umodl1	uromodulin-like 1	17	28796677	28823721	0.000374556	1.47479
10018181338	Aga	aspartylglucosaminidase	8	52476655	52488292	3.77e-06	1.47471
10024421250	MMT00031130	.	2	113719008	113719374	1.47e-05	1.47465
10028670782	Gabrr1	gamma-aminobutyric acid (GABA-C) receptor, subunit rho 1	4	33411349	33442382	1.78e-05	1.47456
10018184953	4933425E08Rik	RIKEN cD. 4933425E08 gene	10	75937716	75939165	0.042412	1.47439
10028670587	Tmem101	transmembrane protein 101	11	101973636	101977449	2.03e-05	1.47433
10024415765	Galnt9	UDP-N-acetyl-alpha-D-galactosamine:polypeptide N-acetylgalactosaminyltransferase 9	5	109594910	109672341	0.00288244	1.47408
10028669360	Sgpp1	sphingosine-1-phosphate phosphatase 1	12	72570631	72592023	4.2e-05	1.47389
10018187170	Tagln	transgelin	9	45942880	45949151	8.7e-07	1.4738
10028676016	Tagln	transgelin	9	45943364	45945689	8.7e-07	1.4738
10018173823	1810044D09Rik	RIKEN cD. 1810044D09 gene	6	91890110	91890878	4.8e-05	1.47352
10024414214	Tbc1d7	TBC1 domain family, member 7	13	42714184	42733800	7.6e-05	1.4735
10018190376	Fen1	flap structure specific endonuclease 1	19	9395636	9400441	0.00046238	1.47308
10028670069	Fen1	flap structure specific endonuclease 1	19	9395686	9398880	0.00046238	1.47308
10024415000	Ormdl2	ORM1-like 2 (S. cerevisiae)	10	128555585	128558697	9.67e-05	1.47302
10018182082	2810449D17Rik	RIKEN cD. 2810449D17 gene	19	32466224	32720837	0.000786205	1.47293
10024400997	Gfpt1	glutamine fructose-6-phosphate transaminase 1	6	87485045	87522501	0.00247633	1.47285
10028671928	Htr5b	5-hydroxytryptamine (serotonin) receptor 5B	1	121272965	121291673	7.67e-06	1.47266
10028673121	NM_174999	hypothetical protein E130012K09	10	94267834	94272306	0.00183715	1.47266
10024399997	MMT00037521	similar to putative N-acetyltransferase Camello 1	6	86362490	86363107	0.00148024	1.47258
10028171178	XM_203275	similar to ubiquitin-like, containing PHD and RING finger domains, 1	X	115685257	115703968	7.65e-05	1.47232
10018180957	C030044C12Rik	RIKEN cD. C030044C12 gene	8	82331940	82333053	2.73e-05	1.47211
10028668999	0610037D15Rik	RIKEN cD. 0610037D15 gene	4	115667834	115674009	0.00199707	1.47206
10024412983	Ndufa9	.DH dehydrogenase (ubiquinone) 1 alpha subcomplex, 9	6	127495996	127523164	1.45e-05	1.47191
10028168657	9330184L24Rik	RIKEN cD. 9330184L24 gene	X	114282486	114284952	0.000353555	1.47154
10028669191	2610003J06Rik	RIKEN cD. 2610003J06 gene	17	23635208	23637926	0.000102805	1.47135
10024394652	Kars	lysyl-tR. synthetase	8	111291312	111308973	0.000172922	1.47134
10018174946	Wrnip1	Werner helicase interacting protein 1	13	32280407	32282682	0.000732862	1.47133
10024397008	Wrnip1	Werner helicase interacting protein 1	13	32281803	32302231	0.000732862	1.47133
10028673754	2610036D13Rik	RIKEN cD. 2610036D13 gene	2	157438772	157466330	0.00113483	1.47094
10018188331	Bub1b	budding uninhibited by benzimidazoles 1 homolog, beta (S. cerevisiae)	2	118112105	118155440	0.000581061	1.47077
10018180454	Serf2	small EDRK-rich factor 2	2	120963261	120965255	0.0106808	1.47071
10028669401	Eda	ectodysplasin-A	X	94576967	95002121	1.81e-06	1.47039
10018188416	2810002I04Rik	RIKEN cD. 2810002I04 gene	12	82156626	82164864	0.000631782	1.47024
10024397450	Tmem17	transmembrane protein 17	11	22406873	22414027	7.93e-05	1.47013
10024395526	D9Ucla1	D. segment, Chr 9, University of California at Los Angeles 1	9	43181204	43199189	0.00281562	1.47004
10024410243	5430407P10Rik	RIKEN cD. 5430407P10 gene	2	6017317	6047419	0.000110166	1.46985
10024405895	Htra2	HtrA serine peptidase 2	6	83394971	83398145	0.00121969	1.46913
10018182010	Qdpr	quininoid dihydropteridine reductase	5	44192821	44208924	4.64e-07	1.46884
10024396604	Hint1	histidine triad nucleotide binding protein 1	11	54619281	54623339	2.94e-06	1.46863
10030888667	Hint1	histidine triad nucleotide binding protein 1	11	54619281	54623339	2.94e-06	1.46863
10028672894	Ganab	alpha glucosidase 2 alpha neutral subunit	19	8094658	8113209	4.73e-05	1.46861
10024398472	Odf3l1	outer dense fiber of sperm tails 3-like 1	9	56962149	56965266	0.000247846	1.46858
10028169688	XM_356962	.	17	79122585	79123531	0.00051887	1.46849
10024415843	Hddc3	HD domain containing 3	7	74143304	74146266	2.79e-05	1.46831
10018173312	Ube2j1	ubiquitin-conjugating enzyme E2, J1	4	33310330	33329074	0.00488912	1.46823
10018180242	Ube2j1	ubiquitin-conjugating enzyme E2, J1	4	33330184	33331148	0.00488912	1.46823
10028174346	Itih5l	inter-alpha (globulin) inhibitor H5-like	X	144362433	144391338	2.47e-05	1.46817
10024401957	Klhdc5	kelch domain containing 5	6	148018396	148036012	0.00286714	1.46809
10018182218	Pvr	poliovirus receptor	7_random	1444264	1449614	2.44e-05	1.46806
10028669820	Pvr	poliovirus receptor	7_random	800569	1447411	2.44e-05	1.46806
10028671797	Pvr	poliovirus receptor	7_random	799097	1449593	2.44e-05	1.46806
10028675721	Pvr	poliovirus receptor	7_random	800569	1447411	2.44e-05	1.46806
10024396418	4930550C14Rik	RIKEN cD. 4930550C14 gene	9	53470546	53498064	0.000467511	1.46776
10018176966	AK004521	.	Un_random	77849351	77861529	0.000670058	1.46749
10024410695	6530401C20Rik	RIKEN cD. 6530401C20 gene	5	139740116	139752119	0.0029327	1.46735
10024414278	5430416O09Rik	RIKEN cD. 5430416O09 gene	4	43645973	43648001	0.000956469	1.46733
10024395001	MMT00054175	similar to Glyceraldehyde-3-phosphate dehydrogenase (GAPDH)	10	43930969	43931975	0.0224102	1.46728
10028167109	Psg28	pregnancy-specific glycoprotein 28	7	15417536	15419592	1.36e-05	1.46726
10028169512	Psg28	pregnancy-specific glycoprotein 28	7	15419203	15423426	1.36e-05	1.46726
10028669404	Psg28	pregnancy-specific glycoprotein 28	7	15361796	15371165	1.36e-05	1.46726
10024413926	Lims2	LIM and senescent cell antigen like domains 2	18	32171662	32198763	4.86e-05	1.46615
10024399902	MMT00049189	.	16	3688438	3688639	0.000138055	1.4657
10018187564	Adh7	alcohol dehydrogenase 7 (class IV), mu or sigma polypeptide	3	137106997	137121270	0.00166213	1.46569
10028671253	AK009588	.	3	137107049	137121128	0.00166213	1.46569
10018188326	Fmo4	flavin containing monooxygenase 4	1	162712646	162714814	0.00143406	1.46532
10024410370	Plekhk1	pleckstrin homology domain containing, family K member 1	10	68096704	68097818	0.000230472	1.46523
10024452693	MMT00005061	.	.	.	.	0.000666046	1.46496
10028672165	Tcn2	transcobalamin 2	11	3811980	3826371	0.00110774	1.4643
10024409871	Vash1	vasohibin 1	12	83562750	83569616	0.00112226	1.46418
10024412305	1110012M11Rik	RIKEN cD. 1110012M11 gene	8	70692196	70697269	0.000203126	1.46412
10018194898	Ebi3	Epstein-Barr virus induced gene 3	17	53590984	53595364	0.000229663	1.46404
10024394056	Kif26a	kinesin family member 26A	12	107651917	107661093	0.0175785	1.46402
10018192332	Slc27a3	solute carrier family 27 (fatty acid transporter), member 3	3	90195660	90200078	0.0238783	1.46373
10028674100	Yipf6	Yip1 domain family, member 6	X	93539141	93548435	0.000172456	1.46373
10028674842	Aip	aryl-hydrocarbon receptor-interacting protein	19	3903238	3914618	5.87e-05	1.4636
10024394132	Higd1b	HIG1 domain family, member 1B	11	102657385	102659127	8.74e-05	1.46348
10024395587	AU040320	expressed sequence AU040320	4	125780666	125881451	4.33e-06	1.46341
10028162097	mCT49059	.	3	154521341	154525475	0.000305029	1.4629
10018182490	Ica1	islet cell autoantigen 1	6	8605507	8746702	0.000168124	1.46275
10019061055	Pla2g12a	phospholipase A2, group XIIA	3	128811504	128828683	0.000394162	1.46238
10024402084	Reep4	receptor accessory protein 4	14	64861233	64864923	0.000788535	1.46234
10018181033	Thbs3	thrombospondin 3	3	88971680	88983289	0.0126871	1.46178
10024393942	MMT00033681	similar to HSA-C	14	114206420	114212109	0.0103111	1.46175
10024399282	Slc7a4	solute carrier family 7 (cationic amino acid transporter, y+ system), member 4	16	16343929	16347175	0.000156743	1.46146
10018183779	Mastl	microtubule associated serine/threonine kinase-like	2	23050227	23088079	0.00142763	1.46141
10028670350	Mastl	microtubule associated serine/threonine kinase-like	2	23048788	23050178	0.00142763	1.46141
10028164554	ENSMUST00000070502	.	3	107881718	107883752	0.000110573	1.46104
10024414061	Tbx6	T-box 6	7	120831214	120835279	0.0292404	1.4607
10028167944	A530064N14Rik	RIKEN cD. A530064N14 gene	9	72819874	72821366	0.00641839	1.46045
10024399657	2610018G03Rik	RIKEN cD. 2610018G03 gene	X	45362232	45412645	0.0424139	1.45973
10028675654	Bmpr1b	bone morphogenetic protein receptor, type 1B	3	140807021	140952144	0.00286117	1.4596
10024407745	Slc19a1	solute carrier family 19 (sodium/hydrogen exchanger), member 1	10	77134218	77151386	0.00171089	1.45951
10024405091	Rod1	ROD1 regulator of differentiation 1 (S. pombe)	4	59418711	59492724	3.49e-05	1.45939
10028172855	5830468F06Rik	RIKEN cD. 5830468F06 gene	8	14393574	14397390	6.2e-06	1.45928
10028669621	1700011J10Rik	RIKEN cD. 1700011J10 gene	2	72677181	72686351	8.97e-06	1.45903
10028170905	XM_285957	.	6	95696216	95716531	6.94e-05	1.45855
10018181955	Ier3ip1	immediate early response 3 interacting protein 1	18	77051756	77063321	0.000426677	1.45851
10018191302	Rsn	restin (Reed-Steinberg cell-expressed intermediate filament-associated protein)	5	122749322	122855625	6.85e-05	1.45845
10018195649	Rsn	restin (Reed-Steinberg cell-expressed intermediate filament-associated protein)	5	122748055	122749309	6.85e-05	1.45845
10018179590	Ndst1	N-deacetylase/N-sulfotransferase (heparan glucosaminyl) 1	18	60909821	60912759	0.00115952	1.45831
10018192031	Ndst1	N-deacetylase/N-sulfotransferase (heparan glucosaminyl) 1	18	60938620	60973688	0.00115952	1.45831
10024403882	Tssc1	tumor suppressing subtransferable candidate 1	12	25317060	25432741	2.73e-05	1.458
10018182731	Lztr1	leucine-zipper-like transcriptional regulator, 1	16	16279941	16297279	0.000275151	1.45754
10024399020	Psmb5	proteasome (prosome, macropain) subunit, beta type 5	14	49130463	49134466	8.78e-05	1.45739
10019062530	Chchd2	coiled-coil-helix-coiled-coil-helix domain containing 2	4	34624794	34625569	7.16e-05	1.45646
10024430118	Rab9b	RAB9B, member RAS oncogene family	X	130403027	130405533	1.3e-05	1.45615
10024404294	BC025462	cD. sequence BC025462	7	73189549	73247461	0.0149112	1.45509
10030888244	.	.	.	.	.	0.00532828	1.45497
10028172062	AK081017	hypothetical protein B930054O08	10	122887265	122890493	7.08e-05	1.45496
10028674916	Efcbp2	EF hand calcium binding protein 2	8	118804707	118814782	0.00156867	1.45482
10024413596	Dner	delta/notch-like EGF-related receptor	1	84703798	84779577	1.74e-05	1.45444
10024445206	E130012M19Rik	RIKEN cD. E130012M19 gene	13	111371675	111371895	6.82e-07	1.45403
10028169609	mCT48903	similar to 60S ribosomal protein L12	17	68700680	68701060	2.58e-08	1.45367
10028172098	4930564G21Rik	RIKEN cD. 4930564G21 gene	10	119322918	119338736	0.0215421	1.45355
10028670752	Fbxo16	F-box protein 16	14	59793581	59848382	0.000147421	1.45349
10024426909	Eny2	enhancer of yellow 2 homolog (Drosophila)	15	44373720	44381451	0.0033393	1.45334
10018184238	Fhl2	four and a half LIM domains 2	1	43417794	43458568	0.0317132	1.45324
10018174562	5031425E22Rik	RIKEN cD. 5031425E22 gene	5	21846205	21897223	2.37e-05	1.45243
10024397625	Nudt22	nudix (nucleoside diphosphate linked moiety X)-type motif 22	19	6706867	6709886	0.000933975	1.45241
10018189138	Cstf2	cleavage stimulation factor, 3&apos; pre-R. subunit 2	X	127604152	127629396	0.000602174	1.45225
10024875541	Xrcc2	X-ray repair complementing defective repair in Chinese hamster cells 2	5	24160011	24161521	0.00181953	1.45205
10018181965	Arhgap6	Rho GTPase activating protein 6	X	162395378	162903820	0.00671138	1.45184
10018185237	AV140144	.	.	.	.	0.000166581	1.45163
10024401778	F8	coagulation factor VIII	X	69833385	70040697	0.000387769	1.45131
10018173934	Cdc25a	cell division cycle 25 homolog A (S. cerevisiae)	9	109902125	109918910	1.47e-06	1.45085
10028174993	2810468N07Rik	RIKEN cD. 2810468N07 gene	17	23376592	23380711	0.00460089	1.45026
10018196551	Kitl	kit ligand	10	99997658	100082002	7.43e-05	1.45006
10030888254	.	.	.	.	.	0.00103859	1.44995
10023851817	Cs	citrate synthase	10	128074651	128099299	0.000159934	1.44991
10028673163	Cs	citrate synthase	10	128073962	128074821	0.000159934	1.44991
10028672455	Fuk	fucokinase	8	110180185	110200182	0.000274818	1.44961
10024394418	Casc1	cancer susceptibility candidate 1	6	146021126	146038138	0.00155943	1.44937
10024393364	MMT00078552	.	6	118238526	118240482	7.79e-05	1.44921
10018188672	Ngly1	N-glycanase 1	14	14746025	14808543	0.00171645	1.44873
10024404769	MMT00034237	.	7	60849252	60878393	0.00059239	1.44863
10018182652	Shox2	short stature homeobox 2	3	66645582	66654083	8.61e-05	1.44833
10028673806	S60053	.	.	.	.	0.00118142	1.4483
10024456223	2310046O06Rik	RIKEN cD. 2310046O06 gene	9	57653886	57655873	0.000506665	1.44809
10018190784	Pdzd11	PDZ domain containing 11	X	95224269	95227269	0.000276793	1.44805
10028174076	3110009F21Rik	RIKEN cD. 3110009F21 gene	12	105627078	105633508	0.00129577	1.44752
10018175757	Ppapdc2	phosphatidic acid phosphatase type 2 domain containing 2	19	28216517	28219392	0.000156513	1.44745
10018194111	AI462355	.	10	96335729	96336247	0.000156513	1.44745
10018178331	Nppc	natriuretic peptide precursor type C	1	86482602	86486858	0.0133703	1.44711
10028674571	A930038B10Rik	RIKEN cD. A930038B10 gene	14	32904061	32905104	0.00159983	1.44701
10028676322	A930017M01Rik	RIKEN cD. A930017M01 gene	15	44697904	44830365	2.86e-05	1.44699
10024397735	Tmem108	ransmembrane protein 108	9	103460522	103476282	0.000218653	1.44678
10028673572	G6pc3	glucose 6 phosphatase, catalytic, 3	11	102010786	102015167	1.77e-05	1.44593
10018188249	BC027061	cD. sequence BC027061	6	143204786	143205451	0.000868909	1.44569
10024401423	Fa2h	fatty acid 2-hydroxylase	8	110642735	110691410	8.86e-05	1.44551
10018193650	Spast	spastin	17	72144941	72194774	0.000405903	1.44551
10028162157	MMS010202645	.	2	150354913	150355234	0.000780777	1.44509
10028674031	5033403F01Rik	RIKEN cD. 5033403F01 gene	13	38501363	38507042	0.000343218	1.44508
10024432261	MMT00081342	.	17	14162676	14163160	1.59e-06	1.44498
10018180437	2810030D12Rik	RIKEN cD. 2810030D12 gene	8	12579365	12586349	1.06e-05	1.44484
10018188669	Lipf	lipase, gastric	19	33289758	33305376	1.39e-05	1.44476
10018174482	Dnajb14	DnaJ (Hsp40) homolog, subfamily B, member 14	3	136756742	136797507	4.18e-05	1.44458
10024455441	MMT00015121	.	.	.	.	0.000196439	1.44437
10018184336	Dap	death-associated protein	15	31222679	31273842	5.12e-06	1.44419
10018180244	Ndufa13	.DH dehydrogenase (ubiquinone) 1 alpha subcomplex, 13	8	69045444	69052928	8.45e-05	1.44392
10018185082	1700021P22Rik	RIKEN cD. 1700021P22 gene	7	38571936	38576416	0.00308935	1.44374
10018182524	AK129128	cD. sequence AK129128	13	72184073	72185816	1.01e-05	1.44352
10024398303	Npffr1	neuropeptide FF receptor 1	10	61580260	61592689	0.000499768	1.44346
10019060553	Akr1a4	aldo-keto reductase family 1, member A4 (aldehyde reductase)	4	115595416	115610473	0.00017336	1.44331
10018183558	Sc5d	sterol-C5-desaturase (fungal ERG3, delta-5-desaturase) homolog (S. cerevisae)	9	42213565	42223034	0.000431182	1.44304
10018191747	2400006E01Rik	RIKEN cD. 2400006E01 gene	3	40951337	40957608	0.000147739	1.44301
10028174794	9530020O07Rik	RIKEN cD. 9530020O07 gene	16	28605677	28609145	0.000996263	1.44298
10018181718	Utf1	undifferentiated embryonic cell transcription factor 1	7	134341373	134342658	0.014071	1.44282
10028173207	AK018334	.	17	7804032	7804997	0.00678966	1.44274
10018178080	Atp6ap1	ATPase, H+ transporting, lysosomal accessory protein 1	X	68957801	68965347	0.00415878	1.44261
10028163822	MMT00033800	.	9	81973244	81973554	0.000641132	1.44254
10028163088	MMT00070313	.	1	157509182	157528298	0.000592647	1.44239
10028170633	Psg30	pregnancy-specific glycoprotein 30	7	14723051	14723544	0.000144285	1.44196
10028669139	Psg30	pregnancy-specific glycoprotein 30	7	14675851	14682905	0.000144285	1.44196
10028164614	mCT143299	.	2	145601077	145601508	0.000693869	1.44185
10018196512	D730039F16Rik	RIKEN cD. D730039F16 gene	2	34806638	34824223	0.00242295	1.44175
10018181007	Chaf1b	chromatin assembly factor 1, subunit B (p60)	16	93055266	93077292	0.000225982	1.4414
10018174117	Klk5	kallikrein 5	7	37917939	37926759	0.000566893	1.44136
10024403701	MMT00014848	similar to proteasome (prosome, macropain) subunit, beta type 7	X	6340368	6345177	3.38e-05	1.44112
10018195668	1700020B09Rik	RIKEN cD. 1700020B09 gene	7	26384638	26396766	0.00071006	1.44106
10024405334	Srebf1	sterol regulatory element binding factor 1	11	59925241	59928452	0.000355136	1.44064
10024406098	Lrp2	low density lipoprotein receptor-related protein 2	2	69295170	69441430	0.00299514	1.44055
10024414425	Lrp2	low density lipoprotein receptor-related protein 2	2	69279736	69293875	0.00299514	1.44055
10028669989	Lrp2	low density lipoprotein receptor-related protein 2	2	69381766	69441430	0.00299514	1.44055
10028163639	MMT00072250	.	14	101127866	101132617	0.000802327	1.4403
10028163967	mCT7049	.	8	78919725	78920713	0.000623278	1.44002
10028172149	XM_150006	.	7	110409545	110411645	0.000850621	1.43979
10018191347	Pigq	phosphatidylinositol glycan, class Q	17	23531172	23730703	0.000436351	1.43966
10019062469	AF030178	.	17	64963255	64963288	0.000436351	1.43966
10028675942	Pigq	phosphatidylinositol glycan, class Q	17	23722024	23728339	0.000436351	1.43966
10018173020	Rorb	RAR-related orphan receptor beta	19	18184512	18199162	0.000840984	1.43931
10028163232	AK048340	.	19	18354210	18358191	0.000840984	1.43931
10024401794	Topbp1	topoisomerase (D.) II beta binding protein	9	103281538	103325867	0.000120249	1.43916
10028669249	Hist1h3d	histone1, H3d	13	23054270	23056477	0.000157696	1.4391
10028674197	Hist1h3d	histone1, H3d	13	23055870	23056279	0.000157696	1.4391
10028670958	Ednra	endothelin receptor type A	8	76876810	76938557	0.00110293	1.43886
10024437930	AW046396	expressed sequence AW046396	1	63888112	63888890	0.000107744	1.43874
10024444650	Scn3a	sodium channel, voltage-gated, type III, alpha	2	65312507	65313249	0.001175	1.43869
10024454952	Scn3a	sodium channel, voltage-gated, type III, alpha	2	65363677	65369957	0.001175	1.43869
10028669019	Scn3a	sodium channel, voltage-gated, type III, alpha	2	65315265	65338324	0.001175	1.43869
10024408189	Tspan17	tetraspanin 17	13	53396633	53403941	0.000148877	1.43855
10024409149	Gosr2	golgi S.P receptor complex member 2	11	103500326	103518748	0.00758112	1.43854
10024402986	Dtymk	deoxythymidylate kinase	1	93630667	93632047	0.000925129	1.43848
10018174182	1810005K13Rik	RIKEN cD. 1810005K13 gene	18	80353943	80360350	0.0126459	1.43826
10018190088	Oprs1	opioid receptor, sigma 1	4	41877190	41879986	8.2e-07	1.43813
10018194671	Crmp1	collapsin response mediator protein 1	5	35752304	35798645	0.000101227	1.43803
10028670428	Clec11a	C-type lectin domain family 11, member a	7	38378590	38381230	1.7e-05	1.43776
10018173117	Uqcrh	ubiquinol-cytochrome c reductase hinge protein	4	115025870	115033942	0.000381751	1.43755
10024873284	Uqcrh	ubiquinol-cytochrome c reductase hinge protein	4	115025871	115033954	0.000381751	1.43755
10028162338	Uqcrh	ubiquinol-cytochrome c reductase hinge protein	4	115025871	115033937	0.000381751	1.43755
10024407780	Ankrd25	ankyrin repeat domain 25	9	21661250	21691664	0.0107763	1.43711
10018183959	Guk1	guanylate kinase 1	11	58909509	58917441	0.00018806	1.43698
10018175407	B3galt1	UDP-Gal:betaGlc.c beta 1,3-galactosyltransferase, polypeptide 1	2	67973128	67978090	0.0119676	1.43686
10018189892	B3galt1	UDP-Gal:betaGlc.c beta 1,3-galactosyltransferase, polypeptide 1	2	67976891	67978088	0.0119676	1.43686
10028673184	Sema6b	sema domain, transmembrane domain (TM), and cytoplasmic domain, (semaphorin) 6B	17	53760130	53769911	0.00013919	1.43674
10024416031	Spg20	spastic paraplegia 20, spartin (Troyer syndrome) homolog (human)	3	54746476	54770291	0.000348956	1.43653
10024393225	Dlgap2	discs, large (Drosophila) homolog-associated protein 2	8	14105411	14225190	4.89e-06	1.43644
10028165843	MMT00048164	.	4	37081711	37081981	0.00130383	1.43626
10018193852	Abcc9	ATP-binding cassette, sub-family C (CFTR/MRP), member 9	6	143432402	143545543	0.00614312	1.43592
10019059965	Sult1a1	sulfotransferase family 1A, phenol-preferring, member 1	7	120722597	120726105	0.0125208	1.43584
10024397727	Traf3ip2	Traf3 interacting protein 2	10	39711204	39724726	4.33e-07	1.4358
10028171971	C430002N11Rik	RIKEN cD. C430002N11 gene	9	96664933	96670978	0.00174777	1.43578
10028167391	4930552F14Rik	RIKEN cD. 4930552F14 gene	16	42862673	42866685	1.06e-06	1.43553
10024399721	H1fx	H1 histone family, member X	6	88417164	88417954	6.19e-05	1.43473
10018178030	4930449I24Rik	RIKEN cD. 4930449I24 gene	Un_random	63324622	63327402	0.000726013	1.43469
10028165310	MMT00065206	.	14	112499800	112500330	0.0028957	1.43451
10028167120	XM_358083	.	Un_random	34420755	34421737	0.00049711	1.43439
10028674535	1810024B03Rik	RIKEN cD. 1810024B03 gene	2	126700208	126722134	6.45e-05	1.43435
10028175414	ENSMUST00000060089	.	8	124052892	124053852	0.0496787	1.43419
10024398164	Scn3b	sodium channel, voltage-gated, type III, beta	9	40219830	40239472	2.01e-05	1.43409
10028674364	Scn3b	sodium channel, voltage-gated, type III, beta	9	40241221	40241884	2.01e-05	1.43409
10028170831	XM_357625	.	6	68131896	68134743	0.00147601	1.43408
10024407797	Anln	anillin, actin binding protein (scraps homolog, Drosophila)	9	22222412	22279568	0.0212781	1.43405
10023852592	2017-09-05	septin 5	16	17392861	17396481	3.6e-05	1.434
10018183638	Wasf1	WASP family 1	10	40992870	41047933	4.14e-05	1.43382
10018177946	Zfp238	zinc finger protein 238	1	177383478	177388420	0.00651872	1.43374
10024399731	Tssk1	testis-specific serine kinase 1	16	16665257	16666615	0.000200769	1.4335
10018184224	Dnajc4	DnaJ (Hsp40) homolog, subfamily C, member 4	19	6701759	6706367	5.21e-05	1.43332
10018179976	Mcm10	minichromosome maintenance deficient 10 (S. cerevisiae)	2	4907997	4908551	7.16e-05	1.43285
10028674186	Endogl1	endonuclease G-like 1	9	119439221	119458492	0.0011931	1.43281
10028175343	C330004M20Rik	RIKEN cD. C330004M20 gene	16	29743880	29745070	0.000171409	1.43272
10024399500	Atp1a1	ATPase, Na+/K+ transporting, alpha 1 polypeptide	3	101002223	101030656	0.0055792	1.43258
10028172316	B230110G15Rik	RIKEN cD. B230110G15 gene	6	139372581	139391273	6.14e-05	1.43253
10018191795	1700001E04Rik	RIKEN cD. 1700001E04 gene	14	4132698	4141128	0.000209348	1.43246
10028162695	MMT00066421	.	1	39783637	39783776	0.000209348	1.43246
10028673519	AA415398	expressed sequence AA415398	4	118489225	118490388	0.000221726	1.43223
10018179476	BE634738	.	Un_random	69086892	69087182	0.00352037	1.43205
10018175990	Amph	amphiphysin	13	18626755	18627339	3.87e-08	1.43186
10024414860	MMT00011785	P140 gene	11	97331817	97332429	0.00406057	1.43123
10028673482	NM_018873	P140 gene	11	97332756	97396214	0.00406057	1.43123
10024410921	Slc35d2	solute carrier family 35, member D2	13	61481006	61514077	0.0040151	1.43074
10018174424	Ptk9l	protein tyrosine kinase 9-like (A6-related protein)	9	106200393	106208983	0.000345361	1.43058
10018192384	Pxt1	peroxisomal, testis specific 1	17	26736196	26744582	0.0022921	1.42956
10028675494	Olfr1084	olfactory receptor 1084	2	86336516	86337048	8.99e-06	1.42949
10024436715	BC048507	cD. sequence BC048507	13	64477602	64477870	0.0207678	1.42946
10024409780	MMT00018149	.	17	90503028	90503467	0.00553989	1.42933
10024406927	MMT00033058	similar to solute carrier family 7 (cationic amino acid transporter, y+ system), member 3	Un_random	65639726	65650654	0.0146251	1.42924
10018190401	Fndc3b	fibronectin type III domain containing 3B	3	26835241	26837036	0.00218715	1.4288
10028164540	AK036907	.	3	26900581	26902053	0.00218715	1.4288
10018175549	Tor1b	torsin family 1, member B	2	30885146	30889404	0.000625583	1.42849
10028675647	Kcnmb1	potassium large conductance calcium-activated channel, subfamily M, beta member 1	11	33858080	33866070	0.000124817	1.42838
10018173984	Clu	clusterin	14	60496045	60508969	0.00285597	1.42817
10028669457	Taar1	trace amine-associated receptor 1	10	23894970	23895967	0.0025173	1.42817
10028162250	mCT49502	.	2	105970055	105970402	0.000901888	1.42817
10028672956	XM_142436	.	Un_random	19919582	19924269	0.00109675	1.42804
10028674283	Pigs	phosphatidylinositol glycan, class S	11	78054081	78068435	0.00109675	1.42804
10018179760	Grb14	growth factor receptor bound protein 14	2	64767885	64878167	1.09e-05	1.42714
10030888327	.	.	.	.	.	0.0115992	1.42707
10024394391	BC030477	cD. sequence BC030477	11	71477031	71515302	0.000535318	1.42697
10018176011	Nnt	nicotinamide nucleotide transhydrogenase	13_random	11364142	11461395	0.00434268	1.42685
10028669840	ENSMUST00000066964	DEP domain containing 1a pseudogene	7	52151457	52153713	0.00314897	1.4267
10019062445	Ccng1	cyclin G1	11	40487495	40494171	0.0140729	1.42667
10028174786	AU015558	expressed sequence AU015558	7	32280270	32280707	2.42e-05	1.42643
10018181781	F10	coagulation factor X	8	12416002	12434536	0.00226655	1.42643
10024398536	Stx17	syntaxin 17	4	48040852	48099040	9.1e-05	1.42634
10028671766	Sult2b1	sulfotransferase family, cytosolic, 2B, member 1	7	39813263	39825763	0.000105573	1.42622
10028672458	Sult2b1	sulfotransferase family, cytosolic, 2B, member 1	7	39813263	39844165	0.000105573	1.42622
10024416159	Galnt12	UDP-N-acetyl-alpha-D-galactosamine:polypeptide N-acetylgalactosaminyltransferase 12	4	47007875	47038965	2.44e-08	1.42606
10028161688	MMT00006692	.	3	123385294	123482934	0.000874644	1.42605
10024877646	AI132709	expressed sequence AI132709	7	21573994	21575082	0.00138786	1.42582
10018176334	Procr	protein C receptor, endothelial	2	155208280	155212396	0.00147757	1.42578
10024406521	A230078I05Rik	RIKEN cD. A230078I05 gene	1	75773813	75776428	0.00384927	1.42574
10028169012	Gm994	gene model 994, (NCBI)	1	178099620	178124238	0.000298523	1.42572
10028170701	XM_358740	.	5	128428937	128434210	0.00466371	1.4257
10028173798	XM_356562	.	11	100477664	100513324	0.000693931	1.42552
10024416338	6230427J02Rik	RIKEN cD. 6230427J02 gene	9	108052209	108053868	0.00148308	1.42541
10018180764	Troap	trophinin associated protein	15	99140389	99141327	0.000954687	1.42534
10018174589	Papss1	3&apos;-phosphoadenosine 5&apos;-phosphosulfate synthase 1	3	130455304	130534082	0.0156775	1.42531
10028174325	C820005J03Rik	RIKEN cD. C820005J03 gene	3	53390951	53407171	0.00126848	1.4249
10018188312	Snx24	sorting nexing 24	18	53463898	53609050	2.49e-05	1.42487
10028165639	MMT00063159	.	10	120998477	120998776	0.00112698	1.42486
10018186647	Uqcr	ubiquinol-cytochrome c reductase (6.4kD) subunit	10	80533820	80537652	0.000238571	1.42457
10018193185	Slc37a2	solute carrier family 37 (glycerol-3-phosphate transporter), member 2	9	37170688	37196954	0.00030686	1.42447
10018189262	Edf1	endothelial differentiation-related factor 1	2	25490048	25494243	3.79e-05	1.42446
10028169106	Ttc25	tetratricopeptide repeat domain 25	11	100369916	100377092	0.000526884	1.42437
10024394325	Degs2	degenerative spermatocyte homolog 2 (Drosophila), lipid desaturase	12	104160941	104173020	0.0106546	1.42387
10018181804	Rhox5	reproductive homeobox 5	.	.	.	2.47e-05	1.4236
10024402797	MMT00067005	.	4	118478042	118478947	0.00249183	1.42333
10028165247	MMT00004538	.	12	87693014	87887013	0.00156424	1.42333
10024418548	Irxl1	iroquois homeobox protein-like 1	18	6977992	6978490	0.000755029	1.42331
10018186330	Prdx6	peroxiredoxin 6	1	161144235	161155290	9.1e-05	1.4233
10028168978	Prdx6	peroxiredoxin 6	1	161152728	161155286	9.1e-05	1.4233
10028673485	Crb1	crumbs homolog 1 (Drosophila)	1	139045518	139224216	1.84e-05	1.42326
10018173540	Abca3	ATP-binding cassette, sub-family A (ABC1), member 3	17	22211692	22213780	0.000432671	1.42305
10024436831	MMT00036633	.	4	53625365	53625816	0.00136235	1.42297
10018195102	Pgm3	phosphoglucomutase 3	9	86897232	86914155	0.0104834	1.42275
10018182790	Pemt	phosphatidylethanolamine N-methyltransferase	11	59696260	59757464	0.0013763	1.42257
10024403207	MMT00067946	similar to ALEX3 protein	17	51982464	51983335	0.0098945	1.42233
10024408251	Man1b1	mannosidase, alpha, class 1B, member 1	2	25264944	25284373	3.62e-05	1.42199
10018175742	Sec11l1	Sec11-like 1 (S. cerevisiae)	7	74718079	74750251	0.000970264	1.42161
10028164100	Sec11l1	Sec11-like 1 (S. cerevisiae)	7	74716914	74717203	0.000970264	1.42161
10018196646	Carkl	carbohydrate kinase-like	11	72940763	72943633	0.000266815	1.42148
10018178316	ri|A230103K18|PX00063B05||1079	selenoprotein M	11	3409471	3412136	6.22e-07	1.4214
10028671799	Gba	glucosidase, beta, acid	3	88959413	88965155	0.000110473	1.4211
10024422501	1700120B06Rik	RIKEN cD. 1700120B06 gene	8	119522081	119530862	0.00307327	1.42052
10018186196	Accn1	amiloride-sensitive cation channel 1, neuronal (degenerin)	11	80605841	80878563	2.89e-05	1.42029
10024397244	Pick1	protein interacting with C kinase 1	15	79281099	79300747	9.92e-05	1.42014
10018192409	Usmg5	upregulated during skeletal muscle growth 5	19	46634768	46641948	0.000507577	1.42007
10030888220	.	.	.	.	.	0.000329907	1.42003
10024413475	Bcap31	B-cell receptor-associated protein 31	X	68346835	68375542	2.01e-05	1.41954
10018188700	Zfp248	zinc finger protein 248	6	118861274	118888086	0.00227801	1.41932
10018179799	1700028B04Rik	RIKEN cD. 1700028B04 gene	7	23898428	23903592	9.08e-05	1.41923
10024397407	MMT00019672	.	X	93682764	93683678	0.00530728	1.41911
10024415150	Slc35c2	solute carrier family 35, member C2	2	164733289	164744561	0.000630854	1.41882
10024410440	MMT00002048	.	2	73657361	73658462	0.0368132	1.41871
10024417151	9430025E04Rik	RIKEN cD. 9430025E04 gene	9	110821803	110822441	5.89e-05	1.41861
10018178795	Ttk	Ttk protein kinase	9	84164510	84202154	0.00532651	1.41856
10024416754	A330050F15Rik	RIKEN cD. A330050F15 gene	17	67263767	67264302	6.57e-05	1.41829
10024423667	MMT00047116	.	3	88860588	88860844	0.0032104	1.41827
10018192657	Man2a1	mannosidase 2, alpha 1	17	62327018	62457083	0.000696455	1.41793
10028674764	Man2a1	mannosidase 2, alpha 1	17	62452819	62457079	0.000696455	1.41793
10024429008	Paqr9	progestin and adipoQ receptor family member IX	9	95471225	95471725	3.43e-05	1.41754
10024393711	Pelo	pelota homolog (Drosophila)	13	111502233	111504768	9.83e-08	1.41745
10028670696	Fin15	fibroblast growth factor inducible 15	6	50344694	50347652	5.36e-05	1.41744
10028673355	Fin15	fibroblast growth factor inducible 15	6	50344694	50347652	5.36e-05	1.41744
10028168388	D430040L24Rik	RIKEN cD. D430040L24 gene	5	91463125	91465713	0.00057328	1.41743
10018186942	Atp5j2	ATP synthase, H+ transporting, mitochondrial F0 complex, subunit f, isoform 2	5	144222143	144230029	9.85e-05	1.41687
10018181313	Prpf4	PRP4 pre-mR. processing factor 4 homolog (yeast)	4	61499996	61514728	0.00230665	1.41679
10024427062	Olfr331	olfactory receptor 331	11	58227229	58228184	0.00214923	1.41679
10028675256	Olfr331	olfactory receptor 331	11	58227229	58228184	0.00214923	1.41679
10024460817	MMT00073104	.	14	39314715	39315325	0.00307757	1.41675
10024402215	MMT00034178	.	2	174486458	174488896	0.00295391	1.41646
10028669564	Lrpap1	low density lipoprotein receptor-related protein associated protein 1	5	33579185	33593376	1.09e-05	1.41626
10028672264	Ptprg	protein tyrosine phosphatase, receptor type, G	14	10014966	10698137	0.00151668	1.41619
10018177175	Rutbc3	RUN and TBC1 domain containing 3	15	81062063	81064693	0.000756365	1.41616
10028173926	2410198J08Rik	RIKEN cD. 2410198J08 gene	2	29981124	29981541	0.00137146	1.41576
10024402277	P4ha1	procollagen-proline, 2-oxoglutarate 4-dioxygenase (proline 4-hydroxylase), alpha 1 polypeptide	10	59300453	59336712	0.00143279	1.41561
10019062485	Tnfrsf1a	tumor necrosis factor receptor superfamily, member 1a	6	126006609	126019163	0.000405488	1.41505
10024418468	Hectd1	HECT domain containing 1	12	48534468	48543429	0.000623219	1.41501
10018189251	Lpxn	leupaxin	19	11994667	12029867	0.00424505	1.41482
10028169455	XM_358111	.	Un_random	49582821	49587737	0.000193719	1.41463
10024402021	Col24a1	procollagen, type XXIV, alpha 1	3	144484379	144527792	3.35e-05	1.41451
10030888095	.	.	.	.	.	0.0011984	1.41451
10024438940	MMT00050135	.	14	17806015	17806527	0.0016585	1.41376
10018188000	Zbtb32	zinc finger and BTB domain containing 32	7	26002374	26004596	5.69e-05	1.41368
10024412049	MMT00011246	.	14	53414640	53415665	0.00407587	1.41363
10028171667	A230009B12Rik	RIKEN cD. A230009B12 gene	17	9096275	9113813	0.00107664	1.41299
10028675859	Gtl4	gene trap locus 4	6	121169088	121170300	0.000572249	1.41299
10024415901	MMT00011767	.	11	96616528	96616931	2.61e-05	1.41296
[truncated: 15,939 more rows]
