# Supplementary material for: A gene expression network analysis of the pancreatic islets from lean and obese mice identifies complement 1q like-3 secreted protein as a regulator of β-cell function
Source: Sci Rep. 2019 Jul 12;9:10119. doi: 10.1038/s41598-019-46219-3 (PMC6626003; doi:10.1038/s41598-019-46219-3)
Supplement: Supplementary file 5 — Dataset 4 [file 41598_2019_46219_MOESM5_ESM.xlsx]

## Sheet: DE Secreted protein list
DE secreted proteins in islets
a_substance_ id	Gene Symbol	Gene Name	Chromosome	Start Coordinate	End Coordinate	Q-value for Differential expression (Obese vs. Lean)	Gene expression fold change (Obese vs. Lean)
10023851514	Cck	cholecystokinin	9	121506267	121512103	0.000251753	21.6904
10024402770	C1ql3	C1q-like 3	2	12917615	12927824	0.000371706	12.9043
10024414045	BC027127	cD. sequence BC027127	11	16152565	16178979	1.93e-07	9.54782
10018185432	Cthrc1	collagen triple helix repeat containing 1	15	38976515	38986748	6.85e-05	5.56661
10024402333	Serpina7	serine (or cysteine) peptidase inhibitor, clade A (alpha-1 antiproteinase, antitrypsin), member 7	X	132624719	132628641	3.77e-07	5.4936
10024401503	Cgref1	cell growth regulator with EF hand domain 1	5	29392086	29404431	7.62e-08	5.39605
10024401243	Csnk	casein kappa	5	87187262	87194143	2.79e-06	5.37826
10018192457	Tnfrsf11b	tumor necrosis factor receptor superfamily, member 11b (osteoprotegerin)	15	54252579	54280445	6.09e-06	5.03521
10024403662	Gc	group specific component	5	88714408	88756818	1e-09	4.94642
10024413552	Pon3	paraoxonase 3	6	5194266	5228983	3e-09	4.94624
10024413505	C1qtnf1	C1q and tumor necrosis factor related protein 1	11	118254946	118271056	4.5e-08	4.62972
10019061607	C3	complement component 3	17	54893340	54917419	7.04e-05	4.42616
10024394873	Vgf	VGF nerve growth factor inducible	5	136044218	136046448	7.38e-06	4.33646
10018195259	Col16a1	procollagen, type XVI, alpha 1	4	129124717	129126390	2.2e-08	4.13298
10018196786	Egf	epidermal growth factor	3	128610449	128688188	6.74e-06	4.08803
10028175059	Nog	noggin	11	89121725	89122292	0.000847705	4.07258
10018189711	Crisp2	cysteine-rich secretory protein 2	17	38278831	38308183	1.42e-07	3.94418
10018180642	Sod3	superoxide dismutase 3, extracellular	5	51174607	51180308	9.62e-07	3.79807
10024396313	Prss23	protease, serine, 23	7	83486614	83495050	2.42e-08	3.69236
10018189778	Pdyn	prodynorphin	2	129200419	129213687	0.0471996	3.65878
10018195769	Insl6	insulin-like 6	19	28573946	28577956	9.73e-07	3.58592
10018193170	Sema3c	sema domain, immunoglobulin domain (Ig), short basic domain, secreted, (semaphorin) 3C	5	15994279	16149729	5.43e-07	3.57465
10018177356	Creld2	cysteine-rich with EGF-like domains 2	15	88871575	88878611	7.96e-06	3.57259
10018192619	Ptprn	protein tyrosine phosphatase, receptor type, N	1	75534603	75554789	6.05e-06	3.40656
10024416639	Pycr1	pyrroline-5-carboxylate reductase 1	11	120460524	120464789	7.41e-08	3.35388
10024414138	Apob	apolipoprotein B	12	7223027	7262215	0.000257961	3.32756
10018174465	9530090G24Rik	RIKEN cD. 9530090G24 gene	2	155158918	155186348	3.45e-08	3.3112
10024394377	Pappa2	pappalysin 2	1	158618546	158861277	8.77e-08	3.1004
10018192015	Prdx4	peroxiredoxin 4	X	148950070	148964604	7.25e-07	2.95533
10024402381	Gast	gastrin	11	100157570	100157987	0.000279589	2.92139
10018181850	Cd44	CD44 antigen	2	102517307	102606199	9.32e-06	2.90571
10028672775	C630007B19Rik	RIKEN cD. C630007B19 gene	6	96574976	97120217	3.47e-06	2.81074
10024396914	Art5	ADP-ribosyltransferase 5	7	96202831	96208806	0.000526001	2.79822
10018187555	Crlf1	cytokine receptor-like factor 1	8	69648194	69656543	1.29e-06	2.77394
10028671241	Tgm5	transglutaminase 5	2	120559960	120599609	3.67e-05	2.71592
10028670779	Cbln3	cerebellin 3 precursor protein	14	50396937	50402273	0.000130742	2.65075
10024398318	Emilin1	elastin microfibril interfacer 1	5	29372730	29380211	3.36e-05	2.581
10018176308	Casq2	calsequestrin 2	3	101511531	101572753	3.1e-06	2.50249
10018175770	Prkcsh	protein kinase C substrate 80K-H	9	21892809	21904011	9.88e-07	2.48985
10018191364	Svop	SV2 related protein	5	113137612	113139018	0.000234142	2.44697
10018194288	Apoa2	apolipoprotein A-II	1	171153928	171155210	6.27e-08	2.43057
10018179161	Smoc1	SPARC related modular calcium binding 1	12	77888087	78047657	1.4e-05	2.43028
10024458517	Ntn1	netrin 1	11	67935436	67937246	0.000144256	2.42132
10018194791	Tgfb3	transforming growth factor, beta 3	12	82926035	82947826	1.2e-09	2.38797
10024404120	4632413K17Rik	RIKEN cD. 4632413K17 gene	10	126828368	126853868	1.01e-07	2.36689
10018183054	Bdnf	brain derived neurotrophic factor	2	109317423	109348687	0.000165604	2.36512
10018178395	Pcolce2	procollagen C-endopeptidase enhancer 2	9	95547765	95599094	0.000170576	2.34176
10018181307	Qscn6	quiescin Q6	1	155673504	155708186	0.000345908	2.3361
10018177660	Inhba	inhibin beta-A	13	15463482	15476442	5.57e-05	2.27781
10018179093	Ckmt1	creatine kinase, mitochondrial 1, ubiquitous	2	120872491	120877586	5.11e-07	2.26767
10024411419	BC017133	cD. sequence BC017133	6	84150400	84175678	4.88e-07	2.2651
10018185783	Dcx	doublecortin	X	137295889	137373358	1.39e-05	2.22598
10018193964	P4ha2	procollagen-proline, 2-oxoglutarate 4-dioxygenase (proline 4-hydroxylase), alpha II polypeptide	11	53854357	53884490	1.2e-06	2.22553
10018196446	Serpini1	serine (or cysteine) peptidase inhibitor, clade I, member 1	3	75287431	75372213	2.71e-07	2.19391
10024397707	Kazald1	Kazal-type serine peptidase inhibitor domain 1	19	44620497	44623669	4.34e-05	2.17392
10018196098	Dnase2b	deoxyribonuclease II beta	3	145557536	145592150	4.35e-05	2.16359
10024405818	Spon2	spondin 2, extracellular matrix protein	5	31702385	31706626	3.75e-06	2.10272
10018189312	Dscam	Down syndrome cell adhesion molecule	16	96075147	96653165	0.000785409	2.10167
10024410465	MMT00060830	hypothetical protein LOC622403	4	43409289	43411849	9.56e-07	2.09442
10018174732	Pycr2	pyrroline-5-carboxylate reductase family, member 2	1	180858113	180861773	6.12e-06	2.07607
10018184619	Il22	interleukin 22	Un_random	15160864	15165967	0.0204419	2.07605
10024398152	6430517E21Rik	RIKEN cD. 6430517E21 gene	1	158150729	158199644	6.6e-09	2.07411
10024412127	Armet	arginine-rich, mutated in early stage tumors	9	106954542	106957697	3.76e-05	2.06458
10024407173	Apof	apolipoprotein F	10	128004816	128006971	9.09e-05	2.05489
10024404167	Htra4	HtrA serine peptidase 4	8	23748034	23762170	0.00114906	2.05154
10024394519	Leprel1	leprecan-like 1	16	24746100	24784114	2.89e-07	2.01606
10018186631	Lgals3bp	lectin, galactoside-binding, soluble, 3 binding protein	11	118213845	118223025	5.2e-06	2.00904
10024416080	Pole2	polymerase (D. directed), epsilon 2 (p59 subunit)	12	66033566	66059963	1.08e-05	1.98616
10024415658	D17Wsu104e	D. segment, Chr 17, Wayne State University 104, expressed	17	53813595	53820939	6.11e-06	1.97148
10024406829	1110036O03Rik	RIKEN cD. 1110036O03 gene	11	100229544	100235981	2.23e-05	1.95958
10018177264	Vkorc1	vitamin K epoxide reductase complex, subunit 1	7	121942877	121945428	6.47e-07	1.9546
10024404469	1110039B18Rik	RIKEN cD. 1110039B18 gene	5	29331081	29336406	8.67e-05	1.94914
10024409229	Metrnl	meteorin, glial cell differentiation regulator-like	11	121523505	121537374	0.00125684	1.94151
10018195526	Sftpd	surfactant associated protein D	14	39319093	39332043	8.41e-06	1.93675
10028669538	Ogg1	8-oxoguanine D.-glycosylase 1	6	113894844	113902018	2.13e-06	1.92561
10018183011	Glb1	galactosidase, beta 1	9	114364315	114438702	8.56e-08	1.92296
10024407965	Txndc5	thioredoxin domain containing 5	13	38041017	38069196	0.000239181	1.9067
10018196812	BB093062	cocaine and amphetamine regulated transcript	13	96090396	96090729	0.000160982	1.89062
10024457156	B230216G23Rik	RIKEN cD. B230216G23 gene	6	143262171	143263001	0.000112363	1.88229
10018195921	Sdf4	stromal cell derived factor 4	4	154485276	154505971	1.4e-06	1.859
10018175961	Calr	calreticulin	8	84108911	84113929	5.85e-06	1.85074
10018173896	Hbegf	heparin-binding EGF-like growth factor	18	36728735	36739577	0.000216855	1.84296
10024397274	Muc4	mucin 4	16	31563943	31590465	0.0018293	1.82585
10021551527	Gm2a	GM2 ganglioside activator protein	11	54850956	54863740	0.00027652	1.82206
10018178339	Cpn1	carboxypeptidase N, polypeptide 1	19	43500716	43530927	1.21e-06	1.814
10018185936	Proc	protein C	18	32363271	32376084	1.83e-05	1.80887
10024407314	Tmem4	transmembrane protein 4	10	128059278	128064006	1.18e-06	1.80832
10018184239	Gusb	glucuronidase, beta	5	129158845	129172653	1.73e-06	1.80828
10018183740	Cav2	caveolin 2	6	17264754	17272449	1.29e-05	1.80808
10028672408	Txndc4	thioredoxin domain containing 4 (endoplasmic reticulum)	4	48110289	48195481	9.47e-05	1.80776
10028674134	Chrd	chordin	16	19504234	19513490	1.71e-05	1.79791
10028668925	Deaf1	deformed epidermal autoregulatory factor 1 (Drosophila)	7	135699172	135729566	7.05e-07	1.78138
10018191873	Ace	angiotensin I converting enzyme (peptidyl-dipeptidase A) 1	11	105793486	105810987	7.09e-05	1.7776
10024433379	Fgf9	fibroblast growth factor 9	14	52644614	52645185	8.61e-05	1.77616
10028669097	Enpp6	ectonucleotide pyrophosphatase/phosphodiesterase 6	8	45933793	46041690	0.000429098	1.77488
10018195873	Bcan	brevican	3	87731261	87744095	7.63e-05	1.77314
10024408862	Tnn	tenascin N	1	159988875	160050988	3.56e-05	1.76599
10018174450	Prok2	prokineticin 2	6	100179547	100194549	0.0034015	1.75217
10024399665	2900064A13Rik	RIKEN cD. 2900064A13 gene	2	112078285	112090675	9.06e-06	1.75073
10018179061	AF288740	selenoprotein	3	143542154	143569350	0.000186187	1.73941
10018173875	Pon2	paraoxonase 2	6	5237382	5271097	7.62e-06	1.72803
10024405722	Pcsk1	proprotein convertase subtilisin/kexin type 1	13	71146157	71188466	4.49e-07	1.72589
10024405877	Lepre1	leprecan 1	4	118191851	118207273	3.57e-05	1.72513
10024412745	Erp29	endoplasmic reticulum protein 29	5	120596563	120604187	2.03e-05	1.71874
10028670139	Fpgs	folylpolyglutamyl synthetase	2	32614772	32626295	0.000853939	1.70238
10018179178	Sulf2	sulfatase 2	2	165530883	165612339	4.01e-05	1.68899
10024411987	Cst6	cystatin E/M	19	5136651	5138176	8.76e-06	1.67891
10024395275	Serpina9	serine (or cysteine) peptidase inhibitor, clade A (alpha-1 antiproteinase, antitrypsin), member 9	12	99440564	99457595	3.71e-05	1.67322
10018178543	Scg2	secretogranin II	1	79772942	79774794	0.000131933	1.65763
10018187535	Mfge8	milk fat globule-EGF factor 8 protein	7	72925876	72941113	3.29e-05	1.65642
10018173445	Thpo	thrombopoietin	16	19496631	19505619	0.0255828	1.64603
10024402833	Nbl1	neuroblastoma, suppression of tumorigenicity 1	4	137963553	137974127	0.000404618	1.62948
10024401366	Efhc2	EF-hand domain (C-terminal) containing 2	X	15370993	15401837	5.18e-05	1.62565
10018192738	Fgf1	fibroblast growth factor 1	18	39062902	39142422	0.000266071	1.61973
10024412998	Inha	inhibin alpha	1	75797971	75800885	0.00161705	1.61908
10024397371	Rtn4rl1	reticulon 4 receptor-like 1	11	74990415	74993420	0.000134164	1.61567
10018191825	Mttp	microsomal triglyceride transfer protein	3	136979815	137020254	6.12e-05	1.60474
10024415880	E430002G05Rik	RIKEN cD. E430002G05 gene	2	102254770	102347793	5.58e-07	1.60271
10018192842	Edn1	endothelin 1	13	41863285	41869799	0.00978871	1.60233
10018186967	Maged1	melanoma antigen, family D, 1	X	89196133	89202733	5.72e-05	1.60086
10024401335	AV216087	expressed sequence AV216087	2	104426542	104447556	0.00189119	1.59428
10024401194	Ggh	gamma-glutamyl hydrolase	4	20143507	20167391	0.000302725	1.59215
10018177141	Lama5	laminin, alpha 5	2	179893403	179942512	0.00287122	1.59051
10028669551	3110023E09Rik	RIKEN cD. 3110023E09 gene	7	135895916	135942584	0.000586906	1.5821
10024396521	MMT00055022	membrane interacting protein of RGS16	7	112564860	112581577	0.000353226	1.56921
10018185862	1810037C20Rik	RIKEN cD. 1810037C20 gene	X	69045375	69053795	1.92e-05	1.56399
10024412828	Cpvl	carboxypeptidase, vitellogenic-like	6	54017604	54123000	0.00780235	1.56165
10024409991	Nenf	neuron derived neurotrophic factor	1	191043062	191054384	2.11e-06	1.54882
10018183995	BC028528	cD. sequence BC028528	3	95371805	95376101	7.63e-05	1.53657
10018176717	Fuca2	fucosidase, alpha-L- 2, plasma	10	13382818	13399066	1.32e-05	1.52183
10018179373	Itih1	inter-alpha trypsin inhibitor, heavy chain 1	14	29061411	29075245	7.64e-06	1.51928
10024416574	BC026585	cD. sequence BC026585	1	157364301	157394651	4.47e-05	1.51669
10024395110	Wfdc1	WAP four-disulfide core domain 1	8	119020384	119040469	4.29e-05	1.51546
10028675213	9230112E08Rik	RIKEN cD. 9230112E08 gene	2	180701190	180702550	0.000120312	1.51177
10018188256	2310042L06Rik	RIKEN cD. 2310042L06 gene	15	82191724	82192918	0.000290663	1.51131
10018176309	Dennd2d	DENN/MADD domain containing 2D	3	106278457	106296880	2.76e-06	1.51018
10018192812	Hgfac	hepatocyte growth factor activator	5	33529274	33536087	0.00114663	1.50956
10024403516	Man2b1	mannosidase 2, alpha B1	8	84354016	84368320	0.000101615	1.50829
10028673978	Wnt5b	wingless-related MMTV integration site 5B	6	119864800	119899478	0.000326408	1.50752
10018188956	Hspa5	heat shock 70kD protein 5 (glucose-regulated protein)	2	34704257	34708620	0.00679846	1.50587
10018186807	Emid2	EMI domain containing 2	5	135770609	135896332	2.02e-05	1.50428
10018192892	Scube2	signal peptide, CUB domain, EGF-like 2	7	103651520	103718526	0.000131986	1.50417
10024414788	Loxl2	lysyl oxidase-like 2	14	63949830	64011678	7.56e-05	1.50401
10024400331	Creg2	cellular repressor of E1A-stimulated genes 2	1	39919662	39947851	0.00128844	1.50284
10024398110	C85492	expressed sequence C85492	9	122002620	122125832	0.00245929	1.49975
10028670725	Rspo4	R-spondin family, member 4	2	151299863	151330414	0.000197819	1.49882
10018193387	Chgb	chromogranin B	2	132295525	132308930	2.15e-05	1.49785
10018184079	BC004044	cD. sequence BC004044	5	137753158	137808122	0.00198535	1.49663
10024397438	Alg14	asparagine-linked glycosylation 14 homolog (yeast)	3	120073487	120141148	0.000668691	1.4955
10018179583	Fetub	fetuin beta	16	21701699	21724569	0.000512024	1.49055
10018183626	Fuca1	fucosidase, alpha-L- 1, tissue	4	134802022	134820536	0.000120512	1.48873
10024400276	Mcfd2	multiple coagulation factor deficiency 2	17	85111466	85122720	0.000492337	1.48543
10024407445	BC057627	cD. sequence BC057627	7	13366152	13384890	0.000578581	1.47764
10018181338	Aga	aspartylglucosaminidase	8	52476655	52488292	3.77e-06	1.47471
10018182082	2810449D17Rik	RIKEN cD. 2810449D17 gene	19	32466224	32720837	0.000786205	1.47293
10028669191	2610003J06Rik	RIKEN cD. 2610003J06 gene	17	23635208	23637926	0.000102805	1.47135
10018180454	Serf2	small EDRK-rich factor 2	2	120963261	120965255	0.0106808	1.47071
10024395526	D9Ucla1	D. segment, Chr 9, University of California at Los Angeles 1	9	43181204	43199189	0.00281562	1.47004
10028167109	Psg28	pregnancy-specific glycoprotein 28	7	15417536	15419592	1.36e-05	1.46726
10028672165	Tcn2	transcobalamin 2	11	3811980	3826371	0.00110774	1.4643
10018194898	Ebi3	Epstein-Barr virus induced gene 3	17	53590984	53595364	0.000229663	1.46404
10019061055	Pla2g12a	phospholipase A2, group XIIA	3	128811504	128828683	0.000394162	1.46238
10018181033	Thbs3	thrombospondin 3	3	88971680	88983289	0.0126871	1.46178
10024401778	F8	coagulation factor VIII	X	69833385	70040697	0.000387769	1.45131
10018188672	Ngly1	N-glycanase 1	14	14746025	14808543	0.00171645	1.44873
10018178331	Nppc	natriuretic peptide precursor type C	1	86482602	86486858	0.0133703	1.44711
10018188669	Lipf	lipase, gastric	19	33289758	33305376	1.39e-05	1.44476
10028669139	Psg30	pregnancy-specific glycoprotein 30	7	14675851	14682905	0.000144285	1.44196
10018174117	Klk5	kallikrein 5	7	37917939	37926759	0.000566893	1.44136
10028670428	Clec11a	C-type lectin domain family 11, member a	7	38378590	38381230	1.7e-05	1.43776
10028673184	Sema6b	sema domain, transmembrane domain (TM), and cytoplasmic domain, (semaphorin) 6B	17	53760130	53769911	0.00013919	1.43674
10018173984	Clu	clusterin	14	60496045	60508969	0.00285597	1.42817
10024394391	BC030477	cD. sequence BC030477	11	71477031	71515302	0.000535318	1.42697
10018181781	F10	coagulation factor X	8	12416002	12434536	0.00226655	1.42643
10028169012	Gm994	gene model 994, (NCBI)	1	178099620	178124238	0.000298523	1.42572
10018178316	ri|A230103K18|PX00063B05||1079	selenoprotein M	11	3409471	3412136	6.22e-07	1.4214
10024402277	P4ha1	procollagen-proline, 2-oxoglutarate 4-dioxygenase (proline 4-hydroxylase), alpha 1 polypeptide	10	59300453	59336712	0.00143279	1.41561
10024402021	Col24a1	procollagen, type XXIV, alpha 1	3	144484379	144527792	3.35e-05	1.41451
10024398300	AI790205	expressed sequence AI790205	2	31084488	31148690	0.000125846	1.40931
10018180592	Pla2g2c	phospholipase A2, group IIC	4	137607008	137625835	0.00122902	1.40442
10028671961	Calr3	calreticulin 3	8	71572823	71591879	0.00011957	1.40111
10018174746	Agrn	agrin	4	154657656	154661608	0.00405498	1.39916
10024415608	Neto1	neuropilin (NRP) and tolloid (TLL)-like 1	18	86565801	86671456	0.00105171	1.39555
10024414062	Gns	glucosamine (N-acetyl)-6-sulfatase	10	121021346	121053500	2.43e-05	1.39206
10028671332	Crb2	crumbs homolog 2 (Drosophila)	2	37715476	37731264	8.18e-06	1.39146
10024412589	Pomc1	pro-opiomelanocortin-alpha	12	3110345	3112684	0.000524703	1.39002
10024405033	Kifc2	kinesin family member C2	15	76711733	76719266	0.0130858	1.38831
10018182168	Prg3	proteoglycan 3	2	84685964	84691636	0.0015634	1.38658
10018173646	Cpb2	carboxypeptidase B2 (plasma)	14	69586094	69617906	0.000644488	1.38578
10024405970	Pcdha6	protocadherin alpha 6	18	37191353	37411380	0.00165343	1.38511
10024406051	MMT00043939	GPI-anchored HDL-binding protein 1	15	75646555	75648254	0.00618614	1.38504
10024412415	Wnt3a	wingless-related MMTV integration site 3A	11	58973673	59016382	0.000672698	1.38324
10018182857	Sdf2	stromal cell derived factor 2	11	77971405	77981139	2.58e-05	1.37642
10024411858	Pcdha1	protocadherin alpha 1	18	37154007	37411380	0.00339542	1.37401
10018179136	Sepp1	selenoprotein P, plasma, 1	15	3051735	3061248	0.0293614	1.37382
10028171819	Sema3g	sema domain, immunoglobulin domain (Ig), short basic domain, secreted, (semaphorin) 3G	14	29361508	29362172	0.0019396	1.37209
10024414564	Pcdha9	protocadherin alpha 9	18	37221602	37411380	0.0027104	1.37206
10024404684	Hyal1	hyaluronoglucosaminidase 1	9	107642757	107645869	6.49e-05	1.37112
10024408659	C77668	expressed sequence C77668	3	90201820	90212829	0.0001459	1.36953
10024406599	Adamts16	a disintegrin-like and metallopetidase (reprolysin type) with thrombospondin type 1 motif, 16	13	66790181	66894377	0.00110933	1.3641
10024409771	Hapln4	hyaluronan and proteoglycan link protein 4	8	69237472	69242751	6.12e-05	1.36228
10024404641	B230343H07Rik	RIKEN cD. B230343H07 gene	7	44984352	45014457	0.00190077	1.35358
10024404795	Ifi30	interferon gamma inducible protein 30	8	69918233	69921888	0.00181983	1.35163
10028676046	Gm1019	gene model 1019, (NCBI)	3	85738322	85744933	0.00760214	1.34837
10018184803	4632434I11Rik	RIKEN cD. 4632434I11 gene	7	86898893	86914782	0.000372094	1.34752
10028671937	Klk4	kallikrein 4 (prostase, enamel matrix, prostate)	7	37957122	37961743	0.000355237	1.34559
10018190067	Serpinb6a	serine (or cysteine) peptidase inhibitor, clade B, member 6a	13	33449538	33467607	0.00345497	1.34434
10018195798	1700011E04Rik	RIKEN cD. 1700011E04 gene	10	111723456	111739591	0.00180332	1.34308
10018178420	Msra	methionine sulfoxide reductase A	14	58652089	58969194	5.75e-06	1.34265
10024409943	Sfrp5	secreted frizzled-related sequence protein 5	19	41743018	41746585	0.00253326	1.34112
10028675349	Lyzl4	lysozyme-like 4	9	121594283	121654193	0.00114229	1.34083
10018195589	Rab3gap1	RAB3 GTPase activating protein subunit 1	1	127781093	127781595	0.000426117	1.33862
10024412863	Ngfb	nerve growth factor, beta	3	101897619	101948697	0.000559486	1.33623
10018179578	Lgmn	legumain	12	97839583	97885182	3.81e-05	1.33485
10024403510	Acpl2	acid phosphatase-like 2	9	96721778	96788783	0.0005535	1.33427
10024410955	Adamts12	a disintegrin-like and metallopeptidase (reprolysin type) with thrombospondin type 1 motif, 12	15	10880562	11146121	1.71e-07	1.33419
10018193411	4930432K09Rik	RIKEN cD. 4930432K09 gene	5	87087311	87108001	0.00135435	1.33093
10018184116	Figf	c-fos induced growth factor	X	157972953	158002052	0.00255476	1.32758
10018177982	Hrc	histidine rich calcium binding protein	7	39411943	39415513	0.000159757	1.32698
10018179644	5730564L20Rik	RIKEN cD. 5730564L20 gene	12	69507237	69509467	1.44e-05	1.31865
10028672414	Gla	galactosidase, alpha	X	128133295	128145895	0.0329743	1.31351
10028673872	NM_194357	antimicrobial peptide RYA3	2	153375167	153389934	2.25e-06	1.31276
10024407479	MMT00052128	similar to Maltase-glucoamylase, intestinal	6	40929183	41000012	0.000161956	1.31177
10024393276	Sftpc	surfactant associated protein C	14	64836929	64840060	0.000340306	1.3115
10018185852	Lip1	lysosomal acid lipase 1	19	33823497	33858602	9.12e-05	1.31071
10018194447	1110014F24Rik	RIKEN cD. 1110014F24 gene	7	26186525	26190922	0.00319441	1.31065
10018177099	Fas	Fas (TNF receptor superfamily member)	19	33621773	33658878	0.0338195	1.30966
10024406535	Fibcd1	fibrinogen C domain containing 1	2	31748500	31777945	0.0212671	1.30943
10018185925	Cst3	cystatin C	2	148328668	148332405	0.000720754	1.30853
10018176202	F2	coagulation factor II	2	91330070	91341164	0.00216091	1.3067
10024400780	Nudt19	nudix (nucleoside diphosphate linked moiety X)-type motif 19	7	30711030	30719673	0.000591562	1.30456
10018174402	1300007F04Rik	RIKEN cD. 1300007F04 gene	11	77240780	77245705	0.0219267	1.3039
10024874774	Clcf1	cardiotrophin-like cytokine factor 1	19	4011744	4012296	0.0169267	1.30312
10018174413	Scfd1	sec1 family domain containing 1	12	48128993	48201415	0.0252136	1.30193
10028674642	Klk12	kallikrein 12	7	37844868	37848795	0.000203638	1.30139
10018181898	AK008250	.	7	136161881	136167949	0.0420223	1.30033
10028669201	Pla2g2f	phospholipase A2, group IIF	4	137631794	137638849	0.0135684	1.29997
10018190595	Srms	src-related kinase lacking C-terminal regulatory tyrosine and N-terminal myristylation sites	2	180922520	180930129	0.000751655	1.29927
10028672456	Adamts13	a disintegrin-like and metallopeptidase (reprolysin type) with thrombospondin type 1 motif, 13	2	26905578	26941610	0.00190683	1.29645
10018173425	Ctsd	cathepsin D	7	136788941	136800895	0.00839987	1.29421
10018183286	4833446K15Rik	RIKEN cD. 4833446K15 gene	18	59401580	59636536	0.00721763	1.29336
10018175656	Syt13	synaptotagmin XIII	2	92658753	92660535	0.00015616	1.29172
10018177234	Eppb9	endothelial precursor protein B9	11	61230814	61238570	0.000638054	1.29169
10024403726	Abhd10	abhydrolase domain containing 10	16	44614355	44627475	0.0252909	1.29129
10024403010	Dph1	DPH1 homolog (S. cerevisiae)	11	74903301	74916133	0.00107973	1.29066
10024439169	MMT00039258	.	10	87480728	87481171	0.0113984	1.2904
10018187873	Gapdhs	glyceraldehyde-3-phosphate dehydrogenase, spermatogenic	7	26139120	26148540	0.00947103	1.28962
10028670084	Mmp28	matrix metallopeptidase 28 (epilysin)	11	83169865	83190951	0.00224427	1.28899
10023851441	Angptl3	angiopoietin-like 3	4	98006040	98013138	0.00512085	1.288
10024406947	G431001I09Rik	RIKEN cD. G431001I09 gene	2	5711939	5762222	5.59e-05	1.28758
10024410016	Spp2	secreted phosphoprotein 2	1	88226124	88245544	0.000488992	1.28484
10018190207	Col7a1	procollagen, type VII, alpha 1	9	109000337	109031468	0.0181522	1.28474
10024395395	Rnase13	ribonuclease, RNase A family, 13 (non-active)	14	47016642	47017104	0.0024916	1.28363
10018192884	Tbx2	T-box 2	11	85561070	85569123	0.0138357	1.28292
10018176882	Smpdl3a	sphingomyelin phosphodiesterase, acid-like 3A	10	58060696	58077885	0.011269	1.28132
10019059891	Plac9	placenta specific 9	14	24264282	24278737	0.015378	1.27994
10024397320	AW049604	expressed sequence AW049604	15	87677520	87811653	0.00577845	1.27913
10018186210	Spaca4	sperm acrosome associated 4	7	39808305	39809005	1.33e-05	1.27895
10024403106	Bmp3	bone morphogenetic protein 3	5	97874393	97899518	0.00599373	1.27864
10024413298	Apoa1bp	apolipoprotein A-I binding protein	3	87800387	87802360	0.000770844	1.27452
10024424952	Agps	alkylglycerone phosphate synthase	2	75626005	75626623	0.0101789	1.27432
10028672319	Man2b2	mannosidase 2, alpha B2	5	35313433	35337140	2.81e-05	1.2722
10028671658	D11Lgp1e	D. segment, Chr 11, Lothar Hennighausen 1, expressed	11	100587421	100592045	0.00356441	1.27163
10024393926	Wbscr17	Williams-Beuren syndrome chromosome region 17 homolog (human)	5	130051890	130496878	8.2e-05	1.26825
10028674832	Fgf22	fibroblast growth factor 22	10	79877743	79879585	0.00578	1.26797
10018190619	Ltbp3	latent transforming growth factor beta binding protein 3	19	5530917	5547316	0.00300986	1.26618
10024405407	8430406I07Rik	RIKEN cD. 8430406I07 gene	2	143727912	143737397	0.00697477	1.26604
10024403762	Tlr9	toll-like receptor 9	9	106216193	106220472	0.000934332	1.26593
10024401339	Nme3	expressed in non-metastatic cells 3	17	22702422	22703420	0.000331749	1.26426
10028673269	Tas1r1	taste receptor, type 1, member 1	4	150520276	150530931	0.00118486	1.26274
10019061161	Icam1	intercellular adhesion molecule	9	20892004	20911368	0.0231921	1.26108
10019059414	Hsd17b4	hydroxysteroid (17-beta) dehydrogenase 4	18	50343436	50411283	0.00101678	1.26041
10018180673	Mst1	macrophage stimulating 1 (hepatocyte growth factor-like)	9	108146355	108150896	0.00871194	1.25985
10018179988	Zpbp2	zona pellucida binding protein 2	11	98372237	98379744	0.00471838	1.25623
10028669836	E130311K13Rik	RIKEN cD. E130311K13 gene	3	63583081	63597723	0.00554472	1.25501
10018174380	Pdgfrl	platelet-derived growth factor receptor-like	8	39862236	39926662	0.000104013	1.25465
10024398608	D930028F11Rik	RIKEN cD. D930028F11 gene	9	48409204	48415558	0.000337514	1.25274
10018181302	Cst8	cystatin 8 (cystatin-related epididymal spermatogenic)	2	148255775	148262521	0.0306072	1.25262
10018181757	4930572J05Rik	RIKEN cD. 4930572J05 gene	15	74753286	74756029	0.00606869	1.2516
10024396054	Cd99l2	Cd99 antigen-like 2	X	66088561	66161137	0.00023583	1.25098
10024410705	Fstl3	follistatin-like 3	10	79899919	79904947	0.00030271	1.2508
10024398076	MMT00044992	.	1	90772717	90773621	0.000212591	1.25063
10028673091	Il17rb	interleukin 17 receptor B	14	28129936	28142546	0.0336331	1.24956
10024396851	Sdhb	succinate dehydrogenase complex, subunit B, iron sulfur (Ip)	4	139842666	139860362	0.0105018	1.24939
10024396490	Stmn3	stathmin-like 3	2	181023416	181031238	0.00252425	1.24817
10024413501	Vwa1	von Willebrand factor A domain containing 1	4	154261666	154266894	0.0456577	1.24761
10018188491	Ppt2	palmitoyl-protein thioesterase 2	17	32319976	32330356	0.00670042	1.24746
10024399774	Wdr22	WD repeat domain 22	12	77199104	77297844	0.0059498	1.24673
10024461190	Bpil2	bactericidal/permeability-increasing protein-like 2	10	85920636	85921264	0.000353595	1.24631
10024395033	Atp6v0a4	ATPase, H+ transporting, lysosomal V0 subunit A4	6	38183492	38229050	0.0055556	1.24539
10024416245	Suox	sulfite oxidase	10	128406983	128410973	0.00266463	1.24391
10024409541	E030025D05Rik	RIKEN cD. E030025D05 gene	11	28471181	28478333	0.00259076	1.24284
10018196110	C1qtnf6	C1q and tumor necrosis factor related protein 6	15	78574633	78580878	0.00490539	1.24005
10024393575	Spint2	serine protease inhibitor, Kunitz type 2	7	24667941	24693589	0.000355212	1.23986
10028675442	MMT00013941	.	11	53371736	53381774	0.000717174	1.23953
10018190223	NM_030711	type 1 tumor necrosis factor receptor shedding aminopeptidase regulator	13	70696832	70749087	0.000530828	1.23951
10024411382	Dao1	D-amino acid oxidase 1	5	113120480	113135550	0.000137815	1.23882
10018174662	4930433E13Rik	RIKEN cD. 4930433E13 gene	13	20490697	20516682	0.00023966	1.23817
10028671148	Wfdc8	WAP four-disulfide core domain 8	2	164053959	164065629	0.00474958	1.23694
10018191233	Matn2	matrilin 2	15	34306358	34435950	0.026584	1.23673
10018184564	Prcp	prolylcarboxypeptidase (angiotensinase C)	7	86915823	86973958	0.000294116	1.2362
10024404267	Glt1d1	glycosyltransferase 1 domain containing 1	5	126857461	126873684	0.0108089	1.23438
10018175089	Pon1	paraoxonase 1	6	5120990	5146710	0.0299432	1.23427
10028671541	Dspg3	dermatan sulphate proteoglycan 3	10	97624713	97662546	0.000477884	1.23325
10028672765	Hyal3	hyaluronoglucosaminidase 3	9	107647088	107653139	5.03e-05	1.2328
10024407616	Col19a1	procollagen, type XIX, alpha 1	1	24508650	24832569	0.00693797	1.23271
10018181517	1600002O04Rik	RIKEN cD. 1600002O04 gene	12	103800465	103801857	0.000167887	1.23228
10028675829	BC060677	cD. sequence BC060677	18	61925649	61936448	0.000141787	1.23054
10024415042	Cd3d	CD3 antigen, delta polypeptide	9	44970741	44975198	0.0042432	1.23029
10018186323	Nrp2	neuropilin 2	1	63111209	63111704	0.00127027	1.2257
10024408804	MMT00011619	similar to isochorismatase domain containing 2	7	4123063	4141810	0.00147357	1.22351
10024409366	Mgp	matrix Gla protein	6	137644233	137647545	0.0210649	1.22269
10028674843	Mov10l1	Moloney leukemia virus 10-like 1	15	89037489	89107078	0.00217187	1.22229
10028672725	Lsmd1	LSM domain containing 1	11	69121449	69122330	0.00751575	1.22181
10024416451	Rtn4rl2	reticulon 4 receptor-like 2	2	84569080	84584442	0.0223746	1.22072
10018180264	Proz	protein Z, vitamin K-dependent plasma glycoprotein	8	12439543	12453642	0.0379394	1.22066
10024401756	Serpina10	serine (or cysteine) peptidase inhibitor, clade A (alpha-1 antiproteinase, antitrypsin), member 10	12	99060619	99075364	0.0197877	1.21922
10024414677	Oxt	oxytocin	2	130090063	130090785	0.000166208	1.21856
10018178700	Angel1	angel homolog 1 (Drosophila)	12	83574435	83575171	0.000329321	1.21406
10018185119	C9	complement component 9	15	6234177	6287348	0.00305441	1.21319
10018183332	Tslp	thymic stromal lymphopoietin	18	33055652	33060062	0.0491858	1.21007
10019060580	Apom	apolipoprotein M	17	32832837	32835592	0.00162153	1.20809
10018184343	Angptl2	angiopoietin-like 2	2	33148260	33162287	2.9e-05	1.20622
10018182297	Lat	linker for activation of T cells	7	120413561	120419266	0.00545517	1.20618
10028673542	Bpil1	bactericidal/permeability-increasing protein-like 1	2	153332010	153352208	0.00515266	1.20601
10024408831	Nptxr	neuronal pentraxin receptor	15	79841726	79857013	0.00211413	1.20317
10028671796	Agrp	agouti related protein	8	104862328	104863927	0.00352519	1.20286
10028673352	Cdh23	cadherin 23 (otocadherin)	10	60262057	60616016	0.00112853	1.20277
10028673278	Wnt16	wingless-related MMTV integration site 16	6	22335266	22345559	0.00207617	1.20156
10024412733	Fgf14	fibroblast growth factor 14	14	118509252	118721442	0.0173926	1.20019
10018174354	Gpx1	glutathione peroxidase 1	9	108408939	108410080	0.0236931	1.20008
10018186741	0710008K08Rik	RIKEN cD. 0710008K08 gene	8	10870028	10885711	0.00218263	1.2
10028174682	1700007I08Rik	RIKEN cD. 1700007I08 gene	2	154008713	154010214	0.01522	1.19825
10028676054	Matn3	matrilin 3	12	8264311	8287807	0.000982792	1.19814
10018183141	Ccl9	chemokine (C-C motif) ligand 9	11	83302648	83306600	0.0164636	1.19794
10028675771	4933401F05Rik	RIKEN cD. 4933401F05 gene	14	58606816	58616788	0.00375824	1.19692
10018193732	Pcyox1	prenylcysteine oxidase 1	6	86820764	86870064	0.0489799	1.19664
10018186981	Vegfc	vascular endothelial growth factor C	8	53042643	53151106	0.0159091	1.1955
10028670504	Bmp6	bone morphogenetic protein 6	13	37884616	38040469	0.000410963	1.19186
10028669020	Col11a2	procollagen, type XI, alpha 2	17	31743993	31771081	0.0450842	1.191
10028669029	2310044H10Rik	RIKEN cD. 2310044H10 gene	7	38565409	38571691	0.000469324	1.19095
10024454058	A930041G11Rik	RIKEN cD. A930041G11 gene	11	11156285	11156649	0.00516489	1.19063
10024412449	Frmpd2	FERM and PDZ domain containing 2	14	31635354	31671944	0.00755094	1.18972
10018183277	Leprel2	leprecan-like 2	6	125497863	125514456	0.00155382	1.1888
10018174170	C4bp	complement component 4 binding protein	1	130484215	130511035	0.0198192	1.18868
10018179487	Hc	hemolytic complement	2	34915493	34993559	0.00176994	1.18763
10028676332	Apba2bp	amyloid beta (A4) precursor protein-binding, family A, member 1 binding protein	2	154001342	154012592	0.000553785	1.18732
10018185775	Kl	klotho	5	149893268	149934458	0.000469185	1.18639
10028672965	Il17b	interleukin 17B	18	61916747	61921349	0.00159173	1.18582
10024407970	Dpep3	dipeptidase 3	8	105269367	105275267	0.000275656	1.18574
10024412698	Il17d	interleukin 17D	14	52056671	52074652	0.0133462	1.18425
10028669578	Avp	arginine vasopressin	2	130094531	130096395	0.0146579	1.18416
10028673906	Strn4	striatin, calmodulin binding protein 4	7	13766849	13791921	0.00232472	1.18354
10018174892	Dnase2a	deoxyribonuclease II alpha	8	84176120	84182790	0.0395635	1.18173
10019060378	Ltc4s	leukotriene C4 synthase	11	49989313	49991313	0.00118089	1.18133
10028673135	D14Ertd209e	D. segment, Chr 14, ERATO Doi 209, expressed	14	46979233	46986291	0.0187937	1.18123
10024401633	Bpil3	bactericidal/permeability-increasing protein-like 3	2	153365488	153368460	0.00926522	1.18116
10024414374	Cyb5d2	cytochrome b5 domain containing 2	11	72508306	72521678	0.0114117	1.18106
10024401489	Psors1c2	psoriasis susceptibility 1 candidate 2 (human)	17	33250678	33252055	0.000340055	1.18029
10028676053	Defb3	defensin beta 3	8	19238738	19240713	0.00893393	1.17815
10018178270	Fgf15	fibroblast growth factor 15	7	139308454	139312873	0.000584933	1.17812
10024393452	Pla2g12b	phospholipase A2, group XIIB	10	59367072	59385143	0.0116464	1.17689
10028675781	Lrdd	leucine-rich and death domain containing	7	135840503	135845344	0.00380238	1.17647
10028671257	Mfap3	microfibrillar-associated protein 3	11	57244336	57256512	0.0426382	1.17628
10028670653	Wdr4	WD repeat domain 4	17	29304618	29321312	0.000705576	1.1752
10028673782	Pglyrp3	peptidoglycan recognition protein 3	3	91734537	91753551	0.0254539	1.17465
10024412496	Map2k2	mitogen activated protein kinase kinase 2	10	81240969	81258376	0.0133301	1.17357
10023852375	Auh	AU R. binding protein/enoyl-coenzyme A hydratase	13	51398637	51493179	0.0282457	1.17277
10018173731	Spink5	serine peptidase inhibitor, Kazal type 5	18	44234406	44241650	0.0114248	1.17229
10018177598	Adprh	ADP-ribosylarginine hydrolase	16	37262216	37270967	0.00209481	1.17212
10023851465	Lypla3	lysophospholipase 3	8	105446246	105460561	0.00388495	1.17198
10024395649	Il17re	interleukin 17 receptor E	6	114026664	114038205	0.032474	1.17161
10018178939	Fbn2	fibrillin 2	18	58225408	58424956	0.00199236	1.17031
10021551655	Lalba	lactalbumin, alpha	15	98537077	98539358	0.000524285	1.16785
10028669373	Tinf2	Terf1 (TRF1)-interacting nuclear factor 2	14	50197117	50199748	0.0188164	1.16736
10018184401	1700013L23Rik	RIKEN cD. 1700013L23 gene	2	25430813	25433882	0.0201101	1.16711
10024407258	MMT00045255	similar to testicular acid phosphatase isoform a precursor	7	38327428	38331359	0.00527717	1.16672
10018193805	2410131K14Rik	RIKEN cD. 2410131K14 gene	5	117373973	117390463	0.0146294	1.16647
10018174914	Aspn	asporin	13	49144054	49167077	0.0074088	1.16596
10019062587	Sparc	secreted acidic cysteine rich glycoprotein	11	55147342	55172708	0.0422455	1.16568
10028673949	Icam4	intercellular adhesion molecule 4, Landsteiner-Wiener blood group	9	20912014	20913055	0.00074956	1.16567
10028675905	ENSMUST00000060548	interferon alpha 14	4	87557422	87557991	0.00117697	1.16564
10028671670	Il11	interleukin 11	7	4019967	4022897	0.000243699	1.16496
10024413615	Fkbp10	FK506 binding protein 10	11	100236784	100245913	0.0110808	1.16465
10028675493	Lgr8	leucine-rich repeat-containing G protein-coupled receptor 8	5	148956931	149019593	0.00924694	1.16454
10028670362	Pddc1	Parkinson disease 7 domain containing 1	7	135810170	135816084	0.0221503	1.16435
10024404239	AU021092	expressed sequence AU021092	16	4881307	4891958	0.000397404	1.16349
10028673268	Fgf3	fibroblast growth factor 3	7	139250616	139254896	0.00257064	1.16345
10024410599	Ccdc3	coiled-coil domain containing 3	2	5055203	5148137	0.0326176	1.16246
10024409157	Il12a	interleukin 12a	3	68363214	68371032	0.00995678	1.16084
10028672832	Zfp41	zinc finger protein 41	15	75666791	75675363	0.00500624	1.16011
10018194979	D6Wsu176e	D. segment, Chr 6, Wayne State University 176, expressed	6	22353558	22355129	0.00673457	1.15978
10028672761	Il23a	interleukin 23, alpha subunit p19	10	128032959	128034904	0.00691792	1.15854
10018182464	Fmod	fibromodulin	1	133888996	133899094	0.0133153	1.15731
10024419210	MMT00074917	.	9	35597551	35599831	0.000598745	1.1573
10028168749	AK042263	hypothetical protein A630076J08	3	87850980	87856029	0.0334282	1.15704
10018180186	Adrm1	adhesion regulating molecule 1	2	179888570	179893242	0.0136339	1.15692
10028673997	Gpr110	G protein-coupled receptor 110	17	40771664	40827746	0.00499952	1.15688
10024394308	Gm94	gene model 94, (NCBI)	18	43996718	44012381	0.0244348	1.15681
10028670053	Prss27	protease, serine 27	17	21841246	21849941	0.00025712	1.15539
10018195883	Adprhl1	ADP-ribosylhydrolase like 1	8	12613894	12624696	0.0287138	1.15526
10018196688	Spink2	serine peptidase inhibitor, Kazal type 2	5	76449401	76455699	0.000612179	1.15505
10024404470	Glis3	GLIS family zinc finger 3	19	27523766	27557480	0.0163952	1.15501
10024411702	Ppgb	protective protein for beta-galactosidase	2	164289717	164296316	0.0297756	1.15424
10028672719	Shc4	SHC (Src homology 2 domain containing) family, member 4	2	125143458	125237241	0.00810955	1.15423
10018185778	Pth	parathyroid hormone	7	107239413	107242408	0.00966263	1.15409
10028673488	Psg21	pregnancy-specific glycoprotein 21	Un_random	70402122	70406541	9.3e-05	1.15357
10028671319	Wnt3	wingless-related MMTV integration site 3	11	103595313	103639047	0.00611458	1.15302
10019061724	Pdha1	pyruvate dehydrogenase E1 alpha 1	X	153721625	153737742	0.0260599	1.15158
10028676042	Crtap	cartilage associated protein	9	114338425	114353867	0.0304016	1.14869
10018180832	Car6	carbonic anhydrase 6	4	148679380	148690833	0.0153694	1.14856
10024446224	MMT00060389	hypothetical protein A730067D02	9	65610736	65613194	0.0104259	1.1476
10024444853	MMT00012852	similar to GSGL541; surfactant associated protein G	17	33366021	33366883	0.000677585	1.14744
10024404988	Gbas	glioblastoma amplified sequence	5	128900966	128934119	0.00249973	1.14655
10024403182	Centg2	centaurin, gamma 2	1	89584855	89709500	0.0417101	1.14608
10028675893	XM_284291	interferon-lambda2	7	23914734	23919822	0.0010629	1.14593
10028669637	Ifnk	interferon kappa precursor	4	35291141	35292886	0.00556339	1.14571
10018178090	Tmepai	transmembrane, prostate androgen induced R.	2	172688256	172737001	0.000160546	1.14564
10028674167	AK030853	.	2	172719621	172723440	0.000160546	1.14564
10024398014	Plxna4	plexin A4	6	32576695	32597359	0.00705487	1.14537
10024437609	Muc19	mucin 19	15	91981202	92001599	0.0265534	1.14237
10018184081	Adamtsl5	ADAMTS-like 5	10	80467762	80473663	0.00148008	1.14229
10028669726	Fgf20	fibroblast growth factor 20	8	39223401	39230351	0.00608087	1.13938
10024414019	Vmo1	vitelline membrane outer layer 1 homolog (chicken)	11	70239201	70240261	0.0116538	1.13885
10024405039	Bglap2	bone gamma-carboxyglutamate protein 2	3	88121600	88122563	0.0153823	1.13869
10028671305	Wnt7b	wingless-related MMTV integration site 7B	15	85584044	85630182	0.019712	1.13868
10028671679	Adamts3	ADAM metallopeptidase with thrombospondin type 1 motif, 3	5	89132068	89181141	0.0375076	1.13736
10024412070	5832418A03Rik	RIKEN cD. 5832418A03 gene	8	83389412	83395583	0.00664032	1.13553
10024407217	Clca2	chloride channel calcium activated 2	3	143769114	143791160	0.0196105	1.13535
10024394700	Kng2	kininogen 2	16	21780857	21813374	0.0167534	1.13514
10018184707	Nxph4	neurexophilin 4	10	127262110	127271196	0.00256295	1.13507
10028671404	Ifnab	interferon alpha family, gene B	4	87676848	87677420	0.00234388	1.13237
10028674810	Otos	otospiralin	1	92471709	92473200	0.000622276	1.13204
10024432582	Scarf1	scavenger receptor class F, member 1	11	75239248	75251854	0.00120401	1.132
10018189002	Pcsk5	proprotein convertase subtilisin/kexin type 5	19	16656932	16878914	0.0488653	1.13148
10024411542	E130115E03Rik	RIKEN cD. E130115E03 gene	2	50097702	50122956	0.00496195	1.12946
10028173144	BB131254	expressed sequence BB131254	4	153890541	153893286	0.00265325	1.12943
10028669405	V1rb5	vomeronasal 1 receptor, B5	.	.	.	0.00500388	1.12939
10024399840	Ins2	insulin II	7	137091732	137092553	0.0178331	1.12762
10024403668	Nodal	nodal	10	61383733	61390069	0.0048443	1.1272
10028671902	MMT00081441	.	17	12319007	12319642	0.00134375	1.1271
10024400038	Zp3	zona pellucida glycoprotein 3	5	134993597	135002116	0.00186973	1.12688
10024414904	Trim38	tripartite motif-containing 38	13	23262449	23271372	5.86e-05	1.12664
10018193661	Insl5	insulin-like 5	4	101976780	101985634	0.0394011	1.12531
10028669092	Pspn	persephin	17	54689380	54689938	0.00449815	1.12527
10028670622	Gal3st2	galactose-3-O-sulfotransferase 2	1	93709956	93711441	0.00405903	1.12499
10028673764	Gdf11	growth differentiation factor 11	10	128622196	128628776	0.000346909	1.12432
10018196626	2810002N01Rik	RIKEN cD. 2810002N01 gene	12	107191903	107212850	0.0293472	1.12368
10028670097	Cpz	carboxypeptidase Z	5	33989847	34013048	0.00400778	1.12204
10024396308	Adamtsl4	ADAMTS-like 4	3	95164036	95167509	0.0098498	1.12201
10018193277	Pccb	propionyl Coenzyme A carboxylase, beta polypeptide	9	100883585	100936423	0.0385255	1.12179
10028673030	Ccl22	chemokine (C-C motif) ligand 22	8	94029762	94035872	0.00215074	1.12179
10023851936	Mcpt6	mast cell protease 6	17	23172401	23173938	0.00532894	1.12122
10028672834	Loxl4	lysyl oxidase-like 4	19	42138392	42157152	0.00226879	1.12077
10024412741	Pvrl1	poliovirus receptor-related 1	9	43793431	43795479	0.00102961	1.1207
10028674299	MMT00013560	.	9	8190439	8190720	0.0273939	1.12041
10028673829	Lat2	linker for activation of T cells family, member 2	5_random	1326600	1334532	0.00965733	1.11991
10024411707	MMT00064362	liver-expressed antimicrobial peptide 2	11	53174894	53176024	0.0258424	1.1198
10024430597	MMT00039910	.	3	35984804	35984995	0.0156971	1.11839
10024411506	Serpina5	serine (or cysteine) peptidase inhibitor, clade A, member 5	12	99545285	99550269	0.0136624	1.11708
10028669899	Fgf10	fibroblast growth factor 10	13_random	9676795	9753883	0.00077455	1.11704
10028669595	Plod2	procollagen lysine, 2-oxoglutarate 5-dioxygenase 2	9	92433410	92436961	0.000693653	1.1165
10028675908	NM_053189	.	.	.	.	0.0113958	1.1165
10023853342	Slc27a1	solute carrier family 27 (fatty acid transporter), member 1	8	70718241	70736374	0.00536488	1.11608
10018190610	Btc	betacellulin, epidermal growth factor family member	5	90678744	90724397	0.039105	1.11601
10018194343	3930401K13Rik	RIKEN cD. 3930401K13 gene	16	4683719	4719632	0.0153175	1.11581
10024419610	MMT00002390	similar to usherin isoform B	1	188476139	188484723	0.0103093	1.11514
10024415550	Gm484	gene model 484, (NCBI)	7	39769525	39777897	0.00135889	1.11454
10024410942	Muc20	mucin 20	16	31594096	31605461	0.00459463	1.11374
10028674631	Angpt4	angiopoietin 4	2	151368268	151401590	0.00703916	1.1126
10028673899	Pde7a	phosphodiesterase 7A	3	18563269	18602309	0.0102538	1.11218
10028674726	Rnaseh1	ribonuclease H1	12	25214888	25224830	0.0166036	1.11215
10024398973	Lcn13	lipocalin 13	2	25632235	25635489	0.011133	1.11185
10018176111	Tac4	tachykinin 4	11	95082616	95090347	0.00935948	1.11131
10024411184	5830482F20Rik	RIKEN cD. 5830482F20 gene	7	24195176	24204824	0.0457857	1.11119
10024396141	Chia	chitinase, acidic	3	105911121	105926499	0.00733422	1.11051
10018175294	BB069650	.	.	.	.	0.000154275	1.11033
10028166716	MMT00070072	.	1	54751485	54752869	0.00192163	1.10966
10024403976	Pgc	progastricsin (pepsinogen C)	17	45245302	45252943	0.0235644	1.10862
10018191931	Chrdl1	chordin-like 1	X	136738025	136834231	0.0238189	1.10711
10028672938	Ifna6	interferon alpha family, gene 6	4	87813540	87814490	0.049124	1.10679
10018184170	Cdh13	cadherin 13	8	117618144	118667272	1.4e-05	1.10672
10028669070	Ifna12	interferon alpha family, gene 12	4	87588772	87589569	0.0155896	1.10591
10028670594	Col4a6	procollagen, type IV, alpha 6	X	134606071	134914120	0.039056	1.10571
10018179433	Lect2	leukocyte cell-derived chemotaxin 2	13	55162816	55168850	0.0308365	1.10541
10018173821	Prss16	protease, serine, 16 (thymus)	13	21482240	21489806	0.0176304	1.10474
10024876575	Fgfr2	fibroblast growth factor receptor 2	7	124235460	124235741	0.0175714	1.10293
10024453198	BC023744	cD. sequence BC023744	5	116482284	116483018	0.000986822	1.10225
10028166438	AK077811	.	11	119759604	119763168	0.00426699	1.10217
10028674240	Adamts15	a disintegrin-like and metallopeptidase (reprolysin type) with thrombospondin type 1 motif, 15	9	30822403	30841682	0.0113575	1.10193
10028672515	.	.	.	.	.	0.0455055	1.10112
10018185437	Mfap4	microfibrillar-associated protein 4	11	61211089	61214347	0.024278	1.10015
10024416340	Npff	neuropeptide FF-amide peptide precursor	15	102584260	102585041	0.00167083	1.09938
10018191723	Cst11	cystatin 11	2	148225554	148228434	0.00212465	1.09715
10028167182	mCT174174	similar to laeverin	18	47115513	47127203	0.0139209	1.09708
10018188250	Nfs1	nitrogen fixation gene 1 (S. cerevisiae)	2	155580587	155601123	0.00209026	1.0967
10024410212	Npb	neuropeptide B	11	120429584	120430193	0.00153418	1.09655
10018186252	6720473G16Rik	RIKEN cD. 6720473G16 gene	X	106710868	106712068	0.0144101	1.09585
10028675632	ENSMUST00000058325	alpha-interferon	4	87543866	87544438	0.0116977	1.0939
10028161734	mCT180610	.	3	49841947	49842517	0.00638103	1.09356
10018177717	Serpina6	serine (or cysteine) peptidase inhibitor, clade A, member 6	12	99090575	99101014	0.000491945	1.09318
10018178589	Zpbp	zona pellucida binding protein	11	11177305	11357201	0.0309684	1.09295
10018174602	Igfbp3	insulin-like growth factor binding protein 3	11	7103173	7108624	0.000667238	1.0928
10024397933	Agc1	aggrecan 1	7	72845590	72907206	0.0392977	1.0924
10018180485	Zscan2	zinc finger and SCAN domain containing 2	7	74664808	74679212	0.0125103	1.09145
10024407591	Epx	eosinophil peroxidase	11	87591993	87603524	0.00128165	1.09089
10018182342	Mcpt5	mast cell protease 5	14	50459475	50462760	0.0358738	1.09074
10028668866	1300012G16Rik	RIKEN cD. 1300012G16 gene	5	119635091	119655426	0.00115156	1.09066
10028674778	Pcdhga11	protocadherin gamma subfamily A, 11	18	37979495	38065596	0.0408526	1.09025
10028669630	Fev	FEV (ETS oncogene family)	1	75185718	75189629	0.0422526	1.08998
10018183802	Thbs4	thrombospondin 4	13	88935778	88978947	0.0302001	1.08977
10028676099	Il20	interleukin 20	1	130757085	130761190	0.0119432	1.08951
10018180044	F7	coagulation factor VII	8	12404681	12414444	0.0170441	1.08838
10024405530	Thsd3	thrombospondin, type I, domain containing 3	12	84159382	84166836	0.00756545	1.08537
10028672167	Fgf11	fibroblast growth factor 11	11	69523861	69527284	0.0147771	1.08521
10021553395	Msx2	homeo box, msh-like 2	13	52026240	52031428	0.00316635	1.08494
10024415210	Dhrs9	dehydrogenase/reductase (SDR family) member 9	2	69248310	69253174	0.0348013	1.08477
10024408926	Hyou1	hypoxia up-regulated 1	9	44369375	44379904	0.0344324	1.08331
10018186848	AI326208	.	.	.	.	0.0283155	1.0826
10019060483	Ero1l	ERO1-like (S. cerevisiae)	14_random	19106273	19116495	0.00655587	1.08237
10018175727	Casq1	calsequestrin 1	1	172139259	172148761	0.0118771	1.08142
10028674777	St6galnac3	ST6 (alpha-N-acetyl-neuraminyl-2,3-beta-galactosyl-1,3)-N-acetylgalactosaminide alpha-2,6-sialyltransferase 3	3	152205547	152727626	0.00756488	1.0809
10024410792	Rfng	radical fringe gene homolog (Drosophila)	11	120602540	120605296	0.0415626	1.07961
10024395044	Prssl1	protease, serine-like 1	10	79905543	79911549	0.012966	1.07957
10018180023	Comp	cartilage oligomeric matrix protein	8	69528031	69536539	0.0116699	1.07936
10028172531	XM_358563	defensin beta 28	2	151975191	151978384	0.0348701	1.07617
10018196577	Ghrh	growth hormone releasing hormone	2	156786470	156790762	0.0430605	1.07265
10024408995	Nmu	neuromedin U	5	75578734	75609017	5.36e-06	1.07205
10024411899	Nxf3	nuclear R. export factor 3	X	129620274	129625715	0.0213534	1.07173
10028675290	AI507495	expressed sequence AI507495	15	101834634	101844921	0.00842209	1.07128
10018177006	F12	coagulation factor XII (Hageman factor)	13	54027365	54036160	0.0407151	1.06855
10018194313	Cilp2	cartilage intermediate layer protein 2	8	69031642	69032294	0.0433451	1.06774
10018189926	Grem1	gremlin 1	2	113371913	113381885	0.0123656	1.06683
10028674251	Ifna9	interferon alpha family, gene 9	4	87578005	87578578	0.0462592	1.06569
10024409461	BC038479	cD. sequence BC038479	9	26659001	26700375	0.00502206	1.06558
10018190174	Clybl	citrate lyase beta like	14	116826347	116970824	0.0423456	1.0649
10028669024	Fgf4	fibroblast growth factor 4	7	139273294	139277152	0.0379926	1.06389
10028669436	Folr4	folate receptor 4 (delta)	9	14719255	14737326	0.0418649	1.06105
10024402133	Strc	stereocilin	2	120877579	120894790	0.0349979	1.06052
10024408578	A2m	alpha-2-macroglobulin	6	122067901	122112017	0.04835	1.05847
10018184412	AI506553	similar to keratin associated protein 2-4	11	99440706	99441325	0.00465295	1.05682
10028673502	Rfrp	RFamide-related peptide	6	50798600	50802123	0.0426747	1.05533
10024455484	Gdf6	growth differentiation factor 6	4	9788556	9789057	0.0496567	1.05386
10024401949	Nyx	nyctalopin	X	11707077	11726279	0.0303545	1.05253
10024407535	Ihh	Indian hedgehog	1	75249734	75255716	0.0225045	1.0523
10018182656	Prss22	protease, serine, 22	17	21795715	21801136	0.0380527	1.05094
10028669818	Il5	interleukin 5	11	53473635	53477945	0.0233404	1.05018
10024403258	Syt15	synaptotagmin XV	14	32358254	32363161	0.00223359	1.04838
10024424779	A230106M20Rik	RIKEN cD. A230106M20 gene	7	37547669	37547908	0.0348567	1.04823
10018194014	Timp4	tissue inhibitor of metalloproteinase 4	6	115681414	115687172	0.0360985	1.04576
10024410894	MMT00061881	similar to contactin associated protein-like 5 isoform 1	1	116087818	116320232	0.0186597	1.04089
10024398145	Fcnb	ficolin B	2	28008540	28017020	0.0453779	1.03872
10019062199	Saa2	serum amyloid A 2	7	40837181	40839661	0.0420901	1.03819
10024404662	MMT00055553	.	Un_random	29794766	29801104	0.0475245	1.03431
10028674463	Gdf7	growth differentiation factor 7	12	7543301	7547338	0.0467148	1.02692
10028669812	Ly6g5b	lymphocyte antigen 6 complex, locus G5B	17	32817728	32819181	0.00614175	0.966349
10024411450	Tnxb	tenascin XB	17	32373858	32423088	0.0148943	0.966148
10024416238	Wfdc5	WAP four-disulfide core domain 5	2	163634594	163639712	0.0391006	0.959249
10028673174	Lif	leukemia inhibitory factor	11	4161215	4169278	0.0223995	0.950989
10028670038	Wnt8b	wingless related MMTV integration site 8b	19	44037879	44056922	0.0109526	0.950232
10018188607	Hyls1	hydrolethalus syndrome 1	9	35486696	35558919	0.005592	0.949256
10018184371	Papln	papilin, proteoglycan-like sulfated glycoprotein	12	80627687	80656377	0.0314969	0.948302
10028672367	Pmpca	peptidase (mitochondrial processing) alpha	2	26321510	26329284	0.0447895	0.947144
10018174579	Ppt1	palmitoyl-protein thioesterase 1	4	121863358	121886191	0.0146038	0.945629
10028166809	MMT00048748	.	4	137675277	137680433	0.0453409	0.945518
10018180214	Adam28	a disintegrin and metallopeptidase domain 28	14	63135820	63185504	0.0255768	0.944185
10024404896	Luzp2	leucine zipper protein 2	7	49375940	49420622	0.00139907	0.942589
10028674130	E130203B14Rik	RIKEN cD. E130203B14 gene	14	30993227	31075959	0.0290831	0.939121
10028669218	Fblim1	filamin binding LIM protein 1	4	140458191	140477212	0.0441288	0.938929
10028674710	Metrn	meteorin, glial cell differentiation regulator	17	23600571	23603046	0.0161226	0.938035
10024405925	Nts	neurotensin	10	102395876	102404116	0.00404264	0.934781
10018174397	Ndph	Norrie disease homolog	X	15124464	15150705	0.0373459	0.933942
10024397098	Emilin3	elastin microfibril interfacer 3	2	160362474	160369286	0.0167958	0.933238
10019062450	Prmt4	protein arginine N-methyltransferase 4	9	21456863	21476862	0.0166166	0.92998
10028674052	Sost	sclerostin	11	101783623	101788103	0.0102163	0.929504
10018178192	Kremen2	kringle containing transmembrane protein 2	17	21543380	21544788	0.00254997	0.928378
10028163302	ENSMUST00000060328	similar to Kazal type serine protease inhibitor 5-like 2	18	44247961	44251918	0.0139103	0.928084
10028672429	Fgf16	fibroblast growth factor 16	X	100365906	100375544	0.0140068	0.926773
10024402538	Fstl5	follistatin-like 5	3	76051657	76438237	0.0292078	0.923788
10028674773	MMT00080249	.	8	20501332	20502277	0.00393886	0.922846
10024406832	9630046K23Rik	RIKEN cD. 9630046K23 gene	16	37343804	37372449	0.024254	0.921587
10024396181	Lep	leptin	6	29115947	29118177	0.00722494	0.919757
10028673524	Mesdc2	mesoderm development candiate 2	7	77748975	77758251	0.00509115	0.919667
10018182545	Lbp	lipopolysaccharide binding protein	2	157763514	157789266	0.00324536	0.918261
10028673199	Pla2r1	phospholipase A2 receptor 1	2	60274439	60408662	0.0377096	0.917831
10024406739	Serpina11	serine (or cysteine) peptidase inhibitor, clade A (alpha-1 antiproteinase, antitrypsin), member 11	12	99424197	99433896	0.0156627	0.915858
10024404076	MMT00032844	mannose receptor-like precursor	8	110367218	110378650	0.0418233	0.914851
10018186190	Ltbp1	latent transforming growth factor beta binding protein 1	17	72812765	73202011	0.0138726	0.906263
10028670396	Asxl2	additional sex combs like 2 (Drosophila)	12_random	19758832	19786815	0.0399019	0.903081
10024411681	9130211I03Rik	RIKEN cD. 9130211I03 gene	1	190834114	190845213	0.0405277	0.898959
10021552294	Fgfr4	fibroblast growth factor receptor 4	13	53763912	53779775	0.00687389	0.89823
10019061296	Scn1b	sodium channel, voltage-gated, type I, beta	7	26526923	26527057	0.00570394	0.897754
10024399006	Lrrc14	leucine rich repeat containing 14	15	76761943	76766469	0.00673774	0.897474
10028670934	Vpreb2	pre-B lymphocyte gene 2	16	16751522	16752038	0.000926517	0.896732
10018196192	C8b	complement component 8, beta subunit	4	103758113	103763446	0.0217374	0.896561
10023852902	Dnase1	deoxyribonuclease I	16	3708720	3711590	0.00206671	0.895788
10018192615	Wnt5a	wingless-related MMTV integration site 5A	14	26661183	26662603	0.0431777	0.894865
10028671374	Klk9	kallikrein 9	7	37867471	37871799	0.00136954	0.89391
10024414931	MMT00044435	similar to WAP four-disulfide core domain 9	2	164106367	164111702	0.00285775	0.890591
10024408888	Amh	anti-Mullerian hormone	10	80937290	80939699	0.000571457	0.890556
10028670425	Hgf	hepatocyte growth factor	5	14975130	15041018	0.0400635	0.889842
10018185794	Prss36	protease, serine, 36	7	121982449	121985290	0.0267545	0.888655
10018174227	AK012640	sensitivity to red light reduced homolog (Arabidopsis)	5	111407381	111412995	0.012382	0.885492
10024396983	Colq	collagen-like tail subunit (single strand of homotrimer) of asymmetric acetylcholinesterase	14	29656180	29709190	0.000973259	0.882019
10018193621	Scpep1	serine carboxypeptidase 1	11	88745109	88776515	0.0154428	0.881239
10028669258	NM_175632	osteoclast associated receptor	7_random	9629300	9784765	0.0405105	0.877726
10028670083	Prf1	perforin 1 (pore forming protein)	10	61263267	61269744	0.00199941	0.876838
10028671149	Lypd4	Ly6/Plaur domain containing 4	7	20042280	20047296	3.5e-06	0.87484
10024431092	Bmp10	bone morphogenetic protein 10	6	87871115	87871424	0.000298107	0.874765
10024409570	C1ql2	complement component 1, q subcomponent-like 2	1	120098993	120100984	0.00194259	0.874621
10024400127	5930437A14Rik	RIKEN cD. 5930437A14 gene	4	85401718	85412337	0.00346473	0.873473
10028673132	AI413582	expressed sequence AI413582	17	25359847	25360322	0.0413801	0.87171
10018192340	Apoc4	apolipoprotein C-IV	7	16547339	16550661	0.000548168	0.871372
10024397770	Map3k4	mitogen activated protein kinase kinase kinase 4	17	10867073	10957849	0.00161814	0.870824
10018185615	Defb41	defensin beta 41	1	18468477	18482637	0.00773617	0.86876
10028671344	MMT00070731	.	14	17537200	17539403	6.13e-08	0.868244
10028674275	Defb36	defensin beta 36	2	152061403	152069489	0.000278585	0.867727
10024401770	Tex264	testis expressed gene 264	9	106724528	106751709	0.00841334	0.86715
10028669825	C6	complement component 6	15	4509747	4588616	0.00772087	0.866079
10024396937	Hrg	histidine-rich glycoprotein	16	21735841	21746472	0.00506163	0.865267
10024404225	Itih4	inter alpha-trypsin inhibitor, heavy chain 4	14	29018515	29033926	0.0477355	0.864999
10024412966	MMT00027172	Fc receptor related X	1	170852635	170862992	0.0162862	0.862501
10018181672	Habp4	hyaluronic acid binding protein 4	13	61546776	61571142	0.0075157	0.862012
10028670434	Cri2	CREBBP/EP300 inhibitory protein 2	7	23665316	23666601	0.00417371	0.8605
10024413352	Calca	calcitonin/calcitonin-related polypeptide, alpha	7	108492498	108495495	0.00380725	0.85809
10018180852	Lamc2	laminin, gamma 2	1	153007268	153070661	0.0463348	0.856531
10018190424	2610019P18Rik	RIKEN cD. 2610019P18 gene	5	137160368	137166453	0.0223686	0.855464
10024415245	4732466D17Rik	RIKEN cD. 4732466D17 gene	1	131654946	131668439	0.0033023	0.851417
10018195262	Brms1l	breast cancer metastasis-suppressor 1-like	12	52556334	52589378	0.00110267	0.850206
10024400974	Ambp	alpha 1 microglobulin/bikunin	4	62234470	62245334	0.0234586	0.848036
10018179987	Mccc1	methylcrotonoyl-Coenzyme A carboxylase 1 (alpha)	3	35413330	35454123	0.0127326	0.847875
10028676196	Fjx1	four jointed box 1 (Drosophila)	2	102154051	102156476	0.00101155	0.847011
10018194993	Egfl6	EGF-like-domain, multiple 6	X	160122412	160185118	0.0118218	0.846722
10018177890	C1qtnf3	C1q and tumor necrosis factor related protein 3	15	10761419	10788816	0.00172477	0.844789
10019059605	Angptl4	angiopoietin-like 4	17	31474205	31480815	0.000467673	0.842962
10018192599	Lrrc17	leucine rich repeat containing 17	5	19995926	20028264	0.0339222	0.841452
10019062030	Hfe	hemochromatosis	13	23183893	23188024	0.0120139	0.841228
10018173230	Bzw1	basic leucine zipper and W2 domains 1	1	58698537	58711304	0.0464486	0.84004
10018180155	Tfpi	tissue factor pathway inhibitor	2	84138469	84138867	0.0338299	0.839074
10018194479	Dnttip2	deoxynucleotidyltransferase, terminal, interacting protein 2	3	121052758	121055027	0.030658	0.839007
10018174295	Serpinh1	serine (or cysteine) peptidase inhibitor, clade H, member 1	7	93433938	93441712	0.00915142	0.83859
10024408379	Tcfe3	transcription factor E3	X	6001641	6014141	0.000303235	0.837008
10018189276	Dhrs4	dehydrogenase/reductase (SDR family) member 4	14	49995929	50005103	0.0154094	0.836686
10018173935	Klkb1	kallikrein B, plasma 1	8	44217921	44256716	0.0383701	0.833418
10028672087	Fadd	Fas (TNFRSF6)-associated via death domain	7	138990189	138994301	0.0136787	0.831927
10018177653	Ak3l1	adenylate kinase 3 alpha-like 1	4	100378664	100425899	0.000404588	0.830309
10018182174	5033414D02Rik	RIKEN cD. 5033414D02 gene	19	28601205	28614493	0.0187579	0.829187
10024416384	Rcor1	REST corepressor 1	12	106514979	106589286	0.0109452	0.828832
10028174485	Ttll5	tubulin tyrosine ligase like family 5	12	82694680	82923051	0.00349026	0.828262
10018193174	Cdc40	cell division cycle 40 homolog (yeast)	10	40910293	40992407	0.00642485	0.827254
10023851412	Trf	transferrin	9	103184318	103205728	0.00255562	0.825458
10024411045	Oit3	oncoprotein induced transcript 3	10	59386374	59402325	0.0205866	0.824976
10018177614	Tnfrsf18	tumor necrosis factor receptor superfamily, member 18	4	154518704	154521252	0.0051521	0.822627
10018178229	Acsm3	acyl-CoA synthetase medium-chain family member 3	7	113636530	113660457	0.0148495	0.82244
10018177779	Pdgfd	platelet-derived growth factor, D polypeptide	9	6119514	6328428	0.00536887	0.821936
10028674588	Dhh	desert hedgehog	15	98950999	98956509	0.0472786	0.821273
10018177589	Krt1-10	keratin complex 1, acidic, gene 10	11	99206348	99210438	0.0147052	0.820023
10024402347	Gpx4	glutathione peroxidase 4	10	46036804	46037581	0.000520672	0.819639
10028174166	4732454E20Rik	RIKEN cD. 4732454E20 gene	10	34100106	34105234	0.00263558	0.819634
10024405338	Mfap2	microfibrillar-associated protein 2	4	139891942	139897236	0.000125579	0.816556
10024405579	Sulf1	sulfatase 1	1	12847212	12989898	0.0398274	0.815595
10018189736	Tnc	tenascin C	4	63050980	63111918	0.0304135	0.814628
10024407077	Dennd4b	DENN/MADD domain containing 4B	3	90077854	90091092	0.00491551	0.812468
10019062062	Lamb3	laminin, beta 3	1	193040798	193082645	0.0275243	0.812188
10023852702	Slit1	slit homolog 1 (Drosophila)	19	41144631	41288229	0.0141203	0.811536
10018193961	Fvt1	follicular lymphoma variant translocation 1	1	106664682	106700497	0.0271939	0.809056
10028668940	Rdh12	retinol dehydrogenase 12	12	76065316	76079064	0.000703593	0.807383
10018188049	Mmp8	matrix metallopeptidase 8	9	7553136	7563162	0.0172681	0.806271
10018173505	1500005I02Rik	RIKEN cD. 1500005I02 gene	11	114612312	114616991	0.0181614	0.806033
10024415302	Spfh2	SPFH domain family, member 2	8	25757105	25772701	0.00380208	0.804905
10018173985	Lyzl1	lysozyme-like 1	18	4170576	4186981	1.32e-05	0.803166
10018190447	Olfml1	olfactomedin-like 1	7	101540477	101541095	0.00111904	0.801205
10018181925	Reln	reelin	5	20336833	20797055	4.85e-05	0.798508
10024407053	Tgn	thyroglobulin	15	66694846	66874812	1.37e-06	0.798159
10018196305	Cxcl4	chemokine (C-X-C motif) ligand 4	5	90070100	90070971	0.00755352	0.794931
10018194041	Creg1	cellular repressor of E1A-stimulated genes 1	1	165685556	165697080	0.00927152	0.793798
10018185345	Col11a1	procollagen, type XI, alpha 1	3_random	18997381	19044330	0.00247059	0.793691
10024410945	Nptx1	neuronal pentraxin 1	11	119360465	119368919	0.00136974	0.792632
10018190083	Lyzl6	lysozyme-like 6	11	103452159	103459970	0.0461464	0.792477
10018196106	Col15a1	procollagen, type XV	4	47124115	47229088	0.038907	0.792092
10028670328	Polr3a	polymerase (R.) III (D. directed) polypeptide A	14	22817788	22856093	0.00161088	0.791172
10024416567	Crtac1	cartilage acidic protein 1	19	41827937	41976040	0.0121295	0.790099
10018192721	Chm	choroidermia	X	107440926	107585001	0.000708987	0.78973
10018185182	Qpct	glutaminyl-peptide cyclotransferase (glutaminyl cyclase)	17	76874194	76911713	0.0462469	0.788969
10024398759	Efemp2	epidermal growth factor-containing fibulin-like extracellular matrix protein 2	19	5263811	5270643	0.0289402	0.788095
10018192530	Htra3	HtrA serine peptidase 3	5	34149074	34158603	0.0020897	0.785491
10024462666	Lrrc8d	leucine rich repeat containing 8D	5	104876516	104876715	0.00117174	0.785462
10024402325	Spon1	spondin 1, (f-spondin) extracellular matrix protein	7	107618725	107894195	0.0228481	0.78357
10024413295	D030010E02Rik	RIKEN cD. D030010E02 gene	4	106061374	106065977	2.16e-06	0.783135
10024400369	2810430M08Rik	RIKEN cD. 2810430M08 gene	1	186225851	186256618	0.0468333	0.782245
10018184020	Ccl17	chemokine (C-C motif) ligand 17	8	94094625	94096208	0.00108332	0.778267
10018175511	Tcof1	Treacher Collins Franceschetti syndrome 1, homolog	18	61039869	61074235	0.023754	0.776429
10028669604	Tinagl	tubulointerstitial nephritis antigen-like	4	129192832	129202236	0.00138374	0.775313
10024411064	Klk10	kallikrein 10	7	37856613	37860542	3.57e-06	0.772656
10018179353	Amelx	amelogenin X chromosome	X	162779427	162786606	0.00228816	0.772119
10019061804	Igfbp5	insulin-like growth factor binding protein 5	1	73159720	73176208	2.79e-05	0.771928
10024395389	8430408G22Rik	RIKEN cD. 8430408G22 gene	6	117088005	117090100	0.0389823	0.769294
10024416637	Edn2	endothelin 2	4	119183877	119189806	2.67e-05	0.769198
10018186936	Antxr2	anthrax toxin receptor 2	5	96902784	96993619	0.015129	0.769055
10018174856	Mmp12	matrix metallopeptidase 12	9	7341326	7352554	0.0218495	0.767927
10028674559	Prpf3	PRP3 pre-mR. processing factor 3 homolog (yeast)	3	95318454	95343586	0.000274421	0.765302
10018180948	Pros1	protein S (alpha)	16	61872964	61916884	0.0053609	0.764381
10028673111	Elp4	elongation protein 4 homolog (S. cerevisiae)	2	105404863	105609255	0.000209019	0.763949
10018178949	6330403M23Rik	RIKEN cD. 6330403M23 gene	18	36523766	36525151	0.0499039	0.762716
10024413940	BC016579	cD. sequence, BC016579	16	44510881	44538177	0.00167064	0.762415
10024415594	St8sia6	ST8 alpha-N-acetyl-neuraminide alpha-2,8-sialyltransferase 6	2	13570949	13719793	0.00427168	0.759229
10018178075	6330407D12Rik	RIKEN cD. 6330407D12 gene	6	49478546	49479039	0.0230711	0.759054
10018178967	Frzb	frizzled-related protein	2	80109719	80145146	0.00496292	0.757901
10018192010	Jmjd1b	jumonji domain containing 1B	18	35053859	35062567	0.00624432	0.757225
10028673254	Gm1075	gene model 1075, (NCBI)	6	135739456	135743476	0.0180238	0.756542
10018181908	Vtn	vitronectin	11	78224916	78227983	0.00875826	0.755655
10028675705	Zp2	zona pellucida glycoprotein 2	7	114007946	114020858	0.00162425	0.751752
10018193579	Adcyap1	adenylate cyclase activating polypeptide 1	17	91182145	91188147	0.0200419	0.751311
10018175152	Ide	insulin degrading enzyme	19	36613620	36673893	0.0121617	0.751233
10018189409	Ogn	osteoglycin	13	49204931	49221361	0.0453651	0.749884
10024411407	Lnx1	ligand of numb-protein X 1	5	73431886	73512800	0.000556236	0.749821
10018186887	Hapln2	hyaluronan and proteoglycan link protein 2	3	87765927	87771305	1.64e-05	0.749452
10018185487	Slit3	slit homolog 3 (Drosophila)	11	35502248	35506060	0.028512	0.743816
10028675984	Olfml2b	olfactomedin-like 2B	1	170579573	170617530	0.0111274	0.743455
10028669746	Wnt11	wingless-related MMTV integration site 11	7	92930295	92945202	0.00781079	0.740581
10024407974	Dpp7	dipeptidylpeptidase 7	2	25284583	25288490	0.00228231	0.740519
10018173942	Serpine1	serine (or cysteine) peptidase inhibitor, clade E, member 1	5	136074630	136085382	0.0134444	0.739448
10024399971	Ep300	E1A binding protein p300	15	81636860	81702791	0.012181	0.739416
10018189863	Gdf15	growth differentiation factor 15	8	69785896	69788598	0.00368983	0.73669
10028670390	Nxph1	neurexophilin 1	6	8916972	9216426	0.00445485	0.735846
10018192724	Dnase1l1	deoxyribonuclease 1-like 1	X	68933873	68942392	0.00169864	0.735034
10028672735	ENSMUST00000068192	.	4	42571833	42572576	5.6e-05	0.73449
10024402945	Snag1	sorting nexin associated golgi protein 1	13	109990658	110019456	0.000781538	0.733859
10018186074	Wisp2	WNT1 inducible signaling pathway protein 2	2	163277868	163290114	0.0376785	0.732706
10024409593	4732496O08Rik	RIKEN cD. 4732496O08 gene	4	142327676	142334945	0.0452665	0.726824
10024409545	Sftpa1	surfactant associated protein A1	14	39278662	39281356	0.00513806	0.72606
10028670685	Bola1	bolA-like 1 (E. coli)	3	95684420	95685419	0.0257464	0.724159
10024408027	Chrdl2	chordin-like 2	7	94095885	94124126	0.0306878	0.723353
10018193398	Mia1	melanoma inhibitory activity 1	7	22553268	22554673	0.00254398	0.721505
10019060026	Pltp	phospholipid transfer protein	2	164296251	164314347	0.00249853	0.721052
10018193086	Ankib1	ankyrin repeat and IBR domain containing 1	5	3696152	3697694	2.68e-06	0.721018
10018182226	Nid1	nidogen 1	13	12856586	12931151	0.00200297	0.720462
10018189696	Fgfbp1	fibroblast growth factor binding protein 1	5	42735919	42738101	3.28e-05	0.719638
10024406307	AA407270	expressed sequence AA407270	9	71638795	71727189	0.00750408	0.717797
10024410011	Irf2bp2	interferon regulatory factor 2 binding protein 2	8	125876183	125881076	3.08e-05	0.717796
10018192822	Sfrp2	secreted frizzled-related sequence protein 2	3	83502189	83510184	0.000106552	0.717171
10024459752	Apln	apelin	X	42545943	42548292	0.0136751	0.713572
10018178584	Fstl4	follistatin-like 4	11	52939328	52939895	0.000186881	0.709962
10024407437	Cspg2	chondroitin sulfate proteoglycan 2	13	85771911	85846389	1.11e-06	0.709815
10018186805	Tgfbi	transforming growth factor, beta induced	13	55229958	55259687	0.00944353	0.709614
10018194452	Arsk	arylsulfatase K	13	72117991	72155721	0.00153535	0.709015
10018190202	Timp1	tissue inhibitor of metalloproteinase 1	X	19109979	19113572	0.0107231	0.704699
10018191904	2610001E17Rik	RIKEN cD. 2610001E17 gene	16	43979251	44010707	0.0365252	0.702916
10024428508	Iqcg	IQ motif containing G	16	31822911	31823324	0.000426797	0.701409
10018188283	Cep57	centrosomal protein 57	9	13644839	13664039	3.37e-06	0.70089
10018181649	Hipk2	homeodomain interacting protein kinase 2	6	38823692	38824965	0.000158176	0.700835
10024413372	Antxr1	anthrax toxin receptor 1	6	87568335	87769238	0.038167	0.700731
10018187436	Prelp	proline arginine-rich end leucine-rich repeat	1	133761105	133762252	0.0204105	0.700617
10024415318	MMT00069820	similar to hypothetical protein FLJ20397	5	138168253	138184565	9.44e-06	0.698583
10018192766	Setd8	SET domain containing (lysine methyltransferase) 8	5	123632124	123633617	0.0113494	0.698417
10018181028	Npc2	Niemann Pick type C2	12	81625082	81641574	3.74e-05	0.698397
10028674789	Elac1	elaC homolog 1 (E. coli)	18	73972400	73988679	0.0448213	0.697475
10023853042	Cyr61	cysteine rich protein 61	3	144622758	144625762	0.0189273	0.693172
10024406337	Adamtsl2	ADAMTS-like 2	2	27014544	27041138	0.00905609	0.691631
10018194306	Rlf	rearranged L-myc fusion sequence	4	120168565	120169650	0.00172245	0.691059
10018193095	AK003459	suprabasin	7	26161090	26165451	0.00743256	0.690908
10028673337	Slurp1	secreted Ly6/Plaur domain containing 1	15	74758308	74759689	0.030446	0.684362
10018182632	AW050351	cyclic AMP-regulated phosphoprotein, 21	9	112106467	112107037	0.00167313	0.681161
10024397461	Tmprss6	transmembrane serine protease 6	15	78490955	78519913	1.74e-05	0.675148
10019060861	Gm1673	gene model 1673, (NCBI)	5	32472319	32473270	7.6e-05	0.673769
10018181996	Pla1a	phospholipase A1 member A	16	37214308	37251075	6.08e-06	0.673672
10019059766	Apoe	apolipoprotein E	7	16565517	16568277	0.00314143	0.673663
10024399379	D17H6S56E-3	D. segment, Chr 17, human D6S56E 3	17	32720359	32730522	0.000152808	0.673586
10018179552	Lefty1	left right determination factor 1	1	180888879	180892221	2.1e-05	0.672036
10018196220	Lamc1	laminin, gamma 1	1	153103650	153217492	0.000601405	0.67049
10024408821	Ppy	pancreatic polypeptide	11	101921018	101922388	1.94e-05	0.668988
10018190852	Il4i1	interleukin 4 induced 1	7	38911217	38915737	2.59e-07	0.668773
10018179618	Ly86	lymphocyte antigen 86	13	36887185	36960719	0.000315945	0.668734
10018180509	C1qb	complement component 1, q subcomponent, beta polypeptide	4	135761405	135767435	0.000308311	0.66786
10018174343	C1qc	complement component 1, q subcomponent, C chain	4	135771067	135774131	0.00054103	0.665617
10018185628	Tgfb2	transforming growth factor, beta 2	1	186121764	186210662	0.0162463	0.662074
10028674371	Ucn3	urocortin 3	13	3825538	3826031	0.00653025	0.66096
10018179510	Cldn15	claudin 15	5	135980991	135988963	0.000860597	0.660244
10018179659	Tpp1	tripeptidyl peptidase I	7	99860731	99866878	4.13e-05	0.658658
10024457744	Epha3	Eph receptor A3	16	62547333	62548322	0.00298122	0.658243
10018191814	Parp9	poly (ADP-ribose) polymerase family, member 9	16	34719879	34754013	4.99e-06	0.655128
10018196881	Csf1	colony stimulating factor 1 (macrophage)	3	107536887	107556053	0.000732396	0.654034
10018186324	Tfpi2	tissue factor pathway inhibitor 2	6	3915244	3921003	0.00771163	0.649212
10018177074	Cxcl14	chemokine (C-X-C motif) ligand 14	13	54906545	54914450	0.000467535	0.644169
10028674708	Bmp4	bone morphogenetic protein 4	14	41463740	41467069	0.000484422	0.643637
10024879281	Mpped1	metallophosphoesterase domain containing 1	15	83906799	83907074	6.77e-06	0.643601
10018173242	Vip	vasoactive intestinal polypeptide	10	4863942	4872339	0.0056719	0.643586
10018187263	Slit2	slit homolog 2 (Drosophila)	5	46748038	47069334	0.0181346	0.641411
10024876004	Il6st	interleukin 6 signal transducer	13	108897137	108899368	0.000615023	0.639944
10018182091	AF292939	glucocorticoid induced gene 1	3	9425286	9606907	0.000345809	0.639804
10028672453	Dnase1l3	deoxyribonuclease 1-like 3	14	5634968	5662354	0.000386467	0.636205
10024400500	Trh	thyrotropin releasing hormone	6	92691220	92693047	0.00251686	0.633672
10018180466	Oat	ornithine aminotransferase	7	126923351	126936011	0.000282718	0.633244
10018193307	Timp3	tissue inhibitor of metalloproteinase 3	10	86261055	86310024	0.000353455	0.631484
10024395114	Siglech	sialic acid binding Ig-like lectin H	7	50037706	50047088	2.96e-05	0.624551
10018183071	Fbln5	fibulin 5	12	97192023	97264514	0.00107731	0.623448
10023852541	Ghrl	ghrelin	6	114284839	114288017	0.000151433	0.618791
10024400975	Pnoc	prepronociceptin	14	59928619	59952792	1.99e-06	0.617024
10018195299	Ptprc	protein tyrosine phosphatase, receptor type, C	1	137914318	138026007	0.00171555	0.614851
10018188888	Igfbp4	insulin-like growth factor binding protein 4	11	98862335	98873720	0.0405672	0.613888
10024399562	Wnt9a	wingless-type MMTV integration site 9A	11	59058655	59059171	0.0031549	0.613687
10024403990	Klk11	kallikrein 11	7	37851645	37854398	1.99e-08	0.613221
10018187639	Tsc22d2	TSC22 domain family 2	3	58061628	58106072	0.00957895	0.609206
10018173617	Lrrc4	leucine rich repeat containing 4	6	28875154	28875478	8.46e-05	0.608753
10018189136	Clpx	caseinolytic peptidase X (E.coli)	9	65416574	65452908	0.000507359	0.608241
10024416518	Edil3	EGF-like repeats and discoidin I-like domains 3	13	85404189	85436662	0.000180194	0.608029
10024399105	Fgl1	fibrinogen-like protein 1	8	40129069	40152759	7.79e-08	0.607244
10018177391	Cxcl13	chemokine (C-X-C motif) ligand 13	5	94970111	94974240	5.25e-05	0.603173
10024406680	A430041B07Rik	RIKEN cD. A430041B07 gene	12	61744085	61801012	1.54e-05	0.602806
10024461165	BC063749	cD. sequence BC063749	19	47445903	47446410	0.0419831	0.59511
10018183262	Fgfr3	fibroblast growth factor receptor 3	5	32210469	32225943	0.000134183	0.594718
10024402866	Ifi27	interferon, alpha-inducible protein 27	12	98887642	98889140	0.00155981	0.593784
10018183592	Smoc2	SPARC related modular calcium binding 2	17	12330114	12456678	0.00995922	0.589774
10023852977	Sema3b	sema domain, immunoglobulin domain (Ig), short basic domain, secreted, (semaphorin) 3B	9	107664136	107671184	0.0337683	0.588108
10018179057	Dpt	dermatopontin	1	164716777	164744312	0.0168534	0.587974
10018195064	Col6a3	procollagen, type VI, alpha 3	1	90586493	90663382	0.000332278	0.576748
10018186298	Gria3	glutamate receptor, ionotropic, AMPA3 (alpha 3)	X	36198666	36199392	0.000723737	0.57668
10018176987	Stmn4	stathmin-like 4	14	60871795	60889100	0.00472645	0.575421
10018187850	Bmp7	bone morphogenetic protein 7	2	172330157	172400761	0.00333283	0.57462
10024413783	Vit	vitrin	17	76325245	76449609	0.000910254	0.572534
10018196358	9030612M13Rik	RIKEN cD. 9030612M13 gene	17	30596599	30597200	0.00331196	0.570264
10023851671	Ces3	carboxylesterase 3	8	92449777	92481485	0.00033584	0.568487
10028671819	Cer1	cerberus 1 homolog (Xenopus laevis)	4	81867943	81871344	0.000345746	0.566934
10018193651	Ctsc	cathepsin C	7	82254582	82287336	0.000183013	0.562298
10024411146	1810057P16Rik	RIKEN cD. 1810057P16 gene	11	116624477	116649141	2e-05	0.560193
10023851760	Angptl7	angiopoietin-like 7	4	146987545	146992812	0.0436388	0.557351
10018192334	Apod	apolipoprotein D	16	30106395	30123725	0.000305723	0.551722
10018186281	Serpinf1	serine (or cysteine) peptidase inhibitor, clade F, member 1	11	75135427	75148171	0.00350303	0.54673
10018190553	Vegfb	vascular endothelial growth factor B	19	6696320	6701452	6.73e-06	0.546277
10024410490	Defb19	defensin beta 19	2	152033025	152037234	0.038968	0.546114
10018187135	Gas6	growth arrest specific 6	8	12844009	12873142	0.00012624	0.542492
10018189574	Wfdc2	WAP four-disulfide core domain 2	2	164019449	164025240	0.00129122	0.54241
10018187466	Igfbp1	insulin-like growth factor binding protein 1	11	7092571	7097326	0.000329413	0.539341
10028673543	Nptx2	neuronal pentraxin 2	5	143587515	143599214	0.0236124	0.535983
10018192963	Dkk2	dickkopf homolog 2 (Xenopus laevis)	3	130975286	131070288	7.94e-05	0.534557
10024450715	Fgfr1	fibroblast growth factor receptor 1	8	24300135	24300815	3.06e-05	0.533878
10018173812	Ang1	angiogenin, ribonuclease A family, member 1	14	46191054	46196646	0.00266413	0.53056
10018188075	Khk	ketohexokinase	5	29380839	29390190	9.75e-07	0.523162
10028173848	2610206G21Rik	RIKEN cD. 2610206G21 gene	9	114475511	114476834	6.34e-05	0.516976
10018191350	C1r	complement component 1, r subcomponent	6	125124670	125236415	0.00234389	0.51607
10018187207	C2	complement component 2 (within H-2S)	17	32565422	32584867	1.35e-06	0.515354
10018175477	F5	coagulation factor V	1	164069551	164140286	2.25e-06	0.513905
10019060832	Cpxm2	carboxypeptidase X 2 (M14 family)	7	126407497	126517152	0.000209785	0.509412
10018190503	Sfrp1	secreted frizzled-related sequence protein 1	8	22203190	22204207	0.0243147	0.508008
10018178942	Fgb	fibrinogen, B beta polypeptide	3	82771214	82778777	0.00198608	0.503615
10023851450	Pyy	peptide YY	11	101927763	101928864	3.11e-05	0.503406
10024440687	Pi15	peptidase inhibitor 15	1	17810665	17815396	0.0112516	0.499088
10018192343	Agt	angiotensinogen (serpin peptidase inhibitor, clade A, member 8)	8	123843848	123856777	2.17e-06	0.494725
10024401908	Dnahc6	dynein, axonemal, heavy chain 6	6	73355020	73496996	0.0338127	0.4928
10024394257	Habp2	hyaluronic acid binding protein 2	19	55872557	55904708	0.00147668	0.491753
10018178320	4631408O11Rik	RIKEN cD. 4631408O11 gene	2	10170102	10172245	0.00112916	0.489524
10018175248	B2m	beta-2 microglobulin	2	121661540	121666936	0.000124689	0.48886
10024398574	1600015H20Rik	RIKEN cD. 1600015H20 gene	2	128391204	128410886	2.95e-05	0.487628
10024398065	Pthlh	parathyroid hormone-like peptide	6	148177711	148191018	0.00679164	0.486959
10018183444	Npnt	nephronectin	3	131772150	131773317	0.00109786	0.484689
10024405353	Gcg	glucagon	2	62329921	62339134	6.19e-06	0.483702
10028670318	Lamc3	laminin gamma 3	2	31819443	31878698	1.88e-06	0.483622
10024395540	Olfml3	olfactomedin-like 3	3	103162790	103165340	3.87e-05	0.479428
10024414176	Efemp1	epidermal growth factor-containing fibulin-like extracellular matrix protein 1	11	28762563	28821524	0.00565395	0.478035
10019062466	Dnm1	dynamin 1	2	32240633	32285433	4.33e-05	0.475742
10028671959	Col9a2	procollagen, type IX, alpha 2	4	120061776	120077743	3.31e-05	0.475543
10018174885	Ctss	cathepsin S	3	95014675	95044226	9.24e-05	0.475213
10028673436	Ptcra	pre T-cell antigen receptor alpha	17	44266713	44274816	1.56e-08	0.465156
10019061606	Il1b	interleukin 1 beta	2	128878431	128884984	0.011486	0.462357
10018178690	AK015344	.	10	75962083	75963439	0.0167794	0.461886
10018192331	Hpgd	hydroxyprostaglandin dehydrogenase 15 (.D)	8	55350686	55377144	4.27e-05	0.460442
10024461079	Eln	elastin	5	133716086	133716741	0.00319121	0.452898
10024398068	Emid1	EMI domain containing 1	11	5001053	5047010	5.57e-05	0.452784
10019060614	Cp	ceruloplasmin	3	19298453	19333865	0.000496314	0.448839
10018195503	Ltbp2	latent transforming growth factor beta binding protein 2	12	81651888	81745208	5.19e-06	0.446183
10028672435	Epdr1	ependymin related protein 1 (zebrafish)	.	.	.	5e-10	0.445656
10024436480	Trim67	tripartite motif-containing 67	8	124121765	124122026	0.000330638	0.444593
10018193715	Amy1	amylase 1, salivary	3_random	21499671	21518481	0.00815792	0.43799
10024409092	Car11	carbonic anhydrase 11	7	39783148	39787755	0.000174178	0.43281
10018194259	Ggt1	gamma-glutamyltransferase 1	10	75675333	75687923	0.0229755	0.428696
10024404220	Sunc1	Sad1 and UNC84 domain containing 1	11	8910846	8922910	0.000170414	0.41756
10018178582	Sned1	sushi, nidogen and EGF-like domains 1	1	93126702	93128555	0.00723917	0.417231
10018181386	Ptn	pleiotrophin	6	36849469	36944759	0.00720688	0.414009
10018180132	Rnase6	ribonuclease, RNase A family, 6	14	46223547	46225427	1.04e-05	0.41313
10024398919	Igsf21	immunoglobin superfamily, member 21	4	138908111	139127633	6.33e-06	0.405459
10018184647	Crispld2	cysteine-rich secretory protein LCCL domain containing 2	8	119359392	119408066	0.0240961	0.394614

## Sheet: Sheet2
Gene_Name	Chromosome	StartCoordinate	EndCoordinate	p.B6.ob.vs.lean.10wk	FC.B6.ob.lean.10wk
cholecystokinin	9	121506267	121512103	0.000251753	21.6904
C1q-like 3	2	12917615	12927824	0.000371706	12.9043
cD. sequence BC027127	11	16152565	16178979	1.93e-07	9.54782
collagen triple helix repeat containing 1	15	38976515	38986748	6.85e-05	5.56661
serine (or cysteine) peptidase inhibitor, clade A (alpha-1 antiproteinase, antitrypsin), member 7	X	132624719	132628641	3.77e-07	5.4936
cell growth regulator with EF hand domain 1	5	29392086	29404431	7.62e-08	5.39605
casein kappa	5	87187262	87194143	2.79e-06	5.37826
tumor necrosis factor receptor superfamily, member 11b (osteoprotegerin)	15	54252579	54280445	6.09e-06	5.03521
group specific component	5	88714408	88756818	1e-09	4.94642
paraoxonase 3	6	5194266	5228983	3e-09	4.94624
C1q and tumor necrosis factor related protein 1	11	118254946	118271056	4.5e-08	4.62972
complement component 3	17	54893340	54917419	7.04e-05	4.42616
VGF nerve growth factor inducible	5	136044218	136046448	7.38e-06	4.33646
procollagen, type XVI, alpha 1	4	129124717	129126390	2.2e-08	4.13298
epidermal growth factor	3	128610449	128688188	6.74e-06	4.08803
noggin	11	89121725	89122292	0.000847705	4.07258
cysteine-rich secretory protein 2	17	38278831	38308183	1.42e-07	3.94418
superoxide dismutase 3, extracellular	5	51174607	51180308	9.62e-07	3.79807
protease, serine, 23	7	83486614	83495050	2.42e-08	3.69236
prodynorphin	2	129200419	129213687	0.0471996	3.65878
insulin-like 6	19	28573946	28577956	9.73e-07	3.58592
sema domain, immunoglobulin domain (Ig), short basic domain, secreted, (semaphorin) 3C	5	15994279	16149729	5.43e-07	3.57465
cysteine-rich with EGF-like domains 2	15	88871575	88878611	7.96e-06	3.57259
protein tyrosine phosphatase, receptor type, N	1	75534603	75554789	6.05e-06	3.40656
pyrroline-5-carboxylate reductase 1	11	120460524	120464789	7.41e-08	3.35388
apolipoprotein B	12	7223027	7262215	0.000257961	3.32756
RIKEN cD. 9530090G24 gene	2	155158918	155186348	3.45e-08	3.3112
pappalysin 2	1	158618546	158861277	8.77e-08	3.1004
peroxiredoxin 4	X	148950070	148964604	7.25e-07	2.95533
gastrin	11	100157570	100157987	0.000279589	2.92139
CD44 antigen	2	102517307	102606199	9.32e-06	2.90571
RIKEN cD. C630007B19 gene	6	96574976	97120217	3.47e-06	2.81074
ADP-ribosyltransferase 5	7	96202831	96208806	0.000526001	2.79822
cytokine receptor-like factor 1	8	69648194	69656543	1.29e-06	2.77394
transglutaminase 5	2	120559960	120599609	3.67e-05	2.71592
cerebellin 3 precursor protein	14	50396937	50402273	0.000130742	2.65075
elastin microfibril interfacer 1	5	29372730	29380211	3.36e-05	2.581
calsequestrin 2	3	101511531	101572753	3.1e-06	2.50249
protein kinase C substrate 80K-H	9	21892809	21904011	9.88e-07	2.48985
SV2 related protein	5	113137612	113139018	0.000234142	2.44697
apolipoprotein A-II	1	171153928	171155210	6.27e-08	2.43057
SPARC related modular calcium binding 1	12	77888087	78047657	1.4e-05	2.43028
netrin 1	11	67935436	67937246	0.000144256	2.42132
transforming growth factor, beta 3	12	82926035	82947826	1.2e-09	2.38797
RIKEN cD. 4632413K17 gene	10	126828368	126853868	1.01e-07	2.36689
brain derived neurotrophic factor	2	109317423	109348687	0.000165604	2.36512
procollagen C-endopeptidase enhancer 2	9	95547765	95599094	0.000170576	2.34176
quiescin Q6	1	155673504	155708186	0.000345908	2.3361
inhibin beta-A	13	15463482	15476442	5.57e-05	2.27781
creatine kinase, mitochondrial 1, ubiquitous	2	120872491	120877586	5.11e-07	2.26767
cD. sequence BC017133	6	84150400	84175678	4.88e-07	2.2651
doublecortin	X	137295889	137373358	1.39e-05	2.22598
procollagen-proline, 2-oxoglutarate 4-dioxygenase (proline 4-hydroxylase), alpha II polypeptide	11	53854357	53884490	1.2e-06	2.22553
serine (or cysteine) peptidase inhibitor, clade I, member 1	3	75287431	75372213	2.71e-07	2.19391
Kazal-type serine peptidase inhibitor domain 1	19	44620497	44623669	4.34e-05	2.17392
deoxyribonuclease II beta	3	145557536	145592150	4.35e-05	2.16359
spondin 2, extracellular matrix protein	5	31702385	31706626	3.75e-06	2.10272
Down syndrome cell adhesion molecule	16	96075147	96653165	0.000785409	2.10167
hypothetical protein LOC622403	4	43409289	43411849	9.56e-07	2.09442
pyrroline-5-carboxylate reductase family, member 2	1	180858113	180861773	6.12e-06	2.07607
interleukin 22	Un_random	15160864	15165967	0.0204419	2.07605
RIKEN cD. 6430517E21 gene	1	158150729	158199644	6.6e-09	2.07411
arginine-rich, mutated in early stage tumors	9	106954542	106957697	3.76e-05	2.06458
apolipoprotein F	10	128004816	128006971	9.09e-05	2.05489
HtrA serine peptidase 4	8	23748034	23762170	0.00114906	2.05154
pyruvate dehydrogenase kinase, isoenzyme 1	2	71570967	71599745	1.13e-05	2.04497
leprecan-like 1	16	24746100	24784114	2.89e-07	2.01606
lectin, galactoside-binding, soluble, 3 binding protein	11	118213845	118223025	5.2e-06	2.00904
