# Supplementary material for: A gene expression network analysis of the pancreatic islets from lean and obese mice identifies complement 1q like-3 secreted protein as a regulator of β-cell function
Source: Sci Rep. 2019 Jul 12;9:10119. doi: 10.1038/s41598-019-46219-3 (PMC6626003; doi:10.1038/s41598-019-46219-3)
Supplement: Supplementary file 6 — Dataset 5 [file 41598_2019_46219_MOESM6_ESM.xlsx]

## Sheet: Candidate Sec proteins
DE secreted proteins in islets with FC>2.0, MM>0.8, and above kTotal Z-score threshold
Gene Symbol	Module Membership (MM)	kTotal	kWithin	kOut	kDiff	a_substance_ id	Gene Name	Chromosome	Start Coordinate	End Coordinate	Q-value for Differential expression (Obese vs. Lean)	Gene expression fold change (Obese vs. Lean)
Cck	0.85665	3806.5	2311.7	1494.8	816.894	10023851514	cholecystokinin	9	121506267	121512103	0.000251753	21.6904
C1ql3	0.872651	3823.4	2399.63	1423.77	975.854	10024402770	C1q-like 3	2	12917615	12927824	0.000371706	12.9043
BC027127	0.891067	2667.72	285.328	2382.39	-2097.06	10024414045	cD. sequence BC027127	11	16152565	16178979	1.93e-07	9.54782
Cthrc1	0.939293	4343.4	2856.77	1486.63	1370.14	10018185432	collagen triple helix repeat containing 1	15	38976515	38986748	6.85e-05	5.56661
Serpina7	0.895974	4089.56	2556.7	1532.85	1023.85	10024402333	serine (or cysteine) peptidase inhibitor, clade A (alpha-1 antiproteinase, antitrypsin), member 7	X	132624719	132628641	3.77e-07	5.4936
Cgref1	0.989208	4793.24	3303.65	1489.6	1814.05	10024401503	cell growth regulator with EF hand domain 1	5	29392086	29404431	7.62e-08	5.39605
Csnk	0.959149	4460.55	3113.24	1347.3	1765.94	10024401243	casein kappa	5	87187262	87194143	2.79e-06	5.37826
Gc	0.964382	4462.27	3036.31	1425.95	1610.36	10024403662	group specific component	5	88714408	88756818	1e-09	4.94642
Pon3	0.957047	4466.18	2991.12	1475.06	1516.06	10024413552	paraoxonase 3	6	5194266	5228983	3e-09	4.94624
C3	0.895575	3863.55	2550.72	1312.83	1237.88	10019061607	complement component 3	17	54893340	54917419	7.04e-05	4.42616
Vgf	0.950564	4528.39	3012.41	1515.98	1496.43	10024394873	VGF nerve growth factor inducible	5	136044218	136046448	7.38e-06	4.33646
Crisp2	0.929435	4317.46	2834.64	1482.82	1351.82	10018189711	cysteine-rich secretory protein 2	17	38278831	38308183	1.42e-07	3.94418
Sod3	0.929035	4109.99	2747.64	1362.35	1385.29	10018180642	superoxide dismutase 3, extracellular	5	51174607	51180308	9.62e-07	3.79807
Prss23	0.822154	3295.5	2029.73	1265.77	763.959	10024396313	protease, serine, 23	7	83486614	83495050	2.42e-08	3.69236
Pdyn	0.814441	3442.96	2068.21	1374.75	693.467	10018189778	prodynorphin	2	129200419	129213687	0.0471996	3.65878
Insl6	0.88359	4139.31	2536.66	1602.65	934.01	10018195769	insulin-like 6	19	28573946	28577956	9.73e-07	3.58592
Sema3c	0.958624	4513.74	3054.15	1459.59	1594.56	10018193170	sema domain, immunoglobulin domain (Ig), short basic domain, secreted, (semaphorin) 3C	5	15994279	16149729	5.43e-07	3.57465
Creld2	0.884311	4044.29	2579.68	1464.62	1115.06	10018177356	cysteine-rich with EGF-like domains 2	15	88871575	88878611	7.96e-06	3.57259
Ptprn	0.922359	4266.8	2798.84	1467.96	1330.87	10018192619	protein tyrosine phosphatase, receptor type, N	1	75534603	75554789	6.05e-06	3.40656
Pycr1	0.945404	4638.24	2967.74	1670.5	1297.24	10024416639	pyrroline-5-carboxylate reductase 1	11	120460524	120464789	7.41e-08	3.35388
Pappa2	0.905884	4106.56	2715.07	1391.49	1323.59	10024394377	pappalysin 2	1	158618546	158861277	8.77e-08	3.1004
Prdx4	0.95168	4328.03	2946.34	1381.68	1564.66	10018192015	peroxiredoxin 4	X	148950070	148964604	7.25e-07	2.95533
Gast	0.88044	3732.51	2460.74	1271.77	1188.97	10024402381	gastrin	11	100157570	100157987	0.000279589	2.92139
Cd44	0.920622	972.21	33.2651	938.945	-905.68	10018181850	CD44 antigen	2	102517307	102606199	9.32e-06	2.90571
Crlf1	0.934449	4288.65	2808.88	1479.77	1329.11	10018187555	cytokine receptor-like factor 1	8	69648194	69656543	1.29e-06	2.77394
Cbln3	0.880654	3624.51	2478.64	1145.86	1332.78	10028670779	cerebellin 3 precursor protein	14	50396937	50402273	0.000130742	2.65075
Emilin1	0.890132	4048.96	2529.54	1519.43	1010.11	10024398318	elastin microfibril interfacer 1	5	29372730	29380211	3.36e-05	2.581
Casq2	0.837295	3357.17	2136.25	1220.92	915.328	10018176308	calsequestrin 2	3	101511531	101572753	3.1e-06	2.50249
Prkcsh	0.967485	4632.37	3146.6	1485.77	1660.84	10018175770	protein kinase C substrate 80K-H	9	21892809	21904011	9.88e-07	2.48985
Svop	0.878356	3863.19	2443.02	1420.16	1022.86	10018191364	SV2 related protein	5	113137612	113139018	0.000234142	2.44697
Apoa2	0.962506	4521.95	3022.1	1499.85	1522.25	10018194288	apolipoprotein A-II	1	171153928	171155210	6.27e-08	2.43057
Smoc1	0.919861	3525.88	298.554	3227.32	-2928.77	10018179161	SPARC related modular calcium binding 1	12	77888087	78047657	1.4e-05	2.43028
Tgfb3	0.860583	3721.08	2282.74	1438.34	844.406	10018194791	transforming growth factor, beta 3	12	82926035	82947826	1.2e-09	2.38797
Bdnf	0.845361	3535	2241.97	1293.03	948.942	10018183054	brain derived neurotrophic factor	2	109317423	109348687	0.000165604	2.36512
Qscn6	0.885301	2087.94	139.067	1948.87	-1809.8	10018181307	quiescin Q6	1	155673504	155708186	0.000345908	2.3361
Ckmt1	0.820388	3460.3	2054.95	1405.34	649.615	10018179093	creatine kinase, mitochondrial 1, ubiquitous	2	120872491	120877586	5.11e-07	2.26767
BC017133	0.935212	4654.04	2924.54	1729.5	1195.04	10024411419	cD. sequence BC017133	6	84150400	84175678	4.88e-07	2.2651
P4ha2	0.916143	4267.49	2706.85	1560.64	1146.21	10018193964	procollagen-proline, 2-oxoglutarate 4-dioxygenase (proline 4-hydroxylase), alpha II polypeptide	11	53854357	53884490	1.2e-06	2.22553
Serpini1	0.845222	3825.92	2243.05	1582.87	660.181	10018196446	serine (or cysteine) peptidase inhibitor, clade I, member 1	3	75287431	75372213	2.71e-07	2.19391
Dnase2b	0.893202	4010.89	2573.88	1437.01	1136.87	10018196098	deoxyribonuclease II beta	3	145557536	145592150	4.35e-05	2.16359
Pycr2	0.84559	3741.27	2255.22	1486.05	769.172	10018174732	pyrroline-5-carboxylate reductase family, member 2	1	180858113	180861773	6.12e-06	2.07607
Armet	0.922532	1785.28	441.454	1343.83	-902.372	10024412127	arginine-rich, mutated in early stage tumors	9	106954542	106957697	3.76e-05	2.06458
Apof	0.858728	3632.97	2319.2	1313.77	1005.43	10024407173	apolipoprotein F	10	128004816	128006971	9.09e-05	2.05489
Lgals3bp	0.858353	3746.53	2353.81	1392.72	961.089	10018186631	lectin, galactoside-binding, soluble, 3 binding protein	11	118213845	118223025	5.2e-06	2.00904
