# Supplementary material for: A gene expression network analysis of the pancreatic islets from lean and obese mice identifies complement 1q like-3 secreted protein as a regulator of β-cell function
Source: Sci Rep. 2019 Jul 12;9:10119. doi: 10.1038/s41598-019-46219-3 (PMC6626003; doi:10.1038/s41598-019-46219-3)
Supplement: Supplementary file 7 — Dataset 6 [file 41598_2019_46219_MOESM7_ESM.xlsx]

## Sheet: Sheet1
Modules in lean islet expression data
Modules	Pvalue	Correlation
MEblue	2.94348e-13	0.600024
MElightpink4	3.71774e-05	0.878225
MEsalmon	0.000203084	0.0157841
MEviolet	0.000373465	0.102964
MEmediumpurple3	0.00149022	0.254606
MEsteelblue	0.00183075	0.163912
MEsaddlebrown	0.00185371	0.0694428
MEbisque4	0.002155	0.0922477
MEskyblue	0.00270135	0.243207
MEturquoise	0.00873873	0.114219
MEhoneydew1	0.00901614	0.0178447
MEmediumpurple2	0.00945402	0.0643311
MEdarkorange2	0.0112368	0.174549
MEdarkslateblue	0.0148506	0.675348
MEnavajowhite2	0.0155643	0.37487
MEcoral2	0.016748	0.298199
MEmidnightblue	0.0216671	0.12369
MEivory	0.0233621	0.89069
MEgrey60	0.0349613	0.750636
MEdarkgrey	0.0611394	0.955266
MEdarkgreen	0.0616244	0.0114889
MEdarkolivegreen	0.0618894	0.788543
MElightsteelblue	0.0714987	0.00195828
MEblack	0.0748867	0.00243826
MEdarkred	0.0803403	0.336611
MEyellow4	0.0820292	0.905575
MEpaleturquoise	0.107871	0.0760898
MEantiquewhite4	0.11452	0.894808
MEroyalblue	0.119447	0.662289
MEbrown4	0.125342	0.957667
MElightsteelblue1	0.126431	0.908229
MEfloralwhite	0.131499	0.669141
MElightcoral	0.137824	0.00772029
MEred	0.170136	8.2538e-07
MEskyblue3	0.177638	0.241591
MEpalevioletred3	0.188056	0.428612
MElightyellow	0.189243	0.640733
MEdarkmagenta	0.219801	0.410373
MEgreen	0.224648	0.00165789
MEthistle2	0.229136	0.0145939
MElavenderblush3	0.238729	0.0316526
MEcyan	0.266655	0.654454
MEmediumorchid	0.274	0.0509614
MEplum	0.310926	0.962774
MEthistle1	0.325042	0.373706
MEskyblue1	0.33505	0.0243361
MEmagenta	0.338204	0.134864
MEyellowgreen	0.379469	0.715456
MEbrown	0.380755	1.84851e-10
MEcoral1	0.42465	0.216852
MEtan	0.435057	0.0987789
MElightcyan	0.510917	0.528336
MEskyblue2	0.525595	0.971334
MEwhite	0.543205	0.0535155
MElightcyan1	0.547301	0.012892
MEdarkseagreen4	0.635742	0.337161
MEgrey	0.66041	0.30885
MEorange	0.67922	0.827632
MEyellow	0.692942	0.00934082
MEgreenyellow	0.693264	0.720481
MEplum2	0.705596	0.2877
MElightgreen	0.755268	0.774928
MEorangered4	0.809659	0.711469
MEmaroon	0.867217	0.793846
MEsienna3	0.888067	0.788275
MEpurple	0.90946	0.0190489
MEdarkturquoise	0.923573	0.710831
MEplum1	0.949519	0.632193
MEdarkorange	0.957043	0.330147
MEsalmon4	0.959487	0.00414492
MEpink	0.989595	0.551894
MEorangered3	0.994956	0.00405676
