# Supplementary material for: A gene expression network analysis of the pancreatic islets from lean and obese mice identifies complement 1q like-3 secreted protein as a regulator of β-cell function
Source: Sci Rep. 2019 Jul 12;9:10119. doi: 10.1038/s41598-019-46219-3 (PMC6626003; doi:10.1038/s41598-019-46219-3)
Supplement: Supplementary file 8 — Dataset 7 [file 41598_2019_46219_MOESM8_ESM.xlsx]

## Sheet: Sheet1
Modules in obese samples
Modules	Pvalue	Correlation
MEcyan	2.36949e-12	0.854367
MElightyellow	5.50453e-05	0.036176
MEskyblue3	0.0001205	0.0542405
MElightsteelblue1	0.000267371	0.0630826
MEplum3	0.000378736	0.837727
MEplum	0.000765886	0.0512921
MEroyalblue	0.00103553	0.0484696
MEfirebrick4	0.0017415	0.578619
MEturquoise	0.00594446	0.431467
MEpaleturquoise	0.00628817	0.0142192
MEhoneydew1	0.00738306	0.164132
MEmediumpurple3	0.0192432	0.442359
MElightcoral	0.0207595	0.0650477
MEplum1	0.0269071	0.196762
MEpink	0.0270426	0.0548195
MEivory	0.0292718	0.373703
MEyellowgreen	0.0411921	0.716646
MEcoral1	0.0520811	0.590909
MEdarkseagreen4	0.0641061	0.613928
MElightcyan1	0.066345	0.399284
MEorangered3	0.0740754	0.357432
MEpurple	0.0801918	0.000344121
MEdarkorange2	0.0827024	0.684848
MEgreen	0.0869319	3.81672e-06
MEdarkred	0.111547	0.315764
MEdarkgrey	0.12197	0.0753423
MEyellow4	0.136105	0.127614
MEdarkolivegreen4	0.142153	0.359736
MEsteelblue	0.147727	0.530935
MEpalevioletred3	0.151299	0.00511463
MEdarkviolet	0.152867	0.0739049
MEyellow	0.162888	1.16404e-06
MEthistle2	0.185453	0.132989
MEsalmon4	0.204725	0.287877
MEmidnightblue	0.233772	0.0558189
MEwhite	0.239559	0.0119892
MEmagenta	0.259588	4.00933e-06
MEblack	0.26522	0.00112058
MEantiquewhite4	0.297002	0.282366
MEsalmon	0.328862	0.000509887
MEcoral2	0.362137	0.540117
MElightsteelblue	0.377725	0.237146
MEdarkturquoise	0.397218	0.699037
MElavenderblush3	0.409544	0.839383
MEdarkolivegreen	0.428798	0.172795
MElightpink4	0.437618	0.021034
MEdarkorange	0.46357	0.332
MEgreenyellow	0.532988	0.510216
MEskyblue2	0.547427	0.048393
MEplum2	0.548406	0.0432644
MEnavajowhite2	0.559178	0.129605
MEviolet	0.563783	0.906584
MEbrown	0.578639	3.40745e-09
MEblue2	0.597034	0.300318
MEbrown4	0.597207	0.163783
MEindianred4	0.61185	0.149446
MElightgreen	0.617354	0.344255
MEred	0.630811	0.000274248
MEfloralwhite	0.640626	0.00364356
MEdarkmagenta	0.648714	0.24919
MEmediumpurple2	0.663449	0.225646
MElightcyan	0.676464	0.992095
MEblue	0.688996	3.75641e-05
MEorange	0.72795	0.36076
MEdarkslateblue	0.78044	0.581559
MEtan	0.790221	0.0464789
MEskyblue	0.799691	0.00463186
MEsaddlebrown	0.803014	0.234535
MEbrown2	0.806391	0.50655
MEthistle1	0.807954	0.425799
MEbisque4	0.829169	0.552824
MEdarkgreen	0.852883	0.0204317
MEgrey60	0.89615	0.000156952
MEsienna3	0.923835	0.77875
MEorangered4	0.924002	0.234172
MEgrey	0.982499	0.79925
MEskyblue1	0.982862	0.00641378
MEmaroon	0.993171	0.425419
MEmediumorchid	0.998789	0.62974
