# Supplementary material for: A gene expression network analysis of the pancreatic islets from lean and obese mice identifies complement 1q like-3 secreted protein as a regulator of β-cell function
Source: Sci Rep. 2019 Jul 12;9:10119. doi: 10.1038/s41598-019-46219-3 (PMC6626003; doi:10.1038/s41598-019-46219-3)
Supplement: Supplementary file 9 — Dataset 8 [file 41598_2019_46219_MOESM9_ESM.xlsx]

## Sheet: IMC_Genes_En.Mods
Intramodular connectivity for genes in the modules enriched in lean islet expression data (total=19)
Gene Symbol	Ranking for kTotal	kTotal values with Rank<3002 (Top 25percentile)	kWithin	kOut	kDiff
MMT00080121	1	4712.86	2694.48	2020.9	673.583
LOC434008	2	4694.27	2679.93	2016.87	663.06
A530046M15	3	4678.29	2563.68	2117.13	446.549
Plb1	4	4671.61	2673.16	2000.98	672.182
NegCont_744	5	4637.84	2707.52	1932.85	774.674
Ttyh1	6	4625.17	2689.72	1937.97	751.752
Atp5j	7	4620.58	2698.34	1924.76	773.577
LOC383631	8	4615.22	2628.9	1988.85	640.046
BM948371	9	4615.17	2684.8	1932.89	751.916
NegCont_507	10	4612.4	2691.41	1923.51	767.902
MMT00080742	11	4611.54	2679.38	1934.68	744.697
Kng2	12	4606.45	2712.79	1896.19	816.6
MMT00018434	13	4601.58	2677.25	1926.85	750.4
Ppp1r12b	14	4599.31	2601.09	2000.74	600.354
Gm1305	15	4596.46	2658.95	1940.03	718.921
MMT00001827	16	4596.27	2616.16	1982.64	633.516
LOC280487	17	4596.19	2715.92	1882.79	833.124
MMT00047940	18	4595.78	2588.04	2010.27	577.775
Egln3	19	4595.68	2657.47	1940.74	716.732
Nrxn3	20	4595.05	2629.34	1968.23	661.106
MMT00053199	21	4594.9	2687.54	1909.88	777.654
Jam2	22	4591.39	2645.71	1948.2	697.506
NegCont_789	23	4591.34	2671.96	1921.9	750.062
V1rc24	24	4590.74	2671.32	1921.95	749.368
mCT49325	25	4589.94	2688.15	1904.31	783.844
Dync1i1	26	4588.9	2546.63	2044.79	501.838
MMT00070856	27	4586.93	2639.94	1949.51	690.436
MMT00047747	28	4585.5	2630.23	1957.79	672.439
Gm1546	29	4584.28	2671.47	1915.33	756.148
mCT60580	30	4584.12	2687.76	1898.87	788.888
NegCont_179	31	4582.34	2654.65	1930.22	724.43
Krtcap1	32	4581.34	2639.19	1944.67	694.511
Olfr513	33	4581.04	2657.04	1926.52	730.524
Sqstm1	34	4580.3	2625.2	1957.63	667.573
Fgf14	35	4579.95	2516.67	2065.81	450.858
MMT00049042	36	4577.92	2697.66	1882.78	814.883
ENSMUST00000050642	37	4577.67	2571.83	2008.36	563.473
Gm429	38	4577.07	2709.98	1869.61	840.37
Gm315	39	4576.89	2681.39	1898.03	783.357
Il17b	40	4576.39	2701.73	1877.18	824.548
Galr1	41	4573.36	2656.79	1919.09	737.703
Nfatc2ip	42	4571.99	2687.98	1886.52	801.46
XM_145941	43	4571.72	2609.43	1964.81	644.624
MMT00049759	44	4570.67	2660.35	1912.85	747.495
Opcml	45	4570.48	2690.21	1882.8	807.417
Gm1805	46	4570.25	2701.3	1871.47	829.833
MMT00017257	47	4569.17	2686.46	1885.24	801.22
Angptl3	48	4568.95	2671.44	1900.03	771.408
A3galt2	49	4567.53	2686.2	1883.85	802.351
Tas1r1	50	4565.66	2687.66	1880.52	807.139
mCT54651	51	4565.15	2574.24	1993.43	580.803
MMS010202645	52	4564.14	2692.46	1874.19	818.267
MMT00024276	53	4563.7	2542.69	2023.54	519.148
MMS010009221	54	4561.38	2491.99	2071.91	420.073
LOC216024	55	4560.64	2647.55	1915.62	731.933
MMT00062093	56	4560.63	2627.33	1935.83	691.494
MMT00060085	57	4560.31	2634.1	1928.73	705.362
MMT00019431	58	4559.33	2640.78	1921.08	719.697
MMT00068668	59	4554.4	2688.6	1868.32	820.275
MMT00074084	60	4553.38	2683.41	1872.49	810.921
Alpk3	61	4551.37	2609.86	1944.03	665.837
C80571	62	4551.12	2641.29	1912.36	728.932
MMT00033241	63	4551.01	2530.33	2023.21	507.119
Smyd3	64	4550.88	2636.44	1916.96	719.475
Olfr1166	65	4550.5	2629.75	1923.27	706.481
Mamdc1	66	4550.24	2645.54	1907.22	738.328
NegCont_353	67	4549.92	2668.86	1883.59	785.272
NegCont_541	68	4549.12	2662.2	1889.44	772.761
NegCont_517	69	4548.23	2677.59	1873.16	804.434
Gcap11	70	4546.73	2692.7	1856.56	836.142
mCT167226	71	4545.82	2672.2	1876.14	796.063
Gm675	72	4545.28	2683.8	1864	819.803
BE952481	73	4544.91	2591.31	1956.12	635.194
Tsga10	74	4544.62	2663.49	1883.66	779.832
MMS010170518	75	4543.73	2670.17	1876.08	794.085
mCT180617	76	4542.37	2696.82	1848.06	848.76
Slc36a1	77	4539.46	2652.63	1889.35	763.286
Olfr545	78	4538.75	2530.46	2010.82	519.639
LOC546967	79	4536.63	2512.52	2026.63	485.896
Zic2	80	4535.88	2664.57	1873.83	790.737
Kalrn	81	4534.05	2556.98	1979.59	577.382
Wdr51b	82	4533.97	2575.51	1960.99	614.522
Gm1596	83	4533.7	2645.66	1890.57	755.092
Syt9	84	4533.16	2596.92	1938.76	658.153
MMT00034534	85	4530.63	2679.93	1853.22	826.705
MMT00079669	86	4529.84	2646.16	1886.2	759.957
Olfr147	87	4529.77	2566.27	1966.02	600.255
MMT00066770	88	4528.41	2441.62	2089.31	352.31
XM_356750	89	4527.92	2524.48	2005.97	518.512
Chtf18	90	4527.18	2681.08	1848.62	832.456
MMT00073038	91	4526.08	2599.83	1928.76	671.07
Olfr267	92	4525.71	2631.08	1897.15	733.931
NegCont_312	93	4525.47	2655.82	1872.17	783.648
MMT00068763	94	4524.17	2650.99	1875.7	775.285
Mmp28	95	4523.46	2636.16	1889.82	746.344
Olfr421	96	4523.29	2618.81	1907	711.809
Ifitm6	97	4519.7	2588.52	1933.71	654.808
LOC433415	98	4519.45	2610.2	1911.77	698.43
Gm1667	99	4519.35	2553.66	1968.21	585.446
LOC546780	100	4518.68	2634.82	1886.38	748.433
Fmod	101	4517.91	2496.24	2024.19	472.047
MMT00001610	102	4517.56	2475.89	2044.19	431.701
NegCont_875	103	4516.34	2456.99	2061.88	395.112
LOC280121	104	4515.63	2679.91	1838.24	841.677
NegCont_592	105	4514.74	2596.08	1921.18	674.909
Lcn11	106	4514.7	2625.64	1891.57	734.071
MMT00021703	107	4514.26	2671.06	1845.72	825.338
AI131754	108	4513.98	2629.21	1887.3	741.908
D130058E03	109	4513.84	2663.66	1852.7	810.96
MMT00055983	110	4513.32	2669.59	1846.25	823.342
Olfr96	111	4512.09	2630.73	1883.88	746.845
Ankrd43	112	4511.17	2649.62	1864.07	785.554
Rai17	113	4511.06	2675.4	1838.18	837.227
MMT00021094	114	4510.96	2649.34	1864.14	785.199
MMT00035309	115	4510.17	2680.32	1832.37	847.949
Mrpl34	116	4508.25	2674.83	1835.95	838.88
Gm1679	117	4507.83	2439.68	2070.67	369.013
Klk5	118	4506.57	2660.8	1848.29	812.51
MMT00018714	119	4506.24	2404.53	2104.23	300.298
Gm1217	120	4505.92	2571.53	1936.92	634.606
NegCont_38	121	4505.42	2630.54	1877.4	753.137
NegCont_105	122	4505.04	2679.28	1828.28	851.005
D16Ium11e	123	4503.63	2657.34	1848.81	808.526
MMT00040510	124	4503.3	2636.24	1869.58	766.653
MMT00047398	125	4503.09	2647.94	1857.67	790.271
MMT00079324	126	4502.94	2678.09	1827.38	850.715
AU022374	127	4502.42	2406.9	2098.05	308.854
NegCont_518	128	4501.88	2674.17	1830.24	843.931
MMT00013736	129	4501.47	2567.59	1936.4	631.189
MMT00019532	130	4500.68	2614.02	1889.18	724.833
Gm855	131	4500.19	2650.45	1852.26	798.189
Slc2a3	132	4499.86	2655.36	1847.02	808.342
MMS010034766	133	4499.4	2480.11	2021.81	458.3
MMT00001830	134	4496.55	2629.55	1869.52	760.038
AY074887	135	4495.3	2551.02	1946.81	604.212
Pth	136	4495	2377.31	2120.21	257.096
Lmod3	137	4494.46	2643.45	1853.53	789.919
MMT00074152	138	4494.45	2601.8	1895.17	706.629
Bnipl	139	4494.45	2675.76	1821.21	854.548
MMT00063721	140	4494.12	2646.24	1850.4	795.848
Senp7	141	4493.63	2661.06	1835.1	825.962
NegCont_491	142	4493.42	2638.57	1857.38	781.187
Eif4e2	143	4492.97	2624.4	1871.09	753.307
NegCont_233	144	4491.69	2624.55	1869.66	754.898
Eif4e2	145	4491.4	2645.89	1848.03	797.866
Spag17	146	4489.54	2680.09	1811.97	868.116
MMT00008271	147	4489.03	2654.44	1837.12	817.32
mCT7049	148	4488.9	2658.02	1833.4	824.622
MMT00012722	149	4488.73	2583.83	1907.42	676.413
Gm1008	150	4488.51	2618.04	1872.99	745.059
XM_358028	151	4488.23	2569.75	1921.01	648.741
NegCont_970	152	4487.13	2675.18	1814.48	860.699
mCT150969	153	4485.82	2627.77	1860.57	767.196
Tbc1d22b	154	4484.94	2671.3	1816.16	855.133
MMT00006692	155	4484.84	2637.35	1850.01	787.345
MMT00046604	156	4484.64	2628.77	1858.38	770.39
Olfr1029	157	4484.3	2627.95	1858.88	769.071
MMS010256992	158	4484.29	2557.36	1929.45	627.905
Olfr697	159	4483.78	2656.76	1829.54	827.22
Fgfr2	160	4483.6	2644.39	1841.73	802.657
Kremen1	161	4483.21	2648.2	1837.52	810.681
NegCont_273	162	4482.67	2641.59	1843.6	797.987
BB061290	163	4482.21	2652.11	1832.62	819.491
D18Abb2e	164	4482.12	2634.09	1850.55	783.535
MMS010115051	165	4481.81	2665.09	1819.24	845.847
Gpr44	166	4481.78	2630.55	1853.75	776.804
Rdh16	167	4481.76	2581.47	1902.81	678.657
NegCont_488	168	4481.54	2554.63	1929.44	625.191
Rab11fip4	169	4480.99	2554.76	1928.75	626.007
Ptprc	170	4480.91	2610.72	1872.71	738.015
C78660	171	4480.81	2599.91	1883.42	716.494
Nup155	172	4479.83	2659.34	1823.01	836.328
AI662270	173	4479.37	2655.79	1826.11	829.677
MMT00039460	174	4478.93	2640.94	1840.51	800.428
MMT00035477	175	4478.72	2655.33	1825.91	829.416
Acsm2	176	4477.79	2581.44	1898.87	682.575
Olfr410	177	4477.7	2366.31	2113.91	252.4
MMT00038118	178	4477.47	2672.51	1807.48	865.029
MMT00020837	179	4477.17	2653.01	1826.68	826.335
Decr1	180	4476.73	2621.87	1857.37	764.499
Mll2	181	4475.96	2563.54	1914.94	648.602
Nalp4d	182	4475.11	2550.37	1927.26	623.108
MMT00015507	183	4474.9	2663.17	1814.26	848.91
MMS010181246	184	4473.85	2636.74	1839.63	797.107
MMT00045532	185	4473.73	2564.74	1911.52	653.222
Olfr1255	186	4472.79	2613.89	1861.42	752.472
NegCont_449	187	4472.51	2659.58	1815.45	844.138
MMT00020466	188	4472.22	2617.46	1857.28	760.177
Fscn2	189	4471.48	2412.79	2061.2	351.589
MMT00060330	190	4471.37	2611.08	1862.81	748.271
MMT00030353	191	4470.98	2466.21	2007.3	458.914
BC042761	192	4468.62	2664.95	1806.2	858.75
A630020A06	193	4467.28	2463.91	2005.89	458.02
Pax2	194	4467.25	2543.78	1925.99	617.784
Notch2	195	4466.14	2582.13	1886.53	695.603
MMT00019857	196	4464.7	2607.15	1860.08	747.068
AI449738	197	4464.57	2645.38	1821.71	823.672
Gm904	198	4464.18	2543.08	1923.62	619.455
LOC217246	199	4463.77	2655.26	1811.03	844.236
Olfr64	200	4463.62	2642.94	1823.21	819.731
NegCont_395	201	4463.43	2559.86	1906.09	653.766
NegCont_750	202	4462.23	2467.53	1997.22	470.316
C77190	203	4461.85	2622.36	1842.02	780.339
C81489	204	4461.09	2641.91	1821.71	820.201
Oprd1	205	4460.95	2568.13	1895.34	672.782
LOC380728	206	4460.82	2644.59	1818.75	825.843
Olfr1496	207	4460.62	2555.42	1907.73	647.689
MMS010209881	208	4460.28	2631.09	1831.71	799.383
Gtl4	209	4459.26	2645.66	1816.13	829.534
NegCont_614	210	4458.19	2649.08	1811.64	837.439
Bbx	211	4458.01	2612.82	1847.71	765.112
Pscd4	212	4457.9	2641.92	1818.51	823.408
Ddx58	213	4457.78	2656.44	1803.86	852.579
Tmem132e	214	4457.72	2643.68	1816.56	827.117
MMT00072515	215	4457.06	2592.69	1866.89	725.806
Smyd2	216	4456.24	2626.84	1831.93	794.908
MMT00006613	217	4455.61	2451.38	2006.75	444.636
AI256354	218	4455.38	2558.76	1899.14	659.625
MMT00070187	219	4454.12	2638.05	1818.59	819.462
Clic3	220	4453.77	2644.3	1811.99	832.307
Pitpnc1	221	4453.29	2646.04	1809.77	836.278
MMT00060687	222	4452.47	2580.76	1874.23	706.535
AU014716	223	4452.27	2590.81	1863.99	726.815
MMT00072250	224	4451.75	2641.27	1813.01	828.258
MMT00048164	225	4451.53	2653.34	1800.71	852.638
Zfp106	226	4451.26	2657.04	1796.74	860.308
AY487415	227	4450.92	2426.22	2027.22	399.001
MMT00048140	228	4450.82	2610.19	1843.15	767.045
MMS010011546	229	4450.75	2579.2	1874.08	705.121
AI132709	230	4450.53	2633.88	1819.17	814.706
AI662168	231	4450.47	2508.54	1944.46	564.075
Fut2	232	4449.34	2614.4	1837.46	776.942
C78760	233	4449.26	2539.19	1912.6	626.592
mCT143299	234	4449.1	2642.47	1809.15	833.316
LOC13909	235	4449.08	2622.12	1829.48	792.647
MMS010206385	236	4448.65	2272.23	2178.94	93.2824
Frmd3	237	4447.42	2521.79	1928.15	593.647
Cntnap1	238	4447.09	2588.26	1861.35	726.91
Gm371	239	4446.55	2661.42	1787.65	873.764
BC052046	240	4445.57	2618.71	1829.38	789.327
Gm1277	241	4444.83	2647.49	1799.86	847.638
P2rx3	242	4444.2	2573.53	1873.2	700.33
Adamts13	243	4443.47	2619.54	1826.46	793.081
MMT00053424	244	4442.39	2534.78	1910.13	624.648
Oplah	245	4442.32	2579.15	1865.69	713.458
MMS010236757	246	4441.58	2443.12	2000.98	442.139
Spn	247	4441.51	2655.05	1788.98	866.067
mCT154367	248	4441.34	2524.27	1919.59	604.676
MMT00013806	249	4440.84	2575.59	1867.77	707.811
mCT166261	250	4440.58	2563.33	1879.78	683.549
MMS010138632	251	4438.87	2635.04	1806.35	828.692
Olfr885	252	4438.66	2529.79	1911.4	618.389
NegCont_412	253	4438.38	2613.97	1826.94	787.031
AW476244	254	4438.37	2646.56	1794.32	852.241
Lrrc49	255	4437.89	2611.53	1828.88	782.646
NegCont_558	256	4437.01	2592.89	1846.65	746.245
MMT00049891	257	4436.55	2534.83	1904.25	630.58
BC010462	258	4436.23	2629.07	1809.68	819.398
MMT00008237	259	4435.25	2528.63	1909.14	619.483
Klk4	260	4434.8	2640.15	1797.16	842.991
NegCont_791	261	4433.95	2640.97	1795.5	845.479
Avp	262	4433.53	2556	1880.06	675.939
Jak1	263	4433.32	2592.01	1843.84	748.166
Dhx34	264	4432.89	2607.52	1827.89	779.631
Tlr9	265	4432.52	2645.63	1789.41	856.214
Zdhhc19	266	4432.29	2646.85	1787.96	858.89
ENSMUST00000059029	267	4432.04	2623.42	1811.14	812.288
Zfp58	268	4431.46	2617.17	1816.81	800.359
AI480653	269	4431.29	2626.55	1807.26	819.286
XM_358065	270	4431.13	2495.61	1938.04	557.565
Abpg	271	4430.3	2578.02	1854.8	723.215
MMT00018252	272	4429.96	2642.09	1790.39	851.706
MMT00063432	273	4429.54	2636.27	1795.78	840.489
MMT00071920	274	4428.76	2532	1899.28	632.717
Gm1527	275	4428.57	2437.05	1994.04	443.004
A130012F09	276	4428.55	2515.55	1915.53	600.02
Gm1949	277	4426.91	2516.4	1913.03	603.362
MMT00064435	278	4425.9	2589.21	1839.22	749.993
Zfp57	279	4425.87	2650.61	1777.78	872.833
Lrrn6d	280	4424.92	2572.34	1855.1	717.237
mCT184056	281	4424.29	2399.37	2027.44	371.928
Pnpla1	282	4423.67	2592.13	1834.06	758.073
E330023G01	283	4423.35	2595.88	1829.99	765.898
MMT00080724	284	4423.2	2353.19	2072.53	280.662
MMT00076153	285	4422.91	2522.96	1902.47	620.493
MMT00059041	286	4421.79	2548.89	1875.41	673.478
MMT00005119	287	4421.72	2548.91	1875.33	673.575
Itgbl1	288	4421.57	2544.45	1879.65	664.797
MMT00032221	289	4420.6	2616.46	1806.66	809.8
Abtb2	290	4420.3	2568.8	1854.03	714.77
Olfr140	291	4419.2	2605.27	1816.46	788.806
AK041365	292	4419.02	2480.6	1940.93	539.671
MMT00069762	293	4417.45	2646.19	1773.78	872.406
LOC385499	294	4417.33	2580.31	1839.54	740.764
MMT00034501	295	4417.02	2392.46	2027.08	365.386
MMT00075762	296	4416.22	2589.36	1829.38	759.987
MMS010118713	297	4416.13	2573.84	1844.81	729.027
Dspg3	298	4415.84	2534.53	1883.83	650.695
MMS010231173	299	4415.21	2630.72	1787.02	843.704
MMS010100057	300	4414.87	2613.73	1803.67	810.059
MMT00000393	301	4414.84	2569.46	1847.9	721.56
Pip5k1c	302	4413.03	2603.2	1812.36	790.837
Ccdc60	303	4413.03	2559.86	1855.7	704.162
NegCont_570	304	4412.92	2544.47	1870.97	673.505
NegCont_240	305	4412.73	2589.51	1825.74	763.763
Olfr329	306	4412.47	2554.43	1860.56	693.862
Mov10l1	307	4412.15	2592.9	1821.77	771.123
NegCont_710	308	4411.65	2567.16	1847.02	720.143
Paqr6	309	4411.48	2563.3	1850.7	712.602
Zfp341	310	4411.21	2518.68	1895.05	623.628
F8	311	4410.89	2586.38	1827.03	759.353
NegCont_317	312	4410.88	2620.32	1793.08	827.239
NegCont_560	313	4408.92	2603.41	1808.03	795.374
NegCont_749	314	4408.75	2506.05	1905.23	600.818
MMT00018187	315	4407.89	2461.21	1949.2	512.009
Gm1110	316	4407.83	2562.91	1847.44	715.468
NegCont_247	317	4406.37	2631.59	1777.3	854.287
MMT00072112	318	4406.11	2614.24	1794.39	819.846
BB237865	319	4405.34	2485.79	1922.07	563.726
Pigq	320	4404.37	2591.41	1815.48	775.934
Olfr606	321	4404.14	2358.82	2047.84	310.981
MMT00037286	322	4403.78	2634.47	1771.83	862.632
Psg28	323	4403.69	2605.87	1800.34	805.524
Irf4	324	4403.63	2629.55	1776.61	852.945
Adh7	325	4403.49	2639.32	1766.69	872.634
MMT00052843	326	4402.67	2579.38	1825.82	753.56
Ampd3	327	4402.31	2197.6	2207.23	-9.62365
Eif2ak1	328	4402.18	2601.36	1803.34	798.027
MMT00079181	329	4402.05	2590.51	1814.07	776.441
MMT00062255	330	4401.61	2551.64	1852.49	699.149
V1rc17	331	4400.02	2617.94	1784.61	833.329
Gtl2	332	4399.84	2635.04	1767.32	867.72
Hectd1	333	4399.68	2592.09	1810.12	781.97
MMT00080351	334	4398.61	2465.14	1935.99	529.153
Cacng2	335	4398.39	2413.51	1987.41	426.097
MMT00056727	336	4397.19	2594.06	1805.66	788.4
MMT00038331	337	4396.78	2610.21	1789.09	821.12
Tmem86b	338	4396.67	2570.65	1828.54	742.107
Tmem143	339	4396.62	2540.9	1858.24	682.653
MMT00078893	340	4396.52	2441.24	1957.79	483.451
MMT00059521	341	4396.33	2579.56	1819.29	760.279
MMT00033580	342	4396.19	2522.17	1876.54	645.629
MMS010232497	343	4396.12	2482.82	1915.82	567
Gm1177	344	4396.02	2593.88	1804.66	789.217
Fzr1	345	4395.6	2602.71	1795.42	807.287
Wdr66	346	4395.11	2584.6	1813.03	771.579
Cmah	347	4394.9	2563.71	1833.71	730.004
LOC432838	348	4393.88	2623.39	1773.01	850.387
Wnt3a	349	4393.83	2577.25	1819.1	758.154
V1rc11	350	4393.65	2588.03	1808.14	779.89
Cd68	351	4393.11	2579.07	1816.56	762.508
Lmx1b	352	4393.05	2611.6	1783.98	827.616
NegCont_402	353	4392.84	2573.06	1822.3	750.765
Apol6	354	4392.7	2452.55	1942.67	509.878
Cd209e	355	4392.58	2454.6	1940.5	514.096
MMT00058185	356	4392.37	2572.82	1822.08	750.738
LOC216178	357	4391.83	2568.77	1825.58	743.199
Camk2n1	358	4391.77	2524.6	1869.69	654.908
mCT131054	359	4391.7	2478.39	1915.83	562.565
MMT00029650	360	4391.63	2396.72	1997.44	399.277
AU015623	361	4391.41	2502.67	1891.25	611.421
Iqcc	362	4391.38	2624.1	1769.81	854.29
MMT00037322	363	4390.55	2596.34	1796.73	799.607
Hpca	364	4390.21	2599.28	1793.45	805.831
Kcnq1	365	4390.19	2415.14	1977.57	437.565
mCT158641	366	4389.63	2453.82	1938.33	515.49
Mrpl15	367	4389.54	2571.8	1820.26	751.545
Gm1418	368	4389.05	2494.97	1896.6	598.375
NegCont_511	369	4388.25	2570.58	1820.19	750.386
Sgca	370	4388.04	2360.26	2030.3	329.965
Il17a	371	4387.55	2317.14	2072.94	244.205
Gm1019	372	4387.52	2610.6	1779.44	831.167
NegCont_555	373	4387.27	2577.4	1812.39	765.011
MMT00080275	374	4387.18	2603.79	1785.91	817.874
Nrp1	375	4386.9	2517.72	1871.7	646.015
NegCont_364	376	4386.45	2603.92	1785.06	818.861
Prkag3	377	4386.09	2477.91	1910.7	567.21
Olfr1243	378	4385.85	2589.59	1798.78	790.814
Olfr341	379	4384.35	2542.82	1844.06	698.763
MMT00040125	380	4384.24	2537.09	1849.67	687.418
MMT00065435	381	4383.83	2496.57	1889.78	606.791
AW743299	382	4383.27	2479.59	1906.2	573.384
Ifna6T	383	4382.46	2618.75	1766.23	852.521
MMT00055687	384	4382.29	2537.57	1847.24	690.324
Sfrp5	385	4382	2617.06	1767.47	849.592
Rhobtb3	386	4381.53	2528.18	1855.87	672.308
Gm1509	387	4381.41	2512.81	1871.12	641.694
NegCont_66	388	4381.39	2355.72	2028.19	327.533
Adra1a	389	4380.81	2453.27	1930.06	523.213
MMS010211728	390	4380.36	2531.89	1850.99	680.893
Hsf4	391	4379.89	2601.58	1780.84	820.74
NegCont_362	392	4379.76	2591.76	1790.52	801.248
Olfr747	393	4379.46	2499.84	1882.14	617.699
Adra1d	394	4379.23	2528.43	1853.33	675.098
XM_143011	395	4379.07	2481.58	1900.01	581.569
Thada	396	4379.04	2533.9	1847.66	686.241
NegCont_278	397	4378.22	2571.38	1809.36	762.028
Ascl2	398	4378.08	2320.61	2059.99	260.617
Olfr1232	399	4377.99	2355.64	2024.86	330.781
LOC545837	400	4376.61	2453.27	1925.86	527.408
Papolg	401	4376.6	2497.44	1881.68	615.76
NegCont_846	402	4375.81	2338.56	2039.77	298.783
LOC384077	403	4374.9	2417.72	1959.7	458.021
XM_359126	404	4374.76	2521.1	1856.18	664.924
Ctsl	405	4374.43	2507.56	1869.39	638.17
Olfr970	406	4374	2563.45	1813.07	750.382
NegCont_559	407	4373.35	2602.25	1773.62	828.636
Neto1	408	4372.83	2569.31	1806.04	763.266
MMT00025879	409	4371.81	2605.07	1769.26	835.803
Lrrc50	410	4371.13	2540.31	1833.35	706.956
MMT00023090	411	4370.75	2606.84	1766.42	840.421
MMT00074751	412	4370.46	2495.25	1877.74	617.513
AU021933	413	4370.16	2358.48	2014.2	344.278
Ctdspl	414	4369.98	2495.77	1876.73	619.037
Mbnl3	415	4369.84	2451.05	1921.31	529.733
BC049702	416	4369.79	2589.21	1783.1	806.119
MMT00039915	417	4369.23	2530.47	1841.28	689.186
A730067D02	418	4369.2	2335.03	2036.7	298.329
MMT00021082	419	4368.33	2567.93	1802.92	765.014
MMT00071471	420	4367.58	2585.2	1784.9	800.296
NegCont_164	421	4367.37	2568.32	1801.58	766.743
MMT00043209	422	4366.68	2423.41	1945.8	477.607
mCT180908	423	4366.46	2546.25	1822.73	723.523
Klrc2	424	4366.43	2312.87	2056.08	256.791
Grb10	425	4366.19	2551.7	1817.01	734.683
NegCont_279	426	4366.18	2535.19	1833.51	701.683
MMT00017817	427	4366	2545.25	1823.28	721.97
NegCont_294	428	4365.17	2536.31	1831.39	704.916
MMT00027411	429	4364.82	2443.2	1924.14	519.057
MMT00016211	430	4364.53	2450.63	1916.41	534.223
Gfod1	431	4363.34	2515.63	1850.23	665.396
MMT00022450	432	4362.71	2525.1	1840.13	684.973
MMT00004407	433	4361.18	2520.59	1843.11	677.476
Sema6b	434	4360.99	2581.89	1781.62	800.27
XM_359017	435	4359.47	2590.43	1771.56	818.869
Olfr437	436	4359.34	2500.15	1861.71	638.437
MMT00075682	437	4359.34	2577.57	1784.29	793.28
MMT00068792	438	4359.12	2518.9	1842.74	676.155
Olfr1510	439	4358.75	2283.12	2078.15	204.969
Cdh23	440	4358.45	2472.06	1888.91	583.145
Slc25a37	441	4358.37	2502.2	1858.69	643.511
Sox1	442	4358.11	2579.94	1780.69	799.245
V1ri6	443	4356.6	2543.01	1816.12	726.887
NegCont_413	444	4355.24	2588.84	1768.92	819.917
MMT00002922	445	4354.24	2548.9	1807.87	741.035
Dmrtb1	446	4353.66	2499.74	1856.44	643.306
Ifna4	447	4353.6	2463.85	1892.27	571.584
MMS010041847	448	4353.25	2567.31	1788.47	778.84
Lrp2	449	4353.22	2615.54	1740.21	875.33
Abhd11	450	4353.21	2493.32	1862.42	630.896
Olfr503	451	4353.15	2565.52	1790.15	775.368
Prg3	452	4353.02	2610.98	1744.56	866.417
Npc1l1	453	4353.02	2501.69	1853.85	647.837
NegCont_623	454	4352.93	2583.35	1772.1	811.251
LOC436450	455	4352.46	2376.99	1977.99	399.003
LOC433254	456	4351.18	2542.48	1811.22	731.26
Pik3c2b	457	4350.38	2380.8	1972.1	408.695
MMT00047027	458	4349.55	2457.71	1894.36	563.349
MMT00081836	459	4349.2	2513.25	1838.48	674.772
Zim2	460	4349.14	2532.09	1819.57	712.523
MMT00043885	461	4349.04	2484.49	1867.08	617.41
Gm550	462	4349.01	2569.63	1781.9	787.724
Wdr66	463	4348.98	2590.46	1761.04	829.427
Gng13	464	4348.79	2434.5	1916.81	517.698
NegCont_52	465	4347.86	2529.53	1820.86	708.672
Rara	466	4347.58	2529.12	1820.98	708.143
MMT00033090	467	4347.37	2374.46	1975.44	399.017
NegCont_251	468	4347.24	2606.42	1743.34	863.079
Gm832	469	4346.56	2532.04	1817.04	714.995
NegCont_12	470	4346.25	2549.93	1798.83	751.1
AK089795	471	4345.4	2439.21	1908.72	530.492
Ngfb	472	4344.73	2535.56	1811.7	723.861
LOC545441	473	4343.88	2436.71	1909.69	527.011
C78409	474	4343.1	2571.02	1774.6	796.419
MMT00027706	475	4343.02	2574.6	1770.95	803.653
Gm1714	476	4340.96	2378.33	1965.15	413.181
mCT52554	477	4340.15	2512.52	1830.15	682.372
Slc27a1	478	4339.59	2370.1	1972.01	398.084
D16Ertd6e	479	4339.34	2556.98	1784.88	772.092
V1rg8	480	4336.78	2486.24	1853.06	633.186
MMT00053336	481	4336.57	2598.9	1740.18	858.721
BE950276	482	4335.88	2387.84	1950.56	437.28
mCT19568	483	4335.84	2535.29	1803.08	732.209
A730013G04	484	4335.13	2458.99	1878.66	580.333
Gm1442	485	4334.43	2460.48	1876.47	584.006
MMT00055936	486	4334.07	2450.89	1885.71	565.178
BC067074	487	4333.6	2438.86	1897.26	541.6
Olfr124	488	4333.15	2466.39	1869.29	597.103
MMS010123285	489	4332.73	2475.15	1860.1	615.043
Dot1l	490	4332.4	2486.5	1848.42	638.078
Grin3a	491	4330.96	2517.24	1816.24	700.996
LOC433745	492	4330.77	2592.68	1740.61	852.072
MMT00042033	493	4330.69	2422.88	1910.33	512.547
Sntb1	494	4330.19	2543.76	1788.96	754.801
NegCont_626	495	4330.18	2527.78	1804.92	722.86
Olfr203	496	4329.71	2414.39	1917.84	496.548
MMS010030110	497	4329.44	2559.07	1772.89	786.172
MMS010256953	498	4329.06	2544.06	1787.53	756.527
Tdpoz2	499	4328.78	2493.61	1837.69	655.913
Gats	500	4327.81	2526.92	1803.41	723.508
Gpx4	501	4327.63	2307.59	2022.56	285.034
Olfr331	502	4327.46	2536.66	1793.32	743.347
MMT00001405	503	4326.29	2454.69	1874.12	580.579
Gng8	504	4326.09	2550.21	1778.4	771.811
Olfr123	505	4326.05	2538.13	1790.44	747.693
Scn8a	506	4325.77	2583.22	1745.07	838.151
Cypt2	507	4324.48	2578.02	1748.99	829.029
Neud4	508	4322.81	2486.9	1838.43	648.469
AW494403	509	4322.69	2469.42	1855.8	613.621
Hlcs	510	4322.67	2504.81	1820.38	684.428
MMT00054642	511	4322.16	2374.47	1950.21	424.26
XM_357625	512	4321.92	2559.06	1765.38	793.673
Olfr1162	513	4321.9	2432.97	1891.45	541.514
MMT00063578	514	4321.65	2533.94	1790.23	743.718
Gm1243	515	4321.61	2562.77	1761.36	801.409
Olfr1099	516	4320.77	2316.68	2006.61	310.076
MMT00046483	517	4320.77	2471.03	1852.26	618.776
Dpcr1	518	4320.28	2543.41	1779.39	764.013
MMT00060148	519	4320.23	2594.79	1727.96	866.822
MMT00031914	520	4319.2	2419.54	1902.18	517.357
NegCont_365	521	4319.04	2549.27	1772.29	776.974
MMS010255075	522	4319.02	2492.47	1829.08	663.388
MMT00046838	523	4318.91	2458.3	1863.13	595.168
BE954568	524	4318.72	2561.33	1759.92	801.412
MMT00068442	525	4317.12	2379.46	1940.19	439.272
Ddn	526	4316.92	2487.8	1831.64	656.163
V1rg8	527	4316.58	2543.2	1775.9	767.293
Pfdn5	528	4315.63	2505.44	1812.71	692.737
MMT00005061	529	4315.16	2560.81	1756.87	803.931
Zc3h12d	530	4315.04	2461.19	1856.37	604.819
MMT00043055	531	4314.7	2579.06	1738.16	840.901
MMT00072204	532	4313.54	2500.06	1816.01	684.05
NegCont_703	533	4313.15	2564.41	1751.27	813.139
Paqr4	534	4313.03	2547.5	1768.05	779.447
NegCont_636	535	4312.96	2463.97	1851.51	612.461
Olfr402	536	4312.91	2420.75	1894.68	526.064
Lsm1	537	4312.34	2461.97	1852.89	609.073
LOC546155	538	4312.27	2558.63	1756.16	802.478
Gpr165	539	4312.25	2406.05	1908.72	497.336
Omt2a	540	4310.05	2407.19	1905.38	501.815
Tomm40	541	4309.64	2201.6	2110.56	91.0377
P518	542	4309.12	2520.5	1791.13	729.37
NegCont_371	543	4309.09	2450.87	1860.75	590.119
MMT00043554	544	4308.61	2320.23	1990.9	329.333
Olfr1047	545	4308.23	2563.3	1747.45	815.846
AI256671	546	4308.13	2503.87	1806.78	697.097
Olfr342	547	4307.45	2422.86	1887.11	535.744
AU022695	548	4307.34	2423.23	1886.63	536.59
mCT157232	549	4305.97	2452.02	1856.47	595.546
mCT175790	550	4305.78	2439.64	1868.66	570.985
MMT00014039	551	4305.6	2125.38	2182.74	-57.3566
MMT00046162	552	4305.35	2524.29	1783.59	740.7
LOC546327	553	4304.12	2549.31	1757.33	791.977
Speer2	554	4303.79	2416.88	1889.43	527.452
MMT00009602	555	4303.7	2422.24	1883.98	538.26
MMT00004538	556	4303.32	2544.73	1761.11	783.623
MMT00077278	557	4303.2	2529.56	1776.16	753.4
Tulp1	558	4303	2473.43	1832.1	641.328
Abi3	559	4301.69	2572.19	1732.02	840.163
AU015253	560	4301.32	2270.66	2033.18	237.486
MMT00058524	561	4300.55	2567.38	1735.69	831.69
AI480556	562	4299.65	2572.48	1729.7	842.775
MMT00022378	563	4299.58	2377.86	1924.24	453.613
Ncf1	564	4298.41	2533.12	1767.81	765.309
Gm1260	565	4297.97	2518.38	1782.11	736.275
Pcdh11x	566	4297.46	2524.12	1775.87	748.253
mCT153544	567	4297.44	2529.47	1770.49	758.98
NegCont_350	568	4297.34	2518.78	1781.08	737.705
Wfdc8	569	4296.46	2535	1763.98	771.023
Il20	570	4294.97	2406.85	1890.64	516.217
Kb14	571	4294.74	2508.53	1788.73	719.805
Sec1	572	4294.65	2318.25	1978.92	339.325
Gm388	573	4294.46	2484.42	1812.56	671.854
Olfr1195	574	4294.1	2238.72	2057.9	180.823
Tmprss3	575	4293.58	2456.03	1840.07	615.963
NegCont_104	576	4293.58	2497.29	1798.81	698.475
Fzd10	577	4293.24	2542.31	1753.45	788.855
Lyar	578	4292.88	2519.24	1776.17	743.066
NegCont_700	579	4292.86	2536.89	1758.49	778.392
NegCont_100	580	4292.24	2326.5	1968.26	358.241
Mnab	581	4292.11	2502.81	1791.83	710.978
mCT145837	582	4290.75	2314.84	1978.43	336.414
Smg6	583	4290.43	2396.98	1895.97	501.016
Hoxd1	584	4290.37	2292.96	1999.92	293.039
NegCont_509	585	4290.09	2497.46	1795.15	702.311
MMT00034237	586	4289.51	2539.52	1752.51	787.006
MMS010094759	587	4289.06	2520.82	1770.77	750.05
Dnd1	588	4288.9	2516.16	1775.27	740.887
MMT00069505	589	4288.55	2482.36	1808.71	673.646
S100a3	590	4288.44	2335.71	1955.26	380.451
MMS010099527	591	4287.83	2500.75	1789.6	711.147
AI256707	592	4286.87	2238.99	2050.41	188.578
Cd19	593	4286.77	2579.74	1709.56	870.176
MMT00065730	594	4285.86	2337.5	1950.87	386.631
Vmd2l1	595	4285.7	2528.17	1760.06	768.106
Gpatc3	596	4284.11	2459.7	1826.93	632.766
LOC238836	597	4283.37	2450.2	1835.69	614.508
NegCont_637	598	4282.99	2514.83	1770.68	744.153
MMT00047173	599	4282.97	2150.79	2134.7	16.0869
AI036347	600	4282.8	2448.45	1836.88	611.567
NegCont_788	601	4282.5	2445.8	1839.23	606.574
mCT128882	602	4281.51	2517.84	1766.19	751.65
LOC546729	603	4280.74	2518.55	1764.71	753.846
Oog1	604	4280.58	2192.8	2090.3	102.492
MMT00043913	605	4280.12	2485.92	1796.73	689.191
Ltb4r2	606	4279.99	2328.45	1954.06	374.389
MMT00033279	607	4279.62	2517.61	1764.53	753.076
Tspan11	608	4279.62	2469.11	1813.03	656.082
LOC218499	609	4278.41	2340.05	1940.88	399.165
Nalp12	610	4277.91	2502.9	1777.53	725.368
Usp44	611	4277.41	2494.67	1785.26	709.413
MMT00010123	612	4276.2	2444.59	1834.13	610.458
Trappc3	613	4276.17	2518.59	1760.1	758.487
Nf2	614	4275.92	2510.36	1768.08	742.273
Sgrp23	615	4275.69	2512.49	1765.72	746.771
NegCont_563	616	4275.08	2428.28	1849.33	578.948
MMT00081242	617	4274.57	2430.72	1846.38	584.341
NegCont_249	618	4273.96	2492.47	1784.01	708.456
NegCont_868	619	4273.86	2510.77	1765.62	745.15
NegCont_963	620	4273.27	2199.45	2076.35	123.101
NegCont_422	621	4272.51	2289.53	1985.5	304.032
Olfr353	622	4272.41	2434.54	1840.4	594.139
Gm1096	623	4271.89	2146.85	2127.56	19.2869
Zfx	624	4271.77	2374.58	1899.72	474.856
Kcnj5	625	4271.34	2479.73	1794.13	685.605
NegCont_228	626	4271.23	2518.28	1755.46	762.819
Slc8a3	627	4270.77	2537.52	1735.77	801.744
MMT00079347	628	4270.44	2480.32	1792.64	687.684
Pde4dip	629	4269.75	2298.92	1973.35	325.57
St6galnac1	630	4269.71	2530.01	1742.22	787.795
MMT00031630	631	4268.98	2410.71	1860.8	549.906
Klk12	632	4268.42	2442.6	1828.34	614.264
NegCont_537	633	4268.28	2512.76	1758.04	754.728
MMT00041446	634	4268.1	2466.87	1803.75	663.119
NegCont_595	635	4267.79	2513.79	1756.52	757.275
MMT00047074	636	4267.71	2486.19	1784.04	702.152
MMT00036307	637	4266.98	2511.61	1757.9	753.708
Gm1230	638	4266.86	2535.19	1734.2	800.985
BC010801	639	4266.52	2474.21	1794.83	679.388
MMT00063167	640	4266.5	2406.32	1862.7	543.616
MMT00072769	641	4265.28	2531.21	1736.6	794.61
MMT00018686	642	4265.21	2476.53	1791.2	685.324
mCT181061	643	4263.59	2393.32	1872.79	520.535
mCT154365	644	4263.4	2407.79	1858.13	549.66
Gm1811	645	4261.8	2549.01	1715.31	833.7
Sprr2i	646	4261.16	2402.64	1861.05	541.593
Zdhhc19	647	4260.97	2509.73	1753.75	755.98
Gzmc	648	4260.6	2363.57	1899.55	464.018
NegCont_363	649	4260.28	2545.39	1717.41	827.973
MMT00074778	650	4260.17	2472.15	1790.54	681.605
Bop1	651	4259.71	2563.61	1698.62	865
Bpy2ip1	652	4258.47	2479.63	1781.36	698.271
Itfg2	653	4258.39	2329.44	1931.47	397.974
Gyk	654	4258.26	2372.38	1888.41	483.974
Gpr55	655	4257.8	2476.48	1783.83	692.65
Ankfn1	656	4256.64	2526.37	1732.79	793.585
Ncoa1	657	4256.48	2521.52	1737.48	784.031
mCT52064	658	4256.37	2455.83	1803.06	652.772
Actl7a	659	4256.08	2381.06	1877.54	503.522
BE953672	660	4255.9	2546.93	1711.49	835.447
Olfr1079	661	4255.86	2498.29	1760.09	738.206
NegCont_403	662	4255.37	2486.7	1771.19	715.506
V1rc15	663	4255.3	2293.76	1964.06	329.701
MMT00034870	664	4255.19	2317.3	1940.41	376.898
Lamp3	665	4254.93	2423.87	1833.58	590.291
LOC381912	666	4254.76	2322.7	1934.59	388.115
XM_359212	667	4254.13	2183.57	2073.08	110.486
Mybpc3	668	4253.92	2438.42	1818.02	620.402
Hoxa7	669	4253.84	2337.86	1918.5	419.359
MMT00060468	670	4253.31	2224.95	2030.88	194.071
MMT00058743	671	4252.52	2436.75	1818.29	618.457
MMT00064172	672	4252.3	2446.25	1808.57	637.676
AK086157	673	4251.49	2442.43	1811.58	630.851
MMT00023433	674	4251.41	2389.82	1864.11	525.712
Myodysa	675	4251.19	2537.01	1716.7	820.303
Kera	676	4250.42	2365.83	1887.11	478.715
Olfr514	677	4250.34	2362.74	1890.12	472.621
BB044704	678	4250.26	2543.92	1708.87	835.055
MMT00073184	679	4250.18	2189.87	2062.84	127.029
NegCont_56	680	4250.08	2402.59	1850.02	552.571
MMT00030278	681	4249.4	2421.42	1830.5	590.916
Olfr424	682	4249.32	2296.98	1954.86	342.117
MMT00079071	683	4249.1	2351.5	1900.12	451.38
MMT00049689	684	4248.16	2364.47	1886.21	478.257
MMT00070087	685	4247.97	2453.33	1797.16	656.168
Ncoa3	686	4247.86	2347.05	1903.33	443.718
MMT00036190	687	4247.76	2361.7	1888.58	473.123
Ppp5c	688	4246.92	2480.53	1768.91	711.624
mCT154480	689	4246.4	2410.19	1838.73	571.457
MMT00033737	690	4246.18	2476.87	1771.83	705.038
mCT16153	691	4246.05	2457.46	1791.11	666.358
NegCont_886	692	4245.84	2510.88	1737.49	773.386
Phlda2	693	4245.51	2507.81	1740.22	767.588
NegCont_850	694	4244.44	2510.18	1736.78	773.399
MMT00020245	695	4244.25	2539.13	1707.65	831.486
Ppp2r3a	696	4243.65	2485.26	1760.91	724.355
BB544021	697	4243.24	2423.71	1822.06	601.648
C76662	698	4243.21	2435.79	1809.93	625.86
Kcnj15	699	4243.06	2233.25	2012.33	220.925
mCT63295	700	4242.86	2374.47	1870.92	503.555
Klrc1	701	4242.48	2376.71	1868.3	508.407
Olfr464	702	4242.1	2106.78	2137.84	-31.0574
Bahd1	703	4241.98	2262.2	1982.3	279.906
NegCont_701	704	4241.21	2520.33	1723.4	796.935
MMT00061428	705	4240.93	2456.72	1786.74	669.977
Aff1	706	4240.78	2468.26	1775.05	693.212
LOC228712	707	4240.64	2421.12	1822.04	599.084
Pcdhb21	708	4240.38	2396.6	1846.3	550.303
MMT00007066	709	4240.06	2474.8	1767.78	707.021
NegCont_331	710	4240.03	2496.64	1745.91	750.723
NegCont_173	711	4239.69	2520.67	1721.54	799.132
Edaradd	712	4239.68	2431.82	1810.38	621.441
Gm1173	713	4238.08	2377.35	1863.26	514.084
LOC434635	714	4237.19	2400.46	1839.25	561.213
LOC218357	715	4236.8	2363.95	1875.37	488.577
V2r7	716	4236.64	2465.8	1773.36	692.44
MMT00061847	717	4236.61	2313.4	1925.73	387.675
mCT55512	718	4236.56	2417.97	1821.11	596.863
NegCont_942	719	4235.98	2486.78	1751.72	735.067
Exosc6	720	4235.53	2333.64	1904.4	429.239
Grin2d	721	4234.92	2406.94	1830.5	576.433
Slc25a30	722	4233.87	2444.33	1792.06	652.268
MMT00037670	723	4232.94	2318.97	1916.49	402.485
Larp6	724	4231.59	2431.64	1802.47	629.163
Sema6c	725	4231.05	2430.78	1802.79	627.994
NegCont_295	726	4230.19	2513.24	1719.47	793.777
NegCont_803	727	4230.16	2472.09	1760.59	711.501
AU020772	728	4229.18	2253.14	1978.56	274.577
AI452372	729	4228.62	2489.15	1741.99	747.157
mCT167159	730	4228.56	2390.29	1840.8	549.488
Zfp710	731	4228.4	2323.41	1907.51	415.893
LOC433746	732	4227.44	2501.91	1728.06	773.851
MMS010126740	733	4227.16	2336.96	1892.72	444.242
BC034204	734	4226.49	2472.91	1756.1	716.806
MMS010000689	735	4226.42	2466.31	1762.63	703.677
MMT00002069	736	4226.33	2383.44	1845.41	538.031
NegCont_505	737	4226.03	2505.61	1722.95	782.661
Lrrc30	738	4225.94	2209.5	2018.96	190.547
NegCont_993	739	4224.73	2532.27	1694.99	837.278
LOC240669	740	4223.95	2523.38	1703.1	820.281
Nalp4f	741	4223.29	2119.35	2106.46	12.8977
LOC385303	742	4222.76	2491.08	1734.2	756.872
Klf5	743	4222.75	2432.52	1792.75	639.773
BC027061	744	4222.23	2514.81	1709.94	804.872
Zfp469	745	4221.84	2323.49	1900.87	422.621
MMT00013990	746	4221.51	2433.23	1790.8	642.431
NegCont_477	747	4219.24	2471.1	1750.67	720.435
Ankrd13c	748	4218.64	2392.24	1828.93	563.304
MMT00046459	749	4218.19	2198.34	2022.37	175.976
Rhox11	750	4217.84	2458.29	1762.08	696.21
Dscaml1	751	4217.19	2247.17	1972.54	274.632
NegCont_242	752	4216.95	2479.57	1739.91	739.659
LOC544888	753	4216.88	2412.45	1806.95	605.499
Kctd19	754	4216.6	2447.66	1771.46	676.194
NegCont_777	755	4216	2186.06	2032.46	153.6
Dclre1b	756	4215.95	2349.79	1868.68	481.112
NegCont_5	757	4215.76	2496.42	1721.86	774.562
NegCont_404	758	4215.03	2457.74	1759.81	697.924
MMT00011828	759	4214.91	2446.65	1770.79	675.864
Lgr7	760	4214.82	2401.06	1816.28	584.783
Pgk2	761	4214.41	2115.69	2101.24	14.4492
Zbtb16	762	4214.11	2311.4	1905.24	406.163
V1re8	763	4214.1	2325.32	1891.3	434.023
Ppp2r5d	764	4213.17	2515.91	1699.78	816.128
MMT00072604	765	4212.97	2341.61	1873.88	467.73
Oprm1	766	4212.48	2441.91	1773.09	668.826
MMT00056772	767	4212.23	2282.9	1931.85	351.048
MMS010007243	768	4212.12	2171.48	2043.16	128.32
MMS010232906	769	4211.71	2419.19	1795.04	624.147
NegCont_264	770	4211.52	2482.88	1731.16	751.714
Sars2	771	4211.38	2440.43	1773.48	666.947
NegCont_561	772	4211.28	2356.82	1856.99	499.829
Ppp2r5b	773	4210.42	2497.81	1715.14	782.672
MMS010028104	774	4210.34	2315.51	1897.35	418.163
BC057627	775	4209.06	2501.69	1709.89	791.801
Olfr91	776	4208.66	2311.21	1899.97	411.235
A630085K21	777	4208.36	2443.49	1767.4	676.093
Rnase13	778	4208.25	2497.72	1713.05	784.668
BB544768	779	4208.14	2376.1	1834.56	541.542
Olfr120	780	4207.18	2315.92	1893.79	422.135
Gm1364	781	4207.06	2465.02	1744.56	720.461
MMT00067204	782	4206.66	2411.35	1797.84	613.513
Rorb	783	4206.35	2473.54	1735.32	738.222
MMT00076238	784	4205.92	2438.71	1769.73	668.983
Pcdhb13	785	4205.91	2327.96	1880.48	447.481
MMT00072670	786	4205.85	2220.79	1987.59	233.2
Gm1082	787	4205.78	2258.84	1949.46	309.388
Eral1	788	4205.54	2441.73	1766.33	675.409
NegCont_141	789	4205.19	2376.33	1831.38	544.947
Ksr1	790	4204.65	2511.5	1695.68	815.82
MMT00071899	791	4204.38	2451.24	1755.66	695.584
Gsh2	792	4203.83	2413.83	1792.52	621.31
Ppp2r2b	793	4203.77	2332.45	1873.84	458.612
Hist1h1d	794	4202.03	2438.42	1766.13	672.297
Speer4c	795	4200.47	2343.5	1859.49	484.014
NegCont_18	796	4200.06	2499.34	1703.24	796.095
Abcg3	797	4199.76	2276.72	1925.56	351.156
mCT166487	798	4199.04	2471.06	1730.5	740.57
MMT00082433	799	4198.62	2314.05	1887.09	426.962
C86447	800	4197.17	2130.21	2069.49	60.7209
MMT00039335	801	4196.67	2339.97	1859.22	480.757
LOC384530	802	4196.41	2424.83	1774.11	650.72
NegCont_27	803	4196.09	2347.86	1850.75	497.103
V2r14	804	4195.22	2439.3	1758.44	680.858
Chrnb4	805	4193.55	2414.06	1782.01	632.049
NegCont_837	806	4193.12	2503.89	1691.76	812.129
Itgb1bp1	807	4192.22	2407.84	1786.91	620.932
MMT00078281	808	4192.18	2507.45	1687.25	820.195
Zxda	809	4191.91	2459.66	1734.77	724.893
Il12a	810	4191.63	2394.81	1799.34	595.465
LOC224576	811	4191.01	2264.76	1928.78	335.977
B130007I08	812	4191.01	2253.66	1939.87	313.79
NegCont_704	813	4189.88	2399.95	1792.46	607.491
MMT00032213	814	4189.85	2137.89	2054.49	83.3973
NegCont_839	815	4189.5	2320.86	1871.16	449.703
Dhx34	816	4189.49	2474.02	1717.99	756.028
ORF34	817	4189.34	1960.09	2231.77	-271.676
LOC545836	818	4188.7	2421.04	1770.18	650.863
Zfp114	819	4188.25	2525.29	1665.48	859.803
Spatc1	820	4188.19	2422.94	1767.78	655.156
Ctnnbip1	821	4185.79	2216.22	1972.09	244.134
NegCont_360	822	4185.67	2461.1	1727.1	734.003
NegCont_917	823	4185.63	2311.88	1876.27	435.616
Rnf144	824	4185.62	2472.46	1715.67	756.793
AA516637	825	4185.01	2323.92	1863.61	460.308
Sgk	826	4184.87	2294.11	1893.29	400.821
MMT00006471	827	4184.56	2451.79	1735.29	716.496
LOC629761	828	4184.21	2364.1	1822.63	541.469
Zdhhc16	829	4184	2466.87	1719.65	747.214
BC017133	830	4180.76	2356.56	1826.72	529.837
Nanos3	831	4179.72	2441.14	1741.11	700.034
MMT00053599	832	4179.5	2291.58	1890.45	401.131
LOC434113	833	4178.83	2357.68	1823.68	534.002
mCT161487	834	4178.39	2458.67	1722.24	736.425
Tcf4	835	4178.34	2448.79	1732.08	716.711
Epsti1	836	4178.07	2416.56	1764.03	652.527
Sox1	837	4177.27	2321.81	1857.98	463.824
Itpr2	838	4175.16	2310.53	1867.15	443.374
MMT00006156	839	4174.96	2258.42	1919.07	339.348
MMT00016295	840	4174.61	2453.98	1723.15	730.827
NegCont_357	841	4174.43	2455.26	1721.7	733.563
Braf	842	4174.33	2228.37	1948.48	279.897
MMT00063571	843	4174.18	2480.11	1696.59	783.52
Brcc3	844	4174	2273.65	1902.88	370.769
Mgl2	845	4173.47	2157.14	2018.85	138.294
Jrk	846	4173	2397.04	1778.49	618.554
NegCont_337	847	4173	2475.58	1699.94	775.642
Gm554	848	4172.67	2358.93	1816.26	542.666
Trhr	849	4172.59	2334.09	1841.02	493.065
Zcchc14	850	4171.06	2448.94	1724.64	724.3
Cyb5d2	851	4171.03	2270.23	1903.33	366.904
NegCont_301	852	4170.78	2387.38	1785.92	601.452
NegCont_306	853	4170.56	2391.62	1781.46	610.16
Nut	854	4170.51	2241.73	1931.3	310.433
Olfr550	855	4170.45	2308.92	1864.05	444.879
Nr2c1	856	4169.32	2299.3	1872.55	426.748
NegCont_74	857	4169.23	2408.04	1763.72	644.324
mCT181274	858	4168.84	2400.84	1770.52	630.324
MMT00059817	859	4168.56	2338.73	1832.35	506.387
XM_195260	860	4168.23	2367.8	1802.95	564.853
Gabrr1	861	4168.08	2194.03	1976.57	217.464
NegCont_648	862	4167.65	2447.11	1723.06	724.049
D9Ertd292e	863	4167.49	2422.96	1747.05	675.909
MMT00021509	864	4166.06	2452.86	1715.72	737.135
Mrgprg	865	4165.98	2407.13	1761.38	645.755
Pxn	866	4165.28	2439.39	1728.41	710.974
AW011956	867	4165.03	2252.97	1914.57	338.402
MMT00035661	868	4164.98	2179.55	1987.94	191.611
NegCont_318	869	4164.18	2430.29	1736.41	693.876
mCT167196	870	4161.8	2176.92	1987.4	189.515
XM_357070	871	4161.66	2381.71	1782.47	599.24
Actr1a	872	4161.26	2337.18	1826.6	510.572
V1rg3	873	4161.13	2192.65	1970.99	221.659
Lypd5	874	4161.1	2452.27	1711.35	740.927
Als2cr12	875	4161.05	2117.56	2046.01	71.5592
NegCont_591	876	4160.84	2288.56	1874.8	413.753
Zfp174	877	4160.79	2136.19	2027.13	109.063
LOC216394	878	4160.77	2253.54	1909.76	343.775
XM_145157	879	4159.76	2433.89	1728.39	705.507
NegCont_220	880	4159.08	2417.7	1743.91	673.793
NegCont_136	881	4158.73	2321.5	1839.75	481.75
LOC545936	882	4158.23	2167.43	1993.32	174.102
NegCont_34	883	4156.37	2471.12	1687.78	783.339
NegCont_120	884	4156.03	2450.74	1707.81	742.927
Olfr1098	885	4155.56	2202.43	1955.66	246.771
Npffr1	886	4155.45	2453.54	1704.43	749.106
LOC546611	887	4155.3	2322.1	1835.72	486.378
Actl7b	888	4155.27	2219.63	1938.16	281.467
Plekhn1	889	4155.08	2394.75	1762.86	631.886
Fmo13	890	4155.07	2355.96	1801.63	554.337
NegCont_277	891	4155.02	2471.01	1686.54	784.473
Olfr1511	892	4154.21	2164.4	1992.33	172.065
XM_138610	893	4154.13	2388.07	1768.58	619.498
XM_195315	894	4153.82	2307.95	1848.38	459.57
NegCont_185	895	4153.68	2434.8	1721.4	713.402
MMT00010582	896	4152.71	2427.56	1727.67	699.886
Gpr123	897	4152.32	2453.44	1701.4	752.04
V1rc33	898	4150.37	2333.83	1819.07	514.755
NegCont_914	899	4149.92	2306.15	1846.29	459.861
NegCont_711	900	4149.77	2462.21	1690.09	772.118
XM_203722	901	4149.38	2382.96	1768.94	614.026
NegCont_772	902	4148.21	2357.67	1793.07	564.6
LOC544718	903	4147.32	2366.48	1783.36	583.119
MMT00016481	904	4145.58	2343.13	1804.97	538.158
Bai3	905	4145.35	2462.58	1685.29	777.282
AV039307	906	4144.97	2348.07	1799.42	548.648
Gm660	907	4144.68	2219.16	1928.04	291.121
MMT00017706	908	4144.6	2459.11	1688.01	771.1
NegCont_196	909	4144.16	2411.62	1735.06	676.552
Abca17	910	4143.82	2371.63	1774.71	596.92
Olfr711	911	4143.2	2303.21	1842.52	460.691
Klra19	912	4140.94	2222.64	1920.83	301.807
MMT00006116	913	4140.34	2330.88	1811.99	518.893
NegCont_861	914	4140.24	2405.48	1737.28	668.203
Synpo2l	915	4140.15	2386.12	1756.55	629.576
LOC622619	916	4139.06	2322.99	1818.59	504.399
NegCont_129	917	4138.86	2422.18	1719.2	702.98
MMT00015412	918	4138.73	2234.75	1906.5	328.25
mCT61186	919	4138.69	2149.07	1992.14	156.928
MMS010122946	920	4138.16	2069.46	2071.23	-1.76941
MMT00004771	921	4137.13	2423.3	1716.36	706.939
Mill2	922	4135.92	2311.76	1826.68	485.083
Pgr	923	4133.68	2414.42	1721.78	692.632
XM_195328	924	4133.4	2146.74	1989.19	157.552
PDA	925	4132.67	2270.48	1864.72	405.76
NegCont_14	926	4132.67	2468.91	1666.28	802.632
MMT00005868	927	4132.34	2262.07	1872.79	389.28
Tecta	928	4132.3	2067.98	2066.84	1.14401
NegCont_143	929	4131.97	2417.69	1716.81	700.88
BB307890	930	4131.94	2246.51	1887.95	358.568
Cd209a	931	4131.5	2250.21	1883.81	366.396
Pecam1	932	4129.8	2404.85	1727.47	677.385
Olfr497	933	4128.65	2368.1	1763.08	605.017
MMT00009284	934	4128.5	2450.59	1680.44	770.155
Gpr162	935	4128.15	2401.7	1728.98	672.718
Olfr1362	936	4127.83	2193.7	1936.66	257.035
Thap2	937	4126.66	2348.12	1781.06	567.052
Btbd14b	938	4125.89	2369.16	1759.25	609.911
Pspn	939	4125.47	2360.14	1767.85	592.292
MMT00054004	940	4125.11	2385.24	1742.4	642.843
NegCont_378	941	4124.18	2328.73	1797.97	530.756
NegCont_546	942	4124.02	2189.1	1937.44	251.656
LOC544976	943	4123.4	2169.73	1956.19	213.545
Olfr1204	944	4122.85	2131.81	1993.56	138.255
MMT00081088	945	4122.52	2075.31	2049.72	25.5881
Olfr912	946	4122.42	2348.56	1776.38	572.174
MMT00020929	947	4121.85	2042.75	2081.63	-38.8858
Sstr4	948	4121.1	2042.25	2081.37	-39.129
mCT165160	949	4120.93	2228.31	1895.15	333.16
mCT151928	950	4120.48	2278.51	1844.5	434.009
MMT00056370	951	4119.53	2416.37	1705.68	710.687
Olfr130	952	4118.74	2162.13	1959.13	202.995
Tspan32	953	4118.57	2406.34	1714.76	691.577
Xcr1	954	4118.51	2351.38	1769.66	581.717
Nxf2	955	4118.18	2364.1	1756.6	607.498
MMT00017898	956	4118.03	2199	1921.54	277.46
AA516848	957	4117.88	2344.94	1775.46	569.482
NegCont_223	958	4117.22	2297.45	1822.29	475.157
Syk	959	4117.04	2362.82	1756.74	606.079
NegCont_387	960	4116.41	2207.62	1911.32	296.299
Otp	961	4115.31	2301.55	1816.29	485.259
MMT00012135	962	4114.68	2343.44	1773.75	569.691
NegCont_909	963	4113.69	2330.42	1785.8	544.617
Grik3	964	4113.01	2419.35	1696.18	723.167
Col4a6	965	4112.65	2147.1	1968.08	179.021
MMT00080773	966	4112.16	2358.1	1756.58	601.521
F730043H23	967	4111.91	2232.64	1881.79	350.853
mCT150614	968	4111.87	2239.1	1875.3	363.806
Wwox	969	4111.25	2223.21	1890.57	332.638
Sprr4	970	4111.22	2281.56	1832.18	449.387
AW743339	971	4110.83	2312.87	1800.48	512.39
AA407787	972	4110.75	2361.2	1752.07	609.127
Prss22	973	4110.65	2161.41	1951.76	209.652
NegCont_314	974	4109.3	2387.92	1723.9	664.026
BC049816	975	4108.65	2427.67	1683.5	744.169
Pramel5	976	4108.48	2186.07	1924.92	261.149
Ldlrad3	977	4107.77	2436.62	1673.67	762.945
Matn3	978	4106.84	2208.91	1900.45	308.464
MMT00070148	979	4106.26	2301.38	1807.4	493.973
mCT50972	980	4105.32	2222.06	1885.78	336.277
NegCont_305	981	4105.14	2409.87	1697.79	712.087
NegCont_696	982	4104.75	2387	1720.27	666.735
MMT00063439	983	4104.59	2311.22	1795.89	515.337
AV090633	984	4104.21	2441.64	1665.09	776.552
Mfap4	985	4104.04	2215.43	1891.14	324.287
MMS010058238	986	4103.29	2246.04	1859.78	386.257
MMT00003358	987	4103.02	2227.54	1878.01	349.534
Cln3	988	4102.43	2221.37	1883.58	337.793
mCT159969	989	4101.35	2146.29	1957.59	188.696
MMT00050268	990	4101.19	2356.96	1746.76	610.205
MMT00029132	991	4099.89	2287.95	1814.46	473.498
D5Ertd521e	992	4099.27	2374.37	1727.42	646.953
MMT00040279	993	4099.12	2105.73	1995.9	109.829
Gm1582	994	4098.62	2272.99	1828.15	444.843
Muc2	995	4098.49	2242.61	1858.4	384.209
Trpv3	996	4098.42	2167.69	1933.24	234.45
mCT164112	997	4098.32	2382.06	1718.78	663.282
MMT00005809	998	4097.37	2199.15	1900.74	298.414
Gabarapl2	999	4095.89	2257.6	1840.81	416.788
AU017834	1000	4095.08	2365.3	1732.3	633.001
AK039830	1001	4093.9	2164.46	1931.97	232.486
Lct	1002	4093.73	2320.86	1775.4	545.46
Ube2v1	1003	4093.22	2269.8	1825.95	443.852
Neurog1	1004	4090.84	2226.39	1866.97	359.425
NegCont_684	1005	4090.56	2419.99	1673.09	746.893
Fxyd7	1006	4090.36	2383.64	1709.24	674.405
Prp2	1007	4088.53	2404.33	1686.73	717.6
MMT00040439	1008	4087.5	2063.04	2026.99	36.0517
LOC383605	1009	4087.34	2283.84	1806.02	477.823
NegCont_258	1010	4087.3	2415.54	1674.28	741.262
LOC545936	1011	4086.23	2216.32	1872.43	343.897
NegCont_390	1012	4085.77	2456.08	1632.2	823.882
Unkl	1013	4084.7	2200.87	1886.36	314.509
Scube2	1014	4084.58	2227.23	1859.88	367.352
Dgat2	1015	4082.87	2276.91	1808.48	468.424
AL024128	1016	4082.76	2184.68	1900.6	284.086
Centa1	1017	4082.07	2328.39	1756.21	572.18
Gpr26	1018	4081.62	2219.26	1864.89	354.37
AI841794	1019	4081.51	2321.34	1762.69	558.648
V1rg3	1020	4081.23	2272.63	1811.13	461.499
MMT00009592	1021	4080.45	2360.65	1722.33	638.318
Plce1	1022	4080.18	2383.28	1699.42	683.862
Olfr649	1023	4080.03	2277.03	1805.52	471.512
NegCont_304	1024	4079.4	2379.34	1702.58	676.758
MMT00074143	1025	4078.86	2289.86	1791.52	498.333
Gucy1a2	1026	4078.49	2226.39	1854.63	371.753
MMT00047549	1027	4078.38	2079.59	2001.31	78.2826
Glis3	1028	4078.33	2278.4	1802.45	475.958
Abca17	1029	4078.17	2389.92	1690.77	699.156
mCT178233	1030	4078.06	2227.53	1853.05	374.477
Rhox6	1031	4077.9	2380.35	1700.07	680.275
MMT00001635	1032	4076.7	2329.84	1749.38	580.452
Fath2	1033	4076.4	2170.26	1908.66	261.608
NegCont_557	1034	4076.25	2346.98	1731.79	615.198
Sult2a2	1035	4075.86	2229.42	1848.96	380.459
MMT00064432	1036	4075.49	2155.3	1922.72	232.581
MMT00021707	1037	4075.48	2179.63	1898.38	281.247
Neud4	1038	4074.55	2345.31	1731.76	613.545
MMT00033434	1039	4073.83	2145.29	1931.07	214.224
MMT00029798	1040	4073.73	2094.73	1981.52	113.208
Gm312	1041	4072.71	2230.36	1844.88	385.485
Ccr10	1042	4072.25	2139.46	1935.31	204.147
Lhfpl3	1043	4072.22	2412.87	1661.87	751.002
BC025833	1044	4070.17	2301.58	1771.1	530.479
Gemin5	1045	4069.96	2414.02	1658.46	755.562
Pip5kl1	1046	4069.85	2377.56	1694.81	682.754
NegCont_540	1047	4069.48	2326.05	1745.95	580.102
Olfr15	1048	4069.24	2350.63	1721.13	629.504
ENSMUST00000042867	1049	4068.34	1954.15	2116.72	-162.569
MMS010227186	1050	4068.25	2197.34	1873.43	323.903
NegCont_451	1051	4067.57	2356.97	1713.12	643.85
MMT00045901	1052	4067.53	2332.12	1737.93	594.181
MMS010149589	1053	4066.82	2376.07	1693.28	682.793
XM_358091	1054	4066.48	2404.35	1664.65	739.707
MMT00082343	1055	4066.15	2153.4	1915.28	238.126
NegCont_448	1056	4065.99	2339.95	1728.56	611.399
Olfr525	1057	4065.93	2078	1990.45	87.5422
MMT00040152	1058	4065.89	2233.95	1834.46	399.485
Gm767	1059	4064.78	2289.2	1778.11	511.093
XM_358246	1060	4064.05	2244.35	1822.22	422.128
Mcpt6	1061	4063.75	2319.36	1746.91	572.453
MMS010253287	1062	4063.63	2382.46	1683.69	698.772
Gm1571	1063	4063.15	2045.87	2019.8	26.0672
NegCont_431	1064	4063.06	2138.7	1926.88	211.82
MMT00021630	1065	4062.97	2395.15	1670.35	724.8
MMT00072595	1066	4062.89	2154.88	1910.53	244.345
mCT54581	1067	4062.13	2178.09	1886.56	291.534
MMT00082499	1068	4061.71	2257.74	1806.48	451.259
NegCont_339	1069	4061.18	2415.74	1647.96	767.788
Gm672	1070	4061.16	2146.73	1916.95	229.785
Fgf11	1071	4060.96	2174.76	1888.72	286.036
Rhod	1072	4060.59	2319.24	1743.87	575.374
Lrrc4b	1073	4060.56	2362.69	1700.39	662.3
Ccr8	1074	4060.5	2368.75	1694.27	674.482
AY512931	1075	4059.62	2264.53	1797.61	466.923
V1ra4	1076	4059.35	2370.22	1691.66	678.557
Trpm8	1077	4059.2	2152.79	1908.93	243.862
XM_356752	1078	4058.83	2362.54	1698.82	663.721
NegCont_842	1079	4058.34	2053.1	2007.76	45.3322
Lrrc21	1080	4056.43	2304.29	1754.66	549.625
NegCont_713	1081	4054.67	2288.66	1768.53	520.121
Gpr126	1082	4054.43	2129.63	1927.32	202.313
Phlppl	1083	4053.76	2245.65	1810.63	435.015
Csh2	1084	4053.58	2318.79	1737.32	581.473
AI118078	1085	4053.53	2283.71	1772.34	511.367
LOC226472	1086	4053.48	2060.89	1995.11	65.7818
NegCont_937	1087	4052.75	2080.56	1974.71	105.85
mCT172606	1088	4052.72	2299.97	1755.27	544.708
AK085773	1089	4052.41	1919.65	2135.29	-215.643
MMT00065347	1090	4052.3	2064.77	1990.05	74.7175
Olfr259	1091	4051.81	1972.41	2081.92	-109.508
mCT59766	1092	4051.36	2355.25	1698.63	656.622
Zyg11bl	1093	4050.61	2367.87	1685.26	682.609
V1rj3	1094	4049.9	2047.57	2004.86	42.7086
LOC434371	1095	4047.99	1922.5	2128.02	-205.515
NegCont_366	1096	4047.98	2184.43	1866.07	318.358
Barx1	1097	4047.96	2217.76	1832.72	385.044
NegCont_848	1098	4047.91	2374.03	1676.4	697.622
NegCont_605	1099	4047.76	2128.7	1921.59	207.111
Oas3	1100	4047.34	2408.23	1641.64	766.591
D13Mgi22	1101	4046.91	2327.75	1721.69	606.061
Col23a1	1102	4046.89	1955.71	2093.7	-137.983
mCT151060	1103	4046.88	2172.16	1877.24	294.929
MMT00026379	1104	4046.06	1858.9	2189.68	-330.781
Dub2	1105	4045.13	2243.93	1803.72	440.217
Clstn1	1106	4044.57	2101.98	1945.11	156.874
Gm590	1107	4043.88	2312.18	1734.21	577.97
Tm4sf5	1108	4043.61	2310.18	1735.96	574.22
LOC384546	1109	4043.39	2349.78	1696.13	653.647
Gm270	1110	4042.71	2278.04	1767.19	510.856
Kcnk9	1111	4042.53	2303.39	1741.66	561.732
MMT00001122	1112	4041.77	2218.49	1825.79	392.699
Olfr1184	1113	4040.25	2137.02	1905.75	231.267
Ly6d	1114	4039.4	2329.26	1712.66	616.593
MMT00024950	1115	4037.25	2132.41	1907.36	225.054
XM_140860	1116	4036.61	2220.27	1818.86	401.411
V1rd13	1117	4035.96	1906.5	2131.97	-225.47
C87017	1118	4035.1	2095.96	1941.66	154.297
Prss27	1119	4034.93	2242.48	1794.97	447.502
Epx	1120	4034.53	2157.8	1879.25	278.555
LOC385492	1121	4034.29	2107.91	1928.9	179.007
NegCont_907	1122	4034.01	2390.41	1646.12	744.299
Cart1	1123	4033.25	2271.05	1764.73	506.324
Gm1450	1124	4033.06	2209.7	1825.88	383.825
MMT00029855	1125	4032.54	2392.93	1642.13	750.799
Nuak2	1126	4032.16	2006.3	2028.38	-22.0875
NegCont_37	1127	4032.05	2145.6	1888.97	256.634
NegCont_163	1128	4031.98	2359.22	1675.28	683.933
Fin14	1129	4031.83	2159.85	1874.5	285.343
Omt2b	1130	4031.77	2295.53	1738.77	556.759
MMT00081981	1131	4031.62	2214.71	1819.43	395.278
NegCont_698	1132	4031.56	1909.7	2124.38	-214.675
Zp3	1133	4030.42	2050.19	1982.75	67.4406
MMS010090998	1134	4029.99	2072.7	1959.81	112.892
MMT00052688	1135	4028.54	2098.68	1932.39	166.29
Olfr69	1136	4028.42	2347.94	1683.01	664.927
NegCont_358	1137	4027.86	2159.02	1871.36	287.651
Acy1	1138	4027.57	142.736	3887.36	-3744.62
MMT00045283	1139	4026.7	2386.35	1642.87	743.482
NegCont_538	1140	4026.66	2381.61	1647.57	734.032
C78148	1141	4026.48	2253.56	1775.43	478.131
Olfr1135	1142	4026.17	2362.45	1666.25	696.201
Lcn4	1143	4025.69	1991.98	2036.23	-44.2459
MMT00019254	1144	4025.23	2376.96	1650.8	726.159
Gm257	1145	4023.94	2106.03	1920.43	185.595
Gm392	1146	4023.32	2306.53	1719.32	587.21
Gpr146	1147	4022.79	2229.39	1795.92	433.47
D9Ucla1	1148	4022.47	2376.74	1648.26	728.48
A930038G18	1149	4022.19	2220.22	1804.49	415.731
D2Ertd48e	1150	4021.94	2332.45	1692.01	640.447
MMT00009923	1151	4021.76	2334.46	1689.83	644.628
Plac9	1152	4020.48	2347.77	1675.24	672.528
Hes7	1153	4020.45	2361.59	1661.38	700.214
NegCont_718	1154	4019.94	2181.85	1840.61	341.245
Olfr1388	1155	4019.47	1890.83	2131.16	-240.33
MMT00023081	1156	4019.07	2347.17	1674.42	672.742
NegCont_603	1157	4018.62	2331.81	1689.33	642.487
MMT00012078	1158	4018.53	2141.66	1879.39	262.267
mCT12725	1159	4018.11	2276.61	1744.02	532.587
Pou2f3	1160	4017.83	1911.92	2108.44	-196.519
Nphs1	1161	4016.94	2059.76	1959.7	100.056
Gm358	1162	4016.74	2191.15	1828.11	363.039
NegCont_539	1163	4016.1	2315.06	1703.56	611.494
Olfr902	1164	4015.32	2099.03	1918.81	180.221
MMT00000740	1165	4014.82	1978.25	2039.1	-60.8505
Centg2	1166	4014.66	2142.27	1874.91	267.351
AU045404	1167	4014.42	2096.05	1920.89	175.16
MMT00017132	1168	4014.11	2240.07	1776.57	463.501
Fcrl5	1169	4013.39	2288.03	1727.88	560.153
mCT177301	1170	4013.22	1954.83	2060.91	-106.085
Slc4a2	1171	4012.84	2159.93	1855.43	304.493
NegCont_338	1172	4012.54	2102.09	1912.97	189.117
LOC432637	1173	4010.32	2140.75	1872.1	268.653
Gm1508	1174	4009.3	2313.49	1698.33	615.159
Pkd1l2	1175	4009.01	2299.32	1712.22	587.098
Trim40	1176	4008.73	2279.18	1732.07	547.103
Scand1	1177	4007.69	1930.14	2080.07	-149.93
NegCont_184	1178	4007.59	2304.91	1705.2	599.707
MMT00066504	1179	4007.32	2375.07	1634.76	740.309
Copg2as2	1180	4006.57	1984.64	2024.46	-39.8192
NegCont_643	1181	4005.63	2335.62	1672.53	663.093
NegCont_647	1182	4005.55	2344.66	1663.42	681.238
AY078069	1183	4005.3	2259.68	1748.15	511.53
Zzef1	1184	4004.64	2048.32	1958.84	89.4782
Olfr12	1185	4004.57	2237.57	1769.52	468.055
Cox7a2l	1186	4002.8	2187.19	1818.14	369.047
Smurf1	1187	4002.65	2118.76	1886.41	232.347
LOC545618	1188	4002.4	2349.77	1655.15	694.621
NegCont_168	1189	4002.29	2313.07	1691.75	621.319
LOC382468	1190	4001.55	1989.51	2014.56	-25.0561
Muc19	1191	4000.73	2161.77	1841.49	320.279
MMT00052249	1192	4000.13	2200.56	1802.09	398.466
Svs7	1193	4000.01	2113.87	1888.66	225.21
Atp13a5	1194	3999.8	1976.78	2025.55	-48.7716
Ugt3a2	1195	3998.03	2222.43	1778.12	444.316
NegCont_33	1196	3997.75	2340.21	1660.07	680.138
Baz1a	1197	3997.6	2113.85	1886.27	227.583
NegCont_863	1198	3995.82	2044.04	1954.3	89.7362
Sgol2	1199	3995.08	1833.41	2164.19	-330.774
Mtr	1200	3994.85	2106.68	1890.69	215.992
LOC231885	1201	3994.31	2358.86	1637.97	720.888
mCT148997	1202	3994.25	1898.29	2098.48	-200.195
mCT186300	1203	3993.82	2344.88	1651.47	693.411
Usp19	1204	3993.69	2225.25	1770.96	454.291
Insr	1205	3992.49	2267.24	1727.78	539.466
Il5	1206	3992.14	2019.11	1975.55	43.5541
MMT00017180	1207	3991.09	2079.16	1914.45	164.711
Syt7	1208	3990.71	2027.15	1966.09	61.0597
Gja5	1209	3990.4	2149.14	1843.78	305.355
Slc6a14	1210	3990.21	2182.04	1810.68	371.361
Pvalb	1211	3989.93	2136.27	1856.18	280.084
MMT00021928	1212	3989.45	2140.05	1851.93	288.116
Ccdc101	1213	3989.36	2183.81	1808.07	375.738
MMT00052982	1214	3989.27	2021.16	1970.63	50.5302
Hdhd3	1215	3989.04	2254.46	1737.1	517.363
Gm416	1216	3989.02	2224.62	1766.91	457.709
MMT00001903	1217	3988.96	2298.76	1692.72	606.044
MMS010176220	1218	3988.79	2285.86	1705.46	580.404
Xpnpep2	1219	3988.53	2253.92	1737.13	516.794
AK033777	1220	3988.29	1995.62	1995.19	0.428063
NegCont_600	1221	3987.81	2357.86	1632.47	725.382
MMT00056388	1222	3986.97	2218.58	1770.91	447.675
MMT00020392	1223	3986.2	2286.96	1701.76	585.201
Mrpl49	1224	3985.99	2372.33	1616.17	756.16
mCT184386	1225	3984.45	2268.17	1718.79	549.378
Agrp	1226	3983.43	2067.74	1918.21	149.531
NegCont_504	1227	3983.35	1898.63	2087.25	-188.617
BC057627	1228	3983.18	2226.47	1759.23	467.244
P2rx2	1229	3982.31	2302.81	1682.03	620.776
mCT162948	1230	3981.54	1894.14	2089.92	-195.778
Plch1	1231	3981.49	2183.61	1800.4	383.214
MMT00068708	1232	3981.43	2261.09	1722.86	538.224
Il17f	1233	3981.4	1903.48	2080.44	-176.965
MMT00082306	1234	3980.81	2164.67	1818.66	346.012
Igsf4d	1235	3980.49	2355.48	1627.53	727.955
Sema4f	1236	3980.09	2287.74	1694.87	592.868
c222389	1237	3980	2204.55	1777.96	426.59
Cd3e	1238	3979.96	2255.42	1727.07	528.351
LOC434145	1239	3978.68	2233.69	1747.51	486.178
MMS010114969	1240	3978.01	1982.02	1998.52	-16.5048
Gm1437	1241	3977.92	2134.55	1845.89	288.66
MMT00036939	1242	3977.28	2134.3	1845.5	288.802
Olfr538	1243	3977.25	1792.44	2187.33	-394.89
NegCont_87	1244	3976.57	2346.03	1633.06	712.972
mCT176889	1245	3976.47	2004.77	1974.22	30.5496
MMS010256426	1246	3975.71	2125.9	1852.34	273.559
Olfr221	1247	3975.71	2207.96	1770.27	437.688
AA516738	1248	3974.51	2137.64	1839.39	298.256
MMS010097975	1249	3974.16	2238.51	1738.17	500.345
Slamf6	1250	3973.77	2116.7	1859.59	257.104
NegCont_521	1251	3972.61	2098.2	1876.93	221.267
BB414475	1252	3972.51	2113.78	1861.26	252.522
Snx30	1253	3972.16	2105.02	1869.66	235.36
MMS010138776	1254	3970.5	2281.79	1691.24	590.552
C86350	1255	3970.49	2232.14	1740.87	491.261
Ly6k	1256	3969.87	2309.49	1662.9	646.582
MMT00082244	1257	3969.81	2066.98	1905.35	161.636
Olfr351	1258	3969.62	2227.23	1744.91	482.314
Slc39a5	1259	3967.72	2198.02	1772.23	425.794
Nrk	1260	3967.41	2013.39	1956.54	56.846
MMT00005355	1261	3966.47	2178	1790.99	387
Olfr1247	1262	3966.13	2080.36	1888.29	192.068
MMT00077953	1263	3965.38	2224.62	1743.28	481.344
NegCont_587	1264	3964.69	2264.74	1702.47	562.273
LOC381093	1265	3961.97	1925.12	2039.36	-114.238
BC021608	1266	3961.68	2228.59	1735.61	492.979
Il1rap	1267	3960.54	2151.74	1811.33	340.409
NegCont_55	1268	3960.03	2265.63	1696.93	568.703
Gpr133	1269	3959.83	2135.58	1826.77	308.815
NegCont_96	1270	3958.39	2226.79	1734.12	492.667
Alg1	1271	3958.22	2254.42	1706.32	548.105
MMT00006331	1272	3958	2146.67	1813.85	332.814
MMT00075108	1273	3957.22	2250.03	1709.72	540.312
LOC433414	1274	3954.93	2141.94	1815.52	326.422
Tac4	1275	3954.79	2012.32	1945	67.3225
LOC215539	1276	3954.18	2149.49	1807.21	342.285
MMT00010482	1277	3954.06	2203.57	1753	450.57
AU015621	1278	3953.63	2140.46	1815.69	324.763
AA986695	1279	3952.66	1976.16	1979.02	-2.86122
MMT00033940	1280	3952.18	2173.49	1781.22	392.267
Lhx6	1281	3951.62	2273.95	1680.19	593.762
MMT00081589	1282	3951.23	2102.48	1851.27	251.203
Crim2	1283	3950.46	2159.44	1793.54	365.905
LOC231903	1284	3950.18	2155.95	1796.75	359.198
Cmar	1285	3950.17	2234.85	1717.84	517.005
NegCont_569	1286	3949.47	2141.81	1810.18	331.635
BB497819	1287	3949.39	2064.97	1886.95	178.019
D430007I03	1288	3948.77	1994.21	1957.07	37.1399
MMT00023696	1289	3948.72	1809.99	2141.25	-331.261
Hist1h1a	1290	3948.42	2328.96	1621.98	706.973
Gabra1	1291	3948.24	2104	1846.77	257.229
MMT00003836	1292	3948.14	1987.72	1962.95	24.7724
NegCont_107	1293	3947.86	1972.21	1978.17	-5.95923
Oxt	1294	3946.86	2223.66	1725.72	497.94
Susd5	1295	3946.68	2128.15	1821.05	307.1
NegCont_400	1296	3945.72	2269.88	1678.36	591.522
Efcab1	1297	3945.46	2259.99	1687.98	572.011
MMT00070509	1298	3944.28	2231.8	1715.01	516.79
Wnk2	1299	3944.21	2170.04	1776.69	393.351
Slc43a2	1300	3944.06	2286.03	1660.55	625.484
MMT00011115	1301	3944	2163.38	1783.15	380.23
Gm1694	1302	3942.71	2127.4	1817.84	309.56
Baiap2	1303	3942.19	1887.34	2057.38	-170.038
MMT00080938	1304	3941.02	2190.83	1752.71	438.118
Csf3	1305	3940.64	2216.65	1726.51	490.143
MMT00056547	1306	3940.17	2314.29	1628.4	685.891
MMT00016331	1307	3939.87	2185.18	1757.21	427.969
MMT00038803	1308	3939.29	2278.53	1663.28	615.256
Gm905	1309	3938.61	2302.96	1638.17	664.795
MMT00080064	1310	3937.65	2171.69	1768.49	403.196
MMS010028442	1311	3937.15	2246.29	1693.38	552.908
Olfr1153	1312	3936.73	2116.59	1822.66	293.927
Olfr1344	1313	3936.28	2293.27	1645.53	647.745
NegCont_768	1314	3936.01	2341.21	1597.32	743.884
Dnahc1	1315	3934.66	2226.97	1710.2	516.768
Cmtm5	1316	3934.42	2321.28	1615.66	705.618
Hoxd12	1317	3934.39	2281.42	1655.49	625.927
Avpr1b	1318	3934.29	2214.22	1722.59	491.626
Gpr25	1319	3933.31	2193.38	1742.45	450.925
Mif	1320	3932.34	1953.1	1981.77	-28.6692
Ifnl2	1321	3931.8	2207.44	1726.88	480.562
Ifna5	1322	3931.43	2188.67	1745.28	443.388
Six2	1323	3931.26	2308.76	1625.02	683.732
Jup	1324	3931.16	2198.02	1735.66	462.362
Gscl	1325	3930.47	2194.97	1738.02	456.941
mCT114019	1326	3929	1982.7	1948.82	33.8802
NegCont_576	1327	3928.8	2116.53	1814.8	301.725
ENSMUST00000063120	1328	3928.02	2022.09	1908.45	113.646
Olfr976	1329	3927.86	2274.69	1655.69	618.994
mCT4507	1330	3926.7	2142.53	1786.68	355.851
MMT00069161	1331	3926.66	2166.82	1762.35	404.47
Olfr536	1332	3925.83	2015.42	1912.93	102.49
MMT00065309	1333	3925.27	2229.79	1698	531.79
MMT00077344	1334	3924.99	2183.04	1744.47	438.575
MMT00058350	1335	3923.56	2035.99	1890.1	145.892
MMT00077764	1336	3923.34	2049.43	1876.44	172.987
LOC245128	1337	3923.28	2233.37	1692.44	540.93
NegCont_903	1338	3922.8	2085.01	1840.31	244.703
Khsrp	1339	3922.14	2015.38	1909.28	106.092
MMS010279974	1340	3921.72	2152.72	1771.52	381.203
MMT00018694	1341	3921.42	2097.37	1826.57	270.802
Nanog	1342	3921.42	1950.25	1973.69	-23.4496
Mrgpra3	1343	3921.41	2118.85	1805.08	313.773
Apc2	1344	3920.4	2256.12	1666.81	589.311
MMT00012920	1345	3920.35	2126.5	1796.38	330.12
NegCont_581	1346	3920.03	2292.41	1630.15	662.264
MMT00046616	1347	3919.9	2240.48	1681.95	558.53
Plekha7	1348	3919.72	2245.85	1676.39	569.453
Olfr228	1349	3917.72	2143.35	1776.89	366.454
BC022713	1350	3917.48	2019.89	1900.11	119.778
Zcchc4	1351	3916.8	2269.53	1649.8	619.73
NegCont_893	1352	3916.38	2193.01	1725.9	467.11
B3gnt6	1353	3916.05	2087.75	1830.82	256.933
NegCont_127	1354	3915.02	2279.97	1637.57	642.393
Aps	1355	3914.62	2247.36	1669.78	577.583
MMT00049464	1356	3914.62	2187.69	1729.46	458.229
Scgb1c1	1357	3912.72	2065.61	1849.63	215.978
Gimap3	1358	3911.96	2278	1636.48	641.523
NegCont_820	1359	3911.74	2276.22	1638.04	638.179
ENSMUST00000065092	1360	3910.28	2093.44	1819.36	274.082
Dand5	1361	3910.03	192.109	3720.44	-3528.33
Tas2r114	1362	3909.9	2179.92	1732.51	447.41
NegCont_64	1363	3909.14	2192.27	1719.39	472.875
Gm1731	1364	3909.08	1786.41	2125.2	-338.791
Slc22a7	1365	3908.4	2009.29	1901.63	107.661
Hspa14	1366	3908.35	1953.64	1957.24	-3.60209
Parvb	1367	3907.94	2086.76	1823.71	263.048
Tmem126a	1368	3907.88	2094.63	1815.77	278.851
NegCont_705	1369	3907.49	2265.22	1644.79	620.428
Inhbe	1370	3907.47	2248.55	1661.45	587.097
MMT00042860	1371	3906.7	2237.06	1672.16	564.898
MMT00014058	1372	3906.47	2228.26	1680.72	547.54
Acox3	1373	3906.17	2213.42	1695.27	518.155
MMT00033843	1374	3905.9	2139.45	1768.97	370.476
Aipl1	1375	3905.37	2326.33	1581.56	744.775
Gm171	1376	3905.12	2277.23	1630.41	646.823
BC027057	1377	3904.44	2243.37	1663.6	579.769
Hoxa9	1378	3902.94	2067.7	1837.76	229.941
Pvrl1	1379	3900.91	2054.8	1848.63	206.171
Tnpo2	1380	3899.7	2054.71	1847.51	207.194
NegCont_84	1381	3899.54	2117.68	1784.39	333.292
Cst8	1382	3898.94	2090.22	1811.23	278.992
NegCont_351	1383	3898.77	2169.94	1731.35	438.592
Sp9	1384	3898.63	2229.03	1672.12	556.906
Sox10	1385	3898.42	2295.37	1605.57	689.8
NegCont_85	1386	3898.31	2234.33	1666.5	567.828
MMT00045722	1387	3896.71	2004.43	1894.8	109.625
Ifitm5	1388	3895.5	2074.72	1823.3	251.413
Hsd3b3	1389	3894.88	2231.52	1665.88	565.645
Wnt7b	1390	3894.67	2133.16	1764.03	369.123
XM_358909	1391	3894.59	2056.51	1840.6	215.916
NegCont_731	1392	3894.51	2210.35	1686.68	523.671
NegCont_871	1393	3893.77	2216.1	1680.2	535.904
MMT00022958	1394	3893.52	2127.89	1768.15	359.75
MMT00067912	1395	3892.89	1984.74	1910.68	74.0611
Synpo2	1396	3892.83	1961.53	1933.83	27.6999
MMT00056891	1397	3891.43	1901.68	1992.27	-90.5885
Ifna1	1398	3891.38	2211.18	1682.72	528.464
Grik1	1399	3891.34	2052.41	1841.46	210.95
Maff	1400	3891.3	2053.77	1840.05	213.725
MMT00081909	1401	3891.14	2103.98	1789.68	314.3
Ces7	1402	3890.98	2106.35	1787.16	319.19
MMT00081832	1403	3890.75	2063.23	1830.04	233.187
Kcnk4	1404	3890.38	1946.73	1946.17	0.55704
LOC383229	1405	3889.81	2039.48	1852.85	186.628
MMT00082790	1406	3888.95	2128.38	1763.09	365.287
NegCont_799	1407	3888.61	2247.73	1643.41	604.318
Tlcd1	1408	3886	2245.57	1642.96	602.61
MMT00018864	1409	3885.1	2157.37	1730.25	427.12
Olfr794	1410	3884.33	1969.08	1917.77	51.3088
NegCont_174	1411	3883.9	2206.34	1680.08	526.267
Ephb6	1412	3882.19	2114.38	1770.33	344.056
Cyp46a1	1413	3881.75	2153.64	1730.64	423
Mical2	1414	3880.98	2020.76	1862.75	158.011
MMT00065561	1415	3880.14	181.604	3701.05	-3519.45
NegCont_641	1416	3879.2	2254.84	1626.88	627.962
NegCont_961	1417	3878.12	2213.69	1666.95	546.745
Phkg1	1418	3877.48	2033.82	1846.18	187.644
Sntb2	1419	3877.32	2045.37	1834.47	210.9
C85627	1420	3876.76	2089.94	1789.34	300.599
Aire	1421	3875.83	2259.5	1618.85	640.66
Olfr635	1422	3875.36	1959.42	1918.46	40.9547
Cdca7	1423	3874.78	2148.63	1728.67	419.961
Nploc4	1424	3873.81	2129.55	1746.78	382.77
D11Ertd18e	1425	3871.6	2111.47	1762.65	348.814
MMT00044099	1426	3870.74	2171.04	1702.23	468.804
NegCont_137	1427	3870.3	2046.66	1826.16	220.507
BB545325	1428	3868.43	2151.03	1719.93	431.102
Pigq	1429	3868.32	2284.54	1586.3	698.237
Dnmt3l	1430	3867.94	1932.89	1937.57	-4.68431
Ubxd2	1431	3867.73	1726.85	2143.4	-416.554
Pvrl3	1432	3867.45	2142.7	1727.27	415.437
Nalp4b	1433	3867.01	2152.03	1717.5	434.527
Zdhhc18	1434	3866.53	1902.69	1966.36	-63.6665
mCT149291	1435	3866.31	2088.91	1779.92	308.991
AK040273	1436	3866.24	2057.49	1811.27	246.217
BC037703	1437	3865.8	2003.73	1864.59	139.136
XM_285463	1438	3865.77	2018.79	1849.5	169.298
D7Ertd677e	1439	3865.64	2215.63	1652.52	563.112
Slc6a17	1440	3865.39	1911.11	1956.8	-45.6825
C86753	1441	3865.14	2095.37	1772.29	323.085
Acot8	1442	3864.79	1899.2	1968.11	-68.9166
Cant1	1443	3863.48	1989.9	1876.1	113.808
MMT00044590	1444	3861.88	2056.71	1807.69	249.023
A330087I24	1445	3861.58	2060.27	1803.82	256.449
MMT00073367	1446	3861.41	2033.7	1830.23	203.467
AW742317	1447	3861.17	1949.54	1914.15	35.385
Olfr315	1448	3861.16	1998.31	1865.37	132.943
XM_357255	1449	3860.28	1902.76	1960.04	-57.2722
Nptxr	1450	3858.4	2265.09	1595.83	669.269
Map6d1	1451	3858.34	2014.65	1846.22	168.432
Olfr527	1452	3858.31	1898.14	1962.7	-64.5597
Zfpn1a4	1453	3857.53	1860.9	1999.15	-138.247
NegCont_962	1454	3857.41	2174.11	1685.83	488.28
MMT00066360	1455	3855.76	2195	1663.28	531.723
MMS010092719	1456	3855.63	2209.75	1648.41	561.342
MMT00082162	1457	3855.5	2195.32	1662.71	532.606
MMT00003137	1458	3854.8	1827.88	2029.45	-201.574
Gm1245	1459	3854.8	2180.95	1676.36	504.589
Gm505	1460	3854.57	2127.67	1729.42	398.253
BC048651	1461	3853.9	2180.19	1676.24	503.952
MMT00015446	1462	3853.61	2036.8	1819.34	217.459
Cox8a	1463	3853.19	1969.25	1886.46	82.7806
MMT00072381	1464	3853.01	2185.47	1670.05	515.421
Olfr1392	1465	3852.19	2151.28	1703.43	447.854
Gng8	1466	3851.91	2150.78	1703.64	447.142
mCT167221	1467	3851.48	1753.52	2100.48	-346.968
MMS010180028	1468	3851.15	2114.27	1739.4	374.878
MMT00001542	1469	3851.15	2045.6	1808.07	237.534
ENSMUST00000052693	1470	3849.31	2021.91	1829.93	191.985
mCT155820	1471	3849.01	1902.78	1948.75	-45.966
LOC434320	1472	3847.79	2050.32	1800	250.322
MMT00065582	1473	3847.09	1826.76	2022.85	-196.081
MMT00033283	1474	3845.81	2243.68	1604.65	639.027
Defb2	1475	3845.49	2105.97	1742.04	363.925
Hspbap1	1476	3845.19	1980.28	1867.43	112.848
Fstl3	1477	3844.83	2295.53	1551.83	743.702
B3galt6	1478	3844.17	2247.71	1598.98	648.725
ENSMUST00000067337	1479	3841.64	2007.79	1836.37	171.426
NegCont_958	1480	3841.29	2084.63	1759.18	325.452
Btf3	1481	3841.04	1741.23	2102.33	-361.107
Myl6b	1482	3839.59	2098.5	1743.61	354.894
NegCont_770	1483	3839.49	1960.38	1881.63	78.7485
mCT145272	1484	3838.95	1780.48	2060.99	-280.51
Hcrt	1485	3838.76	2039.24	1802.04	237.203
NegCont_313	1486	3838.61	2128.05	1713.09	414.961
Pcdhb9	1487	3838.6	2218.4	1622.73	595.667
MMT00082118	1488	3838.6	2012.25	1828.87	183.384
Gpc6	1489	3837.9	1931.32	1909.1	22.2181
MMS010118666	1490	3837.82	1974.78	1865.56	109.222
Sh3bp1	1491	3837.64	2244.37	1595.79	648.575
NegCont_608	1492	3837.43	2020.72	1819.24	201.48
Xlr4c	1493	3837.4	2109.75	1730.17	379.572
Plxna4	1494	3836.99	1962.45	1877.07	85.3762
LOC433102	1495	3836.81	1993.28	1846.05	147.239
LOC546754	1496	3836.21	2066.78	1771.95	294.831
Ube2m	1497	3834.25	2271.12	1565.65	705.472
NegCont_323	1498	3833.92	2235.34	1601.1	634.246
MMT00000993	1499	3832.04	1886.89	1947.67	-60.7747
MMT00027084	1500	3831.99	1577.59	2256.91	-679.319
Arhgef10l	1501	3830.04	2204.19	1628.37	575.818
MMS010155467	1502	3829.06	2047.04	1784.55	262.491
MMT00081689	1503	3828.88	1954.53	1876.87	77.6545
mCT186106	1504	3828.48	1788.05	2042.95	-254.902
Olfr522	1505	3828.28	2094.18	1736.61	357.57
Trim8	1506	3828.21	2122.05	1708.68	413.367
Prlpj	1507	3828.16	1989.8	1840.89	148.912
Fgf3	1508	3826.81	2126.49	1702.84	423.655
MMT00019975	1509	3826.38	2134.57	1694.33	440.232
MMT00058029	1510	3826.13	2136.84	1691.82	445.02
XM_357378	1511	3825.89	1690.61	2137.81	-447.201
Gab2	1512	3825.4	2049.93	1777.99	271.937
D9Ertd241e	1513	3825.39	2060.9	1767	293.9
Atp6v0e	1514	3825.25	1611.1	2216.66	-605.561
Cyp2c29	1515	3823.85	2205.84	1620.53	585.313
Hapln2	1516	3823.33	2067.33	1758.52	308.803
Sall3	1517	3822.91	1987.64	1837.8	149.843
mCT49106	1518	3821.73	1881.53	1942.72	-61.1889
Phkg2	1519	3820.44	2097.16	1725.8	371.353
Olfr461	1520	3820.2	1926.54	1896.19	30.3474
AK047848	1521	3819.6	2031.15	1790.97	240.188
Clcf1	1522	3819.13	2176.34	1645.31	531.027
Lgi1	1523	3818.36	2115.14	1705.74	409.395
NegCont_568	1524	3817.67	2169.03	1651.17	517.854
Spred2	1525	3817.32	2156.97	1662.87	494.096
NegCont_234	1526	3816.54	2236.82	1582.25	654.575
LOC433093	1527	3815.83	2292.7	1525.66	767.034
MMT00034033	1528	3814.98	1888.68	1928.83	-40.1497
NegCont_172	1529	3814.87	1927.38	1890.01	37.3717
D4Wsu114e	1530	3813.99	2119.76	1696.75	423.009
NegCont_663	1531	3813.52	2206.08	1609.96	596.116
MMS010217342	1532	3813.33	2115.08	1700.78	414.302
Hs6st2	1533	3812.43	2176.36	1638.59	537.766
MMT00014772	1534	3811.06	1940.08	1873.51	66.5703
NegCont_571	1535	3810.92	2189.8	1623.64	566.164
Vti1a	1536	3809.97	1835.01	1977.49	-142.476
Bhlhb8	1537	3809.02	2013.97	1797.57	216.394
NegCont_550	1538	3808.94	2217.18	1594.29	622.889
AV282855	1539	3807.97	2043.52	1766.98	276.54
MMT00008874	1540	3806.63	1796.14	2013.01	-216.868
L1cam	1541	3806.38	1983.84	1825.07	158.77
Dvl3	1542	3806.22	2164.48	1644.27	520.214
NegCont_524	1543	3805.22	1987.68	1820.07	167.606
Fbxl18	1544	3805.18	1920.79	1886.92	33.87
MMT00002769	1545	3804.94	1975.15	1832.31	142.838
Mapkapk2	1546	3803.88	1992.52	1813.88	178.645
Ltap	1547	3803.86	2195.15	1611.23	583.917
Gm1353	1548	3802.87	1686.23	2119.16	-432.93
BC050196	1549	3802.74	2138.95	1666.31	472.644
Mt3	1550	3802.63	1871.01	1934.15	-63.1452
NegCont_15	1551	3802.59	1808.56	1996.55	-187.981
Ifi30	1552	3802.54	2263.65	1541.41	722.236
Syt2	1553	3801.18	1948.09	1855.61	92.4741
MMT00055513	1554	3800.89	1996.84	1806.57	190.268
Boat	1555	3800.87	1979.73	1823.66	156.068
MMT00028001	1556	3800.12	1701.2	2101.44	-400.236
XM_358154	1557	3799.79	1920.54	1881.77	38.7735
mCT15790	1558	3799.52	1774.06	2027.98	-253.92
Il20ra	1559	3798.75	2079.28	1721.99	357.291
AI789011	1560	3797.69	2144.71	1655.49	489.219
MMT00058183	1561	3797.35	2127.96	1671.91	456.054
Ubxd4	1562	3796.96	1986.43	1813.05	173.384
MMT00044097	1563	3795.91	1953.98	1844.46	109.521
Ak7	1564	3794.02	1948.48	1848.06	100.426
NegCont_665	1565	3793.98	1966.99	1829.51	137.487
Tram2	1566	3792.61	1938.35	1856.78	81.5752
Nxph4	1567	3791.83	2040.02	1754.32	285.699
Kcnh7	1568	3791.62	2064.23	1729.91	334.321
D3Ertd162e	1569	3789.42	2049.57	1742.37	307.202
Cnfn	1570	3788.65	2138.69	1652.48	486.204
MMT00075711	1571	3788.49	2030.65	1760.36	270.296
Kif1a	1572	3786.16	2072.93	1715.76	357.165
ENSMUST00000054553	1573	3786.03	2106.33	1682.22	424.116
Zfp92	1574	3785.83	2180.18	1608.17	572.016
Tbc1d24	1575	3785.02	2143.63	1643.91	499.718
Kcnc2	1576	3783.96	1896.1	1890.38	5.72503
MMT00008702	1577	3783.77	2181.43	1604.86	576.572
NegCont_10	1578	3783.31	2135.38	1650.45	484.931
BE690508	1579	3782.07	1910.06	1874.54	35.5188
NegCont_776	1580	3781.76	2164.31	1619.98	544.331
Gm534	1581	3781.04	2090.36	1693.2	397.164
MMT00034711	1582	3780.95	2198.18	1585.29	612.89
LOC332860	1583	3779.62	1890.5	1891.64	-1.1418
Gm5	1584	3779.5	2229.92	1552.1	677.82
XM_357114	1585	3777.53	1921.36	1858.7	62.6604
LOC545677	1586	3776.91	1776.72	2002.71	-225.988
Tcap	1587	3775.97	1811.05	1967.44	-156.392
LOC242517	1588	3775.86	1984.17	1794.21	189.963
Fut1	1589	3775.47	1812.91	1965.08	-152.172
MMT00075867	1590	3775.42	1981.44	1796.49	184.953
Sirt3	1591	3775.33	2146.45	1631.4	515.046
MMT00078631	1592	3772.65	1900.28	1874.89	25.386
Ccl22	1593	3772.2	2015.18	1759.53	255.649
Dmrta1	1594	3772.16	1952.16	1822.52	129.636
Defb3	1595	3771.55	2121.69	1652.38	469.308
Elk4	1596	3771.49	2012.21	1761.8	250.41
NegCont_933	1597	3769.48	2113.66	1658.34	455.315
MMT00028823	1598	3769.17	2088.45	1683.24	405.206
Myom2	1599	3768.92	2097.85	1673.59	424.259
XM_357024	1600	3767.74	2082.33	1687.92	394.41
Zp3r	1601	3767.54	1737.26	2032.81	-295.552
C79259	1602	3765.5	1804.16	1963.86	-159.7
Gm192	1603	3763.88	1878.29	1888.11	-9.82
MMT00001598	1604	3763.64	1967.37	1798.79	168.583
Adamtsl5	1605	3763.46	1896.98	1869	27.9777
MMT00049278	1606	3763.39	1989.04	1776.87	212.167
AV356131	1607	3761.81	2039.69	1724.64	315.046
Npas4	1608	3761.34	1830.05	1933.81	-103.764
Csnd	1609	3761.09	1763.68	1999.94	-236.258
NegCont_536	1610	3759.86	2244.03	1518.35	725.683
MMT00052501	1611	3759.82	2155.49	1606.85	548.637
Olfr1257	1612	3758.88	1951.77	1809.63	142.135
NegCont_649	1613	3758.51	2202.21	1558.83	643.379
NegCont_377	1614	3757.78	1874.69	1885.61	-10.9161
MMT00058255	1615	3757.01	2106.91	1652.62	454.297
MMT00052888	1616	3756.75	2133.62	1625.65	507.969
MMT00022447	1617	3756.19	1831.61	1927.1	-95.4925
Rtn4rl2	1618	3756	2140.23	1618.29	521.936
Dner	1619	3755.4	1944.54	1813.39	131.15
Gm1463	1620	3755.36	1802.06	1955.82	-153.751
A830083F22	1621	3752.44	2096.31	1658.65	437.668
MMT00078343	1622	3752.29	1893.76	1861.05	32.7148
NegCont_783	1623	3751.56	2155.23	1598.85	556.381
Otub2	1624	3750.81	1922.04	1831.29	90.7426
Epha8	1625	3750.71	1964.54	1788.69	175.848
MMT00063452	1626	3749.96	1864.69	1887.79	-23.0969
MMT00010717	1627	3749.92	2056.17	1696.27	359.896
mCT152509	1628	3748.34	2097.22	1653.65	443.572
MMS010238224	1629	3747.94	1906.21	1844.25	61.9587
Ssh1	1630	3747.47	1830.47	1919.52	-89.0578
LOC435321	1631	3746.23	1820.75	1928	-107.247
Dgkk	1632	3744.24	2065.38	1681.39	383.992
MMT00068924	1633	3744.08	1901.32	1845.28	56.0394
Rnps1	1634	3744.02	2096.02	1650.53	445.486
Gm650	1635	3743.2	2053.36	1692.36	361.003
B930071L05	1636	3742.89	1939.7	1805.71	133.987
MMT00001689	1637	3741.46	2054.51	1689.47	365.035
Gm757	1638	3741.24	1717.3	2026.47	-309.17
MMT00024502	1639	3741.06	2014.14	1729.44	284.7
V1rc25	1640	3738.45	1875.19	1865.79	9.39847
MMS010005865	1641	3737.08	1800.84	1938.77	-137.931
BC049987	1642	3736.86	1905.82	1833.57	72.2557
Bsnd	1643	3735.84	1979.97	1758.39	221.575
V1rh7	1644	3735.56	1985.36	1752.72	232.642
Htr6	1645	3734.81	2005.78	1731.55	274.233
Mylk2	1646	3734.71	1801.2	1936.03	-134.834
MMT00012655	1647	3733.65	2063.71	1672.46	391.255
Gpr17	1648	3733.42	2133.12	1602.83	530.288
mCT58375	1649	3732.91	1883.76	1851.67	32.0894
Adamtsl4	1650	3732.9	2181.67	1553.75	627.918
Ascl1	1651	3732.08	1989.79	1744.81	244.984
LOC263305	1652	3730.69	2133.03	1600.18	532.848
MMT00000804	1653	3729.22	1997.86	1733.89	263.967
Utf1	1654	3729.2	2080.84	1650.88	429.955
MMT00074702	1655	3727.16	1878.2	1851.48	26.7215
Acsm2	1656	3727.11	1993.74	1735.89	257.852
Cmklr1	1657	3727.06	1759.4	1970.18	-210.786
NegCont_502	1658	3725.1	2101.08	1626.54	474.543
Gm1661	1659	3723.96	2007.58	1718.9	288.689
Parp11	1660	3722.72	1843.69	1881.54	-37.8508
LOC241097	1661	3721.95	1825.47	1899	-73.5285
MMT00060424	1662	3721.79	2056.01	1668.3	387.703
Tssk5	1663	3721.24	1782.83	1940.94	-158.108
Cacng8	1664	3720.98	1894.36	1829.15	65.2099
MMT00033363	1665	3720.58	2197.89	1525.21	672.682
Dlx6os1	1666	3719.41	1869.17	1852.75	16.4174
MMT00014839	1667	3719.07	1932.87	1788.72	144.148
NegCont_454	1668	3718.95	1874.83	1846.64	28.193
Camk2b	1669	3718.83	1547.83	2173.52	-625.696
LOC545836	1670	3718.67	1942.05	1779.14	162.911
Sp2	1671	3718.62	2031.41	1689.73	341.687
MMT00074463	1672	3718.5	1952.46	1768.56	183.899
AI413759	1673	3715.04	2030.77	1686.79	343.983
MMT00017110	1674	3714.11	2042.87	1673.76	369.114
MMT00046711	1675	3713.7	1883.69	1832.53	51.1622
MMT00008461	1676	3712.8	2179.2	1536.12	643.083
Olfr555	1677	3711.78	1938.47	1775.84	162.628
Ubl7	1678	3711.06	1996.49	1717.09	279.398
MMT00001285	1679	3711.03	1873.83	1839.72	34.1056
MMT00082520	1680	3710.94	1631.78	2081.68	-449.898
MMT00077272	1681	3710.84	1781.04	1932.32	-151.281
Armc2	1682	3709.9	2027.44	1684.98	342.452
Tgfbr3	1683	3709.45	1946.2	1765.77	180.433
LOC239690	1684	3709.15	2096.13	1615.53	480.601
Olfr703	1685	3708.31	1949.29	1761.55	187.736
Fbxw14	1686	3707.51	1880.49	1829.54	50.9445
NegCont_325	1687	3706.72	1988.55	1720.69	267.863
NegCont_957	1688	3706.63	1783.4	1925.76	-142.361
Lrp10	1689	3706.52	2043.63	1665.42	378.21
Ifna2	1690	3706.46	2018.19	1690.79	327.404
NegCont_231	1691	3706.02	2132.04	1576.5	555.539
NegCont_617	1692	3705.68	1892.97	1815.23	77.7407
NegCont_476	1693	3705.35	2139.49	1568.39	571.1
MMT00042626	1694	3704.48	1901.53	1805.47	96.0507
MMT00079939	1695	3704.27	135.392	3571.4	-3436.01
Pdlim7	1696	3704	474.108	3232.41	-2758.3
Olfr1097	1697	3703.21	1660.64	2045.09	-384.448
Cml3	1698	3702.16	1730.03	1974.66	-244.632
C76411	1699	3701.63	1637.16	2066.99	-429.837
Mark4	1700	3701.55	2046.82	1657.25	389.564
AI182371	1701	3701.53	1745.14	1958.91	-213.775
NegCont_28	1702	3700.41	1961.13	1741.79	219.339
NegCont_239	1703	3699.28	2086.06	1615.75	470.31
LOC434822	1704	3697.74	2145.14	1555.13	590.01
Asb16	1705	3696.18	1874.18	1824.52	49.6531
MMT00008816	1706	3694.86	1893.64	1803.74	89.8967
NegCont_152	1707	3693.74	2078.86	1617.4	461.466
Coro2a	1708	3688.42	2025.6	1665.34	360.252
Olfr299	1709	3688.42	1950.11	1740.83	209.276
MMT00009800	1710	3688.08	2093.75	1596.85	496.902
NegCont_680	1711	3687.31	1959.03	1730.8	228.237
NegCont_324	1712	3687	2079.21	1610.31	468.901
R_26136746_1	1713	3686.95	1932.98	1756.49	176.489
Maml3	1714	3686.41	1699.76	1989.17	-289.409
MMT00068323	1715	3686.39	1955.64	1733.28	222.36
Clec9a	1716	3685.7	1846.68	1841.55	5.12645
Josd2	1717	3684.5	2036.72	1650.31	386.409
AW011738	1718	3684.01	1925.47	1761.06	164.407
Bahcc1	1719	3683.51	1767.22	1918.81	-151.586
Ifnk	1720	3683.15	1815.68	1869.99	-54.3135
Hemt1	1721	3681.05	1982.99	1700.58	282.406
MMT00045835	1722	3680.07	2052.95	1629.65	423.302
Olfr623	1723	3679.97	2007.8	1674.69	333.103
MMT00064342	1724	3679.7	2112.81	1569.41	543.4
mCT50673	1725	3679.41	1859.06	1822.88	36.1787
D10Ertd126e	1726	3679.21	1862.38	1819.36	43.0222
Spp2	1727	3679.05	2066.03	1615.54	450.496
AI848258	1728	3678.26	1928.45	1752.33	176.11
MMT00025235	1729	3677.3	1596.28	2083.54	-487.262
Krtcap2	1730	3676.85	1882.84	1796.53	86.3168
LOC433182	1731	3675.91	2072.2	1606.23	465.974
AK046776	1732	3675.67	2056.06	1622.13	433.933
MMT00063086	1733	3674.8	2097.4	1579.93	517.47
Pxt1	1734	3674.76	1948.21	1729.07	219.133
Ly6f	1735	3673.68	2130.62	1545.59	585.033
Tmem10	1736	3672.56	2047.06	1628.02	419.04
MMT00029133	1737	3672.38	1702.37	1972.52	-270.148
Casz1	1738	3672.24	1835.53	1839.24	-3.70562
Nr3c2	1739	3669.71	1950.94	1721.29	229.642
Rnd1	1740	3668.83	1973.01	1698.35	274.663
NegCont_217	1741	3668.82	2090.09	1581.25	508.841
MMT00012640	1742	3667.94	2029.93	1640.53	389.403
Zfyve9	1743	3667.61	1952.17	1717.96	234.214
Kcnc1	1744	3666.92	1773.2	1896.24	-123.044
NegCont_487	1745	3666.03	1874.27	1794.28	79.9868
Dnajc3	1746	3665.5	1916.73	1751.29	165.439
Nt5c1a	1747	3664.07	1924.78	1741.81	182.962
MMT00045683	1748	3663.65	1700.51	1965.65	-265.139
Gal3st2	1749	3663.36	1574.24	2091.64	-517.394
Gm378	1750	3662.87	1556.45	2108.95	-552.499
Lhx8	1751	3662.76	2019.36	1645.91	373.45
MMT00013741	1752	3661.15	2085.37	1578.3	507.067
Rab3d	1753	3659.97	1864.13	1798.37	65.7584
NegCont_516	1754	3659.96	1770.25	1892.23	-121.981
LOC545404	1755	3659.85	1874.33	1788.04	86.2943
MMT00025361	1756	3659.61	1995.96	1666.18	329.778
Hsd11b2	1757	3658.91	1866.06	1795.37	70.6821
Irgq	1758	3658.77	1823.14	1838.15	-15.0015
MMT00051734	1759	3658.22	10.1773	3650.56	-3640.39
mCT133868	1760	3656.4	1971.96	1686.96	285
Jarid2	1761	3655.44	1918.97	1738.99	179.975
Mg29	1762	3655.4	2029.53	1628.39	401.143
Gbx1	1763	3655.02	1800.83	1856.72	-55.8881
Tdrd6	1764	3654.72	1958.34	1698.9	259.442
MMT00050724	1765	3654.65	1553.2	2103.97	-550.765
mCT154267	1766	3654.59	1848.5	1808.61	39.8896
Cep152	1767	3654.31	1975.29	1681.54	293.744
NegCont_192	1768	3653.24	1823.02	1832.74	-9.71547
Fshr	1769	3653.09	1644.45	2011.17	-366.716
MMT00040750	1770	3652.15	1834.8	1819.87	14.9258
Olfr460	1771	3651.03	1627.61	2025.95	-398.339
NegCont_101	1772	3649.55	1910.41	1741.65	168.76
Klra5	1773	3649.17	1897.38	1754.31	143.061
Olfr1134	1774	3649.13	2011.4	1640.25	371.146
Cyp8b1	1775	3649.03	1933.1	1718.45	214.648
Bat2	1776	3648.67	2144.04	1507.16	636.878
NegCont_580	1777	3647.72	2125.45	1524.79	600.658
LOC384220	1778	3646.24	2037.67	1611.1	426.571
MMT00003087	1779	3644.83	2000.58	1646.77	353.809
NegCont_931	1780	3644.27	2008.77	1638.02	370.745
Sgk3	1781	3643.66	1613.49	2032.69	-419.208
NegCont_24	1782	3643.3	1770.53	1875.29	-104.75
MMS010082122	1783	3642.95	1917.09	1728.38	188.714
LOC212753	1784	3642.62	1662.19	1982.95	-320.766
Spag4l	1785	3642.29	1789.03	1855.78	-66.7588
Prss33	1786	3641.68	1857.12	1787.08	70.0346
MMT00078131	1787	3640.09	1817.46	1825.15	-7.68071
MMT00000775	1788	3638.69	2043.25	1597.97	445.278
Lrrc45	1789	3638.58	2007.17	1633.93	373.239
MMT00042947	1790	3638.24	1918.31	1722.45	195.864
MMS010038379	1791	3637.79	1549.96	2090.35	-540.394
Hs6st3	1792	3636.57	1815.9	1823.2	-7.29808
Sp1	1793	3636.11	1872.81	1765.83	106.984
Lalba	1794	3635.82	1994.32	1644.02	350.295
MMT00056373	1795	3635.28	1932.68	1705.13	227.545
Olfr878	1796	3634.8	1901	1736.32	164.675
LOC330776	1797	3634.37	1970.36	1666.53	303.826
Grm2	1798	3634.34	1954.23	1682.63	271.607
MMT00042539	1799	3634.16	2090.02	1546.67	543.35
MMT00043247	1800	3632.77	1849.41	1785.89	63.5211
NegCont_336	1801	3632.16	1929.55	1705.13	224.417
NegCont_865	1802	3631.97	2058.34	1576.16	482.175
MMT00067206	1803	3631.5	1811.62	1822.41	-10.7884
MMT00019829	1804	3630.61	1878.16	1754.97	123.181
MMT00082443	1805	3630.42	1671.92	1961.02	-289.1
mCT186275	1806	3628.85	1601.6	2029.78	-428.179
Cib3	1807	3627.52	1894.19	1735.85	158.337
NegCont_307	1808	3626.76	2050.33	1578.95	471.374
NegCont_763	1809	3626.73	1949.64	1679.61	270.028
NegCont_411	1810	3626.65	2069.29	1559.88	509.408
Olfr155	1811	3626.53	1879.43	1749.62	129.805
Asgr2	1812	3626.29	1871.37	1757.44	113.924
MMT00070169	1813	3626.28	2026.6	1602.21	424.385
Tob2	1814	3625.77	1684.47	1943.82	-259.344
MMT00018083	1815	3625.76	1966.26	1662.03	304.228
Pdha2	1816	3625.45	2024.99	1602.98	422.015
Gm1362	1817	3625.13	2032.34	1595.31	437.025
NegCont_72	1818	3624.38	2005.61	1621.3	384.31
MMT00038342	1819	3623.7	1772.59	1853.64	-81.0543
LOC432451	1820	3623.41	1897.15	1728.77	168.38
MMT00078323	1821	3623.02	1471.08	2154.47	-683.39
MMS010089306	1822	3622.27	1980.1	1644.69	335.412
Aym1	1823	3621.88	1901.4	1723	178.392
Olfr480	1824	3620.65	1862.97	1760.2	102.767
Olfr1393	1825	3620.48	1764.97	1858.03	-93.0655
MMT00079566	1826	3620.26	1817.27	1805.52	11.7455
AV154362	1827	3620.25	1678.96	1943.81	-264.845
MMT00029778	1828	3619.77	1797.85	1824.44	-26.5922
MMT00027961	1829	3618.53	1848.74	1772.31	76.4295
Defb35	1830	3618.38	1865.25	1755.65	109.596
MMT00082691	1831	3615.26	1777.5	1840.29	-62.7951
Gm700	1832	3615.1	1761.46	1856.17	-94.7098
Klf14	1833	3614.14	1541.44	2075.22	-533.778
MMT00049631	1834	3613.89	1865.42	1750.99	114.429
Crygs	1835	3612.78	1822.71	1792.59	30.1253
MMS010044369	1836	3612.76	2057.14	1558.14	499.002
MMT00057334	1837	3609.77	1936	1676.29	259.712
NegCont_527	1838	3609.31	1897.97	1713.86	184.107
LOC435970	1839	3608.33	1864.78	1746.07	118.703
BE990709	1840	3607.98	1988.56	1621.94	366.622
MMT00048812	1841	3607.21	1967.56	1642.17	325.396
Mef2c	1842	3606.95	2007.54	1601.93	405.615
MMS010123628	1843	3606.74	1911.07	1698.19	212.885
Safb2	1844	3606.52	1903.22	1705.82	197.409
MMT00074102	1845	3606.52	1563.99	2045.05	-481.064
Nsun3	1846	3605.9	1829.57	1778.85	50.7271
MMT00059430	1847	3605.53	2009.94	1598.11	411.832
MMT00056306	1848	3604.42	1726.58	1880.36	-153.771
V1rf5	1849	3603.78	1736.51	1869.78	-133.27
Frmd4a	1850	3603.18	1437.75	2167.96	-730.212
Tbr1	1851	3602.72	1876.32	1728.92	147.393
Gpbar1	1852	3600.46	1741.36	1861.63	-120.268
Hoxb3	1853	3600.38	1938.83	1664.07	274.76
BC048599	1854	3600.25	1745.37	1857.4	-112.037
Ipo9	1855	3599.99	1530.79	2071.72	-540.935
Hcrtr2	1856	3599.68	1886.99	1715.21	171.786
XM_357969	1857	3597.22	1567.62	2032.12	-464.5
LOC279067	1858	3597.2	1810.41	1789.31	21.106
Trpm3	1859	3596.23	1752.78	1845.96	-93.1803
V1ri8	1860	3596.19	1927	1671.71	255.298
Pecr	1861	3595.6	1814.22	1783.9	30.3194
Dcst2	1862	3594.84	1690.87	1906.5	-215.626
CL301970	1863	3594.74	1806.45	1790.81	15.6434
Nfatc2	1864	3594.54	1861.13	1735.93	125.2
MMT00048897	1865	3591.75	1737.06	1857.21	-120.147
MMT00067914	1866	3591.67	1971.31	1622.88	348.427
Plxdc2	1867	3591.28	1903.97	1689.82	214.153
C86415	1868	3591.08	1857.43	1736.17	121.258
Zbp1	1869	3590.54	1804.59	1788.48	16.1137
Olfr1348	1870	3590.48	1878.75	1714.25	164.495
MMT00020457	1871	3590.33	1676.61	1916.24	-239.636
Olfr1271	1872	3590.3	1765.95	1826.87	-60.9236
AV088346	1873	3590.08	2002.53	1590.08	412.453
MMT00052310	1874	3590	1816.12	1776.4	39.727
Gga1	1875	3587.52	1613.29	1976.75	-363.45
XM_359238	1876	3586.21	1895.65	1693.08	202.572
Treml1	1877	3584.58	2081.61	1505.49	576.12
MMT00036027	1878	3583.41	1846.08	1739.85	106.239
MMT00020486	1879	3582.8	1776.39	1808.94	-32.5491
LOC546781	1880	3581.91	2010.54	1573.89	436.65
Myo5b	1881	3581.66	1847.43	1736.76	110.669
NegCont_620	1882	3579.94	1785.95	1796.51	-10.5639
Eif2b3	1883	3578.74	1752.68	1828.58	-75.8935
LOC233466	1884	3578.71	1769.93	1811.31	-41.3771
mCT160385	1885	3578.12	1724.28	1856.37	-132.084
NegCont_593	1886	3577.18	1651.52	1928.18	-276.666
Adamts12	1887	3576.1	1903.83	1674.79	229.045
Upk2	1888	3575.85	1773.06	1805.32	-32.2641
Syt6	1889	3575.73	1975.6	1602.65	372.955
MMT00043253	1890	3575.3	1659.85	1917.97	-258.115
MMT00077118	1891	3572.33	1903.83	1671.03	232.797
Optn	1892	3571.64	1973.84	1600.33	373.505
Mphosph9	1893	3570.85	1827.89	1745.49	82.3981
Lims2	1894	3569.35	2029.18	1542.69	486.496
MMT00038787	1895	3569.33	1908.35	1663.51	244.839
Kcnt2	1896	3568.4	1855.04	1715.88	139.159
AA517651	1897	3567.18	1909.73	1659.97	249.762
Dyrk1b	1898	3565.91	1991.56	1576.87	414.685
NegCont_440	1899	3565.7	2031.21	1537.01	494.195
XM_142330	1900	3565.4	1773.32	1794.6	-21.2776
Agc1	1901	3564.55	1808.89	1758.18	50.7012
Gm722	1902	3562.77	1878.58	1686.72	191.857
Gtrgeo22	1903	3561.73	2030.8	1533.45	497.35
MMT00065379	1904	3561.31	1764.77	1799.06	-34.2836
Gm646	1905	3560.65	1789.3	1773.87	15.429
AK031323	1906	3560.36	1765.24	1797.64	-32.4017
Tpbpb	1907	3560.35	1739.1	1823.77	-84.6688
Olfr1349	1908	3560.01	1829.77	1732.76	97.0192
MMT00059950	1909	3558.87	1555.49	2005.91	-450.422
LOC382109	1910	3558.79	2004.04	1557.28	446.761
Lrp1b	1911	3558.28	1881.61	1679.19	202.417
NegCont_354	1912	3557.47	1968.26	1591.74	376.523
Crb3	1913	3557.26	1876.54	1683.24	193.308
XM_358965	1914	3557.18	1963.92	1595.78	368.144
LOC384497	1915	3556.84	1991.33	1568.03	423.298
Smad6	1916	3556.45	2042.7	1516.27	526.426
MMT00042895	1917	3555.66	1749.79	1808.39	-58.6023
D2hgdh	1918	3555.43	1716.55	1841.4	-124.85
Exosc3	1919	3554.95	1922.28	1635.19	287.099
MMT00010091	1920	3554.62	1403.99	2153.15	-749.163
Crisp1	1921	3554.17	1764.02	1792.67	-28.6542
Alox12b	1922	3552.59	1893.68	1661.44	232.238
mCT164840	1923	3551.83	1915.21	1639.14	276.068
A630049P17	1924	3551.04	1752.18	1801.39	-49.211
Ldoc1	1925	3550.71	1637.08	1916.15	-279.069
Olfr1125	1926	3550.45	1773.04	1779.93	-6.8885
MMT00054575	1927	3550.36	1592.12	1960.76	-368.634
Gm1876	1928	3550.18	1819.57	1733.14	86.434
Cryaa	1929	3549.92	1937.96	1614.48	323.48
NegCont_26	1930	3548.06	1946.45	1604.13	342.324
D5Ertd560e	1931	3547.71	1742.89	1807.35	-64.4643
MMT00063006	1932	3546.81	1715.14	1834.19	-119.058
NegCont_248	1933	3545.6	1662.73	1885.4	-222.67
Rbpsuhl	1934	3545.35	1823.83	1724.04	99.7923
XM_355053	1935	3545.26	2001.17	1546.61	454.565
Gm784	1936	3544.6	1921.47	1625.65	295.814
Kcnq1	1937	3544.03	1962.17	1584.39	377.776
Pde6h	1938	3543.98	1768.48	1778.02	-9.53362
mCT154988	1939	3543.34	2010.81	1535.05	475.766
Stx1b2	1940	3543.25	1851.13	1694.65	156.484
Lmx1b	1941	3542.71	1905.35	1639.89	265.456
Olfr27	1942	3541.38	1932.63	1611.28	321.354
Olfr1360	1943	3539.65	1485.02	2057.15	-572.126
MMT00059139	1944	3539.33	1762.11	1779.75	-17.6435
Ifnz	1945	3537.93	142.882	3397.57	-3254.69
AU015581	1946	3535.11	1614.96	1922.67	-307.712
Tspan31	1947	3534.94	1912.28	1625.18	287.102
AI507495	1948	3533.63	1843.68	1692.47	151.218
LOC232974	1949	3531.99	1552.09	1982.43	-430.342
Gabpb2	1950	3531.91	1717.3	1817.13	-99.8357
Ccdc88	1951	3531.88	1772.55	1761.85	10.6927
Gm1833	1952	3531.38	1851.58	1682.32	169.257
LOC225475	1953	3530.5	1623.15	1909.87	-286.716
Rabif	1954	3530.42	1778.64	1754.31	24.327
MMT00056208	1955	3530.05	1652.49	1880.08	-227.582
F11	1956	3529.95	1606.69	1925.78	-319.095
Cma1	1957	3529.46	1765.29	1766.69	-1.40588
MMT00007546	1958	3528.7	1623.68	1907.55	-283.87
Disp2	1959	3528.65	1889.67	1641.5	248.17
Mfsd3	1960	3527.09	1810.39	1719.22	91.163
Acat3	1961	3526.8	1931.65	1597.67	333.983
XM_356305	1962	3525.98	1813.29	1715.21	98.0786
Cd5l	1963	3525.41	1681.21	1846.73	-165.521
Lrrc22	1964	3525.13	1863.31	1664.34	198.971
Olfr51	1965	3524.2	1767.02	1759.7	7.32756
V1rg7	1966	3524.15	1519.35	2007.32	-487.964
Gcet2	1967	3523.92	1851.65	1674.8	176.852
mCT185948	1968	3523.02	1802.56	1722.99	79.5703
Apom	1969	3522.34	1986.7	1538.16	448.542
Fhl3	1970	3522.33	1866.23	1658.62	207.612
MMT00003218	1971	3521.45	1686.67	1837.3	-150.634
Olfr1261	1972	3520.78	1714.89	1808.41	-93.5258
Gpr18	1973	3520.33	1942.9	1579.96	362.939
MMT00062156	1974	3520.09	1882.17	1640.45	241.723
BE993129	1975	3518.31	1832.81	1688.02	144.799
LOC382720	1976	3517.96	1920.44	1600.04	320.399
Olfr1271	1977	3516.21	1719.39	1799.34	-79.9534
MMT00008498	1978	3514.66	1844.82	1672.36	172.458
C9	1979	3513	1929.58	1585.95	343.632
Kcnj1	1980	3512.09	1744.48	1770.13	-25.6489
Mapk8ip3	1981	3510.66	1791.55	1721.63	69.92
Inhbc	1982	3510.47	1787.85	1725.14	62.7168
Mxi1	1983	3509.92	1427.65	2084.79	-657.143
AU022479	1984	3509.34	1571.37	1940.49	-369.114
Pkn1	1985	3509.22	1904.04	1607.7	296.346
BE950716	1986	3508.82	154.049	3357.29	-3203.25
Rn4.5s	1987	3507.44	1806.72	1703.23	103.49
Dcxr	1988	3506	159.676	3348.84	-3189.17
MMT00056747	1989	3505.46	1715.55	1792.44	-76.8865
AF366264	1990	3505.4	1631.52	1876.4	-244.883
D3Ertd270e	1991	3504.54	1873.05	1634.02	239.031
Olfr204	1992	3504.42	1567.59	1939.36	-371.769
Sgpp2	1993	3503.81	1653.36	1852.98	-199.62
NegCont_904	1994	3503.58	1612.1	1894	-281.9
Centg1	1995	3503.38	1651.23	1854.68	-203.448
Nrgn	1996	3502.83	1839.34	1666.02	173.322
BB069650	1997	3501.95	1864.35	1640.12	224.226
Olfr646	1998	3501.9	1587.95	1916.47	-328.523
[truncated: 10,009 more rows]

## Sheet: IMC_Genes_En.Mods_Top25%ile
Intramodular connectivity for genes in the modules enriched in lean islet expression data
Gene Symbol	Ranking for kTotal	kTotal values with Rank<3002 (Top 25percentile)	kWithin	kOut	kDiff
MMT00080121	1	4712.86	2694.48	2020.9	673.583
LOC434008	2	4694.27	2679.93	2016.87	663.06
A530046M15	3	4678.29	2563.68	2117.13	446.549
Plb1	4	4671.61	2673.16	2000.98	672.182
NegCont_744	5	4637.84	2707.52	1932.85	774.674
Ttyh1	6	4625.17	2689.72	1937.97	751.752
Atp5j	7	4620.58	2698.34	1924.76	773.577
LOC383631	8	4615.22	2628.9	1988.85	640.046
BM948371	9	4615.17	2684.8	1932.89	751.916
NegCont_507	10	4612.4	2691.41	1923.51	767.902
MMT00080742	11	4611.54	2679.38	1934.68	744.697
Kng2	12	4606.45	2712.79	1896.19	816.6
MMT00018434	13	4601.58	2677.25	1926.85	750.4
Ppp1r12b	14	4599.31	2601.09	2000.74	600.354
Gm1305	15	4596.46	2658.95	1940.03	718.921
MMT00001827	16	4596.27	2616.16	1982.64	633.516
LOC280487	17	4596.19	2715.92	1882.79	833.124
MMT00047940	18	4595.78	2588.04	2010.27	577.775
Egln3	19	4595.68	2657.47	1940.74	716.732
Nrxn3	20	4595.05	2629.34	1968.23	661.106
MMT00053199	21	4594.9	2687.54	1909.88	777.654
Jam2	22	4591.39	2645.71	1948.2	697.506
NegCont_789	23	4591.34	2671.96	1921.9	750.062
V1rc24	24	4590.74	2671.32	1921.95	749.368
mCT49325	25	4589.94	2688.15	1904.31	783.844
Dync1i1	26	4588.9	2546.63	2044.79	501.838
MMT00070856	27	4586.93	2639.94	1949.51	690.436
MMT00047747	28	4585.5	2630.23	1957.79	672.439
Gm1546	29	4584.28	2671.47	1915.33	756.148
mCT60580	30	4584.12	2687.76	1898.87	788.888
NegCont_179	31	4582.34	2654.65	1930.22	724.43
Krtcap1	32	4581.34	2639.19	1944.67	694.511
Olfr513	33	4581.04	2657.04	1926.52	730.524
Sqstm1	34	4580.3	2625.2	1957.63	667.573
Fgf14	35	4579.95	2516.67	2065.81	450.858
MMT00049042	36	4577.92	2697.66	1882.78	814.883
ENSMUST00000050642	37	4577.67	2571.83	2008.36	563.473
Gm429	38	4577.07	2709.98	1869.61	840.37
Gm315	39	4576.89	2681.39	1898.03	783.357
Il17b	40	4576.39	2701.73	1877.18	824.548
Galr1	41	4573.36	2656.79	1919.09	737.703
Nfatc2ip	42	4571.99	2687.98	1886.52	801.46
XM_145941	43	4571.72	2609.43	1964.81	644.624
MMT00049759	44	4570.67	2660.35	1912.85	747.495
Opcml	45	4570.48	2690.21	1882.8	807.417
Gm1805	46	4570.25	2701.3	1871.47	829.833
MMT00017257	47	4569.17	2686.46	1885.24	801.22
Angptl3	48	4568.95	2671.44	1900.03	771.408
A3galt2	49	4567.53	2686.2	1883.85	802.351
Tas1r1	50	4565.66	2687.66	1880.52	807.139
mCT54651	51	4565.15	2574.24	1993.43	580.803
MMS010202645	52	4564.14	2692.46	1874.19	818.267
MMT00024276	53	4563.7	2542.69	2023.54	519.148
MMS010009221	54	4561.38	2491.99	2071.91	420.073
LOC216024	55	4560.64	2647.55	1915.62	731.933
MMT00062093	56	4560.63	2627.33	1935.83	691.494
MMT00060085	57	4560.31	2634.1	1928.73	705.362
MMT00019431	58	4559.33	2640.78	1921.08	719.697
MMT00068668	59	4554.4	2688.6	1868.32	820.275
MMT00074084	60	4553.38	2683.41	1872.49	810.921
Alpk3	61	4551.37	2609.86	1944.03	665.837
C80571	62	4551.12	2641.29	1912.36	728.932
MMT00033241	63	4551.01	2530.33	2023.21	507.119
Smyd3	64	4550.88	2636.44	1916.96	719.475
Olfr1166	65	4550.5	2629.75	1923.27	706.481
Mamdc1	66	4550.24	2645.54	1907.22	738.328
NegCont_353	67	4549.92	2668.86	1883.59	785.272
NegCont_541	68	4549.12	2662.2	1889.44	772.761
NegCont_517	69	4548.23	2677.59	1873.16	804.434
Gcap11	70	4546.73	2692.7	1856.56	836.142
mCT167226	71	4545.82	2672.2	1876.14	796.063
Gm675	72	4545.28	2683.8	1864	819.803
BE952481	73	4544.91	2591.31	1956.12	635.194
Tsga10	74	4544.62	2663.49	1883.66	779.832
MMS010170518	75	4543.73	2670.17	1876.08	794.085
mCT180617	76	4542.37	2696.82	1848.06	848.76
Slc36a1	77	4539.46	2652.63	1889.35	763.286
Olfr545	78	4538.75	2530.46	2010.82	519.639
LOC546967	79	4536.63	2512.52	2026.63	485.896
Zic2	80	4535.88	2664.57	1873.83	790.737
Kalrn	81	4534.05	2556.98	1979.59	577.382
Wdr51b	82	4533.97	2575.51	1960.99	614.522
Gm1596	83	4533.7	2645.66	1890.57	755.092
Syt9	84	4533.16	2596.92	1938.76	658.153
MMT00034534	85	4530.63	2679.93	1853.22	826.705
MMT00079669	86	4529.84	2646.16	1886.2	759.957
Olfr147	87	4529.77	2566.27	1966.02	600.255
MMT00066770	88	4528.41	2441.62	2089.31	352.31
XM_356750	89	4527.92	2524.48	2005.97	518.512
Chtf18	90	4527.18	2681.08	1848.62	832.456
MMT00073038	91	4526.08	2599.83	1928.76	671.07
Olfr267	92	4525.71	2631.08	1897.15	733.931
NegCont_312	93	4525.47	2655.82	1872.17	783.648
MMT00068763	94	4524.17	2650.99	1875.7	775.285
Mmp28	95	4523.46	2636.16	1889.82	746.344
Olfr421	96	4523.29	2618.81	1907	711.809
Ifitm6	97	4519.7	2588.52	1933.71	654.808
LOC433415	98	4519.45	2610.2	1911.77	698.43
Gm1667	99	4519.35	2553.66	1968.21	585.446
LOC546780	100	4518.68	2634.82	1886.38	748.433
Fmod	101	4517.91	2496.24	2024.19	472.047
MMT00001610	102	4517.56	2475.89	2044.19	431.701
NegCont_875	103	4516.34	2456.99	2061.88	395.112
LOC280121	104	4515.63	2679.91	1838.24	841.677
NegCont_592	105	4514.74	2596.08	1921.18	674.909
Lcn11	106	4514.7	2625.64	1891.57	734.071
MMT00021703	107	4514.26	2671.06	1845.72	825.338
AI131754	108	4513.98	2629.21	1887.3	741.908
D130058E03	109	4513.84	2663.66	1852.7	810.96
MMT00055983	110	4513.32	2669.59	1846.25	823.342
Olfr96	111	4512.09	2630.73	1883.88	746.845
Ankrd43	112	4511.17	2649.62	1864.07	785.554
Rai17	113	4511.06	2675.4	1838.18	837.227
MMT00021094	114	4510.96	2649.34	1864.14	785.199
MMT00035309	115	4510.17	2680.32	1832.37	847.949
Mrpl34	116	4508.25	2674.83	1835.95	838.88
Gm1679	117	4507.83	2439.68	2070.67	369.013
Klk5	118	4506.57	2660.8	1848.29	812.51
MMT00018714	119	4506.24	2404.53	2104.23	300.298
Gm1217	120	4505.92	2571.53	1936.92	634.606
NegCont_38	121	4505.42	2630.54	1877.4	753.137
NegCont_105	122	4505.04	2679.28	1828.28	851.005
D16Ium11e	123	4503.63	2657.34	1848.81	808.526
MMT00040510	124	4503.3	2636.24	1869.58	766.653
MMT00047398	125	4503.09	2647.94	1857.67	790.271
MMT00079324	126	4502.94	2678.09	1827.38	850.715
AU022374	127	4502.42	2406.9	2098.05	308.854
NegCont_518	128	4501.88	2674.17	1830.24	843.931
MMT00013736	129	4501.47	2567.59	1936.4	631.189
MMT00019532	130	4500.68	2614.02	1889.18	724.833
Gm855	131	4500.19	2650.45	1852.26	798.189
Slc2a3	132	4499.86	2655.36	1847.02	808.342
MMS010034766	133	4499.4	2480.11	2021.81	458.3
MMT00001830	134	4496.55	2629.55	1869.52	760.038
AY074887	135	4495.3	2551.02	1946.81	604.212
Pth	136	4495	2377.31	2120.21	257.096
Lmod3	137	4494.46	2643.45	1853.53	789.919
MMT00074152	138	4494.45	2601.8	1895.17	706.629
Bnipl	139	4494.45	2675.76	1821.21	854.548
MMT00063721	140	4494.12	2646.24	1850.4	795.848
Senp7	141	4493.63	2661.06	1835.1	825.962
NegCont_491	142	4493.42	2638.57	1857.38	781.187
Eif4e2	143	4492.97	2624.4	1871.09	753.307
NegCont_233	144	4491.69	2624.55	1869.66	754.898
Eif4e2	145	4491.4	2645.89	1848.03	797.866
Spag17	146	4489.54	2680.09	1811.97	868.116
MMT00008271	147	4489.03	2654.44	1837.12	817.32
mCT7049	148	4488.9	2658.02	1833.4	824.622
MMT00012722	149	4488.73	2583.83	1907.42	676.413
Gm1008	150	4488.51	2618.04	1872.99	745.059
XM_358028	151	4488.23	2569.75	1921.01	648.741
NegCont_970	152	4487.13	2675.18	1814.48	860.699
mCT150969	153	4485.82	2627.77	1860.57	767.196
Tbc1d22b	154	4484.94	2671.3	1816.16	855.133
MMT00006692	155	4484.84	2637.35	1850.01	787.345
MMT00046604	156	4484.64	2628.77	1858.38	770.39
Olfr1029	157	4484.3	2627.95	1858.88	769.071
MMS010256992	158	4484.29	2557.36	1929.45	627.905
Olfr697	159	4483.78	2656.76	1829.54	827.22
Fgfr2	160	4483.6	2644.39	1841.73	802.657
Kremen1	161	4483.21	2648.2	1837.52	810.681
NegCont_273	162	4482.67	2641.59	1843.6	797.987
BB061290	163	4482.21	2652.11	1832.62	819.491
D18Abb2e	164	4482.12	2634.09	1850.55	783.535
MMS010115051	165	4481.81	2665.09	1819.24	845.847
Gpr44	166	4481.78	2630.55	1853.75	776.804
Rdh16	167	4481.76	2581.47	1902.81	678.657
NegCont_488	168	4481.54	2554.63	1929.44	625.191
Rab11fip4	169	4480.99	2554.76	1928.75	626.007
Ptprc	170	4480.91	2610.72	1872.71	738.015
C78660	171	4480.81	2599.91	1883.42	716.494
Nup155	172	4479.83	2659.34	1823.01	836.328
AI662270	173	4479.37	2655.79	1826.11	829.677
MMT00039460	174	4478.93	2640.94	1840.51	800.428
MMT00035477	175	4478.72	2655.33	1825.91	829.416
Acsm2	176	4477.79	2581.44	1898.87	682.575
Olfr410	177	4477.7	2366.31	2113.91	252.4
MMT00038118	178	4477.47	2672.51	1807.48	865.029
MMT00020837	179	4477.17	2653.01	1826.68	826.335
Decr1	180	4476.73	2621.87	1857.37	764.499
Mll2	181	4475.96	2563.54	1914.94	648.602
Nalp4d	182	4475.11	2550.37	1927.26	623.108
MMT00015507	183	4474.9	2663.17	1814.26	848.91
MMS010181246	184	4473.85	2636.74	1839.63	797.107
MMT00045532	185	4473.73	2564.74	1911.52	653.222
Olfr1255	186	4472.79	2613.89	1861.42	752.472
NegCont_449	187	4472.51	2659.58	1815.45	844.138
MMT00020466	188	4472.22	2617.46	1857.28	760.177
Fscn2	189	4471.48	2412.79	2061.2	351.589
MMT00060330	190	4471.37	2611.08	1862.81	748.271
MMT00030353	191	4470.98	2466.21	2007.3	458.914
BC042761	192	4468.62	2664.95	1806.2	858.75
A630020A06	193	4467.28	2463.91	2005.89	458.02
Pax2	194	4467.25	2543.78	1925.99	617.784
Notch2	195	4466.14	2582.13	1886.53	695.603
MMT00019857	196	4464.7	2607.15	1860.08	747.068
AI449738	197	4464.57	2645.38	1821.71	823.672
Gm904	198	4464.18	2543.08	1923.62	619.455
LOC217246	199	4463.77	2655.26	1811.03	844.236
Olfr64	200	4463.62	2642.94	1823.21	819.731
NegCont_395	201	4463.43	2559.86	1906.09	653.766
NegCont_750	202	4462.23	2467.53	1997.22	470.316
C77190	203	4461.85	2622.36	1842.02	780.339
C81489	204	4461.09	2641.91	1821.71	820.201
Oprd1	205	4460.95	2568.13	1895.34	672.782
LOC380728	206	4460.82	2644.59	1818.75	825.843
Olfr1496	207	4460.62	2555.42	1907.73	647.689
MMS010209881	208	4460.28	2631.09	1831.71	799.383
Gtl4	209	4459.26	2645.66	1816.13	829.534
NegCont_614	210	4458.19	2649.08	1811.64	837.439
Bbx	211	4458.01	2612.82	1847.71	765.112
Pscd4	212	4457.9	2641.92	1818.51	823.408
Ddx58	213	4457.78	2656.44	1803.86	852.579
Tmem132e	214	4457.72	2643.68	1816.56	827.117
MMT00072515	215	4457.06	2592.69	1866.89	725.806
Smyd2	216	4456.24	2626.84	1831.93	794.908
MMT00006613	217	4455.61	2451.38	2006.75	444.636
AI256354	218	4455.38	2558.76	1899.14	659.625
MMT00070187	219	4454.12	2638.05	1818.59	819.462
Clic3	220	4453.77	2644.3	1811.99	832.307
Pitpnc1	221	4453.29	2646.04	1809.77	836.278
MMT00060687	222	4452.47	2580.76	1874.23	706.535
AU014716	223	4452.27	2590.81	1863.99	726.815
MMT00072250	224	4451.75	2641.27	1813.01	828.258
MMT00048164	225	4451.53	2653.34	1800.71	852.638
Zfp106	226	4451.26	2657.04	1796.74	860.308
AY487415	227	4450.92	2426.22	2027.22	399.001
MMT00048140	228	4450.82	2610.19	1843.15	767.045
MMS010011546	229	4450.75	2579.2	1874.08	705.121
AI132709	230	4450.53	2633.88	1819.17	814.706
AI662168	231	4450.47	2508.54	1944.46	564.075
Fut2	232	4449.34	2614.4	1837.46	776.942
C78760	233	4449.26	2539.19	1912.6	626.592
mCT143299	234	4449.1	2642.47	1809.15	833.316
LOC13909	235	4449.08	2622.12	1829.48	792.647
MMS010206385	236	4448.65	2272.23	2178.94	93.2824
Frmd3	237	4447.42	2521.79	1928.15	593.647
Cntnap1	238	4447.09	2588.26	1861.35	726.91
Gm371	239	4446.55	2661.42	1787.65	873.764
BC052046	240	4445.57	2618.71	1829.38	789.327
Gm1277	241	4444.83	2647.49	1799.86	847.638
P2rx3	242	4444.2	2573.53	1873.2	700.33
Adamts13	243	4443.47	2619.54	1826.46	793.081
MMT00053424	244	4442.39	2534.78	1910.13	624.648
Oplah	245	4442.32	2579.15	1865.69	713.458
MMS010236757	246	4441.58	2443.12	2000.98	442.139
Spn	247	4441.51	2655.05	1788.98	866.067
mCT154367	248	4441.34	2524.27	1919.59	604.676
MMT00013806	249	4440.84	2575.59	1867.77	707.811
mCT166261	250	4440.58	2563.33	1879.78	683.549
MMS010138632	251	4438.87	2635.04	1806.35	828.692
Olfr885	252	4438.66	2529.79	1911.4	618.389
NegCont_412	253	4438.38	2613.97	1826.94	787.031
AW476244	254	4438.37	2646.56	1794.32	852.241
Lrrc49	255	4437.89	2611.53	1828.88	782.646
NegCont_558	256	4437.01	2592.89	1846.65	746.245
MMT00049891	257	4436.55	2534.83	1904.25	630.58
BC010462	258	4436.23	2629.07	1809.68	819.398
MMT00008237	259	4435.25	2528.63	1909.14	619.483
Klk4	260	4434.8	2640.15	1797.16	842.991
NegCont_791	261	4433.95	2640.97	1795.5	845.479
Avp	262	4433.53	2556	1880.06	675.939
Jak1	263	4433.32	2592.01	1843.84	748.166
Dhx34	264	4432.89	2607.52	1827.89	779.631
Tlr9	265	4432.52	2645.63	1789.41	856.214
Zdhhc19	266	4432.29	2646.85	1787.96	858.89
ENSMUST00000059029	267	4432.04	2623.42	1811.14	812.288
Zfp58	268	4431.46	2617.17	1816.81	800.359
AI480653	269	4431.29	2626.55	1807.26	819.286
XM_358065	270	4431.13	2495.61	1938.04	557.565
Abpg	271	4430.3	2578.02	1854.8	723.215
MMT00018252	272	4429.96	2642.09	1790.39	851.706
MMT00063432	273	4429.54	2636.27	1795.78	840.489
MMT00071920	274	4428.76	2532	1899.28	632.717
Gm1527	275	4428.57	2437.05	1994.04	443.004
A130012F09	276	4428.55	2515.55	1915.53	600.02
Gm1949	277	4426.91	2516.4	1913.03	603.362
MMT00064435	278	4425.9	2589.21	1839.22	749.993
Zfp57	279	4425.87	2650.61	1777.78	872.833
Lrrn6d	280	4424.92	2572.34	1855.1	717.237
mCT184056	281	4424.29	2399.37	2027.44	371.928
Pnpla1	282	4423.67	2592.13	1834.06	758.073
E330023G01	283	4423.35	2595.88	1829.99	765.898
MMT00080724	284	4423.2	2353.19	2072.53	280.662
MMT00076153	285	4422.91	2522.96	1902.47	620.493
MMT00059041	286	4421.79	2548.89	1875.41	673.478
MMT00005119	287	4421.72	2548.91	1875.33	673.575
Itgbl1	288	4421.57	2544.45	1879.65	664.797
MMT00032221	289	4420.6	2616.46	1806.66	809.8
Abtb2	290	4420.3	2568.8	1854.03	714.77
Olfr140	291	4419.2	2605.27	1816.46	788.806
AK041365	292	4419.02	2480.6	1940.93	539.671
MMT00069762	293	4417.45	2646.19	1773.78	872.406
LOC385499	294	4417.33	2580.31	1839.54	740.764
MMT00034501	295	4417.02	2392.46	2027.08	365.386
MMT00075762	296	4416.22	2589.36	1829.38	759.987
MMS010118713	297	4416.13	2573.84	1844.81	729.027
Dspg3	298	4415.84	2534.53	1883.83	650.695
MMS010231173	299	4415.21	2630.72	1787.02	843.704
MMS010100057	300	4414.87	2613.73	1803.67	810.059
MMT00000393	301	4414.84	2569.46	1847.9	721.56
Pip5k1c	302	4413.03	2603.2	1812.36	790.837
Ccdc60	303	4413.03	2559.86	1855.7	704.162
NegCont_570	304	4412.92	2544.47	1870.97	673.505
NegCont_240	305	4412.73	2589.51	1825.74	763.763
Olfr329	306	4412.47	2554.43	1860.56	693.862
Mov10l1	307	4412.15	2592.9	1821.77	771.123
NegCont_710	308	4411.65	2567.16	1847.02	720.143
Paqr6	309	4411.48	2563.3	1850.7	712.602
Zfp341	310	4411.21	2518.68	1895.05	623.628
F8	311	4410.89	2586.38	1827.03	759.353
NegCont_317	312	4410.88	2620.32	1793.08	827.239
NegCont_560	313	4408.92	2603.41	1808.03	795.374
NegCont_749	314	4408.75	2506.05	1905.23	600.818
MMT00018187	315	4407.89	2461.21	1949.2	512.009
Gm1110	316	4407.83	2562.91	1847.44	715.468
NegCont_247	317	4406.37	2631.59	1777.3	854.287
MMT00072112	318	4406.11	2614.24	1794.39	819.846
BB237865	319	4405.34	2485.79	1922.07	563.726
Pigq	320	4404.37	2591.41	1815.48	775.934
Olfr606	321	4404.14	2358.82	2047.84	310.981
MMT00037286	322	4403.78	2634.47	1771.83	862.632
Psg28	323	4403.69	2605.87	1800.34	805.524
Irf4	324	4403.63	2629.55	1776.61	852.945
Adh7	325	4403.49	2639.32	1766.69	872.634
MMT00052843	326	4402.67	2579.38	1825.82	753.56
Ampd3	327	4402.31	2197.6	2207.23	-9.62365
Eif2ak1	328	4402.18	2601.36	1803.34	798.027
MMT00079181	329	4402.05	2590.51	1814.07	776.441
MMT00062255	330	4401.61	2551.64	1852.49	699.149
V1rc17	331	4400.02	2617.94	1784.61	833.329
Gtl2	332	4399.84	2635.04	1767.32	867.72
Hectd1	333	4399.68	2592.09	1810.12	781.97
MMT00080351	334	4398.61	2465.14	1935.99	529.153
Cacng2	335	4398.39	2413.51	1987.41	426.097
MMT00056727	336	4397.19	2594.06	1805.66	788.4
MMT00038331	337	4396.78	2610.21	1789.09	821.12
Tmem86b	338	4396.67	2570.65	1828.54	742.107
Tmem143	339	4396.62	2540.9	1858.24	682.653
MMT00078893	340	4396.52	2441.24	1957.79	483.451
MMT00059521	341	4396.33	2579.56	1819.29	760.279
MMT00033580	342	4396.19	2522.17	1876.54	645.629
MMS010232497	343	4396.12	2482.82	1915.82	567
Gm1177	344	4396.02	2593.88	1804.66	789.217
Fzr1	345	4395.6	2602.71	1795.42	807.287
Wdr66	346	4395.11	2584.6	1813.03	771.579
Cmah	347	4394.9	2563.71	1833.71	730.004
LOC432838	348	4393.88	2623.39	1773.01	850.387
Wnt3a	349	4393.83	2577.25	1819.1	758.154
V1rc11	350	4393.65	2588.03	1808.14	779.89
Cd68	351	4393.11	2579.07	1816.56	762.508
Lmx1b	352	4393.05	2611.6	1783.98	827.616
NegCont_402	353	4392.84	2573.06	1822.3	750.765
Apol6	354	4392.7	2452.55	1942.67	509.878
Cd209e	355	4392.58	2454.6	1940.5	514.096
MMT00058185	356	4392.37	2572.82	1822.08	750.738
LOC216178	357	4391.83	2568.77	1825.58	743.199
Camk2n1	358	4391.77	2524.6	1869.69	654.908
mCT131054	359	4391.7	2478.39	1915.83	562.565
MMT00029650	360	4391.63	2396.72	1997.44	399.277
AU015623	361	4391.41	2502.67	1891.25	611.421
Iqcc	362	4391.38	2624.1	1769.81	854.29
MMT00037322	363	4390.55	2596.34	1796.73	799.607
Hpca	364	4390.21	2599.28	1793.45	805.831
Kcnq1	365	4390.19	2415.14	1977.57	437.565
mCT158641	366	4389.63	2453.82	1938.33	515.49
Mrpl15	367	4389.54	2571.8	1820.26	751.545
Gm1418	368	4389.05	2494.97	1896.6	598.375
NegCont_511	369	4388.25	2570.58	1820.19	750.386
Sgca	370	4388.04	2360.26	2030.3	329.965
Il17a	371	4387.55	2317.14	2072.94	244.205
Gm1019	372	4387.52	2610.6	1779.44	831.167
NegCont_555	373	4387.27	2577.4	1812.39	765.011
MMT00080275	374	4387.18	2603.79	1785.91	817.874
Nrp1	375	4386.9	2517.72	1871.7	646.015
NegCont_364	376	4386.45	2603.92	1785.06	818.861
Prkag3	377	4386.09	2477.91	1910.7	567.21
Olfr1243	378	4385.85	2589.59	1798.78	790.814
Olfr341	379	4384.35	2542.82	1844.06	698.763
MMT00040125	380	4384.24	2537.09	1849.67	687.418
MMT00065435	381	4383.83	2496.57	1889.78	606.791
AW743299	382	4383.27	2479.59	1906.2	573.384
Ifna6T	383	4382.46	2618.75	1766.23	852.521
MMT00055687	384	4382.29	2537.57	1847.24	690.324
Sfrp5	385	4382	2617.06	1767.47	849.592
Rhobtb3	386	4381.53	2528.18	1855.87	672.308
Gm1509	387	4381.41	2512.81	1871.12	641.694
NegCont_66	388	4381.39	2355.72	2028.19	327.533
Adra1a	389	4380.81	2453.27	1930.06	523.213
MMS010211728	390	4380.36	2531.89	1850.99	680.893
Hsf4	391	4379.89	2601.58	1780.84	820.74
NegCont_362	392	4379.76	2591.76	1790.52	801.248
Olfr747	393	4379.46	2499.84	1882.14	617.699
Adra1d	394	4379.23	2528.43	1853.33	675.098
XM_143011	395	4379.07	2481.58	1900.01	581.569
Thada	396	4379.04	2533.9	1847.66	686.241
NegCont_278	397	4378.22	2571.38	1809.36	762.028
Ascl2	398	4378.08	2320.61	2059.99	260.617
Olfr1232	399	4377.99	2355.64	2024.86	330.781
LOC545837	400	4376.61	2453.27	1925.86	527.408
Papolg	401	4376.6	2497.44	1881.68	615.76
NegCont_846	402	4375.81	2338.56	2039.77	298.783
LOC384077	403	4374.9	2417.72	1959.7	458.021
XM_359126	404	4374.76	2521.1	1856.18	664.924
Ctsl	405	4374.43	2507.56	1869.39	638.17
Olfr970	406	4374	2563.45	1813.07	750.382
NegCont_559	407	4373.35	2602.25	1773.62	828.636
Neto1	408	4372.83	2569.31	1806.04	763.266
MMT00025879	409	4371.81	2605.07	1769.26	835.803
Lrrc50	410	4371.13	2540.31	1833.35	706.956
MMT00023090	411	4370.75	2606.84	1766.42	840.421
MMT00074751	412	4370.46	2495.25	1877.74	617.513
AU021933	413	4370.16	2358.48	2014.2	344.278
Ctdspl	414	4369.98	2495.77	1876.73	619.037
Mbnl3	415	4369.84	2451.05	1921.31	529.733
BC049702	416	4369.79	2589.21	1783.1	806.119
MMT00039915	417	4369.23	2530.47	1841.28	689.186
A730067D02	418	4369.2	2335.03	2036.7	298.329
MMT00021082	419	4368.33	2567.93	1802.92	765.014
MMT00071471	420	4367.58	2585.2	1784.9	800.296
NegCont_164	421	4367.37	2568.32	1801.58	766.743
MMT00043209	422	4366.68	2423.41	1945.8	477.607
mCT180908	423	4366.46	2546.25	1822.73	723.523
Klrc2	424	4366.43	2312.87	2056.08	256.791
Grb10	425	4366.19	2551.7	1817.01	734.683
NegCont_279	426	4366.18	2535.19	1833.51	701.683
MMT00017817	427	4366	2545.25	1823.28	721.97
NegCont_294	428	4365.17	2536.31	1831.39	704.916
MMT00027411	429	4364.82	2443.2	1924.14	519.057
MMT00016211	430	4364.53	2450.63	1916.41	534.223
Gfod1	431	4363.34	2515.63	1850.23	665.396
MMT00022450	432	4362.71	2525.1	1840.13	684.973
MMT00004407	433	4361.18	2520.59	1843.11	677.476
Sema6b	434	4360.99	2581.89	1781.62	800.27
XM_359017	435	4359.47	2590.43	1771.56	818.869
Olfr437	436	4359.34	2500.15	1861.71	638.437
MMT00075682	437	4359.34	2577.57	1784.29	793.28
MMT00068792	438	4359.12	2518.9	1842.74	676.155
Olfr1510	439	4358.75	2283.12	2078.15	204.969
Cdh23	440	4358.45	2472.06	1888.91	583.145
Slc25a37	441	4358.37	2502.2	1858.69	643.511
Sox1	442	4358.11	2579.94	1780.69	799.245
V1ri6	443	4356.6	2543.01	1816.12	726.887
NegCont_413	444	4355.24	2588.84	1768.92	819.917
MMT00002922	445	4354.24	2548.9	1807.87	741.035
Dmrtb1	446	4353.66	2499.74	1856.44	643.306
Ifna4	447	4353.6	2463.85	1892.27	571.584
MMS010041847	448	4353.25	2567.31	1788.47	778.84
Lrp2	449	4353.22	2615.54	1740.21	875.33
Abhd11	450	4353.21	2493.32	1862.42	630.896
Olfr503	451	4353.15	2565.52	1790.15	775.368
Prg3	452	4353.02	2610.98	1744.56	866.417
Npc1l1	453	4353.02	2501.69	1853.85	647.837
NegCont_623	454	4352.93	2583.35	1772.1	811.251
LOC436450	455	4352.46	2376.99	1977.99	399.003
LOC433254	456	4351.18	2542.48	1811.22	731.26
Pik3c2b	457	4350.38	2380.8	1972.1	408.695
MMT00047027	458	4349.55	2457.71	1894.36	563.349
MMT00081836	459	4349.2	2513.25	1838.48	674.772
Zim2	460	4349.14	2532.09	1819.57	712.523
MMT00043885	461	4349.04	2484.49	1867.08	617.41
Gm550	462	4349.01	2569.63	1781.9	787.724
Wdr66	463	4348.98	2590.46	1761.04	829.427
Gng13	464	4348.79	2434.5	1916.81	517.698
NegCont_52	465	4347.86	2529.53	1820.86	708.672
Rara	466	4347.58	2529.12	1820.98	708.143
MMT00033090	467	4347.37	2374.46	1975.44	399.017
NegCont_251	468	4347.24	2606.42	1743.34	863.079
Gm832	469	4346.56	2532.04	1817.04	714.995
NegCont_12	470	4346.25	2549.93	1798.83	751.1
AK089795	471	4345.4	2439.21	1908.72	530.492
Ngfb	472	4344.73	2535.56	1811.7	723.861
LOC545441	473	4343.88	2436.71	1909.69	527.011
C78409	474	4343.1	2571.02	1774.6	796.419
MMT00027706	475	4343.02	2574.6	1770.95	803.653
Gm1714	476	4340.96	2378.33	1965.15	413.181
mCT52554	477	4340.15	2512.52	1830.15	682.372
Slc27a1	478	4339.59	2370.1	1972.01	398.084
D16Ertd6e	479	4339.34	2556.98	1784.88	772.092
V1rg8	480	4336.78	2486.24	1853.06	633.186
MMT00053336	481	4336.57	2598.9	1740.18	858.721
BE950276	482	4335.88	2387.84	1950.56	437.28
mCT19568	483	4335.84	2535.29	1803.08	732.209
A730013G04	484	4335.13	2458.99	1878.66	580.333
Gm1442	485	4334.43	2460.48	1876.47	584.006
MMT00055936	486	4334.07	2450.89	1885.71	565.178
BC067074	487	4333.6	2438.86	1897.26	541.6
Olfr124	488	4333.15	2466.39	1869.29	597.103
MMS010123285	489	4332.73	2475.15	1860.1	615.043
Dot1l	490	4332.4	2486.5	1848.42	638.078
Grin3a	491	4330.96	2517.24	1816.24	700.996
LOC433745	492	4330.77	2592.68	1740.61	852.072
MMT00042033	493	4330.69	2422.88	1910.33	512.547
Sntb1	494	4330.19	2543.76	1788.96	754.801
NegCont_626	495	4330.18	2527.78	1804.92	722.86
Olfr203	496	4329.71	2414.39	1917.84	496.548
MMS010030110	497	4329.44	2559.07	1772.89	786.172
MMS010256953	498	4329.06	2544.06	1787.53	756.527
Tdpoz2	499	4328.78	2493.61	1837.69	655.913
Gats	500	4327.81	2526.92	1803.41	723.508
Gpx4	501	4327.63	2307.59	2022.56	285.034
Olfr331	502	4327.46	2536.66	1793.32	743.347
MMT00001405	503	4326.29	2454.69	1874.12	580.579
Gng8	504	4326.09	2550.21	1778.4	771.811
Olfr123	505	4326.05	2538.13	1790.44	747.693
Scn8a	506	4325.77	2583.22	1745.07	838.151
Cypt2	507	4324.48	2578.02	1748.99	829.029
Neud4	508	4322.81	2486.9	1838.43	648.469
AW494403	509	4322.69	2469.42	1855.8	613.621
Hlcs	510	4322.67	2504.81	1820.38	684.428
MMT00054642	511	4322.16	2374.47	1950.21	424.26
XM_357625	512	4321.92	2559.06	1765.38	793.673
Olfr1162	513	4321.9	2432.97	1891.45	541.514
MMT00063578	514	4321.65	2533.94	1790.23	743.718
Gm1243	515	4321.61	2562.77	1761.36	801.409
Olfr1099	516	4320.77	2316.68	2006.61	310.076
MMT00046483	517	4320.77	2471.03	1852.26	618.776
Dpcr1	518	4320.28	2543.41	1779.39	764.013
MMT00060148	519	4320.23	2594.79	1727.96	866.822
MMT00031914	520	4319.2	2419.54	1902.18	517.357
NegCont_365	521	4319.04	2549.27	1772.29	776.974
MMS010255075	522	4319.02	2492.47	1829.08	663.388
MMT00046838	523	4318.91	2458.3	1863.13	595.168
BE954568	524	4318.72	2561.33	1759.92	801.412
MMT00068442	525	4317.12	2379.46	1940.19	439.272
Ddn	526	4316.92	2487.8	1831.64	656.163
V1rg8	527	4316.58	2543.2	1775.9	767.293
Pfdn5	528	4315.63	2505.44	1812.71	692.737
MMT00005061	529	4315.16	2560.81	1756.87	803.931
Zc3h12d	530	4315.04	2461.19	1856.37	604.819
MMT00043055	531	4314.7	2579.06	1738.16	840.901
MMT00072204	532	4313.54	2500.06	1816.01	684.05
NegCont_703	533	4313.15	2564.41	1751.27	813.139
Paqr4	534	4313.03	2547.5	1768.05	779.447
NegCont_636	535	4312.96	2463.97	1851.51	612.461
Olfr402	536	4312.91	2420.75	1894.68	526.064
Lsm1	537	4312.34	2461.97	1852.89	609.073
LOC546155	538	4312.27	2558.63	1756.16	802.478
Gpr165	539	4312.25	2406.05	1908.72	497.336
Omt2a	540	4310.05	2407.19	1905.38	501.815
Tomm40	541	4309.64	2201.6	2110.56	91.0377
P518	542	4309.12	2520.5	1791.13	729.37
NegCont_371	543	4309.09	2450.87	1860.75	590.119
MMT00043554	544	4308.61	2320.23	1990.9	329.333
Olfr1047	545	4308.23	2563.3	1747.45	815.846
AI256671	546	4308.13	2503.87	1806.78	697.097
Olfr342	547	4307.45	2422.86	1887.11	535.744
AU022695	548	4307.34	2423.23	1886.63	536.59
mCT157232	549	4305.97	2452.02	1856.47	595.546
mCT175790	550	4305.78	2439.64	1868.66	570.985
MMT00014039	551	4305.6	2125.38	2182.74	-57.3566
MMT00046162	552	4305.35	2524.29	1783.59	740.7
LOC546327	553	4304.12	2549.31	1757.33	791.977
Speer2	554	4303.79	2416.88	1889.43	527.452
MMT00009602	555	4303.7	2422.24	1883.98	538.26
MMT00004538	556	4303.32	2544.73	1761.11	783.623
MMT00077278	557	4303.2	2529.56	1776.16	753.4
Tulp1	558	4303	2473.43	1832.1	641.328
Abi3	559	4301.69	2572.19	1732.02	840.163
AU015253	560	4301.32	2270.66	2033.18	237.486
MMT00058524	561	4300.55	2567.38	1735.69	831.69
AI480556	562	4299.65	2572.48	1729.7	842.775
MMT00022378	563	4299.58	2377.86	1924.24	453.613
Ncf1	564	4298.41	2533.12	1767.81	765.309
Gm1260	565	4297.97	2518.38	1782.11	736.275
Pcdh11x	566	4297.46	2524.12	1775.87	748.253
mCT153544	567	4297.44	2529.47	1770.49	758.98
NegCont_350	568	4297.34	2518.78	1781.08	737.705
Wfdc8	569	4296.46	2535	1763.98	771.023
Il20	570	4294.97	2406.85	1890.64	516.217
Kb14	571	4294.74	2508.53	1788.73	719.805
Sec1	572	4294.65	2318.25	1978.92	339.325
Gm388	573	4294.46	2484.42	1812.56	671.854
Olfr1195	574	4294.1	2238.72	2057.9	180.823
Tmprss3	575	4293.58	2456.03	1840.07	615.963
NegCont_104	576	4293.58	2497.29	1798.81	698.475
Fzd10	577	4293.24	2542.31	1753.45	788.855
Lyar	578	4292.88	2519.24	1776.17	743.066
NegCont_700	579	4292.86	2536.89	1758.49	778.392
NegCont_100	580	4292.24	2326.5	1968.26	358.241
Mnab	581	4292.11	2502.81	1791.83	710.978
mCT145837	582	4290.75	2314.84	1978.43	336.414
Smg6	583	4290.43	2396.98	1895.97	501.016
Hoxd1	584	4290.37	2292.96	1999.92	293.039
NegCont_509	585	4290.09	2497.46	1795.15	702.311
MMT00034237	586	4289.51	2539.52	1752.51	787.006
MMS010094759	587	4289.06	2520.82	1770.77	750.05
Dnd1	588	4288.9	2516.16	1775.27	740.887
MMT00069505	589	4288.55	2482.36	1808.71	673.646
S100a3	590	4288.44	2335.71	1955.26	380.451
MMS010099527	591	4287.83	2500.75	1789.6	711.147
AI256707	592	4286.87	2238.99	2050.41	188.578
Cd19	593	4286.77	2579.74	1709.56	870.176
MMT00065730	594	4285.86	2337.5	1950.87	386.631
Vmd2l1	595	4285.7	2528.17	1760.06	768.106
Gpatc3	596	4284.11	2459.7	1826.93	632.766
LOC238836	597	4283.37	2450.2	1835.69	614.508
NegCont_637	598	4282.99	2514.83	1770.68	744.153
MMT00047173	599	4282.97	2150.79	2134.7	16.0869
AI036347	600	4282.8	2448.45	1836.88	611.567
NegCont_788	601	4282.5	2445.8	1839.23	606.574
mCT128882	602	4281.51	2517.84	1766.19	751.65
LOC546729	603	4280.74	2518.55	1764.71	753.846
Oog1	604	4280.58	2192.8	2090.3	102.492
MMT00043913	605	4280.12	2485.92	1796.73	689.191
Ltb4r2	606	4279.99	2328.45	1954.06	374.389
MMT00033279	607	4279.62	2517.61	1764.53	753.076
Tspan11	608	4279.62	2469.11	1813.03	656.082
LOC218499	609	4278.41	2340.05	1940.88	399.165
Nalp12	610	4277.91	2502.9	1777.53	725.368
Usp44	611	4277.41	2494.67	1785.26	709.413
MMT00010123	612	4276.2	2444.59	1834.13	610.458
Trappc3	613	4276.17	2518.59	1760.1	758.487
Nf2	614	4275.92	2510.36	1768.08	742.273
Sgrp23	615	4275.69	2512.49	1765.72	746.771
NegCont_563	616	4275.08	2428.28	1849.33	578.948
MMT00081242	617	4274.57	2430.72	1846.38	584.341
NegCont_249	618	4273.96	2492.47	1784.01	708.456
NegCont_868	619	4273.86	2510.77	1765.62	745.15
NegCont_963	620	4273.27	2199.45	2076.35	123.101
NegCont_422	621	4272.51	2289.53	1985.5	304.032
Olfr353	622	4272.41	2434.54	1840.4	594.139
Gm1096	623	4271.89	2146.85	2127.56	19.2869
Zfx	624	4271.77	2374.58	1899.72	474.856
Kcnj5	625	4271.34	2479.73	1794.13	685.605
NegCont_228	626	4271.23	2518.28	1755.46	762.819
Slc8a3	627	4270.77	2537.52	1735.77	801.744
MMT00079347	628	4270.44	2480.32	1792.64	687.684
Pde4dip	629	4269.75	2298.92	1973.35	325.57
St6galnac1	630	4269.71	2530.01	1742.22	787.795
MMT00031630	631	4268.98	2410.71	1860.8	549.906
Klk12	632	4268.42	2442.6	1828.34	614.264
NegCont_537	633	4268.28	2512.76	1758.04	754.728
MMT00041446	634	4268.1	2466.87	1803.75	663.119
NegCont_595	635	4267.79	2513.79	1756.52	757.275
MMT00047074	636	4267.71	2486.19	1784.04	702.152
MMT00036307	637	4266.98	2511.61	1757.9	753.708
Gm1230	638	4266.86	2535.19	1734.2	800.985
BC010801	639	4266.52	2474.21	1794.83	679.388
MMT00063167	640	4266.5	2406.32	1862.7	543.616
MMT00072769	641	4265.28	2531.21	1736.6	794.61
MMT00018686	642	4265.21	2476.53	1791.2	685.324
mCT181061	643	4263.59	2393.32	1872.79	520.535
mCT154365	644	4263.4	2407.79	1858.13	549.66
Gm1811	645	4261.8	2549.01	1715.31	833.7
Sprr2i	646	4261.16	2402.64	1861.05	541.593
Zdhhc19	647	4260.97	2509.73	1753.75	755.98
Gzmc	648	4260.6	2363.57	1899.55	464.018
NegCont_363	649	4260.28	2545.39	1717.41	827.973
MMT00074778	650	4260.17	2472.15	1790.54	681.605
Bop1	651	4259.71	2563.61	1698.62	865
Bpy2ip1	652	4258.47	2479.63	1781.36	698.271
Itfg2	653	4258.39	2329.44	1931.47	397.974
Gyk	654	4258.26	2372.38	1888.41	483.974
Gpr55	655	4257.8	2476.48	1783.83	692.65
Ankfn1	656	4256.64	2526.37	1732.79	793.585
Ncoa1	657	4256.48	2521.52	1737.48	784.031
mCT52064	658	4256.37	2455.83	1803.06	652.772
Actl7a	659	4256.08	2381.06	1877.54	503.522
BE953672	660	4255.9	2546.93	1711.49	835.447
Olfr1079	661	4255.86	2498.29	1760.09	738.206
NegCont_403	662	4255.37	2486.7	1771.19	715.506
V1rc15	663	4255.3	2293.76	1964.06	329.701
MMT00034870	664	4255.19	2317.3	1940.41	376.898
Lamp3	665	4254.93	2423.87	1833.58	590.291
LOC381912	666	4254.76	2322.7	1934.59	388.115
XM_359212	667	4254.13	2183.57	2073.08	110.486
Mybpc3	668	4253.92	2438.42	1818.02	620.402
Hoxa7	669	4253.84	2337.86	1918.5	419.359
MMT00060468	670	4253.31	2224.95	2030.88	194.071
MMT00058743	671	4252.52	2436.75	1818.29	618.457
MMT00064172	672	4252.3	2446.25	1808.57	637.676
AK086157	673	4251.49	2442.43	1811.58	630.851
MMT00023433	674	4251.41	2389.82	1864.11	525.712
Myodysa	675	4251.19	2537.01	1716.7	820.303
Kera	676	4250.42	2365.83	1887.11	478.715
Olfr514	677	4250.34	2362.74	1890.12	472.621
BB044704	678	4250.26	2543.92	1708.87	835.055
MMT00073184	679	4250.18	2189.87	2062.84	127.029
NegCont_56	680	4250.08	2402.59	1850.02	552.571
MMT00030278	681	4249.4	2421.42	1830.5	590.916
Olfr424	682	4249.32	2296.98	1954.86	342.117
MMT00079071	683	4249.1	2351.5	1900.12	451.38
MMT00049689	684	4248.16	2364.47	1886.21	478.257
MMT00070087	685	4247.97	2453.33	1797.16	656.168
Ncoa3	686	4247.86	2347.05	1903.33	443.718
MMT00036190	687	4247.76	2361.7	1888.58	473.123
Ppp5c	688	4246.92	2480.53	1768.91	711.624
mCT154480	689	4246.4	2410.19	1838.73	571.457
MMT00033737	690	4246.18	2476.87	1771.83	705.038
mCT16153	691	4246.05	2457.46	1791.11	666.358
NegCont_886	692	4245.84	2510.88	1737.49	773.386
Phlda2	693	4245.51	2507.81	1740.22	767.588
NegCont_850	694	4244.44	2510.18	1736.78	773.399
MMT00020245	695	4244.25	2539.13	1707.65	831.486
Ppp2r3a	696	4243.65	2485.26	1760.91	724.355
BB544021	697	4243.24	2423.71	1822.06	601.648
C76662	698	4243.21	2435.79	1809.93	625.86
Kcnj15	699	4243.06	2233.25	2012.33	220.925
mCT63295	700	4242.86	2374.47	1870.92	503.555
Klrc1	701	4242.48	2376.71	1868.3	508.407
Olfr464	702	4242.1	2106.78	2137.84	-31.0574
Bahd1	703	4241.98	2262.2	1982.3	279.906
NegCont_701	704	4241.21	2520.33	1723.4	796.935
MMT00061428	705	4240.93	2456.72	1786.74	669.977
Aff1	706	4240.78	2468.26	1775.05	693.212
LOC228712	707	4240.64	2421.12	1822.04	599.084
Pcdhb21	708	4240.38	2396.6	1846.3	550.303
MMT00007066	709	4240.06	2474.8	1767.78	707.021
NegCont_331	710	4240.03	2496.64	1745.91	750.723
NegCont_173	711	4239.69	2520.67	1721.54	799.132
Edaradd	712	4239.68	2431.82	1810.38	621.441
Gm1173	713	4238.08	2377.35	1863.26	514.084
LOC434635	714	4237.19	2400.46	1839.25	561.213
LOC218357	715	4236.8	2363.95	1875.37	488.577
V2r7	716	4236.64	2465.8	1773.36	692.44
MMT00061847	717	4236.61	2313.4	1925.73	387.675
mCT55512	718	4236.56	2417.97	1821.11	596.863
NegCont_942	719	4235.98	2486.78	1751.72	735.067
Exosc6	720	4235.53	2333.64	1904.4	429.239
Grin2d	721	4234.92	2406.94	1830.5	576.433
Slc25a30	722	4233.87	2444.33	1792.06	652.268
MMT00037670	723	4232.94	2318.97	1916.49	402.485
Larp6	724	4231.59	2431.64	1802.47	629.163
Sema6c	725	4231.05	2430.78	1802.79	627.994
NegCont_295	726	4230.19	2513.24	1719.47	793.777
NegCont_803	727	4230.16	2472.09	1760.59	711.501
AU020772	728	4229.18	2253.14	1978.56	274.577
AI452372	729	4228.62	2489.15	1741.99	747.157
mCT167159	730	4228.56	2390.29	1840.8	549.488
Zfp710	731	4228.4	2323.41	1907.51	415.893
LOC433746	732	4227.44	2501.91	1728.06	773.851
MMS010126740	733	4227.16	2336.96	1892.72	444.242
BC034204	734	4226.49	2472.91	1756.1	716.806
MMS010000689	735	4226.42	2466.31	1762.63	703.677
MMT00002069	736	4226.33	2383.44	1845.41	538.031
NegCont_505	737	4226.03	2505.61	1722.95	782.661
Lrrc30	738	4225.94	2209.5	2018.96	190.547
NegCont_993	739	4224.73	2532.27	1694.99	837.278
LOC240669	740	4223.95	2523.38	1703.1	820.281
Nalp4f	741	4223.29	2119.35	2106.46	12.8977
LOC385303	742	4222.76	2491.08	1734.2	756.872
Klf5	743	4222.75	2432.52	1792.75	639.773
BC027061	744	4222.23	2514.81	1709.94	804.872
Zfp469	745	4221.84	2323.49	1900.87	422.621
MMT00013990	746	4221.51	2433.23	1790.8	642.431
NegCont_477	747	4219.24	2471.1	1750.67	720.435
Ankrd13c	748	4218.64	2392.24	1828.93	563.304
MMT00046459	749	4218.19	2198.34	2022.37	175.976
Rhox11	750	4217.84	2458.29	1762.08	696.21
Dscaml1	751	4217.19	2247.17	1972.54	274.632
NegCont_242	752	4216.95	2479.57	1739.91	739.659
LOC544888	753	4216.88	2412.45	1806.95	605.499
Kctd19	754	4216.6	2447.66	1771.46	676.194
NegCont_777	755	4216	2186.06	2032.46	153.6
Dclre1b	756	4215.95	2349.79	1868.68	481.112
NegCont_5	757	4215.76	2496.42	1721.86	774.562
NegCont_404	758	4215.03	2457.74	1759.81	697.924
MMT00011828	759	4214.91	2446.65	1770.79	675.864
Lgr7	760	4214.82	2401.06	1816.28	584.783
Pgk2	761	4214.41	2115.69	2101.24	14.4492
Zbtb16	762	4214.11	2311.4	1905.24	406.163
V1re8	763	4214.1	2325.32	1891.3	434.023
Ppp2r5d	764	4213.17	2515.91	1699.78	816.128
MMT00072604	765	4212.97	2341.61	1873.88	467.73
Oprm1	766	4212.48	2441.91	1773.09	668.826
MMT00056772	767	4212.23	2282.9	1931.85	351.048
MMS010007243	768	4212.12	2171.48	2043.16	128.32
MMS010232906	769	4211.71	2419.19	1795.04	624.147
NegCont_264	770	4211.52	2482.88	1731.16	751.714
Sars2	771	4211.38	2440.43	1773.48	666.947
NegCont_561	772	4211.28	2356.82	1856.99	499.829
Ppp2r5b	773	4210.42	2497.81	1715.14	782.672
MMS010028104	774	4210.34	2315.51	1897.35	418.163
BC057627	775	4209.06	2501.69	1709.89	791.801
Olfr91	776	4208.66	2311.21	1899.97	411.235
A630085K21	777	4208.36	2443.49	1767.4	676.093
Rnase13	778	4208.25	2497.72	1713.05	784.668
BB544768	779	4208.14	2376.1	1834.56	541.542
Olfr120	780	4207.18	2315.92	1893.79	422.135
Gm1364	781	4207.06	2465.02	1744.56	720.461
MMT00067204	782	4206.66	2411.35	1797.84	613.513
Rorb	783	4206.35	2473.54	1735.32	738.222
MMT00076238	784	4205.92	2438.71	1769.73	668.983
Pcdhb13	785	4205.91	2327.96	1880.48	447.481
MMT00072670	786	4205.85	2220.79	1987.59	233.2
Gm1082	787	4205.78	2258.84	1949.46	309.388
Eral1	788	4205.54	2441.73	1766.33	675.409
NegCont_141	789	4205.19	2376.33	1831.38	544.947
Ksr1	790	4204.65	2511.5	1695.68	815.82
MMT00071899	791	4204.38	2451.24	1755.66	695.584
Gsh2	792	4203.83	2413.83	1792.52	621.31
Ppp2r2b	793	4203.77	2332.45	1873.84	458.612
Hist1h1d	794	4202.03	2438.42	1766.13	672.297
Speer4c	795	4200.47	2343.5	1859.49	484.014
NegCont_18	796	4200.06	2499.34	1703.24	796.095
Abcg3	797	4199.76	2276.72	1925.56	351.156
mCT166487	798	4199.04	2471.06	1730.5	740.57
MMT00082433	799	4198.62	2314.05	1887.09	426.962
C86447	800	4197.17	2130.21	2069.49	60.7209
MMT00039335	801	4196.67	2339.97	1859.22	480.757
LOC384530	802	4196.41	2424.83	1774.11	650.72
NegCont_27	803	4196.09	2347.86	1850.75	497.103
V2r14	804	4195.22	2439.3	1758.44	680.858
Chrnb4	805	4193.55	2414.06	1782.01	632.049
NegCont_837	806	4193.12	2503.89	1691.76	812.129
Itgb1bp1	807	4192.22	2407.84	1786.91	620.932
MMT00078281	808	4192.18	2507.45	1687.25	820.195
Zxda	809	4191.91	2459.66	1734.77	724.893
Il12a	810	4191.63	2394.81	1799.34	595.465
LOC224576	811	4191.01	2264.76	1928.78	335.977
B130007I08	812	4191.01	2253.66	1939.87	313.79
NegCont_704	813	4189.88	2399.95	1792.46	607.491
MMT00032213	814	4189.85	2137.89	2054.49	83.3973
NegCont_839	815	4189.5	2320.86	1871.16	449.703
Dhx34	816	4189.49	2474.02	1717.99	756.028
ORF34	817	4189.34	1960.09	2231.77	-271.676
LOC545836	818	4188.7	2421.04	1770.18	650.863
Zfp114	819	4188.25	2525.29	1665.48	859.803
Spatc1	820	4188.19	2422.94	1767.78	655.156
Ctnnbip1	821	4185.79	2216.22	1972.09	244.134
NegCont_360	822	4185.67	2461.1	1727.1	734.003
NegCont_917	823	4185.63	2311.88	1876.27	435.616
Rnf144	824	4185.62	2472.46	1715.67	756.793
AA516637	825	4185.01	2323.92	1863.61	460.308
Sgk	826	4184.87	2294.11	1893.29	400.821
MMT00006471	827	4184.56	2451.79	1735.29	716.496
LOC629761	828	4184.21	2364.1	1822.63	541.469
Zdhhc16	829	4184	2466.87	1719.65	747.214
BC017133	830	4180.76	2356.56	1826.72	529.837
Nanos3	831	4179.72	2441.14	1741.11	700.034
MMT00053599	832	4179.5	2291.58	1890.45	401.131
LOC434113	833	4178.83	2357.68	1823.68	534.002
mCT161487	834	4178.39	2458.67	1722.24	736.425
Tcf4	835	4178.34	2448.79	1732.08	716.711
Epsti1	836	4178.07	2416.56	1764.03	652.527
Sox1	837	4177.27	2321.81	1857.98	463.824
Itpr2	838	4175.16	2310.53	1867.15	443.374
MMT00006156	839	4174.96	2258.42	1919.07	339.348
MMT00016295	840	4174.61	2453.98	1723.15	730.827
NegCont_357	841	4174.43	2455.26	1721.7	733.563
Braf	842	4174.33	2228.37	1948.48	279.897
MMT00063571	843	4174.18	2480.11	1696.59	783.52
Brcc3	844	4174	2273.65	1902.88	370.769
Mgl2	845	4173.47	2157.14	2018.85	138.294
Jrk	846	4173	2397.04	1778.49	618.554
NegCont_337	847	4173	2475.58	1699.94	775.642
Gm554	848	4172.67	2358.93	1816.26	542.666
Trhr	849	4172.59	2334.09	1841.02	493.065
Zcchc14	850	4171.06	2448.94	1724.64	724.3
Cyb5d2	851	4171.03	2270.23	1903.33	366.904
NegCont_301	852	4170.78	2387.38	1785.92	601.452
NegCont_306	853	4170.56	2391.62	1781.46	610.16
Nut	854	4170.51	2241.73	1931.3	310.433
Olfr550	855	4170.45	2308.92	1864.05	444.879
Nr2c1	856	4169.32	2299.3	1872.55	426.748
NegCont_74	857	4169.23	2408.04	1763.72	644.324
mCT181274	858	4168.84	2400.84	1770.52	630.324
MMT00059817	859	4168.56	2338.73	1832.35	506.387
XM_195260	860	4168.23	2367.8	1802.95	564.853
Gabrr1	861	4168.08	2194.03	1976.57	217.464
NegCont_648	862	4167.65	2447.11	1723.06	724.049
D9Ertd292e	863	4167.49	2422.96	1747.05	675.909
MMT00021509	864	4166.06	2452.86	1715.72	737.135
Mrgprg	865	4165.98	2407.13	1761.38	645.755
Pxn	866	4165.28	2439.39	1728.41	710.974
AW011956	867	4165.03	2252.97	1914.57	338.402
MMT00035661	868	4164.98	2179.55	1987.94	191.611
NegCont_318	869	4164.18	2430.29	1736.41	693.876
mCT167196	870	4161.8	2176.92	1987.4	189.515
XM_357070	871	4161.66	2381.71	1782.47	599.24
Actr1a	872	4161.26	2337.18	1826.6	510.572
V1rg3	873	4161.13	2192.65	1970.99	221.659
Lypd5	874	4161.1	2452.27	1711.35	740.927
Als2cr12	875	4161.05	2117.56	2046.01	71.5592
NegCont_591	876	4160.84	2288.56	1874.8	413.753
Zfp174	877	4160.79	2136.19	2027.13	109.063
LOC216394	878	4160.77	2253.54	1909.76	343.775
XM_145157	879	4159.76	2433.89	1728.39	705.507
NegCont_220	880	4159.08	2417.7	1743.91	673.793
NegCont_136	881	4158.73	2321.5	1839.75	481.75
LOC545936	882	4158.23	2167.43	1993.32	174.102
NegCont_34	883	4156.37	2471.12	1687.78	783.339
NegCont_120	884	4156.03	2450.74	1707.81	742.927
Olfr1098	885	4155.56	2202.43	1955.66	246.771
Npffr1	886	4155.45	2453.54	1704.43	749.106
LOC546611	887	4155.3	2322.1	1835.72	486.378
Actl7b	888	4155.27	2219.63	1938.16	281.467
Plekhn1	889	4155.08	2394.75	1762.86	631.886
Fmo13	890	4155.07	2355.96	1801.63	554.337
NegCont_277	891	4155.02	2471.01	1686.54	784.473
Olfr1511	892	4154.21	2164.4	1992.33	172.065
XM_138610	893	4154.13	2388.07	1768.58	619.498
XM_195315	894	4153.82	2307.95	1848.38	459.57
NegCont_185	895	4153.68	2434.8	1721.4	713.402
MMT00010582	896	4152.71	2427.56	1727.67	699.886
Gpr123	897	4152.32	2453.44	1701.4	752.04
V1rc33	898	4150.37	2333.83	1819.07	514.755
NegCont_914	899	4149.92	2306.15	1846.29	459.861
NegCont_711	900	4149.77	2462.21	1690.09	772.118
XM_203722	901	4149.38	2382.96	1768.94	614.026
NegCont_772	902	4148.21	2357.67	1793.07	564.6
LOC544718	903	4147.32	2366.48	1783.36	583.119
MMT00016481	904	4145.58	2343.13	1804.97	538.158
Bai3	905	4145.35	2462.58	1685.29	777.282
AV039307	906	4144.97	2348.07	1799.42	548.648
Gm660	907	4144.68	2219.16	1928.04	291.121
MMT00017706	908	4144.6	2459.11	1688.01	771.1
NegCont_196	909	4144.16	2411.62	1735.06	676.552
Abca17	910	4143.82	2371.63	1774.71	596.92
Olfr711	911	4143.2	2303.21	1842.52	460.691
Klra19	912	4140.94	2222.64	1920.83	301.807
MMT00006116	913	4140.34	2330.88	1811.99	518.893
NegCont_861	914	4140.24	2405.48	1737.28	668.203
Synpo2l	915	4140.15	2386.12	1756.55	629.576
LOC622619	916	4139.06	2322.99	1818.59	504.399
NegCont_129	917	4138.86	2422.18	1719.2	702.98
MMT00015412	918	4138.73	2234.75	1906.5	328.25
mCT61186	919	4138.69	2149.07	1992.14	156.928
MMS010122946	920	4138.16	2069.46	2071.23	-1.76941
MMT00004771	921	4137.13	2423.3	1716.36	706.939
Mill2	922	4135.92	2311.76	1826.68	485.083
Pgr	923	4133.68	2414.42	1721.78	692.632
XM_195328	924	4133.4	2146.74	1989.19	157.552
PDA	925	4132.67	2270.48	1864.72	405.76
NegCont_14	926	4132.67	2468.91	1666.28	802.632
MMT00005868	927	4132.34	2262.07	1872.79	389.28
Tecta	928	4132.3	2067.98	2066.84	1.14401
NegCont_143	929	4131.97	2417.69	1716.81	700.88
BB307890	930	4131.94	2246.51	1887.95	358.568
Cd209a	931	4131.5	2250.21	1883.81	366.396
Pecam1	932	4129.8	2404.85	1727.47	677.385
Olfr497	933	4128.65	2368.1	1763.08	605.017
MMT00009284	934	4128.5	2450.59	1680.44	770.155
Gpr162	935	4128.15	2401.7	1728.98	672.718
Olfr1362	936	4127.83	2193.7	1936.66	257.035
Thap2	937	4126.66	2348.12	1781.06	567.052
Btbd14b	938	4125.89	2369.16	1759.25	609.911
Pspn	939	4125.47	2360.14	1767.85	592.292
MMT00054004	940	4125.11	2385.24	1742.4	642.843
NegCont_378	941	4124.18	2328.73	1797.97	530.756
NegCont_546	942	4124.02	2189.1	1937.44	251.656
LOC544976	943	4123.4	2169.73	1956.19	213.545
Olfr1204	944	4122.85	2131.81	1993.56	138.255
MMT00081088	945	4122.52	2075.31	2049.72	25.5881
Olfr912	946	4122.42	2348.56	1776.38	572.174
MMT00020929	947	4121.85	2042.75	2081.63	-38.8858
Sstr4	948	4121.1	2042.25	2081.37	-39.129
mCT165160	949	4120.93	2228.31	1895.15	333.16
mCT151928	950	4120.48	2278.51	1844.5	434.009
MMT00056370	951	4119.53	2416.37	1705.68	710.687
Olfr130	952	4118.74	2162.13	1959.13	202.995
Tspan32	953	4118.57	2406.34	1714.76	691.577
Xcr1	954	4118.51	2351.38	1769.66	581.717
Nxf2	955	4118.18	2364.1	1756.6	607.498
MMT00017898	956	4118.03	2199	1921.54	277.46
AA516848	957	4117.88	2344.94	1775.46	569.482
NegCont_223	958	4117.22	2297.45	1822.29	475.157
Syk	959	4117.04	2362.82	1756.74	606.079
NegCont_387	960	4116.41	2207.62	1911.32	296.299
Otp	961	4115.31	2301.55	1816.29	485.259
MMT00012135	962	4114.68	2343.44	1773.75	569.691
NegCont_909	963	4113.69	2330.42	1785.8	544.617
Grik3	964	4113.01	2419.35	1696.18	723.167
Col4a6	965	4112.65	2147.1	1968.08	179.021
MMT00080773	966	4112.16	2358.1	1756.58	601.521
F730043H23	967	4111.91	2232.64	1881.79	350.853
mCT150614	968	4111.87	2239.1	1875.3	363.806
Wwox	969	4111.25	2223.21	1890.57	332.638
Sprr4	970	4111.22	2281.56	1832.18	449.387
AW743339	971	4110.83	2312.87	1800.48	512.39
AA407787	972	4110.75	2361.2	1752.07	609.127
Prss22	973	4110.65	2161.41	1951.76	209.652
NegCont_314	974	4109.3	2387.92	1723.9	664.026
BC049816	975	4108.65	2427.67	1683.5	744.169
Pramel5	976	4108.48	2186.07	1924.92	261.149
Ldlrad3	977	4107.77	2436.62	1673.67	762.945
Matn3	978	4106.84	2208.91	1900.45	308.464
MMT00070148	979	4106.26	2301.38	1807.4	493.973
mCT50972	980	4105.32	2222.06	1885.78	336.277
NegCont_305	981	4105.14	2409.87	1697.79	712.087
NegCont_696	982	4104.75	2387	1720.27	666.735
MMT00063439	983	4104.59	2311.22	1795.89	515.337
AV090633	984	4104.21	2441.64	1665.09	776.552
Mfap4	985	4104.04	2215.43	1891.14	324.287
MMS010058238	986	4103.29	2246.04	1859.78	386.257
MMT00003358	987	4103.02	2227.54	1878.01	349.534
Cln3	988	4102.43	2221.37	1883.58	337.793
mCT159969	989	4101.35	2146.29	1957.59	188.696
MMT00050268	990	4101.19	2356.96	1746.76	610.205
MMT00029132	991	4099.89	2287.95	1814.46	473.498
D5Ertd521e	992	4099.27	2374.37	1727.42	646.953
MMT00040279	993	4099.12	2105.73	1995.9	109.829
Gm1582	994	4098.62	2272.99	1828.15	444.843
Muc2	995	4098.49	2242.61	1858.4	384.209
Trpv3	996	4098.42	2167.69	1933.24	234.45
mCT164112	997	4098.32	2382.06	1718.78	663.282
MMT00005809	998	4097.37	2199.15	1900.74	298.414
Gabarapl2	999	4095.89	2257.6	1840.81	416.788
AU017834	1000	4095.08	2365.3	1732.3	633.001
AK039830	1001	4093.9	2164.46	1931.97	232.486
Lct	1002	4093.73	2320.86	1775.4	545.46
Ube2v1	1003	4093.22	2269.8	1825.95	443.852
Neurog1	1004	4090.84	2226.39	1866.97	359.425
NegCont_684	1005	4090.56	2419.99	1673.09	746.893
Fxyd7	1006	4090.36	2383.64	1709.24	674.405
Prp2	1007	4088.53	2404.33	1686.73	717.6
MMT00040439	1008	4087.5	2063.04	2026.99	36.0517
LOC383605	1009	4087.34	2283.84	1806.02	477.823
NegCont_258	1010	4087.3	2415.54	1674.28	741.262
LOC545936	1011	4086.23	2216.32	1872.43	343.897
NegCont_390	1012	4085.77	2456.08	1632.2	823.882
Unkl	1013	4084.7	2200.87	1886.36	314.509
Scube2	1014	4084.58	2227.23	1859.88	367.352
Dgat2	1015	4082.87	2276.91	1808.48	468.424
AL024128	1016	4082.76	2184.68	1900.6	284.086
Centa1	1017	4082.07	2328.39	1756.21	572.18
Gpr26	1018	4081.62	2219.26	1864.89	354.37
AI841794	1019	4081.51	2321.34	1762.69	558.648
V1rg3	1020	4081.23	2272.63	1811.13	461.499
MMT00009592	1021	4080.45	2360.65	1722.33	638.318
Plce1	1022	4080.18	2383.28	1699.42	683.862
Olfr649	1023	4080.03	2277.03	1805.52	471.512
NegCont_304	1024	4079.4	2379.34	1702.58	676.758
MMT00074143	1025	4078.86	2289.86	1791.52	498.333
Gucy1a2	1026	4078.49	2226.39	1854.63	371.753
MMT00047549	1027	4078.38	2079.59	2001.31	78.2826
Glis3	1028	4078.33	2278.4	1802.45	475.958
Abca17	1029	4078.17	2389.92	1690.77	699.156
mCT178233	1030	4078.06	2227.53	1853.05	374.477
Rhox6	1031	4077.9	2380.35	1700.07	680.275
MMT00001635	1032	4076.7	2329.84	1749.38	580.452
Fath2	1033	4076.4	2170.26	1908.66	261.608
NegCont_557	1034	4076.25	2346.98	1731.79	615.198
Sult2a2	1035	4075.86	2229.42	1848.96	380.459
MMT00064432	1036	4075.49	2155.3	1922.72	232.581
MMT00021707	1037	4075.48	2179.63	1898.38	281.247
Neud4	1038	4074.55	2345.31	1731.76	613.545
MMT00033434	1039	4073.83	2145.29	1931.07	214.224
MMT00029798	1040	4073.73	2094.73	1981.52	113.208
Gm312	1041	4072.71	2230.36	1844.88	385.485
Ccr10	1042	4072.25	2139.46	1935.31	204.147
Lhfpl3	1043	4072.22	2412.87	1661.87	751.002
BC025833	1044	4070.17	2301.58	1771.1	530.479
Gemin5	1045	4069.96	2414.02	1658.46	755.562
Pip5kl1	1046	4069.85	2377.56	1694.81	682.754
NegCont_540	1047	4069.48	2326.05	1745.95	580.102
Olfr15	1048	4069.24	2350.63	1721.13	629.504
ENSMUST00000042867	1049	4068.34	1954.15	2116.72	-162.569
MMS010227186	1050	4068.25	2197.34	1873.43	323.903
NegCont_451	1051	4067.57	2356.97	1713.12	643.85
MMT00045901	1052	4067.53	2332.12	1737.93	594.181
MMS010149589	1053	4066.82	2376.07	1693.28	682.793
XM_358091	1054	4066.48	2404.35	1664.65	739.707
MMT00082343	1055	4066.15	2153.4	1915.28	238.126
NegCont_448	1056	4065.99	2339.95	1728.56	611.399
Olfr525	1057	4065.93	2078	1990.45	87.5422
MMT00040152	1058	4065.89	2233.95	1834.46	399.485
Gm767	1059	4064.78	2289.2	1778.11	511.093
XM_358246	1060	4064.05	2244.35	1822.22	422.128
Mcpt6	1061	4063.75	2319.36	1746.91	572.453
MMS010253287	1062	4063.63	2382.46	1683.69	698.772
Gm1571	1063	4063.15	2045.87	2019.8	26.0672
NegCont_431	1064	4063.06	2138.7	1926.88	211.82
MMT00021630	1065	4062.97	2395.15	1670.35	724.8
MMT00072595	1066	4062.89	2154.88	1910.53	244.345
mCT54581	1067	4062.13	2178.09	1886.56	291.534
MMT00082499	1068	4061.71	2257.74	1806.48	451.259
NegCont_339	1069	4061.18	2415.74	1647.96	767.788
Gm672	1070	4061.16	2146.73	1916.95	229.785
Fgf11	1071	4060.96	2174.76	1888.72	286.036
Rhod	1072	4060.59	2319.24	1743.87	575.374
Lrrc4b	1073	4060.56	2362.69	1700.39	662.3
Ccr8	1074	4060.5	2368.75	1694.27	674.482
AY512931	1075	4059.62	2264.53	1797.61	466.923
V1ra4	1076	4059.35	2370.22	1691.66	678.557
Trpm8	1077	4059.2	2152.79	1908.93	243.862
XM_356752	1078	4058.83	2362.54	1698.82	663.721
NegCont_842	1079	4058.34	2053.1	2007.76	45.3322
Lrrc21	1080	4056.43	2304.29	1754.66	549.625
NegCont_713	1081	4054.67	2288.66	1768.53	520.121
Gpr126	1082	4054.43	2129.63	1927.32	202.313
Phlppl	1083	4053.76	2245.65	1810.63	435.015
Csh2	1084	4053.58	2318.79	1737.32	581.473
AI118078	1085	4053.53	2283.71	1772.34	511.367
LOC226472	1086	4053.48	2060.89	1995.11	65.7818
NegCont_937	1087	4052.75	2080.56	1974.71	105.85
mCT172606	1088	4052.72	2299.97	1755.27	544.708
AK085773	1089	4052.41	1919.65	2135.29	-215.643
MMT00065347	1090	4052.3	2064.77	1990.05	74.7175
Olfr259	1091	4051.81	1972.41	2081.92	-109.508
mCT59766	1092	4051.36	2355.25	1698.63	656.622
Zyg11bl	1093	4050.61	2367.87	1685.26	682.609
V1rj3	1094	4049.9	2047.57	2004.86	42.7086
LOC434371	1095	4047.99	1922.5	2128.02	-205.515
NegCont_366	1096	4047.98	2184.43	1866.07	318.358
Barx1	1097	4047.96	2217.76	1832.72	385.044
NegCont_848	1098	4047.91	2374.03	1676.4	697.622
NegCont_605	1099	4047.76	2128.7	1921.59	207.111
Oas3	1100	4047.34	2408.23	1641.64	766.591
D13Mgi22	1101	4046.91	2327.75	1721.69	606.061
Col23a1	1102	4046.89	1955.71	2093.7	-137.983
mCT151060	1103	4046.88	2172.16	1877.24	294.929
MMT00026379	1104	4046.06	1858.9	2189.68	-330.781
Dub2	1105	4045.13	2243.93	1803.72	440.217
Clstn1	1106	4044.57	2101.98	1945.11	156.874
Gm590	1107	4043.88	2312.18	1734.21	577.97
Tm4sf5	1108	4043.61	2310.18	1735.96	574.22
LOC384546	1109	4043.39	2349.78	1696.13	653.647
Gm270	1110	4042.71	2278.04	1767.19	510.856
Kcnk9	1111	4042.53	2303.39	1741.66	561.732
MMT00001122	1112	4041.77	2218.49	1825.79	392.699
Olfr1184	1113	4040.25	2137.02	1905.75	231.267
Ly6d	1114	4039.4	2329.26	1712.66	616.593
MMT00024950	1115	4037.25	2132.41	1907.36	225.054
XM_140860	1116	4036.61	2220.27	1818.86	401.411
V1rd13	1117	4035.96	1906.5	2131.97	-225.47
C87017	1118	4035.1	2095.96	1941.66	154.297
Prss27	1119	4034.93	2242.48	1794.97	447.502
Epx	1120	4034.53	2157.8	1879.25	278.555
LOC385492	1121	4034.29	2107.91	1928.9	179.007
NegCont_907	1122	4034.01	2390.41	1646.12	744.299
Cart1	1123	4033.25	2271.05	1764.73	506.324
Gm1450	1124	4033.06	2209.7	1825.88	383.825
MMT00029855	1125	4032.54	2392.93	1642.13	750.799
Nuak2	1126	4032.16	2006.3	2028.38	-22.0875
NegCont_37	1127	4032.05	2145.6	1888.97	256.634
NegCont_163	1128	4031.98	2359.22	1675.28	683.933
Fin14	1129	4031.83	2159.85	1874.5	285.343
Omt2b	1130	4031.77	2295.53	1738.77	556.759
MMT00081981	1131	4031.62	2214.71	1819.43	395.278
NegCont_698	1132	4031.56	1909.7	2124.38	-214.675
Zp3	1133	4030.42	2050.19	1982.75	67.4406
MMS010090998	1134	4029.99	2072.7	1959.81	112.892
MMT00052688	1135	4028.54	2098.68	1932.39	166.29
Olfr69	1136	4028.42	2347.94	1683.01	664.927
NegCont_358	1137	4027.86	2159.02	1871.36	287.651
Acy1	1138	4027.57	142.736	3887.36	-3744.62
MMT00045283	1139	4026.7	2386.35	1642.87	743.482
NegCont_538	1140	4026.66	2381.61	1647.57	734.032
C78148	1141	4026.48	2253.56	1775.43	478.131
Olfr1135	1142	4026.17	2362.45	1666.25	696.201
Lcn4	1143	4025.69	1991.98	2036.23	-44.2459
MMT00019254	1144	4025.23	2376.96	1650.8	726.159
Gm257	1145	4023.94	2106.03	1920.43	185.595
Gm392	1146	4023.32	2306.53	1719.32	587.21
Gpr146	1147	4022.79	2229.39	1795.92	433.47
D9Ucla1	1148	4022.47	2376.74	1648.26	728.48
A930038G18	1149	4022.19	2220.22	1804.49	415.731
D2Ertd48e	1150	4021.94	2332.45	1692.01	640.447
MMT00009923	1151	4021.76	2334.46	1689.83	644.628
Plac9	1152	4020.48	2347.77	1675.24	672.528
Hes7	1153	4020.45	2361.59	1661.38	700.214
NegCont_718	1154	4019.94	2181.85	1840.61	341.245
Olfr1388	1155	4019.47	1890.83	2131.16	-240.33
MMT00023081	1156	4019.07	2347.17	1674.42	672.742
NegCont_603	1157	4018.62	2331.81	1689.33	642.487
MMT00012078	1158	4018.53	2141.66	1879.39	262.267
mCT12725	1159	4018.11	2276.61	1744.02	532.587
Pou2f3	1160	4017.83	1911.92	2108.44	-196.519
Nphs1	1161	4016.94	2059.76	1959.7	100.056
Gm358	1162	4016.74	2191.15	1828.11	363.039
NegCont_539	1163	4016.1	2315.06	1703.56	611.494
Olfr902	1164	4015.32	2099.03	1918.81	180.221
MMT00000740	1165	4014.82	1978.25	2039.1	-60.8505
Centg2	1166	4014.66	2142.27	1874.91	267.351
AU045404	1167	4014.42	2096.05	1920.89	175.16
MMT00017132	1168	4014.11	2240.07	1776.57	463.501
Fcrl5	1169	4013.39	2288.03	1727.88	560.153
mCT177301	1170	4013.22	1954.83	2060.91	-106.085
Slc4a2	1171	4012.84	2159.93	1855.43	304.493
NegCont_338	1172	4012.54	2102.09	1912.97	189.117
LOC432637	1173	4010.32	2140.75	1872.1	268.653
Gm1508	1174	4009.3	2313.49	1698.33	615.159
Pkd1l2	1175	4009.01	2299.32	1712.22	587.098
Trim40	1176	4008.73	2279.18	1732.07	547.103
Scand1	1177	4007.69	1930.14	2080.07	-149.93
NegCont_184	1178	4007.59	2304.91	1705.2	599.707
MMT00066504	1179	4007.32	2375.07	1634.76	740.309
Copg2as2	1180	4006.57	1984.64	2024.46	-39.8192
NegCont_643	1181	4005.63	2335.62	1672.53	663.093
NegCont_647	1182	4005.55	2344.66	1663.42	681.238
AY078069	1183	4005.3	2259.68	1748.15	511.53
Zzef1	1184	4004.64	2048.32	1958.84	89.4782
Olfr12	1185	4004.57	2237.57	1769.52	468.055
Cox7a2l	1186	4002.8	2187.19	1818.14	369.047
Smurf1	1187	4002.65	2118.76	1886.41	232.347
LOC545618	1188	4002.4	2349.77	1655.15	694.621
NegCont_168	1189	4002.29	2313.07	1691.75	621.319
LOC382468	1190	4001.55	1989.51	2014.56	-25.0561
Muc19	1191	4000.73	2161.77	1841.49	320.279
MMT00052249	1192	4000.13	2200.56	1802.09	398.466
Svs7	1193	4000.01	2113.87	1888.66	225.21
Atp13a5	1194	3999.8	1976.78	2025.55	-48.7716
Ugt3a2	1195	3998.03	2222.43	1778.12	444.316
NegCont_33	1196	3997.75	2340.21	1660.07	680.138
Baz1a	1197	3997.6	2113.85	1886.27	227.583
NegCont_863	1198	3995.82	2044.04	1954.3	89.7362
Sgol2	1199	3995.08	1833.41	2164.19	-330.774
Mtr	1200	3994.85	2106.68	1890.69	215.992
LOC231885	1201	3994.31	2358.86	1637.97	720.888
mCT148997	1202	3994.25	1898.29	2098.48	-200.195
mCT186300	1203	3993.82	2344.88	1651.47	693.411
Usp19	1204	3993.69	2225.25	1770.96	454.291
Insr	1205	3992.49	2267.24	1727.78	539.466
Il5	1206	3992.14	2019.11	1975.55	43.5541
MMT00017180	1207	3991.09	2079.16	1914.45	164.711
Syt7	1208	3990.71	2027.15	1966.09	61.0597
Gja5	1209	3990.4	2149.14	1843.78	305.355
Slc6a14	1210	3990.21	2182.04	1810.68	371.361
Pvalb	1211	3989.93	2136.27	1856.18	280.084
MMT00021928	1212	3989.45	2140.05	1851.93	288.116
Ccdc101	1213	3989.36	2183.81	1808.07	375.738
MMT00052982	1214	3989.27	2021.16	1970.63	50.5302
Hdhd3	1215	3989.04	2254.46	1737.1	517.363
Gm416	1216	3989.02	2224.62	1766.91	457.709
MMT00001903	1217	3988.96	2298.76	1692.72	606.044
MMS010176220	1218	3988.79	2285.86	1705.46	580.404
Xpnpep2	1219	3988.53	2253.92	1737.13	516.794
AK033777	1220	3988.29	1995.62	1995.19	0.428063
NegCont_600	1221	3987.81	2357.86	1632.47	725.382
MMT00056388	1222	3986.97	2218.58	1770.91	447.675
MMT00020392	1223	3986.2	2286.96	1701.76	585.201
Mrpl49	1224	3985.99	2372.33	1616.17	756.16
mCT184386	1225	3984.45	2268.17	1718.79	549.378
Agrp	1226	3983.43	2067.74	1918.21	149.531
NegCont_504	1227	3983.35	1898.63	2087.25	-188.617
BC057627	1228	3983.18	2226.47	1759.23	467.244
P2rx2	1229	3982.31	2302.81	1682.03	620.776
mCT162948	1230	3981.54	1894.14	2089.92	-195.778
Plch1	1231	3981.49	2183.61	1800.4	383.214
MMT00068708	1232	3981.43	2261.09	1722.86	538.224
Il17f	1233	3981.4	1903.48	2080.44	-176.965
MMT00082306	1234	3980.81	2164.67	1818.66	346.012
Igsf4d	1235	3980.49	2355.48	1627.53	727.955
Sema4f	1236	3980.09	2287.74	1694.87	592.868
c222389	1237	3980	2204.55	1777.96	426.59
Cd3e	1238	3979.96	2255.42	1727.07	528.351
LOC434145	1239	3978.68	2233.69	1747.51	486.178
MMS010114969	1240	3978.01	1982.02	1998.52	-16.5048
Gm1437	1241	3977.92	2134.55	1845.89	288.66
MMT00036939	1242	3977.28	2134.3	1845.5	288.802
Olfr538	1243	3977.25	1792.44	2187.33	-394.89
NegCont_87	1244	3976.57	2346.03	1633.06	712.972
mCT176889	1245	3976.47	2004.77	1974.22	30.5496
MMS010256426	1246	3975.71	2125.9	1852.34	273.559
Olfr221	1247	3975.71	2207.96	1770.27	437.688
AA516738	1248	3974.51	2137.64	1839.39	298.256
MMS010097975	1249	3974.16	2238.51	1738.17	500.345
Slamf6	1250	3973.77	2116.7	1859.59	257.104
NegCont_521	1251	3972.61	2098.2	1876.93	221.267
BB414475	1252	3972.51	2113.78	1861.26	252.522
Snx30	1253	3972.16	2105.02	1869.66	235.36
MMS010138776	1254	3970.5	2281.79	1691.24	590.552
C86350	1255	3970.49	2232.14	1740.87	491.261
Ly6k	1256	3969.87	2309.49	1662.9	646.582
MMT00082244	1257	3969.81	2066.98	1905.35	161.636
Olfr351	1258	3969.62	2227.23	1744.91	482.314
Slc39a5	1259	3967.72	2198.02	1772.23	425.794
Nrk	1260	3967.41	2013.39	1956.54	56.846
MMT00005355	1261	3966.47	2178	1790.99	387
Olfr1247	1262	3966.13	2080.36	1888.29	192.068
MMT00077953	1263	3965.38	2224.62	1743.28	481.344
NegCont_587	1264	3964.69	2264.74	1702.47	562.273
LOC381093	1265	3961.97	1925.12	2039.36	-114.238
BC021608	1266	3961.68	2228.59	1735.61	492.979
Il1rap	1267	3960.54	2151.74	1811.33	340.409
NegCont_55	1268	3960.03	2265.63	1696.93	568.703
Gpr133	1269	3959.83	2135.58	1826.77	308.815
NegCont_96	1270	3958.39	2226.79	1734.12	492.667
Alg1	1271	3958.22	2254.42	1706.32	548.105
MMT00006331	1272	3958	2146.67	1813.85	332.814
MMT00075108	1273	3957.22	2250.03	1709.72	540.312
LOC433414	1274	3954.93	2141.94	1815.52	326.422
Tac4	1275	3954.79	2012.32	1945	67.3225
LOC215539	1276	3954.18	2149.49	1807.21	342.285
MMT00010482	1277	3954.06	2203.57	1753	450.57
AU015621	1278	3953.63	2140.46	1815.69	324.763
AA986695	1279	3952.66	1976.16	1979.02	-2.86122
MMT00033940	1280	3952.18	2173.49	1781.22	392.267
Lhx6	1281	3951.62	2273.95	1680.19	593.762
MMT00081589	1282	3951.23	2102.48	1851.27	251.203
Crim2	1283	3950.46	2159.44	1793.54	365.905
LOC231903	1284	3950.18	2155.95	1796.75	359.198
Cmar	1285	3950.17	2234.85	1717.84	517.005
NegCont_569	1286	3949.47	2141.81	1810.18	331.635
BB497819	1287	3949.39	2064.97	1886.95	178.019
D430007I03	1288	3948.77	1994.21	1957.07	37.1399
MMT00023696	1289	3948.72	1809.99	2141.25	-331.261
Hist1h1a	1290	3948.42	2328.96	1621.98	706.973
Gabra1	1291	3948.24	2104	1846.77	257.229
MMT00003836	1292	3948.14	1987.72	1962.95	24.7724
NegCont_107	1293	3947.86	1972.21	1978.17	-5.95923
Oxt	1294	3946.86	2223.66	1725.72	497.94
Susd5	1295	3946.68	2128.15	1821.05	307.1
NegCont_400	1296	3945.72	2269.88	1678.36	591.522
Efcab1	1297	3945.46	2259.99	1687.98	572.011
MMT00070509	1298	3944.28	2231.8	1715.01	516.79
Wnk2	1299	3944.21	2170.04	1776.69	393.351
Slc43a2	1300	3944.06	2286.03	1660.55	625.484
MMT00011115	1301	3944	2163.38	1783.15	380.23
Gm1694	1302	3942.71	2127.4	1817.84	309.56
Baiap2	1303	3942.19	1887.34	2057.38	-170.038
MMT00080938	1304	3941.02	2190.83	1752.71	438.118
Csf3	1305	3940.64	2216.65	1726.51	490.143
MMT00056547	1306	3940.17	2314.29	1628.4	685.891
MMT00016331	1307	3939.87	2185.18	1757.21	427.969
MMT00038803	1308	3939.29	2278.53	1663.28	615.256
Gm905	1309	3938.61	2302.96	1638.17	664.795
MMT00080064	1310	3937.65	2171.69	1768.49	403.196
MMS010028442	1311	3937.15	2246.29	1693.38	552.908
Olfr1153	1312	3936.73	2116.59	1822.66	293.927
Olfr1344	1313	3936.28	2293.27	1645.53	647.745
NegCont_768	1314	3936.01	2341.21	1597.32	743.884
Dnahc1	1315	3934.66	2226.97	1710.2	516.768
Cmtm5	1316	3934.42	2321.28	1615.66	705.618
Hoxd12	1317	3934.39	2281.42	1655.49	625.927
Avpr1b	1318	3934.29	2214.22	1722.59	491.626
Gpr25	1319	3933.31	2193.38	1742.45	450.925
Mif	1320	3932.34	1953.1	1981.77	-28.6692
Ifnl2	1321	3931.8	2207.44	1726.88	480.562
Ifna5	1322	3931.43	2188.67	1745.28	443.388
Six2	1323	3931.26	2308.76	1625.02	683.732
Jup	1324	3931.16	2198.02	1735.66	462.362
Gscl	1325	3930.47	2194.97	1738.02	456.941
mCT114019	1326	3929	1982.7	1948.82	33.8802
NegCont_576	1327	3928.8	2116.53	1814.8	301.725
ENSMUST00000063120	1328	3928.02	2022.09	1908.45	113.646
Olfr976	1329	3927.86	2274.69	1655.69	618.994
mCT4507	1330	3926.7	2142.53	1786.68	355.851
MMT00069161	1331	3926.66	2166.82	1762.35	404.47
Olfr536	1332	3925.83	2015.42	1912.93	102.49
MMT00065309	1333	3925.27	2229.79	1698	531.79
MMT00077344	1334	3924.99	2183.04	1744.47	438.575
MMT00058350	1335	3923.56	2035.99	1890.1	145.892
MMT00077764	1336	3923.34	2049.43	1876.44	172.987
LOC245128	1337	3923.28	2233.37	1692.44	540.93
NegCont_903	1338	3922.8	2085.01	1840.31	244.703
Khsrp	1339	3922.14	2015.38	1909.28	106.092
MMS010279974	1340	3921.72	2152.72	1771.52	381.203
MMT00018694	1341	3921.42	2097.37	1826.57	270.802
Nanog	1342	3921.42	1950.25	1973.69	-23.4496
Mrgpra3	1343	3921.41	2118.85	1805.08	313.773
Apc2	1344	3920.4	2256.12	1666.81	589.311
MMT00012920	1345	3920.35	2126.5	1796.38	330.12
NegCont_581	1346	3920.03	2292.41	1630.15	662.264
MMT00046616	1347	3919.9	2240.48	1681.95	558.53
Plekha7	1348	3919.72	2245.85	1676.39	569.453
Olfr228	1349	3917.72	2143.35	1776.89	366.454
BC022713	1350	3917.48	2019.89	1900.11	119.778
Zcchc4	1351	3916.8	2269.53	1649.8	619.73
NegCont_893	1352	3916.38	2193.01	1725.9	467.11
B3gnt6	1353	3916.05	2087.75	1830.82	256.933
NegCont_127	1354	3915.02	2279.97	1637.57	642.393
Aps	1355	3914.62	2247.36	1669.78	577.583
MMT00049464	1356	3914.62	2187.69	1729.46	458.229
Scgb1c1	1357	3912.72	2065.61	1849.63	215.978
Gimap3	1358	3911.96	2278	1636.48	641.523
NegCont_820	1359	3911.74	2276.22	1638.04	638.179
ENSMUST00000065092	1360	3910.28	2093.44	1819.36	274.082
Dand5	1361	3910.03	192.109	3720.44	-3528.33
Tas2r114	1362	3909.9	2179.92	1732.51	447.41
NegCont_64	1363	3909.14	2192.27	1719.39	472.875
Gm1731	1364	3909.08	1786.41	2125.2	-338.791
Slc22a7	1365	3908.4	2009.29	1901.63	107.661
Hspa14	1366	3908.35	1953.64	1957.24	-3.60209
Parvb	1367	3907.94	2086.76	1823.71	263.048
Tmem126a	1368	3907.88	2094.63	1815.77	278.851
NegCont_705	1369	3907.49	2265.22	1644.79	620.428
Inhbe	1370	3907.47	2248.55	1661.45	587.097
MMT00042860	1371	3906.7	2237.06	1672.16	564.898
MMT00014058	1372	3906.47	2228.26	1680.72	547.54
Acox3	1373	3906.17	2213.42	1695.27	518.155
MMT00033843	1374	3905.9	2139.45	1768.97	370.476
Aipl1	1375	3905.37	2326.33	1581.56	744.775
Gm171	1376	3905.12	2277.23	1630.41	646.823
BC027057	1377	3904.44	2243.37	1663.6	579.769
Hoxa9	1378	3902.94	2067.7	1837.76	229.941
Pvrl1	1379	3900.91	2054.8	1848.63	206.171
Tnpo2	1380	3899.7	2054.71	1847.51	207.194
NegCont_84	1381	3899.54	2117.68	1784.39	333.292
Cst8	1382	3898.94	2090.22	1811.23	278.992
NegCont_351	1383	3898.77	2169.94	1731.35	438.592
Sp9	1384	3898.63	2229.03	1672.12	556.906
Sox10	1385	3898.42	2295.37	1605.57	689.8
NegCont_85	1386	3898.31	2234.33	1666.5	567.828
MMT00045722	1387	3896.71	2004.43	1894.8	109.625
Ifitm5	1388	3895.5	2074.72	1823.3	251.413
Hsd3b3	1389	3894.88	2231.52	1665.88	565.645
Wnt7b	1390	3894.67	2133.16	1764.03	369.123
XM_358909	1391	3894.59	2056.51	1840.6	215.916
NegCont_731	1392	3894.51	2210.35	1686.68	523.671
NegCont_871	1393	3893.77	2216.1	1680.2	535.904
MMT00022958	1394	3893.52	2127.89	1768.15	359.75
MMT00067912	1395	3892.89	1984.74	1910.68	74.0611
Synpo2	1396	3892.83	1961.53	1933.83	27.6999
MMT00056891	1397	3891.43	1901.68	1992.27	-90.5885
Ifna1	1398	3891.38	2211.18	1682.72	528.464
Grik1	1399	3891.34	2052.41	1841.46	210.95
Maff	1400	3891.3	2053.77	1840.05	213.725
MMT00081909	1401	3891.14	2103.98	1789.68	314.3
Ces7	1402	3890.98	2106.35	1787.16	319.19
MMT00081832	1403	3890.75	2063.23	1830.04	233.187
Kcnk4	1404	3890.38	1946.73	1946.17	0.55704
LOC383229	1405	3889.81	2039.48	1852.85	186.628
MMT00082790	1406	3888.95	2128.38	1763.09	365.287
NegCont_799	1407	3888.61	2247.73	1643.41	604.318
Tlcd1	1408	3886	2245.57	1642.96	602.61
MMT00018864	1409	3885.1	2157.37	1730.25	427.12
Olfr794	1410	3884.33	1969.08	1917.77	51.3088
NegCont_174	1411	3883.9	2206.34	1680.08	526.267
Ephb6	1412	3882.19	2114.38	1770.33	344.056
Cyp46a1	1413	3881.75	2153.64	1730.64	423
Mical2	1414	3880.98	2020.76	1862.75	158.011
MMT00065561	1415	3880.14	181.604	3701.05	-3519.45
NegCont_641	1416	3879.2	2254.84	1626.88	627.962
NegCont_961	1417	3878.12	2213.69	1666.95	546.745
Phkg1	1418	3877.48	2033.82	1846.18	187.644
Sntb2	1419	3877.32	2045.37	1834.47	210.9
C85627	1420	3876.76	2089.94	1789.34	300.599
Aire	1421	3875.83	2259.5	1618.85	640.66
Olfr635	1422	3875.36	1959.42	1918.46	40.9547
Cdca7	1423	3874.78	2148.63	1728.67	419.961
Nploc4	1424	3873.81	2129.55	1746.78	382.77
D11Ertd18e	1425	3871.6	2111.47	1762.65	348.814
MMT00044099	1426	3870.74	2171.04	1702.23	468.804
NegCont_137	1427	3870.3	2046.66	1826.16	220.507
BB545325	1428	3868.43	2151.03	1719.93	431.102
Pigq	1429	3868.32	2284.54	1586.3	698.237
Dnmt3l	1430	3867.94	1932.89	1937.57	-4.68431
Ubxd2	1431	3867.73	1726.85	2143.4	-416.554
Pvrl3	1432	3867.45	2142.7	1727.27	415.437
Nalp4b	1433	3867.01	2152.03	1717.5	434.527
Zdhhc18	1434	3866.53	1902.69	1966.36	-63.6665
mCT149291	1435	3866.31	2088.91	1779.92	308.991
AK040273	1436	3866.24	2057.49	1811.27	246.217
BC037703	1437	3865.8	2003.73	1864.59	139.136
XM_285463	1438	3865.77	2018.79	1849.5	169.298
D7Ertd677e	1439	3865.64	2215.63	1652.52	563.112
Slc6a17	1440	3865.39	1911.11	1956.8	-45.6825
C86753	1441	3865.14	2095.37	1772.29	323.085
Acot8	1442	3864.79	1899.2	1968.11	-68.9166
Cant1	1443	3863.48	1989.9	1876.1	113.808
MMT00044590	1444	3861.88	2056.71	1807.69	249.023
A330087I24	1445	3861.58	2060.27	1803.82	256.449
MMT00073367	1446	3861.41	2033.7	1830.23	203.467
AW742317	1447	3861.17	1949.54	1914.15	35.385
Olfr315	1448	3861.16	1998.31	1865.37	132.943
XM_357255	1449	3860.28	1902.76	1960.04	-57.2722
Nptxr	1450	3858.4	2265.09	1595.83	669.269
Map6d1	1451	3858.34	2014.65	1846.22	168.432
Olfr527	1452	3858.31	1898.14	1962.7	-64.5597
Zfpn1a4	1453	3857.53	1860.9	1999.15	-138.247
NegCont_962	1454	3857.41	2174.11	1685.83	488.28
MMT00066360	1455	3855.76	2195	1663.28	531.723
MMS010092719	1456	3855.63	2209.75	1648.41	561.342
MMT00082162	1457	3855.5	2195.32	1662.71	532.606
MMT00003137	1458	3854.8	1827.88	2029.45	-201.574
Gm1245	1459	3854.8	2180.95	1676.36	504.589
Gm505	1460	3854.57	2127.67	1729.42	398.253
BC048651	1461	3853.9	2180.19	1676.24	503.952
MMT00015446	1462	3853.61	2036.8	1819.34	217.459
Cox8a	1463	3853.19	1969.25	1886.46	82.7806
MMT00072381	1464	3853.01	2185.47	1670.05	515.421
Olfr1392	1465	3852.19	2151.28	1703.43	447.854
Gng8	1466	3851.91	2150.78	1703.64	447.142
mCT167221	1467	3851.48	1753.52	2100.48	-346.968
MMS010180028	1468	3851.15	2114.27	1739.4	374.878
MMT00001542	1469	3851.15	2045.6	1808.07	237.534
ENSMUST00000052693	1470	3849.31	2021.91	1829.93	191.985
mCT155820	1471	3849.01	1902.78	1948.75	-45.966
LOC434320	1472	3847.79	2050.32	1800	250.322
MMT00065582	1473	3847.09	1826.76	2022.85	-196.081
MMT00033283	1474	3845.81	2243.68	1604.65	639.027
Defb2	1475	3845.49	2105.97	1742.04	363.925
Hspbap1	1476	3845.19	1980.28	1867.43	112.848
Fstl3	1477	3844.83	2295.53	1551.83	743.702
B3galt6	1478	3844.17	2247.71	1598.98	648.725
ENSMUST00000067337	1479	3841.64	2007.79	1836.37	171.426
NegCont_958	1480	3841.29	2084.63	1759.18	325.452
Btf3	1481	3841.04	1741.23	2102.33	-361.107
Myl6b	1482	3839.59	2098.5	1743.61	354.894
NegCont_770	1483	3839.49	1960.38	1881.63	78.7485
mCT145272	1484	3838.95	1780.48	2060.99	-280.51
Hcrt	1485	3838.76	2039.24	1802.04	237.203
NegCont_313	1486	3838.61	2128.05	1713.09	414.961
Pcdhb9	1487	3838.6	2218.4	1622.73	595.667
MMT00082118	1488	3838.6	2012.25	1828.87	183.384
Gpc6	1489	3837.9	1931.32	1909.1	22.2181
MMS010118666	1490	3837.82	1974.78	1865.56	109.222
Sh3bp1	1491	3837.64	2244.37	1595.79	648.575
NegCont_608	1492	3837.43	2020.72	1819.24	201.48
Xlr4c	1493	3837.4	2109.75	1730.17	379.572
Plxna4	1494	3836.99	1962.45	1877.07	85.3762
LOC433102	1495	3836.81	1993.28	1846.05	147.239
LOC546754	1496	3836.21	2066.78	1771.95	294.831
Ube2m	1497	3834.25	2271.12	1565.65	705.472
NegCont_323	1498	3833.92	2235.34	1601.1	634.246
MMT00000993	1499	3832.04	1886.89	1947.67	-60.7747
MMT00027084	1500	3831.99	1577.59	2256.91	-679.319
Arhgef10l	1501	3830.04	2204.19	1628.37	575.818
MMS010155467	1502	3829.06	2047.04	1784.55	262.491
MMT00081689	1503	3828.88	1954.53	1876.87	77.6545
mCT186106	1504	3828.48	1788.05	2042.95	-254.902
Olfr522	1505	3828.28	2094.18	1736.61	357.57
Trim8	1506	3828.21	2122.05	1708.68	413.367
Prlpj	1507	3828.16	1989.8	1840.89	148.912
Fgf3	1508	3826.81	2126.49	1702.84	423.655
MMT00019975	1509	3826.38	2134.57	1694.33	440.232
MMT00058029	1510	3826.13	2136.84	1691.82	445.02
XM_357378	1511	3825.89	1690.61	2137.81	-447.201
Gab2	1512	3825.4	2049.93	1777.99	271.937
D9Ertd241e	1513	3825.39	2060.9	1767	293.9
Atp6v0e	1514	3825.25	1611.1	2216.66	-605.561
Cyp2c29	1515	3823.85	2205.84	1620.53	585.313
Hapln2	1516	3823.33	2067.33	1758.52	308.803
Sall3	1517	3822.91	1987.64	1837.8	149.843
mCT49106	1518	3821.73	1881.53	1942.72	-61.1889
Phkg2	1519	3820.44	2097.16	1725.8	371.353
Olfr461	1520	3820.2	1926.54	1896.19	30.3474
AK047848	1521	3819.6	2031.15	1790.97	240.188
Clcf1	1522	3819.13	2176.34	1645.31	531.027
Lgi1	1523	3818.36	2115.14	1705.74	409.395
NegCont_568	1524	3817.67	2169.03	1651.17	517.854
Spred2	1525	3817.32	2156.97	1662.87	494.096
NegCont_234	1526	3816.54	2236.82	1582.25	654.575
LOC433093	1527	3815.83	2292.7	1525.66	767.034
MMT00034033	1528	3814.98	1888.68	1928.83	-40.1497
NegCont_172	1529	3814.87	1927.38	1890.01	37.3717
D4Wsu114e	1530	3813.99	2119.76	1696.75	423.009
NegCont_663	1531	3813.52	2206.08	1609.96	596.116
MMS010217342	1532	3813.33	2115.08	1700.78	414.302
Hs6st2	1533	3812.43	2176.36	1638.59	537.766
MMT00014772	1534	3811.06	1940.08	1873.51	66.5703
NegCont_571	1535	3810.92	2189.8	1623.64	566.164
Vti1a	1536	3809.97	1835.01	1977.49	-142.476
Bhlhb8	1537	3809.02	2013.97	1797.57	216.394
NegCont_550	1538	3808.94	2217.18	1594.29	622.889
AV282855	1539	3807.97	2043.52	1766.98	276.54
MMT00008874	1540	3806.63	1796.14	2013.01	-216.868
L1cam	1541	3806.38	1983.84	1825.07	158.77
Dvl3	1542	3806.22	2164.48	1644.27	520.214
NegCont_524	1543	3805.22	1987.68	1820.07	167.606
Fbxl18	1544	3805.18	1920.79	1886.92	33.87
MMT00002769	1545	3804.94	1975.15	1832.31	142.838
Mapkapk2	1546	3803.88	1992.52	1813.88	178.645
Ltap	1547	3803.86	2195.15	1611.23	583.917
Gm1353	1548	3802.87	1686.23	2119.16	-432.93
BC050196	1549	3802.74	2138.95	1666.31	472.644
Mt3	1550	3802.63	1871.01	1934.15	-63.1452
NegCont_15	1551	3802.59	1808.56	1996.55	-187.981
Ifi30	1552	3802.54	2263.65	1541.41	722.236
Syt2	1553	3801.18	1948.09	1855.61	92.4741
MMT00055513	1554	3800.89	1996.84	1806.57	190.268
Boat	1555	3800.87	1979.73	1823.66	156.068
MMT00028001	1556	3800.12	1701.2	2101.44	-400.236
XM_358154	1557	3799.79	1920.54	1881.77	38.7735
mCT15790	1558	3799.52	1774.06	2027.98	-253.92
Il20ra	1559	3798.75	2079.28	1721.99	357.291
AI789011	1560	3797.69	2144.71	1655.49	489.219
MMT00058183	1561	3797.35	2127.96	1671.91	456.054
Ubxd4	1562	3796.96	1986.43	1813.05	173.384
MMT00044097	1563	3795.91	1953.98	1844.46	109.521
Ak7	1564	3794.02	1948.48	1848.06	100.426
NegCont_665	1565	3793.98	1966.99	1829.51	137.487
Tram2	1566	3792.61	1938.35	1856.78	81.5752
Nxph4	1567	3791.83	2040.02	1754.32	285.699
Kcnh7	1568	3791.62	2064.23	1729.91	334.321
D3Ertd162e	1569	3789.42	2049.57	1742.37	307.202
Cnfn	1570	3788.65	2138.69	1652.48	486.204
MMT00075711	1571	3788.49	2030.65	1760.36	270.296
Kif1a	1572	3786.16	2072.93	1715.76	357.165
ENSMUST00000054553	1573	3786.03	2106.33	1682.22	424.116
Zfp92	1574	3785.83	2180.18	1608.17	572.016
Tbc1d24	1575	3785.02	2143.63	1643.91	499.718
Kcnc2	1576	3783.96	1896.1	1890.38	5.72503
MMT00008702	1577	3783.77	2181.43	1604.86	576.572
NegCont_10	1578	3783.31	2135.38	1650.45	484.931
BE690508	1579	3782.07	1910.06	1874.54	35.5188
NegCont_776	1580	3781.76	2164.31	1619.98	544.331
Gm534	1581	3781.04	2090.36	1693.2	397.164
MMT00034711	1582	3780.95	2198.18	1585.29	612.89
LOC332860	1583	3779.62	1890.5	1891.64	-1.1418
Gm5	1584	3779.5	2229.92	1552.1	677.82
XM_357114	1585	3777.53	1921.36	1858.7	62.6604
LOC545677	1586	3776.91	1776.72	2002.71	-225.988
Tcap	1587	3775.97	1811.05	1967.44	-156.392
LOC242517	1588	3775.86	1984.17	1794.21	189.963
Fut1	1589	3775.47	1812.91	1965.08	-152.172
MMT00075867	1590	3775.42	1981.44	1796.49	184.953
Sirt3	1591	3775.33	2146.45	1631.4	515.046
MMT00078631	1592	3772.65	1900.28	1874.89	25.386
Ccl22	1593	3772.2	2015.18	1759.53	255.649
Dmrta1	1594	3772.16	1952.16	1822.52	129.636
Defb3	1595	3771.55	2121.69	1652.38	469.308
Elk4	1596	3771.49	2012.21	1761.8	250.41
NegCont_933	1597	3769.48	2113.66	1658.34	455.315
MMT00028823	1598	3769.17	2088.45	1683.24	405.206
Myom2	1599	3768.92	2097.85	1673.59	424.259
XM_357024	1600	3767.74	2082.33	1687.92	394.41
Zp3r	1601	3767.54	1737.26	2032.81	-295.552
C79259	1602	3765.5	1804.16	1963.86	-159.7
Gm192	1603	3763.88	1878.29	1888.11	-9.82
MMT00001598	1604	3763.64	1967.37	1798.79	168.583
Adamtsl5	1605	3763.46	1896.98	1869	27.9777
MMT00049278	1606	3763.39	1989.04	1776.87	212.167
AV356131	1607	3761.81	2039.69	1724.64	315.046
Npas4	1608	3761.34	1830.05	1933.81	-103.764
Csnd	1609	3761.09	1763.68	1999.94	-236.258
NegCont_536	1610	3759.86	2244.03	1518.35	725.683
MMT00052501	1611	3759.82	2155.49	1606.85	548.637
Olfr1257	1612	3758.88	1951.77	1809.63	142.135
NegCont_649	1613	3758.51	2202.21	1558.83	643.379
NegCont_377	1614	3757.78	1874.69	1885.61	-10.9161
MMT00058255	1615	3757.01	2106.91	1652.62	454.297
MMT00052888	1616	3756.75	2133.62	1625.65	507.969
MMT00022447	1617	3756.19	1831.61	1927.1	-95.4925
Rtn4rl2	1618	3756	2140.23	1618.29	521.936
Dner	1619	3755.4	1944.54	1813.39	131.15
Gm1463	1620	3755.36	1802.06	1955.82	-153.751
A830083F22	1621	3752.44	2096.31	1658.65	437.668
MMT00078343	1622	3752.29	1893.76	1861.05	32.7148
NegCont_783	1623	3751.56	2155.23	1598.85	556.381
Otub2	1624	3750.81	1922.04	1831.29	90.7426
Epha8	1625	3750.71	1964.54	1788.69	175.848
MMT00063452	1626	3749.96	1864.69	1887.79	-23.0969
MMT00010717	1627	3749.92	2056.17	1696.27	359.896
mCT152509	1628	3748.34	2097.22	1653.65	443.572
MMS010238224	1629	3747.94	1906.21	1844.25	61.9587
Ssh1	1630	3747.47	1830.47	1919.52	-89.0578
LOC435321	1631	3746.23	1820.75	1928	-107.247
Dgkk	1632	3744.24	2065.38	1681.39	383.992
MMT00068924	1633	3744.08	1901.32	1845.28	56.0394
Rnps1	1634	3744.02	2096.02	1650.53	445.486
Gm650	1635	3743.2	2053.36	1692.36	361.003
B930071L05	1636	3742.89	1939.7	1805.71	133.987
MMT00001689	1637	3741.46	2054.51	1689.47	365.035
Gm757	1638	3741.24	1717.3	2026.47	-309.17
MMT00024502	1639	3741.06	2014.14	1729.44	284.7
V1rc25	1640	3738.45	1875.19	1865.79	9.39847
MMS010005865	1641	3737.08	1800.84	1938.77	-137.931
BC049987	1642	3736.86	1905.82	1833.57	72.2557
Bsnd	1643	3735.84	1979.97	1758.39	221.575
V1rh7	1644	3735.56	1985.36	1752.72	232.642
Htr6	1645	3734.81	2005.78	1731.55	274.233
Mylk2	1646	3734.71	1801.2	1936.03	-134.834
MMT00012655	1647	3733.65	2063.71	1672.46	391.255
Gpr17	1648	3733.42	2133.12	1602.83	530.288
mCT58375	1649	3732.91	1883.76	1851.67	32.0894
Adamtsl4	1650	3732.9	2181.67	1553.75	627.918
Ascl1	1651	3732.08	1989.79	1744.81	244.984
LOC263305	1652	3730.69	2133.03	1600.18	532.848
MMT00000804	1653	3729.22	1997.86	1733.89	263.967
Utf1	1654	3729.2	2080.84	1650.88	429.955
MMT00074702	1655	3727.16	1878.2	1851.48	26.7215
Acsm2	1656	3727.11	1993.74	1735.89	257.852
Cmklr1	1657	3727.06	1759.4	1970.18	-210.786
NegCont_502	1658	3725.1	2101.08	1626.54	474.543
Gm1661	1659	3723.96	2007.58	1718.9	288.689
Parp11	1660	3722.72	1843.69	1881.54	-37.8508
LOC241097	1661	3721.95	1825.47	1899	-73.5285
MMT00060424	1662	3721.79	2056.01	1668.3	387.703
Tssk5	1663	3721.24	1782.83	1940.94	-158.108
Cacng8	1664	3720.98	1894.36	1829.15	65.2099
MMT00033363	1665	3720.58	2197.89	1525.21	672.682
Dlx6os1	1666	3719.41	1869.17	1852.75	16.4174
MMT00014839	1667	3719.07	1932.87	1788.72	144.148
NegCont_454	1668	3718.95	1874.83	1846.64	28.193
Camk2b	1669	3718.83	1547.83	2173.52	-625.696
LOC545836	1670	3718.67	1942.05	1779.14	162.911
Sp2	1671	3718.62	2031.41	1689.73	341.687
MMT00074463	1672	3718.5	1952.46	1768.56	183.899
AI413759	1673	3715.04	2030.77	1686.79	343.983
MMT00017110	1674	3714.11	2042.87	1673.76	369.114
MMT00046711	1675	3713.7	1883.69	1832.53	51.1622
MMT00008461	1676	3712.8	2179.2	1536.12	643.083
Olfr555	1677	3711.78	1938.47	1775.84	162.628
Ubl7	1678	3711.06	1996.49	1717.09	279.398
MMT00001285	1679	3711.03	1873.83	1839.72	34.1056
MMT00082520	1680	3710.94	1631.78	2081.68	-449.898
MMT00077272	1681	3710.84	1781.04	1932.32	-151.281
Armc2	1682	3709.9	2027.44	1684.98	342.452
Tgfbr3	1683	3709.45	1946.2	1765.77	180.433
LOC239690	1684	3709.15	2096.13	1615.53	480.601
Olfr703	1685	3708.31	1949.29	1761.55	187.736
Fbxw14	1686	3707.51	1880.49	1829.54	50.9445
NegCont_325	1687	3706.72	1988.55	1720.69	267.863
NegCont_957	1688	3706.63	1783.4	1925.76	-142.361
Lrp10	1689	3706.52	2043.63	1665.42	378.21
Ifna2	1690	3706.46	2018.19	1690.79	327.404
NegCont_231	1691	3706.02	2132.04	1576.5	555.539
NegCont_617	1692	3705.68	1892.97	1815.23	77.7407
NegCont_476	1693	3705.35	2139.49	1568.39	571.1
MMT00042626	1694	3704.48	1901.53	1805.47	96.0507
MMT00079939	1695	3704.27	135.392	3571.4	-3436.01
Pdlim7	1696	3704	474.108	3232.41	-2758.3
Olfr1097	1697	3703.21	1660.64	2045.09	-384.448
Cml3	1698	3702.16	1730.03	1974.66	-244.632
C76411	1699	3701.63	1637.16	2066.99	-429.837
Mark4	1700	3701.55	2046.82	1657.25	389.564
AI182371	1701	3701.53	1745.14	1958.91	-213.775
NegCont_28	1702	3700.41	1961.13	1741.79	219.339
NegCont_239	1703	3699.28	2086.06	1615.75	470.31
LOC434822	1704	3697.74	2145.14	1555.13	590.01
Asb16	1705	3696.18	1874.18	1824.52	49.6531
MMT00008816	1706	3694.86	1893.64	1803.74	89.8967
NegCont_152	1707	3693.74	2078.86	1617.4	461.466
Coro2a	1708	3688.42	2025.6	1665.34	360.252
Olfr299	1709	3688.42	1950.11	1740.83	209.276
MMT00009800	1710	3688.08	2093.75	1596.85	496.902
NegCont_680	1711	3687.31	1959.03	1730.8	228.237
NegCont_324	1712	3687	2079.21	1610.31	468.901
R_26136746_1	1713	3686.95	1932.98	1756.49	176.489
Maml3	1714	3686.41	1699.76	1989.17	-289.409
MMT00068323	1715	3686.39	1955.64	1733.28	222.36
Clec9a	1716	3685.7	1846.68	1841.55	5.12645
Josd2	1717	3684.5	2036.72	1650.31	386.409
AW011738	1718	3684.01	1925.47	1761.06	164.407
Bahcc1	1719	3683.51	1767.22	1918.81	-151.586
Ifnk	1720	3683.15	1815.68	1869.99	-54.3135
Hemt1	1721	3681.05	1982.99	1700.58	282.406
MMT00045835	1722	3680.07	2052.95	1629.65	423.302
Olfr623	1723	3679.97	2007.8	1674.69	333.103
MMT00064342	1724	3679.7	2112.81	1569.41	543.4
mCT50673	1725	3679.41	1859.06	1822.88	36.1787
D10Ertd126e	1726	3679.21	1862.38	1819.36	43.0222
Spp2	1727	3679.05	2066.03	1615.54	450.496
AI848258	1728	3678.26	1928.45	1752.33	176.11
MMT00025235	1729	3677.3	1596.28	2083.54	-487.262
Krtcap2	1730	3676.85	1882.84	1796.53	86.3168
LOC433182	1731	3675.91	2072.2	1606.23	465.974
AK046776	1732	3675.67	2056.06	1622.13	433.933
MMT00063086	1733	3674.8	2097.4	1579.93	517.47
Pxt1	1734	3674.76	1948.21	1729.07	219.133
Ly6f	1735	3673.68	2130.62	1545.59	585.033
Tmem10	1736	3672.56	2047.06	1628.02	419.04
MMT00029133	1737	3672.38	1702.37	1972.52	-270.148
Casz1	1738	3672.24	1835.53	1839.24	-3.70562
Nr3c2	1739	3669.71	1950.94	1721.29	229.642
Rnd1	1740	3668.83	1973.01	1698.35	274.663
NegCont_217	1741	3668.82	2090.09	1581.25	508.841
MMT00012640	1742	3667.94	2029.93	1640.53	389.403
Zfyve9	1743	3667.61	1952.17	1717.96	234.214
Kcnc1	1744	3666.92	1773.2	1896.24	-123.044
NegCont_487	1745	3666.03	1874.27	1794.28	79.9868
Dnajc3	1746	3665.5	1916.73	1751.29	165.439
Nt5c1a	1747	3664.07	1924.78	1741.81	182.962
MMT00045683	1748	3663.65	1700.51	1965.65	-265.139
Gal3st2	1749	3663.36	1574.24	2091.64	-517.394
Gm378	1750	3662.87	1556.45	2108.95	-552.499
Lhx8	1751	3662.76	2019.36	1645.91	373.45
MMT00013741	1752	3661.15	2085.37	1578.3	507.067
Rab3d	1753	3659.97	1864.13	1798.37	65.7584
NegCont_516	1754	3659.96	1770.25	1892.23	-121.981
LOC545404	1755	3659.85	1874.33	1788.04	86.2943
MMT00025361	1756	3659.61	1995.96	1666.18	329.778
Hsd11b2	1757	3658.91	1866.06	1795.37	70.6821
Irgq	1758	3658.77	1823.14	1838.15	-15.0015
MMT00051734	1759	3658.22	10.1773	3650.56	-3640.39
mCT133868	1760	3656.4	1971.96	1686.96	285
Jarid2	1761	3655.44	1918.97	1738.99	179.975
Mg29	1762	3655.4	2029.53	1628.39	401.143
Gbx1	1763	3655.02	1800.83	1856.72	-55.8881
Tdrd6	1764	3654.72	1958.34	1698.9	259.442
MMT00050724	1765	3654.65	1553.2	2103.97	-550.765
mCT154267	1766	3654.59	1848.5	1808.61	39.8896
Cep152	1767	3654.31	1975.29	1681.54	293.744
NegCont_192	1768	3653.24	1823.02	1832.74	-9.71547
Fshr	1769	3653.09	1644.45	2011.17	-366.716
MMT00040750	1770	3652.15	1834.8	1819.87	14.9258
Olfr460	1771	3651.03	1627.61	2025.95	-398.339
NegCont_101	1772	3649.55	1910.41	1741.65	168.76
Klra5	1773	3649.17	1897.38	1754.31	143.061
Olfr1134	1774	3649.13	2011.4	1640.25	371.146
Cyp8b1	1775	3649.03	1933.1	1718.45	214.648
Bat2	1776	3648.67	2144.04	1507.16	636.878
NegCont_580	1777	3647.72	2125.45	1524.79	600.658
LOC384220	1778	3646.24	2037.67	1611.1	426.571
MMT00003087	1779	3644.83	2000.58	1646.77	353.809
NegCont_931	1780	3644.27	2008.77	1638.02	370.745
Sgk3	1781	3643.66	1613.49	2032.69	-419.208
NegCont_24	1782	3643.3	1770.53	1875.29	-104.75
MMS010082122	1783	3642.95	1917.09	1728.38	188.714
LOC212753	1784	3642.62	1662.19	1982.95	-320.766
Spag4l	1785	3642.29	1789.03	1855.78	-66.7588
Prss33	1786	3641.68	1857.12	1787.08	70.0346
MMT00078131	1787	3640.09	1817.46	1825.15	-7.68071
MMT00000775	1788	3638.69	2043.25	1597.97	445.278
Lrrc45	1789	3638.58	2007.17	1633.93	373.239
MMT00042947	1790	3638.24	1918.31	1722.45	195.864
MMS010038379	1791	3637.79	1549.96	2090.35	-540.394
Hs6st3	1792	3636.57	1815.9	1823.2	-7.29808
Sp1	1793	3636.11	1872.81	1765.83	106.984
Lalba	1794	3635.82	1994.32	1644.02	350.295
MMT00056373	1795	3635.28	1932.68	1705.13	227.545
Olfr878	1796	3634.8	1901	1736.32	164.675
LOC330776	1797	3634.37	1970.36	1666.53	303.826
Grm2	1798	3634.34	1954.23	1682.63	271.607
MMT00042539	1799	3634.16	2090.02	1546.67	543.35
MMT00043247	1800	3632.77	1849.41	1785.89	63.5211
NegCont_336	1801	3632.16	1929.55	1705.13	224.417
NegCont_865	1802	3631.97	2058.34	1576.16	482.175
MMT00067206	1803	3631.5	1811.62	1822.41	-10.7884
MMT00019829	1804	3630.61	1878.16	1754.97	123.181
MMT00082443	1805	3630.42	1671.92	1961.02	-289.1
mCT186275	1806	3628.85	1601.6	2029.78	-428.179
Cib3	1807	3627.52	1894.19	1735.85	158.337
NegCont_307	1808	3626.76	2050.33	1578.95	471.374
NegCont_763	1809	3626.73	1949.64	1679.61	270.028
NegCont_411	1810	3626.65	2069.29	1559.88	509.408
Olfr155	1811	3626.53	1879.43	1749.62	129.805
Asgr2	1812	3626.29	1871.37	1757.44	113.924
MMT00070169	1813	3626.28	2026.6	1602.21	424.385
Tob2	1814	3625.77	1684.47	1943.82	-259.344
MMT00018083	1815	3625.76	1966.26	1662.03	304.228
Pdha2	1816	3625.45	2024.99	1602.98	422.015
Gm1362	1817	3625.13	2032.34	1595.31	437.025
NegCont_72	1818	3624.38	2005.61	1621.3	384.31
MMT00038342	1819	3623.7	1772.59	1853.64	-81.0543
LOC432451	1820	3623.41	1897.15	1728.77	168.38
MMT00078323	1821	3623.02	1471.08	2154.47	-683.39
MMS010089306	1822	3622.27	1980.1	1644.69	335.412
Aym1	1823	3621.88	1901.4	1723	178.392
Olfr480	1824	3620.65	1862.97	1760.2	102.767
Olfr1393	1825	3620.48	1764.97	1858.03	-93.0655
MMT00079566	1826	3620.26	1817.27	1805.52	11.7455
AV154362	1827	3620.25	1678.96	1943.81	-264.845
MMT00029778	1828	3619.77	1797.85	1824.44	-26.5922
MMT00027961	1829	3618.53	1848.74	1772.31	76.4295
Defb35	1830	3618.38	1865.25	1755.65	109.596
MMT00082691	1831	3615.26	1777.5	1840.29	-62.7951
Gm700	1832	3615.1	1761.46	1856.17	-94.7098
Klf14	1833	3614.14	1541.44	2075.22	-533.778
MMT00049631	1834	3613.89	1865.42	1750.99	114.429
Crygs	1835	3612.78	1822.71	1792.59	30.1253
MMS010044369	1836	3612.76	2057.14	1558.14	499.002
MMT00057334	1837	3609.77	1936	1676.29	259.712
NegCont_527	1838	3609.31	1897.97	1713.86	184.107
LOC435970	1839	3608.33	1864.78	1746.07	118.703
BE990709	1840	3607.98	1988.56	1621.94	366.622
MMT00048812	1841	3607.21	1967.56	1642.17	325.396
Mef2c	1842	3606.95	2007.54	1601.93	405.615
MMS010123628	1843	3606.74	1911.07	1698.19	212.885
Safb2	1844	3606.52	1903.22	1705.82	197.409
MMT00074102	1845	3606.52	1563.99	2045.05	-481.064
Nsun3	1846	3605.9	1829.57	1778.85	50.7271
MMT00059430	1847	3605.53	2009.94	1598.11	411.832
MMT00056306	1848	3604.42	1726.58	1880.36	-153.771
V1rf5	1849	3603.78	1736.51	1869.78	-133.27
Frmd4a	1850	3603.18	1437.75	2167.96	-730.212
Tbr1	1851	3602.72	1876.32	1728.92	147.393
Gpbar1	1852	3600.46	1741.36	1861.63	-120.268
Hoxb3	1853	3600.38	1938.83	1664.07	274.76
BC048599	1854	3600.25	1745.37	1857.4	-112.037
Ipo9	1855	3599.99	1530.79	2071.72	-540.935
Hcrtr2	1856	3599.68	1886.99	1715.21	171.786
XM_357969	1857	3597.22	1567.62	2032.12	-464.5
LOC279067	1858	3597.2	1810.41	1789.31	21.106
Trpm3	1859	3596.23	1752.78	1845.96	-93.1803
V1ri8	1860	3596.19	1927	1671.71	255.298
Pecr	1861	3595.6	1814.22	1783.9	30.3194
Dcst2	1862	3594.84	1690.87	1906.5	-215.626
CL301970	1863	3594.74	1806.45	1790.81	15.6434
Nfatc2	1864	3594.54	1861.13	1735.93	125.2
MMT00048897	1865	3591.75	1737.06	1857.21	-120.147
MMT00067914	1866	3591.67	1971.31	1622.88	348.427
Plxdc2	1867	3591.28	1903.97	1689.82	214.153
C86415	1868	3591.08	1857.43	1736.17	121.258
Zbp1	1869	3590.54	1804.59	1788.48	16.1137
Olfr1348	1870	3590.48	1878.75	1714.25	164.495
MMT00020457	1871	3590.33	1676.61	1916.24	-239.636
Olfr1271	1872	3590.3	1765.95	1826.87	-60.9236
AV088346	1873	3590.08	2002.53	1590.08	412.453
MMT00052310	1874	3590	1816.12	1776.4	39.727
Gga1	1875	3587.52	1613.29	1976.75	-363.45
XM_359238	1876	3586.21	1895.65	1693.08	202.572
Treml1	1877	3584.58	2081.61	1505.49	576.12
MMT00036027	1878	3583.41	1846.08	1739.85	106.239
MMT00020486	1879	3582.8	1776.39	1808.94	-32.5491
LOC546781	1880	3581.91	2010.54	1573.89	436.65
Myo5b	1881	3581.66	1847.43	1736.76	110.669
NegCont_620	1882	3579.94	1785.95	1796.51	-10.5639
Eif2b3	1883	3578.74	1752.68	1828.58	-75.8935
LOC233466	1884	3578.71	1769.93	1811.31	-41.3771
mCT160385	1885	3578.12	1724.28	1856.37	-132.084
NegCont_593	1886	3577.18	1651.52	1928.18	-276.666
Adamts12	1887	3576.1	1903.83	1674.79	229.045
Upk2	1888	3575.85	1773.06	1805.32	-32.2641
Syt6	1889	3575.73	1975.6	1602.65	372.955
MMT00043253	1890	3575.3	1659.85	1917.97	-258.115
MMT00077118	1891	3572.33	1903.83	1671.03	232.797
Optn	1892	3571.64	1973.84	1600.33	373.505
Mphosph9	1893	3570.85	1827.89	1745.49	82.3981
Lims2	1894	3569.35	2029.18	1542.69	486.496
MMT00038787	1895	3569.33	1908.35	1663.51	244.839
Kcnt2	1896	3568.4	1855.04	1715.88	139.159
AA517651	1897	3567.18	1909.73	1659.97	249.762
Dyrk1b	1898	3565.91	1991.56	1576.87	414.685
NegCont_440	1899	3565.7	2031.21	1537.01	494.195
XM_142330	1900	3565.4	1773.32	1794.6	-21.2776
Agc1	1901	3564.55	1808.89	1758.18	50.7012
Gm722	1902	3562.77	1878.58	1686.72	191.857
Gtrgeo22	1903	3561.73	2030.8	1533.45	497.35
MMT00065379	1904	3561.31	1764.77	1799.06	-34.2836
Gm646	1905	3560.65	1789.3	1773.87	15.429
AK031323	1906	3560.36	1765.24	1797.64	-32.4017
Tpbpb	1907	3560.35	1739.1	1823.77	-84.6688
Olfr1349	1908	3560.01	1829.77	1732.76	97.0192
MMT00059950	1909	3558.87	1555.49	2005.91	-450.422
LOC382109	1910	3558.79	2004.04	1557.28	446.761
Lrp1b	1911	3558.28	1881.61	1679.19	202.417
NegCont_354	1912	3557.47	1968.26	1591.74	376.523
Crb3	1913	3557.26	1876.54	1683.24	193.308
XM_358965	1914	3557.18	1963.92	1595.78	368.144
LOC384497	1915	3556.84	1991.33	1568.03	423.298
Smad6	1916	3556.45	2042.7	1516.27	526.426
MMT00042895	1917	3555.66	1749.79	1808.39	-58.6023
D2hgdh	1918	3555.43	1716.55	1841.4	-124.85
Exosc3	1919	3554.95	1922.28	1635.19	287.099
MMT00010091	1920	3554.62	1403.99	2153.15	-749.163
Crisp1	1921	3554.17	1764.02	1792.67	-28.6542
Alox12b	1922	3552.59	1893.68	1661.44	232.238
mCT164840	1923	3551.83	1915.21	1639.14	276.068
A630049P17	1924	3551.04	1752.18	1801.39	-49.211
Ldoc1	1925	3550.71	1637.08	1916.15	-279.069
Olfr1125	1926	3550.45	1773.04	1779.93	-6.8885
MMT00054575	1927	3550.36	1592.12	1960.76	-368.634
Gm1876	1928	3550.18	1819.57	1733.14	86.434
Cryaa	1929	3549.92	1937.96	1614.48	323.48
NegCont_26	1930	3548.06	1946.45	1604.13	342.324
D5Ertd560e	1931	3547.71	1742.89	1807.35	-64.4643
MMT00063006	1932	3546.81	1715.14	1834.19	-119.058
NegCont_248	1933	3545.6	1662.73	1885.4	-222.67
Rbpsuhl	1934	3545.35	1823.83	1724.04	99.7923
XM_355053	1935	3545.26	2001.17	1546.61	454.565
Gm784	1936	3544.6	1921.47	1625.65	295.814
Kcnq1	1937	3544.03	1962.17	1584.39	377.776
Pde6h	1938	3543.98	1768.48	1778.02	-9.53362
mCT154988	1939	3543.34	2010.81	1535.05	475.766
Stx1b2	1940	3543.25	1851.13	1694.65	156.484
Lmx1b	1941	3542.71	1905.35	1639.89	265.456
Olfr27	1942	3541.38	1932.63	1611.28	321.354
Olfr1360	1943	3539.65	1485.02	2057.15	-572.126
MMT00059139	1944	3539.33	1762.11	1779.75	-17.6435
Ifnz	1945	3537.93	142.882	3397.57	-3254.69
AU015581	1946	3535.11	1614.96	1922.67	-307.712
Tspan31	1947	3534.94	1912.28	1625.18	287.102
AI507495	1948	3533.63	1843.68	1692.47	151.218
LOC232974	1949	3531.99	1552.09	1982.43	-430.342
Gabpb2	1950	3531.91	1717.3	1817.13	-99.8357
Ccdc88	1951	3531.88	1772.55	1761.85	10.6927
Gm1833	1952	3531.38	1851.58	1682.32	169.257
LOC225475	1953	3530.5	1623.15	1909.87	-286.716
Rabif	1954	3530.42	1778.64	1754.31	24.327
MMT00056208	1955	3530.05	1652.49	1880.08	-227.582
F11	1956	3529.95	1606.69	1925.78	-319.095
Cma1	1957	3529.46	1765.29	1766.69	-1.40588
MMT00007546	1958	3528.7	1623.68	1907.55	-283.87
Disp2	1959	3528.65	1889.67	1641.5	248.17
Mfsd3	1960	3527.09	1810.39	1719.22	91.163
Acat3	1961	3526.8	1931.65	1597.67	333.983
XM_356305	1962	3525.98	1813.29	1715.21	98.0786
Cd5l	1963	3525.41	1681.21	1846.73	-165.521
Lrrc22	1964	3525.13	1863.31	1664.34	198.971
Olfr51	1965	3524.2	1767.02	1759.7	7.32756
V1rg7	1966	3524.15	1519.35	2007.32	-487.964
Gcet2	1967	3523.92	1851.65	1674.8	176.852
mCT185948	1968	3523.02	1802.56	1722.99	79.5703
Apom	1969	3522.34	1986.7	1538.16	448.542
Fhl3	1970	3522.33	1866.23	1658.62	207.612
MMT00003218	1971	3521.45	1686.67	1837.3	-150.634
Olfr1261	1972	3520.78	1714.89	1808.41	-93.5258
Gpr18	1973	3520.33	1942.9	1579.96	362.939
MMT00062156	1974	3520.09	1882.17	1640.45	241.723
BE993129	1975	3518.31	1832.81	1688.02	144.799
LOC382720	1976	3517.96	1920.44	1600.04	320.399
Olfr1271	1977	3516.21	1719.39	1799.34	-79.9534
MMT00008498	1978	3514.66	1844.82	1672.36	172.458
C9	1979	3513	1929.58	1585.95	343.632
Kcnj1	1980	3512.09	1744.48	1770.13	-25.6489
Mapk8ip3	1981	3510.66	1791.55	1721.63	69.92
Inhbc	1982	3510.47	1787.85	1725.14	62.7168
Mxi1	1983	3509.92	1427.65	2084.79	-657.143
AU022479	1984	3509.34	1571.37	1940.49	-369.114
Pkn1	1985	3509.22	1904.04	1607.7	296.346
BE950716	1986	3508.82	154.049	3357.29	-3203.25
Rn4.5s	1987	3507.44	1806.72	1703.23	103.49
Dcxr	1988	3506	159.676	3348.84	-3189.17
MMT00056747	1989	3505.46	1715.55	1792.44	-76.8865
AF366264	1990	3505.4	1631.52	1876.4	-244.883
D3Ertd270e	1991	3504.54	1873.05	1634.02	239.031
Olfr204	1992	3504.42	1567.59	1939.36	-371.769
Sgpp2	1993	3503.81	1653.36	1852.98	-199.62
NegCont_904	1994	3503.58	1612.1	1894	-281.9
Centg1	1995	3503.38	1651.23	1854.68	-203.448
Nrgn	1996	3502.83	1839.34	1666.02	173.322
BB069650	1997	3501.95	1864.35	1640.12	224.226
Olfr646	1998	3501.9	1587.95	1916.47	-328.523
[truncated: 1,004 more rows]

## Sheet: MM_Genes_En.Mods
Module membership for genes in the modules enriched in the lean islet expression data (total=19)
Gene Symbol	MM
A030011M19	0.844935
A130012F09	0.960877
A130033B22	0.627304
A130033P14	0.380447
A1bg	0.414843
A330087I24	-0.209737
A3galt2	0.985286
A430054B03	0.770036
A530017F20	0.772421
A530046M15	0.970461
A530080P10	0.905895
A530089L17	-0.440709
A630020A06	0.953091
A630026L20	-0.409994
A630038D02	0.682731
A630049P17	0.829705
A630054D14	0.69958
A630062H14	0.715343
A630085K21	0.944351
A730013G04	0.952614
A730016A17	0.802241
A730067D02	0.936275
A830011I04	0.836983
A830060N17	0.713424
A830083F22	0.890852
A830093M07	0.714748
A930038G18	0.911555
AA407659	-0.671724
AA407782	0.308779
AA407787	0.929496
AA408456	0.638715
AA408865	-0.704824
AA409525	0.372848
AA511248	0.781951
AA516637	0.925986
AA516738	0.899913
AA516848	0.932384
AA517446	-0.682546
AA517459	0.575887
AA517471	0.533424
AA517478	0.337458
AA517542	0.65187
AA517651	0.857485
AA517668	0.800219
AA517844	0.523867
AA536743	0.882693
AA536748	0.803298
AA536749	0.50598
AA536875	-0.806324
AA589522	0.755994
AA589577	0.793312
AA617259	0.623151
AA763521	0.582835
AA792892	0.712868
AA792894	0.826571
AA986695	0.869082
Aacs	-0.951189
Aadat	-0.790829
Aak1	0.0807536
Aarsl	-0.636979
Aatk	-0.560667
AB041806	0.46264
AB182283	-0.779946
Abat	0.672122
Abca12	0.807838
Abca15	0.722904
Abca16	-0.417798
Abca17	0.941265
Abca3	-0.888608
Abca5	0.746332
Abcb10	-0.634011
Abcb1b	0.831669
Abcb7	0.613922
Abcb9	-0.882518
Abcc4	0.458145
Abcc5	-0.763295
Abcc6	0.593897
Abcc8	0.765966
Abcd2	0.373326
Abcd4	0.838945
Abce1	0.464839
Abcg1	-0.884283
Abcg3	0.923291
Abcg5	0.426143
Abcg8	-0.610036
Abhd10	0.964061
Abhd11	0.958268
Abhd14b	0.161192
Abhd2	-0.392762
Abhd6	0.566065
Abhd9	-0.66293
Abi2	-0.0738313
Abi3	-0.63929
Abl1	0.0285926
Ablim1	-0.708473
Ablim3	-0.592721
Abo	0.759731
Abp1	-0.257667
Abpa	0.470155
Abpg	0.967108
Abtb2	0.274687
Acad10	0.886863
Acad8	0.68271
Acad9	0.768573
Acadvl	-0.755561
Acat3	0.862145
Accn1	0.873335
Ace	-0.475445
Ache	0.972372
Acly	0.532571
Acot11	0.799206
Acot12	0.924449
Acot8	0.85603
Acox2	0.917505
Acox3	0.910603
Acp2	0.663203
Acpl2	0.866052
Acpp	0.678489
Acsbg1	0.850155
Acsbg2	-0.642773
Acsl3	0.669081
Acsl4	-0.541102
Acsl6	0.675457
Acsm2	0.871521
Acta2	-0.535628
Actl7a	0.939142
Actl7b	-0.00375184
Actn2	0.929789
Actr1a	0.200688
Actr1b	-0.745714
Actr5	0.667441
Actr8	0.81393
Actrt2	0.842058
Acvr2a	0.709012
Acvr2b	-0.699126
Acvrl1	-0.686459
Acy1	0.813965
Ada	0.761437
Adam15	-0.827047
Adam19	-0.770817
Adam1a	-0.803422
Adam2	0.741736
Adam21	0.617393
Adam23	-0.855441
Adam26a	0.818594
Adam26b	0.636057
Adam28	0.147213
Adam29	-0.817712
Adam3	-0.679294
Adam30	0.757648
Adam33	-0.618238
Adam39	-0.3517
Adam5	0.00567442
Adam7	-0.475963
Adamts1	-0.871145
Adamts12	0.451991
Adamts13	0.974509
Adamts15	0.754977
Adamts16	0.605188
Adamts4	0.465498
Adamts6	0.639355
Adamtsl3	0.72883
Adamtsl4	0.903878
Adamtsl5	0.860687
Adar	-0.70675
Adck1	0.724341
Adck2	0.376602
Adck4	-0.353011
Adcy1	0.537991
Adcy2	0.93998
Adcy5	0.709762
Adcy9	0.116079
Adfp	0.670762
Adh5	-0.608873
Adh7	0.976496
Adipor2	0.181761
Adora1	-0.541875
Adpgk	0.535924
Adprh	0.67414
Adprhl2	0.73905
Adra1a	0.954858
Adra1d	0.958776
Adra2a	-0.650595
Adrb2	-0.765211
Adrbk1	0.839519
Adss	0.87671
Adssl1	0.0450296
Aebp2	-0.700469
AF366264	-0.525992
Aff1	0.953128
Aff2	0.864173
Agbl3	0.744741
Agc1	0.84252
Agpat2	0.302932
Agpat6	-0.858325
Agpat7	0.670221
Agps	-0.644256
Agrp	0.8873
Agt	0.713232
Agtr2	0.766474
Agtrap	-0.471804
Agxt	0.517074
Agxt2l1	0.657627
Ahcy	0.622571
Ahcyl1	0.697849
Ahi1	-0.0131733
Ahnak	0.132386
Ahr	0.860449
Ahsg	0.238692
AI036347	0.945727
AI042727	0.746036
AI117581	0.498988
AI118078	0.92807
AI131754	0.975328
AI132189	-0.775276
AI132487	0.945249
AI132709	0.97565
AI182371	0.82693
AI197313	0.714693
AI197442	0.820207
AI225912	0.747544
AI255207	-0.755561
AI256354	0.964562
AI256671	0.957554
AI256707	0.922545
AI265725	0.70008
AI314140	0.640613
AI314278	-0.00443772
AI317395	0.611045
AI324046	-0.0860201
AI413759	0.884477
AI413908	0.612983
AI415730	0.947846
AI428314	0.434793
AI429214	0.809555
AI429363	0.229679
AI447560	0.818111
AI447942	0.548952
AI449175	0.689747
AI449547	0.77915
AI449738	0.977357
AI450241	0.831545
AI450886	-0.874381
AI450948	-0.401204
AI451006	0.900835
AI451458	-0.573234
AI451524	0.554664
AI451553	0.649148
AI452372	0.950421
AI462064	-0.459976
AI462493	0.792511
AI464131	-0.724948
AI464196	0.392015
AI465270	-0.600293
AI480556	0.967658
AI480653	0.975949
AI503093	0.856981
AI505012	0.533215
AI507495	0.838485
AI553587	0.779511
AI585793	0.412173
AI591476	0.652856
AI595366	0.690979
AI605151	0.865531
AI642036	0.704693
AI661453	-0.566117
AI662168	0.95727
AI662270	0.980055
AI664001	0.707153
AI747448	0.679458
AI789011	0.900279
AI790205	-0.320557
AI790298	0.644053
AI835086	-0.552185
AI839979	0.652364
AI841794	0.931163
AI843588	0.682854
AI843755	0.787553
AI844607	-0.733064
AI844685	0.901843
AI848258	0.865854
AI851712	0.831423
AI851716	0.525002
AI853106	-0.660286
AI929863	0.856886
AI931714	0.58831
AI957324	0.691306
AI987692	0.408662
AI987712	-0.576355
Aim1l	-0.554194
Aipl1	0.929647
Aire	0.919919
AK028845	0.876218
AK029363	0.858824
AK029591	-0.772195
AK030260	0.656705
AK031195	0.448175
AK031323	0.837524
AK031827	-0.335928
AK033777	0.877752
AK034704	0.549028
AK035706	0.80898
AK036153	-0.483551
AK036962	0.755682
AK037448	0.61486
AK037882	0.753781
AK038114	0.552424
AK039334	0.586047
AK039400	0.817629
AK039830	0.903725
AK040273	0.888341
AK041365	0.954935
AK041430	0.732574
AK042298	0.598639
AK042793	-0.621961
AK043105	0.518263
AK043460	0.661742
AK045430	0.5898
AK046053	0.762422
AK046776	0.883585
AK047802	0.653788
AK047848	0.8874
AK048181	0.496336
AK048444	-0.715784
AK048867	0.708642
AK049712	-0.842168
AK051082	0.660814
AK051120	0.732388
AK051929	-0.410861
AK053252	0.632975
AK054316	-0.560647
AK054440	0.909449
AK076894	-0.760426
AK076973	0.640212
AK077087	0.69384
AK077163	0.637281
AK079158	0.589777
AK079243	0.605158
AK080018	0.658831
AK080457	0.534101
AK080633	0.632229
AK081632	0.682933
AK082140	0.580324
AK083162	0.768953
AK085773	0.868352
AK086157	0.94674
AK086369	0.63885
AK086839	0.806466
AK087286	0.625921
AK089155	0.821146
AK089744	-0.486247
AK089795	0.947295
AK122525	-0.828332
Ak2	-0.645376
AK220210	-0.282353
Ak3	-0.085612
Ak5	0.456843
Ak7	0.869025
Akap10	0.622967
Akap11	0.595375
Akap12	-0.784188
Akap13	0.695418
Akap2	-0.629086
Akap3	0.649078
Akap4	-0.355115
Akap5	0.0364892
Akap6	-0.667465
Akap8l	0.734599
Akp2	0.795018
Akr1b7	-0.391256
Akr1b8	0.705424
Akr1c12	0.736137
Akr1c13	-0.51133
Akr1c18	0.743186
Akr1c21	-0.889191
Akr1e1	-0.728706
Akt2	0.695828
Akt3	0.768592
AL022779	0.805749
AL022780	-0.381472
AL022850	0.812344
AL024128	0.909855
AL118294	0.717139
Alb1	0.460891
Alcam	-0.055432
Aldh16a1	0.694199
Aldh1a1	-0.855091
Aldh1a3	-0.883657
Aldh1b1	-0.476917
Aldh3a2	0.836469
Aldh3b1	-0.786536
Aldh3b2	0.728419
Aldh4a1	-0.759317
Aldh5a1	0.819718
Aldh8a1	0.851677
Aldoa	-0.74323
Aldob	0.886694
Alg1	0.915782
Alg14	-0.301644
Alg3	0.734189
Alg8	-0.922092
Alkbh5	0.0412604
Alkbh8	0.402387
Alox12b	0.856242
Alox15	0.957821
Alox5ap	0.836103
Alpk3	0.973594
Als2cr12	-0.0428659
Als2cr13	0.846341
Als2cr4	0.550961
Als2cr7	0.797891
Amacr	0.937545
Amd1	0.860855
Amdhd2	0.802276
Amhr2	0.515411
Amica1	-0.707669
Amid	-0.864787
Amigo2	0.633575
Amot	0.830014
Amotl1	-0.0498101
Amotl2	0.755558
Ampd1	0.766246
Ampd3	0.909677
Amph	0.707247
Anapc11	-0.696024
Anapc5	-0.477001
Ang4	0.704106
Angel1	0.796912
Angpt2	0.235358
Angpt4	-0.445143
Angptl2	0.797682
Angptl3	0.981949
Angptl4	0.636601
Ank1	-0.48473
Ankdd1a	0.759788
Ankfn1	0.962555
Ankhd1	0.516922
Ankrd10	-0.399768
Ankrd13c	0.945304
Ankrd13d	-0.877024
Ankrd15	0.840653
Ankrd17	0.365318
Ankrd28	-0.724191
Ankrd35	-0.43828
Ankrd39	-0.567175
Ankrd43	0.978098
Ankrd49	0.69856
Anks1	0.325221
Anks4b	0.800525
Anxa10	0.59503
Anxa11	0.791246
Anxa13	-0.520344
Anxa6	-0.833831
Anxa7	0.874927
Anxa9	0.646816
Aox1	0.955079
Aox3	-0.718812
Ap1b1	-0.74637
Ap2a2	0.240262
Ap3b2	-0.76838
Ap3d1	-0.7508
Ap3m2	0.892059
Ap3s1	0.745483
Ap4b1	0.523428
Ap4e1	0.181871
Ap4s1	-0.229795
Apaf1	0.198672
Apba2bp	0.812087
Apbb1ip	0.650848
Apbb2	0.32253
Apbh	0.789651
Apc2	0.919734
Apcs	0.858388
Apeg1	0.643179
Apeh	-0.693808
Api5	0.757505
Apip	0.776575
Aplp2	-0.444999
Apoa2	0.747048
Apob	-0.631689
Apobec3	-0.296206
Apobec4	-0.561691
Apoe	-0.634138
Apof	0.789103
Apol6	0.954897
Apold1	-0.8066
Apom	0.870194
Apon	-0.459581
Appbp2	0.709743
Aps	0.920957
Apxl	0.48398
Aqp11	-0.413382
Aqp2	0.861779
Aqp4	0.879917
Aqp5	0.668593
Aqp8	0.488871
Ar	0.657086
Areg	0.689543
Arf5	0.752158
Arfl4	-0.732615
Arhgap15	0.497247
Arhgap17	-0.762343
Arhgap22	0.8114
Arhgap24	-0.606705
Arhgap26	0.673911
Arhgap27	0.433408
Arhgap29	0.742104
Arhgap4	0.891579
Arhgap8	0.337296
Arhgap9	0.605699
Arhgdig	0.727104
Arhgef1	0.854447
Arhgef10l	0.910136
Arhgef17	-0.627396
Arhgef19	0.760423
Arhgef3	0.862608
Arhgef4	0.773767
Arid1b	-0.323117
Arid5b	-0.602659
Arih1	-0.650741
Arl15	0.709539
Arl2bp	0.743498
Arl4a	0.840919
Arl4c	0.781879
Arl6	0.848281
Arl6ip6	0.78031
Arl8b	0.746939
Armc2	0.873218
Armc5	0.904077
Armcx1	0.787003
Armet	0.662984
Armetl1	0.465841
Arnt2	-0.835086
Arpc5l	0.71885
Arpp19	0.821367
Arpp21	-0.460088
Arr3	0.792221
Arrb1	-0.86981
Arrdc1	-0.649645
Arrdc2	0.701753
Arrdc4	0.857364
Arsa	-0.636637
Arsb	0.933459
Arsg	0.616146
Arsk	0.817554
Art2b	-0.666808
Art5	-0.678845
Arts1	0.731282
Asah3	0.740849
Asb10	0.651414
Asb15	0.838787
Asb16	0.853492
Asb18	-0.280606
Asb2	0.855613
Ascc1	0.646939
Ascc2	-0.49259
Ascl1	0.270292
Ascl2	0.933063
Asgr1	0.893099
Asgr2	0.840401
Astn1	0.536967
Asxl2	0.789809
Asxl3	-0.74382
Atcay	-0.813858
Atf6	0.68938
Atf7ip	-0.711718
Atf7ip2	0.352204
Atg12	0.64359
Atg5	0.595735
Athl1	0.652558
Atic	-0.263359
Atoh1	-0.763479
Atp10d	-0.546844
Atp12a	0.851768
Atp13a1	0.764569
Atp13a5	0.876367
Atp1a1	0.631755
Atp1a2	0.527903
Atp1b1	0.694833
Atp1b3	0.666442
Atp2a2	-0.364101
Atp2b2	-0.789425
Atp2b3	0.3832
Atp2b4	0.688584
Atp4a	0.829042
Atp5j	0.335226
Atp5k	0.720579
Atp5l	0.362438
Atp5s	0.375658
Atp6ap2	0.641902
Atp6v0a1	-0.676418
Atp6v0e	0.798325
Atp6v1b1	0.702035
Atp6v1c2	0.827797
Atp6v1f	0.649296
Atp6v1g2	-0.535075
Atp6v1g3	-0.607407
Atp7b	0.788974
Atp8a1	-0.682018
Atp8b2	-0.872565
Atpbd1c	0.630093
Atrnl1	0.601216
AU014716	0.971331
AU015253	0.923392
AU015536	0.797606
AU015558	0.817568
AU015581	0.79143
AU015601	-0.645877
AU015621	0.902117
AU015623	0.959937
AU015849	0.700483
AU015858	0.682904
AU016693	0.78699
AU016916	0.922824
AU017834	0.933497
AU018039	0.287004
AU018587	0.864536
AU018877	-0.451709
AU019823	0.645015
AU020772	-0.377974
AU020951	0.351032
AU021034	0.823953
AU021186	0.933543
AU021745	0.61794
AU021760	0.400882
AU021864	0.650406
AU021880	0.755728
AU021929	0.608303
AU021933	0.939112
AU021977	0.395395
AU022054	0.35089
AU022138	0.468635
AU022186	0.458393
AU022202	0.701261
AU022238	0.804221
AU022374	0.943739
AU022376	0.48646
AU022479	0.788233
AU022537	0.385774
AU022538	0.817334
AU022579	0.712011
AU022695	0.947174
AU022706	0.641011
AU022754	0.888683
AU022848	0.603024
AU022875	-0.740747
AU022934	0.639035
AU023871	0.831614
AU024546	0.833447
AU024605	0.746019
AU040829	0.405508
AU040972	0.789113
AU042651	0.827512
AU044856	0.544776
AU045404	0.102811
AU067648	-0.315697
Auh	-0.706629
Aurkaip1	0.819638
AV039307	0.931877
AV042238	0.456003
AV088346	0.871991
AV090633	0.944654
AV135809	0.894082
AV138526	0.717164
AV147643	0.00402469
AV148023	0.807634
AV154362	0.812589
AV209758	0.847403
AV226519	0.569961
AV256225	0.565938
AV267962	0.565054
AV270875	-0.844371
AV282855	0.8856
AV312707	0.834373
AV326705	-0.820466
AV329510	0.797384
AV334474	0.828547
AV340375	0.932511
AV340685	-0.810313
AV356131	0.876036
AV360423	0.499647
Aven	0.749927
Avp	0.963769
Avpi1	0.671637
Avpr1a	0.820827
Avpr1b	0.913144
AW011738	0.867469
AW011752	-0.379715
AW011956	0.918891
AW046396	-0.777541
AW049604	-0.575949
AW049765	-0.781729
AW060207	0.673686
AW061290	0.84752
AW111846	-0.557013
AW112010	-0.561968
AW124847	0.697897
AW125324	0.749902
AW125853	0.507603
AW146020	0.799718
AW209491	0.722827
AW228747	0.724852
AW319546	0.749815
AW413431	0.779163
AW457741	-0.715906
AW476043	0.67002
AW476220	0.50107
AW476227	0.724773
AW476244	0.976964
AW476263	-0.666958
AW488478	-0.463653
AW490526	-0.709554
AW492955	0.899551
AW492981	0.811748
AW493563	0.557942
AW493845	0.460637
AW494397	0.656633
AW494403	0.955488
AW495713	0.858822
AW549542	0.602495
AW550831	-0.786445
AW558070	0.91622
AW610836	0.587641
AW742317	0.869119
AW742565	0.83562
AW743293	0.627261
AW743299	0.957664
AW743318	0.6766
AW743339	0.923461
AW987475	0.75732
AX794837	0.751376
Axl	-0.861511
AY074887	0.967298
AY078069	0.918107
AY339874	0.711594
AY358078	-0.646354
AY487415	0.946896
AY512931	0.923282
Aym1	0.857195
Azi1	-0.855228
B130007I08	0.919911
B130054P17	0.256587
B330003H21	0.742754
B3bp	-0.526533
B3galt1	-0.43615
B3galt2	0.281072
B3galt3	0.627284
B3galt4	-0.694938
B3galt6	0.077979
B3gat1	-0.781731
B3gat3	0.786849
B3gnt3	-0.722008
B3gnt4	-0.434386
B3gnt6	-0.492637
B430201F14	0.562617
B4galnt3	0.347744
B4galnt4	-0.750707
B4galt2	-0.745492
B530002L08	-0.164906
B930054O08	0.796514
B930071A02	0.709025
B930071L05	0.870811
B930075F07	0.730188
Baat	0.854133
Bach1	-0.81212
Bag2	0.848018
Bag3	0.763844
Bahcc1	0.83322
Bahd1	0.926146
Bai3	0.670754
Baiap2	0.855548
Baiap2l2	0.555034
Bambi	-0.600524
Bap1	-0.5966
Bapx1	0.64434
Bard1	-0.637258
Barx1	0.907912
Bat2	0.896153
Baz1a	0.117713
BB008492	0.841412
BB013436	0.775415
BB044704	0.961445
BB061290	0.978893
BB069650	0.854215
BB100341	-0.804938
BB116930	0.71957
BB117678	0.496101
BB118029	-0.680486
BB128963	-0.682792
BB131254	0.618126
BB143722	0.664974
BB144259	0.6062
BB144871	0.765463
BB150489	0.579317
BB160167	0.792494
BB161562	0.710761
BB172035	0.670285
BB182297	0.489232
BB196104	0.758423
BB204330	0.342607
BB220380	-0.854593
BB237865	0.958773
BB240648	-0.650276
BB292394	0.83357
BB299850	0.67839
BB307890	0.919378
BB315569	0.839436
BB322166	0.691264
BB322749	0.547387
BB348549	0.548778
BB349228	0.490735
BB349821	0.531292
BB358054	0.740509
BB401083	0.695767
BB414475	0.895737
BB497819	0.890769
BB516774	-0.539675
BB517466	-0.497515
BB540369	0.509862
BB544021	0.948374
BB544768	0.940562
BB545325	0.895454
Bbx	-0.207383
BC002020	-0.828653
BC002059	0.16327
BC002163	0.747167
BC002199	0.707353
BC002230	0.875739
BC002245	-0.674717
BC003267	0.40135
BC003331	-0.649137
BC003940	-0.645513
BC003965	0.830482
BC004004	0.58461
BC005471	-0.664491
BC005537	0.470128
BC005655	-0.357168
BC007180	0.726119
BC010311	-0.565257
BC010462	0.974286
BC010787	0.717611
BC010801	0.953622
BC010981	0.426641
BC013476	0.761595
BC013672	0.506648
BC014685	-0.501943
BC016201	0.781543
BC016579	0.754041
BC017133	0.939452
BC017612	-0.717569
BC017643	0.839625
BC018101	0.800656
BC018242	0.867667
BC018601	0.852125
BC019510	0.829932
BC019537	-0.693758
BC019561	0.0814866
BC020402	0.761254
BC020535	-0.782412
BC021438	-0.407559
BC021442	0.800916
BC021608	0.916628
BC021611	0.506014
BC021785	0.727389
BC021891	0.804744
BC022713	0.87786
BC023055	0.509057
BC023105	0.122423
BC023814	0.395931
BC023818	0.774637
BC023892	0.705835
BC023969	0.538456
BC024137	-0.470008
BC024139	0.755923
BC024659	0.632531
BC024868	0.712992
BC025031	0.798238
BC025519	0.861833
BC025546	0.723744
BC025833	0.92535
BC026374	0.762832
BC026432	-0.659567
BC026513	0.685303
BC026585	0.889001
BC026600	0.882486
BC027057	0.916313
BC027061	0.956605
BC027127	0.91055
BC028265	0.716977
BC028663	0.786445
BC028801	0.619543
BC029684	0.455127
BC030343	0.560057
BC030396	0.453482
BC030458	0.754873
BC030477	-0.710801
BC030500	-0.735162
BC030870	0.682732
BC031353	-0.797721
BC031441	0.745794
BC031593	0.864498
BC031901	0.735989
BC032265	0.63707
BC033606	-0.769336
BC033915	-0.587429
BC034090	-0.652709
BC034204	0.947056
BC035537	0.902018
BC037032	0.0600932
BC037703	0.873856
BC037704	0.884
BC038328	-0.705802
BC038331	0.824618
BC039966	-0.71391
BC042761	0.980055
BC043098	-0.67708
BC043476	0.923394
BC048355	-0.859065
BC048599	0.833992
BC048651	0.908345
BC049352	0.805848
BC049635	-0.453087
BC049702	0.96906
BC049762	0.75197
BC049816	0.945755
BC049987	0.853765
BC050092	0.583974
BC050196	0.902142
BC050789	0.52707
BC050972	0.58456
BC051070	0.674812
BC051227	0.63916
BC051628	0.517723
BC052046	0.973112
BC052484	-0.693405
BC052486	0.452861
BC052688	0.733949
BC052883	0.680403
BC053749	0.723182
BC055004	0.609213
BC056349	0.323232
BC057022	0.445399
BC057593	0.848397
BC057627	0.953678
BC059841	0.801404
BC060632	-0.578495
BC061039	-0.63774
BC061194	0.701168
BC061212	0.431538
BC061259	0.396528
BC062109	0.669609
BC062258	-0.786273
BC062650	0.608458
BC063263	-0.297214
BC064033	0.715131
BC064078	0.434617
BC066028	-0.745002
BC067068	0.891242
BC067074	0.951056
BC068171	0.781642
BC088983	0.760587
BC094219	-0.700236
BC107364	0.653008
Bcam	-0.906949
Bcan	0.971923
Bcas1	-0.299343
Bcat1	0.927284
Bcat2	0.538067
Bccip	0.585309
Bcdo2	0.341031
Bckdha	-0.394607
Bckdhb	0.827234
Bckdk	0.579912
Bcl10	0.613721
Bcl11b	-0.653757
Bcl2l10	-0.753404
Bcl2l12	0.405122
Bcl2l13	-0.573739
Bcl6b	-0.726685
Bcl7b	0.860189
Bcl9	0.38224
Bdh2	0.584176
Bdkrb1	0.619972
BE634738	0.758963
BE690508	0.854705
BE691497	0.619382
BE950276	0.940737
BE950414	-0.74064
BE950716	0.84628
BE951137	0.717374
BE951517	0.680247
BE951868	0.616623
BE952481	0.972116
BE952509	-0.630156
BE952877	0.838695
BE953350	0.768962
BE953528	-0.574603
BE953672	0.961459
BE954448	0.645802
BE954568	0.965271
BE980137	0.51385
BE984517	0.507143
BE987715	0.545339
BE990709	0.872597
BE993129	0.834699
BE994586	-0.547255
BE995628	0.688591
Bex4	0.789715
Bex6	0.781665
BF453984	0.453848
BF458377	0.81023
BF458717	0.331553
BF459032	0.69688
BF460752	-0.719285
BF465855	0.845826
Bfsp2	0.829238
BG228700	0.332065
Bglap1	0.744214
Bglap2	0.824156
Bhlhb8	0.882678
Bhlhb9	0.867568
Bhmt	0.633971
Bicd2	-0.643387
Birc1a	-0.843886
Birc1c	-0.0128186
Birc2	0.60025
Birc4	0.535314
Bloc1s1	-0.871003
Bloc1s3	0.381602
Blvra	-0.834763
Blvrb	-0.400668
BM948371	0.983683
Bmp1	0.576154
Bmp10	-0.520542
Bmp3	0.770235
Bmp6	0.673671
Bmp8a	0.701394
Bmpr2	0.244545
Bmyc	0.824855
Bnipl	0.983971
Boat	0.874086
Bola1	0.711472
Bola2	0.514522
Bop1	-0.212751
Bpil1	0.888844
Bpil2	0.632677
Bpil3	0.784673
Bpnt1	0.604837
Bpy2ip1	0.949949
Braf	0.917326
Brcc3	0.926632
Brd2	0.255783
Brd8	-0.066171
Brf2	0.851645
Bri3	0.806701
Bri3bp	-0.865272
Brpf1	-0.722395
Brpf3	0.835217
Bscl2	0.844503
Bsn	0.848053
Bsnd	0.87198
Btbd10	0.87642
Btbd11	-0.373141
Btbd14b	0.0918432
Btbd15	-0.553084
Btbd4	0.174465
Btbd5	0.588137
Btbd9	0.400709
Btc	0.355239
Btd	0.826118
Btf3	0.825272
Btg1	0.225266
Btg2	0.380215
Btg3	0.684201
Btg4	0.783762
Btk	0.9306
Btn2a2	0.726352
Btrc	-0.668667
Bub3	0.791862
Bud13	-0.0652467
Bxdc1	0.780919
Bxdc2	0.611822
BZ894129	0.764039
Bzrp	-0.69874
Bzw2	-0.744262
C130021I20	-0.751634
C1qa	0.876724
C1ql1	0.739617
C1ql3	0.747051
C1ql4	0.182841
C1qtnf1	-0.973151
C1qtnf4	0.553073
C1qtnf7	0.174369
C1r	-0.799588
c222389	0.910426
C230006B20	0.741452
C230037L09	0.789306
C230040G06	0.784274
C230069N13	-0.485838
C4a	-0.798061
C4b	-0.804637
C4bp	0.741994
C76411	0.804864
C76493	0.642128
C76533	0.405282
C76662	0.949558
C76669	0.686281
C76938	0.609198
C77058	0.812058
C77068	0.617201
C77135	-0.583227
C77190	0.972772
C77370	0.389717
C77406	-0.391131
C77491	-0.338259
C77591	0.717123
C77683	0.628832
C77717	0.749738
C77805	0.543974
C77905	0.685479
C78115	-0.713717
C78135	-0.684348
C78148	0.92205
C78212	0.882813
C78280	0.425519
C78344	-0.661236
C78409	0.964357
C78444	0.615774
C78515	-0.482387
C78568	0.627252
C78660	0.971839
C78671	0.648286
C78760	0.96388
C78802	0.816824
C78914	0.830853
C78984	0.854673
C79042	0.829097
C79122	0.68039
C79256	0.476456
C79259	0.833452
C79267	-0.650065
C79296	0.454572
C79313	0.657653
C79452	0.800952
C79589	0.594609
C79741	0.652114
C79818	0.725461
C79927	0.662545
C80068	0.86483
C80120	-0.723586
C80171	0.618208
C80198	0.583279
C80571	0.976404
C80638	-0.0878266
C80914	0.590772
C80915	-0.485843
C81268	0.445502
C81364	-0.396123
C81376	0.754424
C81436	-0.548191
C81461	0.53612
C81489	0.975688
C85181	0.656812
C85328	0.516699
C85382	0.562158
C85395	0.592158
C85445	0.872946
C85504	0.789706
C85539	0.53857
C85542	0.84494
C85601	0.681982
C85627	0.8913
C85771	0.380672
C86010	-0.427855
C86073	0.680094
C86090	0.600689
C86098	0.688991
C86103	0.54551
C86187	0.713575
C86350	0.913627
C86400	0.649505
C86415	0.848354
C86447	0.898375
C86753	0.896135
C86896	-0.559076
C87017	0.898669
C87114	0.790165
C87115	0.663796
C87312	-0.708597
C87414	0.579924
C87436	0.818697
C87482	0.618367
C87499	-0.614722
C8b	0.945405
C9	0.864129
C920025J10	-0.906771
Cabin1	-0.686872
Cables2	-0.273778
Cabp7	0.820105
Cabyr	-0.817379
Cachd1	-0.627589
Cacna1c	-0.646835
Cacna1g	0.823833
Cacna1h	-0.890126
Cacna1i	0.597824
Cacna1s	0.67107
Cacna2d1	0.644712
Cacna2d2	0.638519
Cacna2d3	-0.528446
Cacnb3	-0.561899
Cacng2	0.595747
Cacng3	0.669874
Cacng4	-0.873588
Cacng8	0.854176
Cad	-0.715179
Cadps2	0.532997
Calb1	-0.713532
Calcr	-0.760595
Cald1	0.293019
Calm3	0.69983
Caln1	0.70552
Calr	0.783293
Camk1	-0.102916
Camk2b	-0.792951
Camk2d	0.568284
Camk2n1	0.19497
Camk4	0.535679
Camkk2	-0.485014
Caml	0.809606
Camsap1	-0.795577
Camsap1l1	0.39672
Camta2	0.889258
Cant1	0.875456
Cap2	-0.793428
Capg	-0.866906
Capn11	-0.832819
Capn13	-0.0517527
Capn3	0.110631
Capn5	-0.871374
Capzb	0.335559
Car10	0.67368
Car11	-0.737586
Car2	0.260072
Car5b	0.727181
Car6	-0.795902
Card12	0.805544
Card15	0.688675
Card6	-0.818932
Carkl	0.609798
Cart	-0.925885
Cart1	0.923288
Casp12	-0.769212
Casp6	0.555822
Casp8	0.023207
Casp9	-0.84467
Casr	0.317286
Cast	0.633306
Casz1	0.0786083
Catsper1	0.311022
Cbara1	-0.859105
Cbfa2t3h	-0.463673
Cblb	0.235268
Cblc	0.858436
Cbln1	0.590956
Cbln3	-0.479409
Cbr1	-0.415403
Cbr2	0.68253
Cbr4	0.863352
Cbs	0.883488
Cbwd1	0.652344
Cbx8	0.850797
Cc2d1a	-0.701091
Ccbl2	-0.754506
Ccdc101	0.637358
Ccdc11	0.825268
Ccdc13	-0.740608
Ccdc15	-0.447932
Ccdc21	-0.621769
Ccdc22	-0.471595
Ccdc25	0.336086
Ccdc28a	0.851876
Ccdc37	0.827302
Ccdc45	-0.474381
Ccdc46	0.60784
Ccdc5	-0.569567
Ccdc51	0.681104
Ccdc52	0.823959
Ccdc53	-0.544422
Ccdc56	0.601126
Ccdc60	-0.0114545
Ccdc63	0.93218
Ccdc64	-0.488457
Ccdc65	0.843004
Ccdc67	-0.676424
Ccdc69	0.856315
Ccdc70	0.22458
Ccdc72	0.370317
Ccdc84	0.434164
Ccdc88	-0.815293
Ccdc9	0.782409
Ccdc91	0.475922
Ccdc93	-0.408603
Ccdc94	0.915015
Ccdc96	0.700783
Ccdc98	0.46364
Cchcr1	0.778335
Cck	0.940437
Ccl12	0.436806
Ccl17	0.496437
Ccl2	-0.629576
Ccl22	0.878245
Ccl8	0.595385
Ccnd1	0.170567
Ccnf	0.464221
Ccng1	0.732831
Ccni	-0.0663572
Ccnt1	0.510113
Ccr10	0.903074
Ccr8	0.939585
Ccrl1	0.535323
Cd14	-0.847584
Cd151	0.793917
Cd163	0.0590589
Cd164	-0.663034
Cd164l2	0.716514
Cd180	-0.342092
Cd19	0.967068
Cd200r2	-0.67686
Cd200r4	0.426411
Cd209a	0.921335
Cd209b	-0.252624
Cd209c	0.712144
Cd209e	0.950673
Cd226	-0.504282
Cd244	0.518828
Cd248	-0.633346
Cd276	-0.754304
Cd300lf	-0.634616
Cd320	0.815546
Cd33	0.950791
Cd3d	0.712933
Cd3e	0.91823
Cd3eap	0.0113625
Cd40lg	0.53254
Cd44	0.6953
Cd47	0.693897
Cd55	-0.0558251
Cd59a	0.689098
Cd59b	0.660906
Cd5l	0.814778
Cd63	0.865011
Cd68	0.970198
Cd72	-0.767124
Cd79a	0.630557
Cd81	-0.934148
Cd99l2	0.898361
Cdc23	-0.601626
Cdc2l6	-0.551251
Cdc42bpa	0.0468166
Cdc42ep3	-0.549969
Cdc42ep5	-0.843092
Cdc7	0.908437
Cdc73	0.563445
Cdc91l1	0.514391
Cdca7	0.894536
Cdh10	0.486369
Cdh11	-0.893846
Cdh15	0.681877
Cdh2	0.35364
Cdh20	0.751907
Cdh23	0.953217
Cdh26	0.72775
Cdh8	-0.623703
Cdk4	-0.796166
Cdk5	-0.656223
Cdk5r1	0.690992
Cdk5r2	-0.496635
Cdk5rap1	0.624111
Cdk5rap2	-0.0187979
Cdk6	-0.476905
Cdk7	0.644541
Cdk8	0.225399
Cdkl2	0.800353
Cdkl3	0.745852
Cdkn2b	0.72194
Cdon	0.320209
Cdrt4	0.552885
Cds2	-0.811788
Cdv3	-0.095866
Cdx1	-0.665055
Ceacam10	-0.656745
Ceacam19	0.796593
Ceacam2	0.62031
Cebpd	0.437144
Ceecam1	-0.605035
Celsr1	-0.637681
Celsr2	-0.461795
Centa1	0.927247
Centb2	0.725534
Centd1	-0.540789
Centg1	0.8083
Centg2	0.900876
Cep110	-0.582581
Cep152	0.87071
Cep170	0.0790511
Cep78	0.724578
Ces2	0.591095
Ces3	-0.639553
Ces5	-0.694661
Ces7	0.900865
Cet1	0.792305
Cetn1	0.876182
Cfdp1	0.558127
Cfi	-0.919215
Cgb	0.467591
Cggbp1	0.807009
Cgnl1	-0.72805
Cgref1	0.646007
Chat	-0.880257
Chchd2	-0.71171
Chchd5	0.706806
Chchd8	0.784603
Chd1l	0.886896
Chd2	0.460089
Chd3	-0.645075
Chd5	0.238174
Chek1	-0.532935
Chia	0.7264
Chic2	-0.848828
Chl1	-0.42714
Chmp4b	-0.5226
Chmp6	-0.48608
Chmp7	0.140348
Chordc1	0.594591
Chrac1	0.501271
Chrd	-0.697119
Chrdl1	0.812425
Chrdl2	-0.766671
Chrm1	0.859078
Chrm2	-0.664799
Chrm3	0.54599
Chrm4	0.681623
Chrm5	0.721282
Chrna4	0.639953
Chrna9	0.663475
Chrnb1	-0.737564
Chrnb3	0.80305
Chrnb4	0.326687
Chst3	-0.735106
Chtf18	0.985225
Churc1	-0.647543
Cib1	0.698909
Cib2	0.696468
Cib3	0.852147
Cidea	0.900214
Cirh1a	0.857389
Ciz1	0.73913
Ckap1	0.832959
Cklf	0.747733
Ckm	0.726419
Ckmt1	-0.710758
Ckmt2	0.893794
CL301970	0.83506
Clca6	0.607048
Clcf1	0.897563
Clcn3	-0.808481
Clcn5	-0.641224
Clcn6	0.7602
Cldn12	0.708634
Cldn15	-0.675219
Cldn17	0.345825
Cldn18	0.648027
Cldn19	-0.873021
Cldn22	0.177294
Cldnd2	-0.692521
Clec11a	0.586734
Clec2l	0.614281
Clec4a1	0.693806
Clec4a2	-0.453963
Clec4d	0.346567
Clec4f	0.642183
Clec9a	0.848075
Clgn	-0.850715
Clic3	0.97823
Clic6	-0.7286
Clk3	0.249455
Clmn	0.271724
Cln3	0.914138
Cln5	0.935579
Cln6	0.833663
Cln8	0.53299
Clock	0.803887
Clstn1	0.892572
Cltc	-0.312528
Clu	0.796165
Cluap1	0.912356
Cma1	0.831463
Cmah	0.966259
Cmar	0.91794
Cmklr1	0.832292
Cmkor1	-0.644437
Cml3	-0.261876
Cmtm1	0.708404
Cmtm4	-0.442756
Cmtm5	0.925112
Cmtm7	0.496232
Cmya5	0.833116
Cndp1	0.728595
Cnfn	0.897088
Cnga1	-0.14096
Cnga3	-0.809582
Cngb1b	0.655578
Cngb3	-0.767979
Cnih4	0.645123
Cnksr2	-0.492731
Cnn3	0.396176
Cnnm3	0.571031
Cnot3	-0.774484
Cnot6	-0.543108
Cntf	-0.54625
Cntfr	-0.857548
Cntn1	-0.525526
Cntn3	0.687228
Cntn6	0.777904
Cntnap1	-0.83007
Cntnap4	0.810613
Cobl	-0.848486
Cobll1	0.782446
Cog4	-0.624546
Coil	0.737491
Col11a2	-0.748053
Col14a1	0.195244
Col16a1	-0.865519
Col18a1	-0.927446
Col22a1	0.799701
Col23a1	0.868482
Col4a3bp	-0.476762
Col4a6	0.90628
Col9a2	-0.826174
Colq	-0.582917
Commd2	0.835919
Commd3	0.665773
Commd8	0.344675
Commd9	-0.425635
Comt	-0.33074
Copg2as2	-0.720615
Cops4	0.74782
Cops5	-0.769943
Copz2	0.741307
Coq6	0.423682
Coq7	0.81714
Corin	0.429953
Coro1b	-0.61668
Coro2a	0.881773
Coro2b	-0.77033
Coro7	0.759395
Cova1	0.591401
Cox10	0.908371
Cox11	0.379998
Cox15	0.645517
COX2	0.330828
Cox5a	0.691751
Cox5b	0.503684
Cox6b1	0.793417
Cox7a1	0.817816
Cox7a2	0.628362
Cox7a2l	-0.155182
Cox8a	0.866424
Cox8b	0.779038
Cp	-0.841518
Cpb2	0.186229
Cpd	0.603522
Cpn2	0.571845
Cpne7	0.431094
Cpne8	-0.684943
Cpsf2	0.573927
Cpsf3	-0.681043
Cpt1a	0.851111
Cpt1b	-0.655493
Cpxm2	-0.635936
Cradd	0.693946
Cramp1l	-0.762849
Crat	-0.363966
Crb2	0.877193
Crb3	0.858932
Creb1	0.691463
Creb3	0.760199
Creb3l3	0.766768
Creb5	-0.458016
Crebbp	0.794162
Crebl1	-0.639106
Crebl2	0.543137
Creg2	0.92138
Crhr2	0.88204
Crim2	0.842389
Crip1	0.821909
Crisp1	0.830265
Crisp4	0.614047
Crispld2	-0.734807
Crkl	0.641588
Crkrs	0.649737
Crls1	0.624787
Crot	0.817389
Crp	0.617122
Crsp2	-0.44164
Crsp9	0.557181
Crtac1	-0.483848
Crtc3	0.605004
Crxos1	0.410116
Cry1	-0.481292
Cryaa	0.868545
Cryba1	0.582042
Cryba2	-0.655312
Cryba4	0.907163
Crybb1	0.727344
Crybb2	0.544395
Cryga	0.858234
Crygc	0.619927
Crygs	0.845491
Crym	-0.819394
Cs	-0.495485
Csdc2	-0.791095
Csf3	0.910299
Csh1	-0.916346
Csh2	0.934123
Csl	-0.485826
Csnd	0.825014
Csng	0.817034
Csnk	0.8446
Csnk1a1	0.856431
Csnk1g1	0.149863
Csnk2a2	-0.512777
Cspg2	-0.350754
Cspg3	-0.222609
Csprs	0.40817
Csrp1	0.677585
Csrp2bp	0.767773
Cst10	0.711054
Cst11	0.834093
Cst8	0.893605
Cstad	0.579516
Cstf1	-0.641892
Ctdp1	-0.764725
Ctdspl	0.172525
Cthrc1	-0.79513
Ctnnbip1	0.180469
Ctns	0.91191
Ctps	-0.437445
Ctsc	0.303821
Ctsf	-0.764773
Ctsg	0.680792
Ctsh	0.711973
Ctsk	-0.760578
Ctsl	0.694184
Ctso	0.0473648
Ctsz	0.765311
Cttnbp2	0.866776
Cuedc2	-0.796741
Cul2	-0.792395
Cul4b	-0.560174
Cutc	0.924912
Cutl1	0.192854
Cutl2	-0.664867
Cxcl1	-0.733232
Cxcl11	0.573527
Cxcl15	-0.116175
Cxcl2	-0.779557
Cxcl5	-0.765046
Cxcl7	0.210124
Cxcr4	-0.683911
Cxxc1	0.824669
Cxxc4	-0.473301
Cxxc6	-0.718621
Cyb561d2	0.929583
Cyb5b	-0.816702
Cyb5d2	0.922213
Cyb5r3	-0.79
Cyb5r4	0.8833
Cyba	-0.334859
Cybasc3	-0.853071
Cybrd1	0.962067
Cyct	0.513484
Cyfip1	-0.816111
Cyfip2	0.4442
Cyld	0.764319
Cyln2	-0.891491
Cyp11b1	0.691611
Cyp11b2	-0.841301
Cyp17a1	0.366368
Cyp19a1	0.893641
Cyp20a1	0.719051
Cyp2b13	0.427868
Cyp2c29	0.906184
Cyp2c50	0.410683
Cyp2d22	0.897499
Cyp2d9	0.70054
Cyp2e1	0.771031
Cyp2f2	0.690053
Cyp2j6	-0.304965
Cyp2u1	0.584749
Cyp39a1	0.575058
Cyp3a13	0.689307
Cyp3a44	0.803374
Cyp46a1	0.903494
Cyp4a12	-0.827574
Cyp4f15	0.569345
Cyp4x1	0.927453
Cyp8b1	0.865399
Cypt2	0.96847
Cypt3	0.632888
Cypt5	0.633313
D030040B21	0.553898
D0H6S2654E	0.818183
D10Bwg1364e	-0.0649119
D10Ertd126e	0.847999
D10Ertd322e	0.754692
D10Ertd43e	0.527083
D10Ertd494e	0.637042
D10Ertd610e	0.653254
D10Ertd755e	0.607378
D10Jhu34e	0.746729
D10Jhu81e	-0.700485
D10Mgi29	0.402929
D10Ucla1	-0.811385
D10Wsu52e	0.697164
D11Bhm181e	0.281553
D11Bwg0434e	0.578831
D11Ertd18e	0.898386
D11Ertd497e	-0.682135
D11Ertd4e	0.763318
D11Ertd506e	0.787324
D11Ertd546e	0.633186
D11Ertd759e	-0.571975
D11Lgp2e	-0.684206
D11Wsu99e	-0.578285
D12Ertd123e	-0.464786
D12Ertd208e	0.42057
D130054H01	0.385422
D130058E03	0.980918
D13Bwg1146e	0.433088
D13Ertd297e	0.492349
D13Ertd324e	-0.764577
D13Ertd463e	0.729019
D13Ertd608e	0.548939
D13Mgi22	0.926234
D13Wsu50e	0.523278
D14Abb1e	-0.0039838
D14Ertd171e	0.701609
D14Ertd449e	0.8097
D14Ertd670e	0.647487
D15Bwg0759e	0.863139
D15Ertd466e	0.740237
D15Ertd489e	0.404706
D15Ertd529e	0.578688
D15Ertd621e	0.704337
D15Mit260	0.52422
D15Wsu169e	-0.482995
D16Ertd472e	-0.6286
D16Ertd534e	-0.426271
D16Ertd6e	0.964218
D16Ium11e	0.979588
D16Ium29e	-0.61054
D17Ertd29e	0.493122
D17Ertd441e	0.767882
D17Ertd763e	0.516997
D17H6S53E	-0.585188
D18Abb2e	0.976126
D18Bwg0362e	0.775572
D18Ertd169e	0.760004
D18Wsu98e	-0.807891
D19Bwg1357e	-0.558365
D19Ertd386e	0.685884
D19Ertd79e	0.727548
D19Wsu44e	0.568051
D1Ertd273e	0.50374
D1Ertd471e	0.955066
D1Ertd622e	-0.341203
D1Ertd705e	0.54773
D1Ertd799e	-0.406269
D1Ertd83e	0.711869
D1Ertd86e	0.750732
D2Ertd173e	0.545677
D2Ertd397e	0.689829
D2Ertd48e	0.929304
D2hgdh	0.826099
D3Ertd162e	0.880157
D3Ertd194e	0.843365
D3Ertd258e	0.0582076
D3Ertd270e	0.850201
D3Wsu161e	0.914322
D430007I03	0.881636
D430020F16	0.729736
D4Ertd796e	0.727462
D4Wsu114e	0.888327
D530008I22	0.839671
D5Ertd159e	0.671137
D5Ertd163e	0.715414
D5Ertd236e	0.798917
D5Ertd521e	0.938131
D5Ertd560e	0.830667
D5Ertd585e	0.915111
D5Ertd593e	0.681283
D6Ertd234e	0.469802
D6Ertd527e	0.65162
D6Ertd90e	-0.379994
D6Mit97	0.42492
D6Mm5e	0.754928
D7Ertd351e	-0.612816
D7Ertd523e	0.827154
D7Ertd677e	0.911964
D7Ertd807e	-0.579437
D7Wsu69e	0.383413
D830013H12	0.763773
D8Bwg1414e	0.735735
D8Ertd674e	-0.834381
D8Ertd82e	-0.789683
D930018N13	-0.669878
D930036J05	0.620123
D930045L01	0.531655
D9Ertd241e	0.890298
D9Ertd26e	0.515204
D9Ertd280e	0.336215
D9Ertd292e	0.945412
D9Ertd338e	0.753716
D9Mgc48e	0.904287
D9Ucla1	0.936083
Dab1	-0.376937
Dab2	-0.424858
Dach1	-0.137612
Dach2	-0.822506
Dact2	0.780605
Dand5	0.922262
Dao1	0.765298
Dapp1	0.652522
Dars2	0.786034
Daxx	-0.784443
Dazl	0.417289
Dbil5	0.691933
Dbn1	-0.752604
Dbndd2	0.539112
Dbnl	-0.693804
Dbt	0.862813
Dcbld1	-0.600225
Dcbld2	0.738224
Dcc	0.212082
Dcdc2	0.895162
Dclre1b	0.510544
Dcp1b	0.628503
Dcst2	0.820794
Dctd	-0.673391
Dctn6	0.347765
Dcun1d3	0.755213
Dcxr	0.86152
Ddah1	-0.487005
Ddef1	0.190637
Ddef2	0.6867
Ddhd1	0.554776
Ddhd2	-0.574874
Ddi2	-0.762159
Ddit4l	-0.478638
Ddn	0.951249
Ddr2	-0.8463
Ddt	0.813679
Ddx1	0.417615
Ddx17	-0.743282
Ddx27	0.692558
Ddx31	0.74594
Ddx4	-0.526178
Ddx5	-0.210118
Ddx50	0.603547
Ddx54	-0.684553
Ddx58	0.978028
Deaf1	-0.83643
Decr1	0.0334081
Defb1	0.832696
Defb13	0.352555
Defb2	0.892521
Defb29	0.704632
Defb3	0.892219
Defb34	0.42707
Defb35	0.855099
Defb39	0.951587
Defb40	0.511629
Defb5	0.628648
Defb6	0.820467
Degs1	0.73496
Dennd1a	0.798411
Dennd2a	0.798281
Dennd3	0.657001
Denr	0.544316
Depdc5	0.439062
Depdc6	0.741606
Depdc7	0.823828
Derl2	0.77925
Derl3	-0.942647
Det1	0.89015
Dffa	0.725893
Dfna5h	0.870501
Dgat2	0.926308
Dgcr2	-0.795685
Dgcr6	0.652071
Dgkb	0.772126
Dgkh	-0.495083
Dgkk	0.129422
Dgkz	-0.27048
Dguok	0.770437
Dhdds	0.807048
Dhodh	0.762357
Dhrs1	-0.869291
Dhrs10	0.751825
Dhrs2	0.902294
Dhrs3	-0.810801
Dhrs7	0.619698
Dhrs7b	0.741429
Dhrs7c	0.699018
Dhrs8	0.527271
Dhrs9	0.0795156
Dhrsx	0.80589
Dhx30	0.723414
Dhx34	0.970287
Diap1	0.715203
Dido1	0.22897
Dio2	-0.228558
Dio3	0.518968
Dio3as	0.815698
Diras2	-0.0605984
Disp2	0.853376
Dixdc1	-0.720089
Dkk1	0.800514
Dkkl1	0.560877
Dld	-0.140951
Dleu2	-0.731305
Dleu7	0.647518
Dleu8	-0.77286
Dlgap1	-0.34341
Dlgap2	-0.816802
Dlgap4	0.166994
Dlgh2	-0.728579
Dlgh4	0.699552
Dlk1	0.875761
Dll1	-0.619892
Dll4	-0.475125
Dlx2	-0.794519
Dlx6os1	0.851584
Dmap1	0.900881
Dmd	-0.859386
Dmn	0.611906
Dmpk	-0.492415
Dmrt2	0.626884
Dmrta1	0.867437
Dmrta2	0.358163
Dmrtb1	0.958594
Dmrtc2	0.855372
Dmt2	0.70479
Dmtf1	0.605641
Dmwd	-0.868388
Dnahc1	0.27182
Dnahc10	0.931076
Dnahc11	0.641739
Dnahc2	-0.784936
Dnahc7	-0.73712
Dnajb12	0.621353
Dnajc1	0.259005
Dnajc12	0.845563
Dnajc16	0.767963
Dnajc17	-0.750426
Dnajc19	-0.341244
Dnajc3	0.247262
Dnajc5g	0.697665
Dnajc7	-0.595518
Dnali1	0.662341
Dnase1l1	-0.70058
Dnase1l2	0.677345
Dnase2a	0.614328
Dnase2b	0.788076
Dnd1	0.958658
Dner	0.869256
Dnm1	0.646075
Dnm2	-0.813957
Dnmbp	-0.485505
Dnmt3l	0.532504
Dntt	-0.605769
Dock3	-0.793755
Dock8	0.723242
Dok5	0.786935
Dolpp1	-0.771219
Donson	-0.612867
Dopey1	0.741707
Dopey2	-0.689285
Dos	-0.776806
Dot1l	0.953387
Dpcr1	0.959482
Dpep1	-0.329699
Dpep2	0.8133
Dpep3	-0.738541
Dph1	-0.85429
Dph5	0.881553
Dpm3	0.766617
[truncated: 8,168 more rows]

## Sheet: MM_Genes_En.Mods>0.8
Genes with the module membership >0.8 in the modules enriched in the lean islet expression data (total=19)
Gene Symbol	MM
Kng2	0.989956
LOC280487	0.988887
NegCont_744	0.988018
MMT00080121	0.987677
Gm429	0.98741
Il17b	0.987137
MMT00017257	0.98666
MMT00049042	0.986435
MMT00018434	0.986424
MMT00080742	0.986079
MMT00068668	0.985847
Tas1r1	0.985845
Gcap11	0.985772
A3galt2	0.985286
MMS010202645	0.985252
Chtf18	0.985225
Chtf18	0.985225
NegCont_105	0.985207
Plb1	0.98518
mCT49325	0.984923
NegCont_507	0.984878
mCT180617	0.984872
MMT00053199	0.984651
Gm675	0.984574
MMT00034534	0.984543
mCT60580	0.984475
MMT00074084	0.984383
NegCont_789	0.984229
MMT00049759	0.984121
Bnipl	0.983971
Bnipl	0.983971
NegCont_353	0.983922
NegCont_517	0.983797
BM948371	0.983683
MMT00079324	0.983205
MMT00035309	0.983034
Gm1546	0.982944
NegCont_518	0.982926
LOC280121	0.982575
Tbc1d22b	0.982566
NegCont_970	0.982556
MMS010115051	0.982504
Angptl3	0.981949
NegCont_179	0.98193
Egln3	0.981779
Egln3	0.981779
mCT167226	0.981513
Olfr697	0.981461
MMT00021703	0.981302
MMS010170518	0.981278
NegCont_541	0.981226
V1rc24	0.981097
MMT00055983	0.981076
Olfr513	0.980941
D130058E03	0.980918
MMT00038118	0.98086
MMT00015507	0.980746
Gm1596	0.980731
Gm371	0.980727
Gm1305	0.980483
LOC383631	0.980331
NegCont_312	0.980326
Krtcap1	0.980195
NegCont_273	0.980114
BC042761	0.980055
AI662270	0.980055
Spn	0.980023
Jam2	0.97998
Jam2	0.97998
Zic2	0.979957
Zic2	0.979957
NegCont_449	0.979953
MMT00063721	0.979802
MMT00047747	0.979779
MMT00048164	0.979694
Lmod3	0.979684
mCT7049	0.979664
MMT00068763	0.979637
D16Ium11e	0.979588
MMT00006959	0.979525
MMT00008271	0.97949
LOC216024	0.97925
NegCont_38	0.979224
MMT00019431	0.979168
MMT00001830	0.979161
MMT00047398	0.979134
Klk5	0.979125
MMT00035477	0.979067
MMT00020837	0.97901
BB061290	0.978893
NegCont_491	0.978883
MMT00069762	0.978882
LOC217246	0.978742
mCT150969	0.978681
Tmem132e	0.978523
Gtl4	0.978424
MMT00060085	0.978255
Clic3	0.97823
MMT00070856	0.978178
Zfp57	0.978107
Ankrd43	0.978098
MMT00040510	0.978067
Lcn11	0.978055
Pscd4	0.978052
Ddx58	0.978028
Gm1277	0.978015
Gm855	0.977886
Eif4e2	0.977847
Eif4e2	0.977847
MMT00021094	0.977801
MMT00062093	0.977778
NegCont_791	0.977655
Tlr9	0.97763
Olfr1166	0.977442
MMS010209881	0.977379
AI449738	0.977357
MMT00019532	0.977252
Klk4	0.977174
Olfr96	0.977131
Kremen1	0.977058
NegCont_614	0.977008
MMT00079669	0.976992
AW476244	0.976964
MMS010231173	0.976949
MMS010138632	0.976947
Gm1008	0.976811
MMT00018252	0.976796
Olfr1029	0.976781
mCT143299	0.97677
LOC380728	0.97673
Mmp28	0.976628
Adh7	0.976496
Adh7	0.976496
C80571	0.976404
NegCont_233	0.976366
MMT00006692	0.976197
D18Abb2e	0.976126
AI480653	0.975949
MMT00072250	0.975854
MMT00063432	0.975843
MMT00039460	0.975766
Olfr267	0.975743
MMT00001827	0.975717
MMT00070187	0.975716
C81489	0.975688
Olfr64	0.975684
AI132709	0.97565
NegCont_592	0.975593
NegCont_247	0.975582
XM_145941	0.975454
LOC432838	0.975446
LOC432838	0.975446
NegCont_317	0.975352
AI131754	0.975328
MMT00020466	0.975143
LOC546780	0.975072
MMT00037286	0.975016
MMS010181246	0.974964
MMT00019857	0.974861
Irf4	0.97481
MMT00048140	0.974808
MMT00046604	0.974704
V1rc17	0.974598
Adamts13	0.974509
NegCont_412	0.974509
MMS010100057	0.974456
Gpr44	0.974381
Iqcc	0.974374
BC010462	0.974286
Ptprc	0.974179
Ptprc	0.974179
MMT00047940	0.97409
MMT00060330	0.97406
Olfr421	0.973995
MMT00038331	0.973906
MMT00074152	0.973783
Alpk3	0.973594
MMT00073038	0.973563
Sfrp5	0.97355
Syt9	0.97347
Syt9	0.97347
MMT00040642	0.973378
LOC13909	0.973347
Ifna6T	0.973344
ENSMUST00000059029	0.97327
MMT00037322	0.973265
Lrp2	0.973199
Lrp2	0.973199
Lrp2	0.973199
BC052046	0.973112
Olfr1255	0.973112
Fut2	0.973103
Fut2	0.973103
NegCont_251	0.973078
Fzr1	0.973022
Prg3	0.973003
NegCont_362	0.972911
C77190	0.972772
LOC433415	0.972719
Olfr140	0.972672
MMT00023090	0.972607
Ifitm6	0.972601
Ache	0.972372
MMT00032221	0.97231
MMT00072112	0.972264
Lrrc49	0.972245
BE952481	0.972116
ENSMUST00000050642	0.97211
Rdh16	0.97194
Bcan	0.971923
C78660	0.971839
Wdr51b	0.971717
Slc5a10	0.971679
Slc5a10	0.971679
Mov10l1	0.971495
NegCont_560	0.971433
Pip5k1c	0.971356
AU014716	0.971331
Enpp1	0.971298
NegCont_559	0.971245
MMT00045442	0.971244
MMT00064435	0.971118
MMT00067071	0.971089
Matn1	0.971041
Gm1019	0.970939
MMT00060687	0.970798
Hpca	0.970764
NegCont_240	0.970574
A530046M15	0.970461
Notch2	0.970451
MMT00025879	0.970413
MMT00056727	0.970405
Dhx34	0.970287
Dhx34	0.970287
Olfr147	0.970268
Cd68	0.970198
NegCont_364	0.970084
MMT00012722	0.970043
Gm1217	0.970042
MMT00079181	0.969999
MMT00060148	0.969996
MMT00075762	0.969886
Hsf4	0.969821
MMT00053336	0.96982
MMT00080275	0.969815
NegCont_395	0.969675
Olfr1243	0.969561
MMT00052843	0.969541
Pnpla1	0.969405
Pnpla1	0.969405
Pnpla1	0.969405
LOC433745	0.969244
mCT54651	0.969222
NegCont_402	0.969168
LOC385499	0.969095
BC049702	0.96906
MMT00043055	0.968881
NegCont_558	0.96885
MMT00024276	0.968762
E330023G01	0.968741
F8	0.968713
MMT00013806	0.968698
Scarf2	0.968665
MMT00075682	0.96863
MMT00033855	0.968471
Cypt2	0.96847
Oprd1	0.968406
MMT00059041	0.968384
NegCont_623	0.968249
MMT00072515	0.968196
P2rx3	0.968154
XM_358028	0.968066
Lba1	0.967992
Lba1	0.967992
NegCont_488	0.96796
Wdr66	0.967947
Wdr66	0.967947
Wdr66	0.967947
MMT00013736	0.967943
Gm1667	0.96787
Hectd1	0.967865
Rpl24	0.967831
Rpl24	0.967831
Gm1177	0.967797
MMT00000393	0.967781
MMT00027706	0.967742
MMS010011546	0.967704
AI480556	0.967658
MMT00045532	0.967555
LOC216178	0.967502
MMS010118713	0.967475
NegCont_511	0.967396
Gm550	0.967378
AY074887	0.967298
Sema6b	0.967237
MMS010041847	0.967225
XM_359017	0.967212
Tmem143	0.967212
Dync1i1	0.967134
Dync1i1	0.967134
Abpg	0.967108
Abpg	0.967108
Cd19	0.967068
Olfr1496	0.96697
Paqr6	0.966947
Rab11fip4	0.966867
V1rc11	0.966709
MMT00071471	0.966678
NegCont_413	0.966639
Olfr503	0.966573
Lrrc50	0.966518
Lrrn6d	0.966487
NegCont_555	0.96631
Wnt3a	0.966275
Cmah	0.966259
mCT166261	0.966246
Gm1110	0.966157
MMT00058524	0.966145
mCT180908	0.966117
MMS010256992	0.966058
MMT00017817	0.966057
MMT00058185	0.966016
Dspg3	0.965933
NegCont_710	0.965916
NegCont_294	0.965906
LOC546327	0.965878
MMT00005061	0.965867
Gpi1	0.965624
MMT00059521	0.96556
Olfr970	0.965527
Pax2	0.965519
Olfr1047	0.965448
Ncf1	0.965368
BE954568	0.965271
Olfr545	0.965109
MMT00021082	0.965073
LOC546155	0.965058
Gm904	0.965019
MMT00053424	0.964998
Neto1	0.964882
NegCont_164	0.964847
MMT00071920	0.9648
NegCont_278	0.964777
AI256354	0.964562
MMT00033241	0.964414
MMT00076153	0.964408
C78409	0.964357
MMT00062255	0.964292
XM_357625	0.964219
D16Ertd6e	0.964218
Nalp4d	0.964093
Abhd10	0.964061
C78760	0.96388
Olfr329	0.96386
Avp	0.963769
Fzd10	0.963728
Gm1243	0.96365
MMT00040125	0.963587
mCT153544	0.963407
NegCont_703	0.963398
Paqr4	0.963396
Rhobtb3	0.963358
MMT00049891	0.963354
mCT19568	0.963351
LOC546967	0.963284
MMT00002922	0.96318
MMS010030110	0.963139
NegCont_12	0.963097
Hps3	0.962992
XM_359126	0.962948
MMT00008237	0.962937
MMT00063578	0.962936
Wfdc8	0.962777
NegCont_228	0.962647
Olfr341	0.962614
MMT00033580	0.962601
Gm1811	0.962577
Ankfn1	0.962555
Grin3a	0.962356
Grin3a	0.962356
Frmd3	0.962348
Gats	0.962251
MMT00068792	0.962137
Gm1949	0.962075
Cybrd1	0.962067
Cybrd1	0.962067
Cybrd1	0.962067
MMT00005119	0.962001
MMT00020245	0.961992
NegCont_350	0.961973
MMT00039915	0.961856
P518	0.961852
Myodysa	0.96182
Gm1230	0.961782
mCT154367	0.961691
MMT00055687	0.961625
Gm832	0.961585
BE953672	0.961459
BB044704	0.961445
NegCont_570	0.961427
MMS010256953	0.961379
LOC433254	0.961252
Gm1509	0.961216
XM_356750	0.961209
NegCont_365	0.961171
Kb14	0.961161
Olfr885	0.961056
MMS010211728	0.96093
A130012F09	0.960877
Sntb1	0.960834
Sntb1	0.960834
NegCont_993	0.960808
St6galnac1	0.960656
Zfp341	0.960634
Zfp341	0.960634
V1ri6	0.960565
Klhdc5	0.960484
Slc8a3	0.960472
NegCont_363	0.960306
Zfp114	0.960239
Zfp114	0.960239
Ngfb	0.960228
Pcdh11x	0.960205
Gchfr	0.96015
MMT00036307	0.960148
LOC546729	0.960092
Vmd2l1	0.960084
Zim2	0.960063
Sgrp23	0.960046
LOC545588	0.960036
MMT00004538	0.960029
Gm1260	0.96
AU015623	0.959937
MMS010099527	0.959917
NegCont_626	0.959778
MMT00072769	0.95977
Nf2	0.959729
MMT00033279	0.95972
Olfr747	0.959681
Olfr747	0.959681
NegCont_749	0.959639
MMT00081836	0.959557
Dpcr1	0.959482
Dpcr1	0.959482
NegCont_595	0.95947
MMT00046162	0.959403
MMS010009221	0.959372
Olfr123	0.959311
NegCont_886	0.959294
MMT00065435	0.959286
NegCont_279	0.959218
Fgf14	0.959176
Fgf14	0.959176
NegCont_868	0.959158
MMT00034237	0.959139
XM_358065	0.958991
NegCont_700	0.95889
Adra1d	0.958776
Adra1d	0.958776
BB237865	0.958773
Phlda2	0.958769
Olfr437	0.958767
Fmod	0.958736
Prkag3	0.958736
Dnd1	0.958658
Dmrtb1	0.958594
NegCont_104	0.958478
Olfr331	0.958385
Olfr331	0.958385
MMT00077278	0.95831
mCT52554	0.958275
Abhd11	0.958268
Abhd11	0.958268
Zdhhc19	0.958153
Zdhhc19	0.958153
MMT00074751	0.957914
MMT00072204	0.957845
Alox15	0.957821
Lyar	0.95768
mCT131054	0.957677
AW743299	0.957664
Gm1418	0.957584
AI256671	0.957554
NegCont_52	0.957501
MMT00078281	0.957466
NegCont_173	0.957438
Nos3as	0.957437
Nos3as	0.957437
MMT00022450	0.95743
NegCont_694	0.95739
Tulp1	0.957336
AI662168	0.95727
Olfr1079	0.95722
MMT00004407	0.957151
MMS010255075	0.957132
MMS010094759	0.957114
NegCont_509	0.957006
NegCont_637	0.95693
Ksr1	0.956908
mCT128882	0.956892
MMT00030353	0.956874
NegCont_875	0.956661
BC027061	0.956605
Rnase13	0.956537
Xab1	0.956137
Xab1	0.956137
Papolg	0.956022
Lsm1	0.95602
Ppp2r5b	0.955982
NegCont_701	0.955962
MMT00079347	0.955904
MMT00041069	0.955794
Kcng4	0.955764
LOC385303	0.95568
Usp44	0.9556
Pfdn5	0.955508
AW494403	0.955488
NegCont_750	0.95548
MMS010034766	0.955364
MMT00007066	0.95529
Smoc1	0.955249
MMT00069505	0.955163
MMT00033737	0.955143
NegCont_537	0.955081
Aox1	0.955079
D1Ertd471e	0.955066
MMS010232497	0.954972
AK041365	0.954935
Apol6	0.954897
Adra1a	0.954858
mCT157232	0.954779
Trappc3	0.954632
NegCont_371	0.954581
Gm388	0.954581
Gm388	0.954581
MMT00047074	0.954481
NegCont_850	0.954314
Nalp12	0.954224
NegCont_803	0.954214
NegCont_295	0.9542
MMT00046483	0.95418
MMT00080351	0.954175
mCT158641	0.95416
LOC384785	0.954148
XM_143011	0.953977
V1rg8	0.953927
V1rg8	0.953927
NegCont_337	0.953889
BC057627	0.953678
BC057627	0.953678
MMT00041446	0.953659
LOC238836	0.953644
BC010801	0.953622
BC010801	0.953622
Npc1l1	0.953605
MMT00001405	0.953529
Dot1l	0.953387
mCT16153	0.953379
Gm1364	0.953368
NegCont_34	0.953355
NegCont_837	0.95333
MMT00043885	0.95324
Fbp1	0.953238
Fbp1	0.953238
Cdh23	0.953217
MMT00074778	0.953204
NegCont_249	0.95317
NegCont_505	0.953167
Aff1	0.953128
Aff1	0.953128
MMT00064172	0.953125
A630020A06	0.953091
MMT00001610	0.953067
Zfp235	0.952984
Ppara	0.952755
NegCont_636	0.952749
MMT00066770	0.952683
NegCont_18	0.952663
MMT00018187	0.952643
Gm1442	0.952627
A730013G04	0.952614
MMT00016211	0.95258
MMS010123285	0.95251
Tmprss3	0.95247
MMT00010123	0.952442
LOC433746	0.952368
Olfr124	0.952354
Sorcs2	0.952216
Tmem45b	0.952204
Tdpoz2	0.951978
Ifna4	0.951878
NegCont_5	0.951854
NegCont_788	0.951798
Klk12	0.951793
Gabrd	0.951772
Slc25a30	0.951679
Rorb	0.951599
Rorb	0.951599
Defb39	0.951587
NegCont_711	0.951564
MMT00055936	0.951544
NegCont_403	0.951446
Gpr55	0.951434
MMT00018686	0.9514
MMT00017964	0.951378
MMT00043913	0.951365
Ddn	0.951249
Gm1679	0.951229
NegCont_331	0.951136
MMT00021509	0.951095
MMT00078893	0.951084
BC067074	0.951056
NegCont_14	0.951054
NegCont_942	0.951041
Tlr5	0.951001
MMT00006613	0.950962
NegCont_477	0.950938
MMT00046838	0.95087
Olfr402	0.950821
MMS010000689	0.950808
Cd33	0.950791
MMT00009284	0.950786
NegCont_277	0.950709
Cd209e	0.950673
MMT00063571	0.950556
LOC545837	0.95052
Zdhhc16	0.950467
Zdhhc16	0.950467
AI452372	0.950421
Zxda	0.950414
Oprm1	0.950288
Ppp5c	0.950213
MMT00071899	0.950138
Gm1527	0.950081
Egfl8	0.950043
Mybpc3	0.949985
Bpy2ip1	0.949949
MMT00047027	0.949828
MMT00061428	0.949751
mCT52064	0.94975
MMT00002955	0.949621
MMT00070087	0.949617
Zc3h12d	0.949606
C76662	0.949558
NegCont_360	0.949435
Sp6	0.949412
Sp6	0.949412
NegCont_318	0.949407
Gpatc3	0.949308
Sntg2	0.949276
Plcd3	0.949197
Olfr353	0.949095
mCT161487	0.949052
mCT166487	0.948941
NegCont_390	0.948904
NegCont_264	0.948854
Rnf144	0.948694
LOC383032	0.948653
LOC545441	0.948613
NegCont_563	0.9484
BB544021	0.948374
MMT00031914	0.948359
MMT00030278	0.948315
Omt2a	0.948122
MMT00006471	0.948084
NegCont_242	0.948082
Ldlrad3	0.947853
AI415730	0.947846
Edaradd	0.947743
Olfr1162	0.947669
MMT00042033	0.947637
MMT00058743	0.947611
Il20	0.947609
MMT00027411	0.947491
MMT00029703	0.947471
MMT00016295	0.947442
MMT00009602	0.947369
NegCont_129	0.947365
Lgr7	0.947329
AK089795	0.947295
mCT175790	0.947265
MMT00031630	0.947218
AU022695	0.947174
MMS010145855	0.94716
MMT00043209	0.947113
Olfr342	0.947085
BC034204	0.947056
Pfkfb3	0.94704
NegCont_704	0.946978
Olfr203	0.946965
AY487415	0.946896
LOC383883	0.946857
Sars2	0.946836
MMT00081242	0.946814
mCT154480	0.946813
Tspan11	0.946803
Tspan11	0.946803
AK086157	0.94674
Rhox11	0.946624
Gpr165	0.946622
LOC384530	0.946616
XM_145157	0.946614
Sema6c	0.946537
Hist1h1d	0.946528
Hist1h1d	0.946528
MMT00018714	0.946445
Larp6	0.946356
MMT00067204	0.946342
LOC384077	0.946279
Rspo4	0.946174
Fscn2	0.945938
Pdk1	0.945889
MMT00059415	0.945834
BC049816	0.945755
MMS010236757	0.945754
AI036347	0.945727
MMT00010582	0.945709
mCT181061	0.945687
Rbl1	0.945674
MMT00013990	0.945665
Tspan32	0.945552
Npffr1	0.945504
MMT00011828	0.945476
D9Ertd292e	0.945412
C8b	0.945405
Ankrd13c	0.945304
Grik3	0.945301
AI132487	0.945249
LOC544888	0.945195
mCT154365	0.945144
Lamp3	0.945095
NegCont_404	0.945072
MMT00017706	0.944958
NegCont_220	0.944896
Gsh2	0.944718
MMT00076238	0.944693
AV090633	0.944654
mCT167159	0.944612
MMT00040108	0.944546
Gng13	0.944476
MMT00004771	0.944442
LOC228712	0.944372
A630085K21	0.944351
NegCont_339	0.944322
Gpr123	0.944271
Gpr123	0.944271
Gemin5	0.944261
NegCont_357	0.944231
LOC434635	0.944209
Pou3f1	0.944188
Gm1714	0.943909
mCT184056	0.943899
MMT00029650	0.943852
MMT00046091	0.943749
AU022374	0.943739
Lypd5	0.943635
MMT00048748	0.94362
Spatc1	0.943475
NegCont_258	0.943346
NegCont_120	0.943335
Rasal1	0.943291
Jrk	0.943261
NegCont_648	0.94324
NegCont_143	0.943208
Nanos3	0.942871
NegCont_74	0.942621
NegCont_301	0.942594
Olfr410	0.942465
Speer2	0.942445
NegCont_185	0.942338
mCT55512	0.942217
mCT181274	0.942095
NegCont_196	0.942069
XM_138610	0.942015
LOC436450	0.942008
NegCont_861	0.941948
Slc27a1	0.941931
MMT00056370	0.941834
MMT00021630	0.941802
MMT00023433	0.941787
Pcdhb21	0.941786
Pcdhb21	0.941786
MMT00054642	0.941753
Il12a	0.941689
Olfr514	0.941683
MMT00029011	0.941518
LOC233991	0.941466
Pth	0.941434
MMT00063167	0.941297
Abca17	0.941265
Abca17	0.941265
XM_358091	0.940979
mCT167163	0.940946
MMT00033247	0.9409
LOC218357	0.940897
Epsti1	0.940854
BE950276	0.940737
XM_356686	0.940713
BB544768	0.940562
MMT00049689	0.940547
Myl4	0.940504
Myl4	0.940504
Cck	0.940437
NegCont_141	0.940365
Rab30	0.940154
MMS010232906	0.940149
XM_203722	0.940122
Adcy2	0.93998
Adcy2	0.93998
Pik3c2b	0.939943
Gm1173	0.93989
Pspn	0.939754
NegCont_846	0.939683
Ccr8	0.939585
BC017133	0.939452
mCT63295	0.939443
Oas3	0.939434
Oas3	0.939434
MMT00019254	0.939388
LOC385977	0.93933
Pes1	0.939313
NegCont_56	0.939268
Syk	0.939226
MMT00034501	0.939166
Actl7a	0.939142
AU021933	0.939112
Olfr606	0.939043
MMT00029855	0.939041
MMT00036190	0.938895
XM_357070	0.938856
NegCont_696	0.938799
LOC629761	0.938635
MMT00071048	0.93861
Olfr497	0.938568
NegCont_306	0.938512
NegCont_684	0.938321
NegCont_314	0.938296
NegCont_66	0.938283
D5Ertd521e	0.938131
Gzmc	0.938059
Mro	0.937902
MMT00080724	0.937825
Pecam1	0.937741
Tsg101	0.937703
MMS010253287	0.937624
Rhox6	0.937562
Amacr	0.937545
Sgca	0.937412
MMT00002069	0.937392
V1ra4	0.93735
NegCont_305	0.937256
Gyk	0.937123
Kera	0.937107
MMT00065730	0.937093
Fancl	0.936992
Olfr1232	0.936945
NegCont_600	0.936883
LOC384525	0.936793
MMT00022378	0.936691
Synpo2l	0.936635
Myo5a	0.936585
Myo5a	0.936585
MMT00068442	0.936542
NegCont_561	0.936362
Rpl36a	0.936343
Plekhn1	0.9363
A730067D02	0.936275
XM_358261	0.936184
LOC434113	0.936131
D9Ucla1	0.936083
mCT164112	0.935867
NegCont_538	0.935835
NegCont_100	0.935811
Nxf2	0.935808
Gpr162	0.935803
Olfr1135	0.935776
MMT00033090	0.935725
LOC384546	0.935646
XM_195260	0.935644
Prp2	0.935597
MMT00021596	0.935584
Cln5	0.935579
NegCont_647	0.935549
MMT00009592	0.93539
MMT00045283	0.935226
Pip5kl1	0.93519
MMT00080773	0.935167
Zyg11bl	0.935111
NegCont_848	0.935096
Wnt10a	0.935096
Nrip3	0.935044
MMT00072604	0.935041
XM_357496	0.93499
Fxyd7	0.934967
Prok2	0.93485
MMT00054004	0.934811
Olfr69	0.934802
Upf3a	0.934702
LOC545618	0.934565
NegCont_304	0.934475
Xcr1	0.934421
MMT00066504	0.934394
Mill2	0.934346
NegCont_603	0.934327
Speer4c	0.934321
MMT00059817	0.9343
Fmo13	0.93423
Yeats4	0.934201
Csh2	0.934123
Tceal5	0.934118
NegCont_907	0.934033
LOC544718	0.934011
Trpv1	0.933973
Trpv1	0.933973
MMT00016481	0.933948
NegCont_27	0.933922
NegCont_136	0.933901
MMT00062526	0.933801
NegCont_448	0.933696
S100a3	0.933689
Igsf4d	0.933676
mCT59766	0.933669
MMT00012135	0.933612
AU021186	0.933543
Zfp469	0.933535
Zfp469	0.933535
AU017834	0.933497
Rpl18a	0.933479
Arsb	0.933459
Arsb	0.933459
Itfg2	0.933427
Gm1840	0.933404
MMS010149589	0.933352
MMT00043554	0.933324
mCT186300	0.933211
MMT00079071	0.933067
NegCont_557	0.933067
Ascl2	0.933063
NegCont_540	0.933051
MMT00045901	0.932877
LOC231885	0.932847
MMS010028104	0.932797
MMS010126740	0.932739
Trhr	0.932715
AV340375	0.932511
LOC381912	0.932487
MMT00077391	0.932442
Tm4sf20	0.932402
AA516848	0.932384
Olfr120	0.932376
NegCont_378	0.932372
Rab11fip2	0.932311
Rab11fip2	0.932311
Sec1	0.932216
LOC218499	0.932196
Ccdc63	0.93218
MMT00023081	0.932127
MMT00051491	0.932025
Zbtb16	0.932013
Il17a	0.931986
Olfr15	0.931963
LOC277692	0.931909
AV039307	0.931877
Fbp2	0.931502
XM_356820	0.931319
MMT00006116	0.931264
NegCont_839	0.931253
MMT00061847	0.9312
AI841794	0.931163
Dnahc10	0.931076
XM_356752	0.931069
V1re8	0.931049
Ltb4r2	0.931005
MMT00034870	0.930957
Gm554	0.930856
MMT00039335	0.930855
Plac9	0.930803
Olfr912	0.930774
Btk	0.9306
NegCont_643	0.930481
Hes7	0.930413
LOC622619	0.930398
NegCont_451	0.930281
NegCont_223	0.930102
XM_356892	0.93007
Olfr91	0.929984
MMT00022831	0.929974
Olfr711	0.929885
Olfr1099	0.929861
Actn2	0.929789
Olfr424	0.929774
MMT00075198	0.929655
Aipl1	0.929647
NegCont_163	0.929637
Sox1	0.929602
Sox1	0.929602
Cyb561d2	0.929583
AA407787	0.929496
MMT00001635	0.929491
Tomm20	0.929388
D2Ertd48e	0.929304
NegCont_909	0.929095
Mcpt6	0.929074
LOC383605	0.929003
MMT00009923	0.928958
Zfp322a	0.928871
NegCont_772	0.928866
MMT00050268	0.928791
LOC433141	0.928767
Tspan1	0.928739
Otp	0.928502
Rhod	0.928472
MMS010176220	0.928471
MMT00056772	0.928453
MMT00037670	0.928442
mCT172606	0.928314
Pkd1l2	0.928261
Lrrc4b	0.92825
Flcn	0.928154
NegCont_87	0.928086
AI118078	0.92807
MMT00082433	0.928068
MMT00053599	0.92798
MMT00070148	0.927919
V1rc33	0.927895
Fcrl5	0.927777
LOC546611	0.927777
Drp2	0.92774
Hoxa7	0.927692
MMT00054546	0.927636
Pcdhb13	0.92749
Olfr1510	0.927463
Cyp4x1	0.927453
mCT145837	0.927449
MMT00001903	0.92743
MMT00029132	0.927335
NegCont_768	0.927303
Bcat1	0.927284
Bcat1	0.927284
MMT00056547	0.927253
Centa1	0.927247
Hist1h1a	0.927238
NegCont_917	0.927193
NegCont_422	0.927119
Kcnk9	0.927101
Hoxd1	0.926988
MMT00015001	0.926945
Ptger3	0.926755
NegCont_713	0.926738
Gm215	0.926684
Brcc3	0.926632
mCT12725	0.926551
Sema4f	0.926456
Gm590	0.926452
V1rc15	0.926385
P2rx2	0.926371
Dgat2	0.926308
Ly6d	0.926299
D13Mgi22	0.926234
Bahd1	0.926146
MMT00006156	0.926116
XM_195315	0.926064
AA516637	0.925986
Gm1508	0.925772
LOC236932	0.925654
Olfr1344	0.92552
Olfr1344	0.92552
BC025833	0.92535
Gm767	0.925215
NegCont_33	0.925138
NegCont_539	0.925114
Cmtm5	0.925112
Mcc	0.925055
Mcc	0.925055
Gm1026	0.925012
Cutc	0.924912
Tm4sf5	0.924881
Gm270	0.924791
Lct	0.924549
Erich1	0.924512
P2ry1	0.924453
Acot12	0.924449
Olfr550	0.924388
Gm905	0.92437
Nubp1	0.924342
NegCont_184	0.924258
MMS010206385	0.924172
ENSMUST00000043440	0.924046
NegCont_591	0.924034
Sox10	0.923952
Gm1582	0.923922
Gm1582	0.923922
NegCont_168	0.923902
MMT00060036	0.923888
Lrrc21	0.923868
Pla2g4e	0.923864
mCT151928	0.923809
MMT00063439	0.923773
LOC239245	0.923559
Olfr649	0.923523
NegCont_914	0.92352
AW743339	0.923461
BC043476	0.923394
AU015253	0.923392
LOC270006	0.923314
Abcg3	0.923291
Cart1	0.923288
AY512931	0.923282
Ly6k	0.923186
Glis3	0.92313
Glis3	0.92313
Glis3	0.92313
Ryr2	0.922909
Ryr2	0.922909
Fstl3	0.922844
AU016916	0.922824
NegCont_581	0.92273
Sprr4	0.922691
PDA	0.92265
AI256707	0.922545
Gm171	0.9225
Gm171	0.9225
MMS010138776	0.922495
Dscaml1	0.922475
Dscaml1	0.922475
MMT00068708	0.922456
Dand5	0.922262
Insr	0.922219
Cyb5d2	0.922213
LOC268910	0.922203
MMT00082499	0.922171
LOC216394	0.922146
C78148	0.92205
Top1mt	0.922037
Phyh	0.921937
Mobkl2b	0.921767
MMT00020392	0.921766
Hdhd3	0.921729
Gm1082	0.921622
Plekha7	0.921463
Gbe1	0.921444
Olfr976	0.921405
Creg2	0.92138
LOC433093	0.921346
Cd209a	0.921335
Wdr17	0.921205
Efcab1	0.9211
Efcab1	0.9211
NegCont_587	0.921
Aps	0.920957
Pomc1	0.920914
MMT00074143	0.920871
NegCont_820	0.920865
NegCont_55	0.92067
MMT00038803	0.920562
XM_194428	0.920483
MMS010028442	0.920356
Pou4f2	0.92033
MMS010058238	0.920321
MMT00003358	0.920067
MMT00040152	0.920006
Lrrc19	0.919971
Aire	0.919919
B130007I08	0.919911
Apc2	0.919734
MMT00005868	0.919588
mCT184386	0.919448
Slc43a2	0.919387
BB307890	0.919378
NegCont_127	0.919374
LOC269432	0.919358
Wwox	0.919307
Gucy1a2	0.919254
MMT00012331	0.919025
Gimap3	0.919018
Nptxr	0.918982
XM_358246	0.918945
MMS010097975	0.918917
AW011956	0.918891
Gm416	0.918839
MMT00066144	0.918822
Zfp438	0.91875
Phlppl	0.918721
Prss27	0.918533
Zfp518	0.918456
Zfp518	0.918456
Nme6	0.918245
Cd3e	0.91823
MMT00017132	0.918211
AY078069	0.918107
MMT00055843	0.918057
MMT00014058	0.918051
LOC233992	0.918007
NegCont_705	0.917962
Cmar	0.91794
MMT00046616	0.917928
mCT165160	0.917891
mCT50972	0.917745
Ifi30	0.917703
Dub2	0.917665
Rpl27a	0.917633
Acox2	0.917505
MMT00060468	0.917491
Sh3bgrl2	0.917346
Braf	0.917326
Braf	0.917326
Braf	0.917326
Braf	0.917326
Braf	0.917326
Braf	0.917326
Braf	0.917326
Braf	0.917326
Braf	0.917326
NegCont_400	0.917284
MMT00001122	0.917166
MMT00056388	0.917146
Mrfap1	0.917121
Mrfap1	0.917121
Gpr26	0.91709
Ugt3a2	0.917017
Gm660	0.917001
Ube2m	0.916913
Kcnj15	0.916889
Kcnj15	0.916889
Xpnpep2	0.916876
Nut	0.916833
MMT00065309	0.916651
BC021608	0.916628
NegCont_85	0.916589
Ppargc1a	0.916532
Ppargc1a	0.916532
mCT145609	0.916504
F730043H23	0.916492
Inhbe	0.916477
NegCont_96	0.916382
Oxt	0.916352
BC027057	0.916313
AW558070	0.91622
Ifnl2	0.916218
MMT00077247	0.916029
Sh3bp1	0.915948
Lhx6	0.915907
Hoxd12	0.915877
MMT00056619	0.915861
ORF28	0.915845
Alg1	0.915782
Alg1	0.915782
Lrrc30	0.915708
Lrrc30	0.915708
NegCont_536	0.915695
mCT178233	0.915633
Neurog1	0.91558
LOC242627	0.915543
NegCont_871	0.915503
Olfr12	0.91538
Olfr1195	0.915303
Gm1450	0.915301
Mre11a	0.915279
Rpl37	0.915257
Rpl37	0.915257
XM_359212	0.915234
D5Ertd585e	0.915111
mCT162570	0.915105
Rax	0.915081
Rax	0.915081
Ccdc94	0.915015
MMT00081981	0.914972
Pla2g12a	0.914851
NegCont_387	0.914829
Sult2a2	0.914737
MMT00013996	0.914705
Muc2	0.914681
Muc2	0.914681
Klra19	0.914525
NegCont_961	0.914485
Oact1	0.914426
MMT00035661	0.914399
D3Wsu161e	0.914322
Rpl38	0.914321
Tnrc9	0.914243
Olfr1098	0.914212
Jup	0.914184
Cln3	0.914138
Ntsr2	0.914059
MMT00033283	0.91392
NegCont_963	0.913839
Gm5	0.913838
NegCont_799	0.913833
Wdr72	0.913827
Wdr72	0.913827
MMT00072610	0.913804
NegCont_731	0.913715
C86350	0.913627
C86350	0.913627
C86350	0.913627
C86350	0.913627
Pcdhb9	0.913563
LOC245128	0.913422
Sult1c2	0.913378
MMT00005809	0.91337
MMT00072670	0.913329
Avpr1b	0.913144
MMS010227186	0.913138
MMT00075108	0.912926
Hsd3b3	0.912765
Tbrg2	0.91273
MMT00081018	0.912704
XM_140860	0.912638
MMT00076096	0.912434
ENSMUST00000050624	0.91241
Cluap1	0.912356
Rbmx	0.912305
Pramel5	0.912254
Pramel5	0.912254
MMT00042860	0.912251
MMT00015412	0.912102
MMT00052249	0.912075
Gm312	0.911991
D7Ertd677e	0.911964
Ctns	0.91191
Plch1	0.911895
NegCont_64	0.911618
A930038G18	0.911555
MMT00006670	0.911473
mCT151060	0.911459
Usp19	0.911376
Usp19	0.911376
NegCont_234	0.911291
Oog1	0.911262
V1rg3	0.91118
V1rg3	0.91118
MMT00077953	0.911163
mCT150614	0.910983
Olfr221	0.910982
MMT00080064	0.910951
Gpr25	0.910914
XM_354595	0.910809
MMT00066360	0.910774
NegCont_641	0.910701
MMT00077344	0.910652
Gabrr1	0.910626
Nup37	0.910624
Acox3	0.910603
BC027127	0.91055
MMT00017898	0.910546
MMT00073524	0.910537
LOC545936	0.910429
LOC545936	0.910429
c222389	0.910426
Olfr1362	0.910365
Csf3	0.910299
Slc6a14	0.910259
Scube2	0.910177
Arhgef10l	0.910136
LOC435687	0.910035
Erbb4	0.910021
Erbb4	0.910021
Gm358	0.909945
Tlcd1	0.909898
NegCont_323	0.909887
AL024128	0.909855
MMT00005476	0.909846
MMT00027514	0.909838
NegCont_366	0.909745
Mccc1	0.909727
Mccc1	0.909727
Ampd3	0.909677
Gm1864	0.909613
Usp1	0.909523
AK054440	0.909449
Olfr1084	0.909372
MMT00070509	0.909269
MMT00072381	0.909261
Prss22	0.909206
mCT54581	0.909051
Olfr351	0.908954
NegCont_174	0.908921
MMT00033940	0.908818
MMS010007243	0.908531
Cdc7	0.908437
NegCont_718	0.908431
NegCont_546	0.908407
Cox10	0.908371
BC048651	0.908345
Gscl	0.908298
mCT61186	0.908282
Fath2	0.908194
Ifna5	0.908165
MMT00061825	0.908101
MMT00082162	0.908086
Barx1	0.907912
Hist2h2bb	0.907784
MMT00010482	0.907687
Slc39a5	0.907686
NegCont_893	0.907674
XM_123814	0.907663
LOC67660	0.907644
Gtf2h4	0.907619
MMT00046459	0.9076
MMT00076151	0.907589
XM_193969	0.907517
MMT00080938	0.90747
Setmar	0.907462
NegCont_571	0.90745
Fgf11	0.907354
NegCont_777	0.907335
LOC434145	0.90728
NegCont_663	0.907216
Cryba4	0.907163
Cryba4	0.907163
NegCont_431	0.907048
Ifna1	0.907023
NegCont_649	0.90694
LOC545172	0.906931
LOC435890	0.906797
MMT00064432	0.906743
MMT00073184	0.906466
Tas2r114	0.906366
MMT00005355	0.906344
Mfap4	0.90634
Col4a6	0.90628
Olfr1428	0.906236
Rhou	0.906221
LOC432637	0.906197
Thrsp	0.90619
Cyp2c29	0.906184
MMT00047173	0.906039
Pdzrn3	0.906028
Gm672	0.906023
Gm672	0.906023
A530080P10	0.905895
MMT00004396	0.905805
MMT00006331	0.905771
MMT00072595	0.905752
MMT00008702	0.905698
MMT00021707	0.905281
NegCont_550	0.905221
XM_358167	0.90521
Gm1437	0.905154
Gm628	0.905095
Pank2	0.90505
MMT00012575	0.905044
MMS010092719	0.905034
Olfr130	0.905024
LOC382337	0.905004
MMT00007741	0.904885
Snapc5	0.90474
MMT00033434	0.904724
MMT00016331	0.904712
MMT00030495	0.904709
LOC231903	0.904632
Epx	0.904598
XM_195328	0.904542
MMT00034711	0.904505
MMT00033363	0.904463
Fin14	0.904407
LOC545839	0.904398
MMT00008461	0.904344
Slc4a2	0.904322
Slc4a2	0.904322
D9Mgc48e	0.904287
Rdh10	0.904212
Rdh10	0.904212
NegCont_569	0.904194
MMS010256426	0.904182
NegCont_351	0.904177
Pik3r3	0.904162
mCT155099	0.904091
MMT00064206	0.904088
Armc5	0.904077
Oxsm	0.904034
MMT00016884	0.904025
Adamtsl4	0.903878
Zfp174	0.903831
Zfp174	0.903831
MMT00056077	0.903811
Olfr1184	0.903777
AK039830	0.903725
Gstm5	0.903693
MMT00018015	0.903656
Zfp75	0.90357
MMT00058029	0.903518
Cyp46a1	0.903494
MMT00025741	0.903419
LOC383909	0.903405
Muc19	0.903377
MMT00018864	0.903339
MMT00015407	0.90332
MMT00034459	0.903209
Dvl3	0.903206
Ccr10	0.903074
mCT167196	0.902998
LOC243617	0.902838
Gm131	0.902802
MMT00024950	0.902793
LOC544976	0.902758
Gm1096	0.902627
Pfkp	0.902616
Olfr1204	0.902474
Olfr1511	0.902413
Dhrs2	0.902294
MMT00082306	0.90219
MMT00065561	0.902185
Tm6sf2	0.902182
BC050196	0.902142
V1re5	0.902141
AU015621	0.902117
LOC544741	0.902072
MMT00018567	0.90205
MMT00082790	0.902024
BC035537	0.902018
Wnt7b	0.901974
MMT00011115	0.901948
Mgl2	0.901901
NegCont_358	0.901901
AI844685	0.901843
MMT00049464	0.901812
LOC215539	0.901741
Trpm8	0.901712
LOC385403	0.901539
MMS010181128	0.901478
LOC546638	0.901346
Nploc4	0.901342
Gpr133	0.901324
Lzic	0.901171
LOC433414	0.901102
NegCont_37	0.901045
Mdga1	0.901037
MMT00012078	0.901031
MMT00021928	0.900964
Dmap1	0.900881
Centg2	0.900876
Centg2	0.900876
Ces7	0.900865
AI451006	0.900835
Spred2	0.900834
MMS010279974	0.900777
MMS010217342	0.90074
MMT00082343	0.900635
NegCont_409	0.900517
MMT00032213	0.900396
MMT00036939	0.900389
Stxbp6	0.900365
Gm1245	0.900351
Olfr228	0.900345
AI789011	0.900279
Gng8	0.900215
Gng8	0.900215
Cidea	0.900214
Elmod1	0.900159
Xrcc2	0.900145
NegCont_568	0.900144
MMT00044099	0.900139
mCT159969	0.90003
MMT00014144	0.899993
AA516738	0.899913
MMT00052888	0.899853
AW492955	0.899551
MMT00012920	0.899548
mCT10101	0.899539
Secisbp2	0.899498
Mrgpra3	0.899406
NegCont_84	0.899359
MMT00014039	0.899323
Olfr1153	0.899295
Rpl10	0.899206
LOC194360	0.899203
NegCont_231	0.899038
MMT00080853	0.898973
MMT00070965	0.898972
LOC434396	0.898849
mCT4507	0.898803
Gm257	0.898802
Olfr1392	0.898701
C87017	0.898669
MMT00035534	0.898662
NegCont_962	0.898496
D11Ertd18e	0.898386
C86447	0.898375
C86447	0.898375
Cd99l2	0.898361
Tmc6	0.898274
Tdpoz4	0.89824
Gm505	0.898193
NegCont_605	0.898171
Ppp1r3e	0.89816
Fgf3	0.898121
MMT00009486	0.8981
LOC385492	0.897975
MMT00069161	0.897746
Rtn4rl2	0.897728
NegCont_776	0.8976
Clcf1	0.897563
Nalp4b	0.897517
Nalp4b	0.897517
Cyp2d22	0.897499
LOC546052	0.897359
NegCont_576	0.897317
Tas2r109	0.897266
Tas2r109	0.897266
Nalp14	0.897221
Gm1694	0.89713
Rcc1	0.897122
Gm1048	0.897101
Cnfn	0.897088
Mosc1	0.896999
MMS010180028	0.896924
Olfr464	0.896917
MMT00052501	0.896776
Gpr17	0.896748
MMT00021444	0.89672
MMT00018694	0.896678
Elovl4	0.896646
Smurf1	0.896627
MMT00017180	0.896535
MMT00058255	0.896517
Svs7	0.896489
MMT00033843	0.896337
MMT00001187	0.896265
MMT00064342	0.896242
Bat2	0.896153
C86753	0.896135
LOC263305	0.89611
Olfr522	0.896097
Susd5	0.89609
Drd1ip	0.896066
mCT121139	0.89603
mCT152509	0.896012
NegCont_10	0.895938
NegCont_783	0.895838
MMT00014303	0.895836
LOC238766	0.895835
MMT00022958	0.895821
BB414475	0.895737
MMT00009680	0.895632
Olfr902	0.895515
BB545325	0.895454
Kcnab3	0.895436
Rhox5	0.895275
MMT00081589	0.895229
Ptk2b	0.895193
Dcdc2	0.895162
MMT00057495	0.895121
MMT00028823	0.895117
Xlr4c	0.894996
Plekhb1	0.894907
Mtr	0.894722
Hebp2	0.894706
MMT00052688	0.894668
NegCont_933	0.894586
MMT00040279	0.894541
Cdca7	0.894536
Cdca7	0.894536
MMT00029798	0.894424
Mak3	0.894116
Mak3	0.894116
AV135809	0.894082
NegCont_338	0.894058
ENSMUST00000054553	0.894038
NegCont_502	0.893969
Gnpda1	0.893957
Gnpda1	0.893957
MMT00058183	0.893866
Myom2	0.893855
Snx30	0.893806
Ckmt2	0.893794
MMT00049245	0.893743
MMT00019975	0.893656
Cyp19a1	0.893641
Phkg2	0.893607
Cst8	0.893605
Parvb	0.893593
Ly6f	0.8935
MMT00081088	0.893248
Olfr525	0.893157
Asgr1	0.893099
Glipr2	0.893041
Slitrk6	0.893036
MMT00042539	0.892958
NegCont_521	0.892943
XM_357024	0.892871
NegCont_580	0.892866
Tmem126a	0.892737
Tusc5	0.892717
Socs5	0.892701
MMT00049546	0.892631
MMT00025975	0.892631
Clstn1	0.892572
Defb2	0.892521
MMT00009800	0.892497
Smarca3	0.892458
MMT00002637	0.892421
Tgfbi	0.892375
Tgfbi	0.892375
MMS010090998	0.892375
Defb3	0.892219
Myl6b	0.892205
MMT00063019	0.892164
Dus2l	0.892125
NegCont_937	0.892107
Kcnh7	0.892085
Ap3m2	0.892059
Gabra1	0.891994
NegCont_313	0.891977
NegCont_903	0.891861
LOC383438	0.891857
ENSMUST00000065092	0.891791
LOC239690	0.891663
Arhgap4	0.891579
Vat1	0.891573
MMT00063086	0.891479
MMT00060424	0.891404
Zfp11	0.891353
C85627	0.8913
C85627	0.8913
Tbc1d24	0.891276
MMT00044590	0.89127
BC067068	0.891242
Styx	0.891064
Styx	0.891064
LOC384244	0.890927
Pvrl1	0.890857
A830083F22	0.890852
BB497819	0.890769
MMT00047549	0.890549
MMT00065347	0.890531
Parp3	0.890487
MMT00048675	0.890453
MMT00022456	0.890402
MMT00040439	0.89039
mCT149291	0.890321
D9Ertd241e	0.890298
NegCont_842	0.890175
Det1	0.89015
MMT00012655	0.890133
NegCont_476	0.889989
MMT00058413	0.889954
Hapln2	0.889764
Nudcd2	0.88976
MMT00035426	0.889645
Ndrg4	0.889624
Ephb6	0.889607
LOC225416	0.889591
NegCont_239	0.889573
LOC384161	0.889531
LOC546754	0.889491
Maff	0.889491
MMS010044369	0.889405
NegCont_411	0.889347
Fau	0.889316
LOC433182	0.889274
Trim75	0.88926
Camta2	0.889258
NegCont_958	0.88921
Utf1	0.889198
Gfer	0.889121
Hddc3	0.889066
MMT00077764	0.889032
BC026585	0.889001
MMT00001689	0.888876
Bpil1	0.888844
Ramp1	0.888825
Scgb1c1	0.888777
MMT00033960	0.888739
AU022754	0.888683
LOC226472	0.88862
ENSMUST00000000012	0.888613
Plcg2	0.888537
MMT00076936	0.888427
NegCont_217	0.888419
LOC432665	0.888396
AK040273	0.888341
D4Wsu114e	0.888327
Treml1	0.888268
Slc2a10	0.887881
MMT00024873	0.887848
MMT00081955	0.887817
MMT00045100	0.887604
MMS010009405	0.887556
MMT00081832	0.887499
Tmem10	0.887473
AK047848	0.8874
MMT00058350	0.887355
Agrp	0.8873
LOC383229	0.887185
Gm534	0.887147
Chd1l	0.886896
Acad10	0.886863
Acad10	0.886863
Acad10	0.886863
MMT00045835	0.886854
LOC434320	0.886817
LOC329527	0.886812
Aldob	0.886694
MMT00081909	0.886676
Nphs1	0.886669
XM_358909	0.886665
NM_146516	0.886486
Gab2	0.886434
Serpina7	0.886264
NegCont_863	0.886242
Elovl6	0.88624
Elovl6	0.88624
Gm1362	0.886234
Il5	0.886006
MMT00071752	0.885977
Sla2	0.88588
Sstr4	0.885863
Sstr4	0.885863
Hsd17b3	0.885814
Olfr1180	0.885709
XM_285463	0.885666
AV282855	0.8856
MMT00013741	0.885554
Hcrt	0.885549
NegCont_324	0.885526
Nup35	0.885515
Lcn2	0.885488
MMS010155467	0.885435
NegCont_307	0.885389
MMS010122946	0.885298
Icam5	0.885247
V1rj3	0.885147
MMT00051049	0.884884
Hoxa9	0.884848
Gm1571	0.884844
Etohd2	0.884831
Hsd17b1	0.884829
MMT00049189	0.884567
P140	0.884485
P140	0.884485
AI413759	0.884477
MMT00001542	0.88447
MMT00051849	0.884375
Syt7	0.884287
Nxph4	0.884264
Zp3	0.884217
MMT00072803	0.884099
Gsto1	0.884075
BC037704	0.884
Gm650	0.88382
MMT00024502	0.883799
Mogat1	0.883796
LOC436190	0.883788
Map6d1	0.883777
Pdhb	0.88375
Olfr1247	0.883625
AK046776	0.883585
MMT00010717	0.883567
Tecta	0.883547
Cbs	0.883488
Eef1a2	0.883335
Cyb5r4	0.8833
ENSMUST00000052693	0.883271
MMT00017110	0.883077
MMT00004002	0.883075
MMT00075711	0.882912
C78212	0.882813
NegCont_155	0.882792
Mark4	0.882726
AA536743	0.882693
Bhlhb8	0.882678
Il20ra	0.882636
MMT00077992	0.882594
Nmnat3	0.882575
BC026600	0.882486
MMT00070313	0.882335
mCT176889	0.882158
Crhr2	0.88204
NegCont_137	0.881985
Sp2	0.881862
Coro2a	0.881773
MMT00082244	0.881738
Ifna2	0.881701
D430007I03	0.881636
Lnp	0.881627
Dph5	0.881553
MMT00015446	0.881535
Zfp418	0.881459
Phkg1	0.881434
Tmem17	0.881193
NegCont_865	0.881179
ENSMUST00000063120	0.881086
Lgals3	0.881028
mCT154988	0.880968
Tfb1m	0.880873
mCT160148	0.88086
Nbn	0.880854
Nbn	0.880854
Josd2	0.88079
ENSMUST00000067337	0.88076
LOC546500	0.880726
Olfr536	0.880725
Rabep1	0.880687
Lims2	0.880588
MMT00020929	0.880458
Rap1b	0.880417
Rap1b	0.880417
Xkr8	0.880325
MMT00055513	0.880276
Olfr1134	0.880218
Olfr1134	0.880218
D3Ertd162e	0.880157
MMT00082118	0.880141
Rbm19	0.880082
Herc4	0.879986
Olfr1336	0.87995
Plscr2	0.879918
Aqp4	0.879917
Pklr	0.879816
Tac4	0.879734
MMT00070169	0.879668
Rpl5	0.879639
Rpl5	0.879639
MMT00016121	0.879618
Kcnc4	0.879605
V1rh7	0.879471
MMT00058564	0.879392
MMT00052982	0.879305
MMT00054996	0.879297
Mterf	0.87928
Gm1661	0.87927
MTERF	0.879251
LOC384220	0.879182
mCT154309	0.879168
LOC384179	0.87913
Lhx8	0.879129
MMT00012640	0.87908
MMT00073367	0.879065
Mical2	0.879055
MMT00058396	0.878978
MMT00003836	0.878976
Lrp10	0.878971
Lrp10	0.878971
Spp2	0.878677
Slc22a7	0.878538
L1cam	0.878492
MMT00000775	0.87836
MMT00030985	0.878269
Ccl22	0.878245
NegCont_152	0.878084
XM_194223	0.878075
XM_356908	0.878065
Tspan6	0.878063
MMT00045722	0.877991
MMT00081085	0.877972
Lalba	0.877947
Lrrc45	0.877876
LOC436189	0.877865
BC022713	0.87786
LOC382468	0.877818
MMT00067912	0.877793
AK033777	0.877752
Gstm2	0.877727
Kbtbd8	0.877706
LOC432768	0.877616
NegCont_608	0.877451
MMT00025891	0.877409
MMT00003087	0.877385
LOC242517	0.877339
Pitrm1	0.877286
Crb2	0.877193
Ndufaf1	0.877021
NegCont_931	0.87699
Olfr1512	0.876925
NegCont_325	0.876911
Smad6	0.876907
mCT11127	0.876826
MMT00079908	0.876777
C1qa	0.876724
MMT00075867	0.876715
Adss	0.87671
NegCont_72	0.876618
LOC383462	0.876488
LOC383462	0.876488
NegCont_440	0.876428
Btbd10	0.87642
Btbd10	0.87642
MMT00022581	0.876373
Atp13a5	0.876367
MMT00027918	0.876349
Gtrgeo22	0.876297
Wdsub1	0.876289
Htr6	0.876287
AK028845	0.876218
Cetn1	0.876182
Ttn	0.876181
Ttn	0.876181
Ttn	0.876181
MMT00002842	0.876127
Tgm5	0.876104
MMT00025361	0.876098
AV356131	0.876036
Olfr259	0.876008
Hspbap1	0.875924
MMT00049278	0.875907
LOC245405	0.875897
Khsrp	0.875825
[truncated: 1,346 more rows]

## Sheet: REF List.Overlap bet IMC and MM
Genes with the module membership >0.8 and IMC (25%ile)
Gene Symbol	MM	Ranking for kTotal	kTotal values with Rank<3002 (Top 25percentile)	kWithin	kOut	kDiff
Kng2	0.989956	12	4606.45	2712.79	1896.19	816.6
LOC280487	0.988887	17	4596.19	2715.92	1882.79	833.124
NegCont_744	0.988018	5	4637.84	2707.52	1932.85	774.674
MMT00080121	0.987677	1	4712.86	2694.48	2020.9	673.583
Gm429	0.98741	38	4577.07	2709.98	1869.61	840.37
Il17b	0.987137	40	4576.39	2701.73	1877.18	824.548
MMT00017257	0.98666	47	4569.17	2686.46	1885.24	801.22
MMT00049042	0.986435	36	4577.92	2697.66	1882.78	814.883
MMT00018434	0.986424	13	4601.58	2677.25	1926.85	750.4
MMT00080742	0.986079	11	4611.54	2679.38	1934.68	744.697
MMT00068668	0.985847	59	4554.4	2688.6	1868.32	820.275
Tas1r1	0.985845	50	4565.66	2687.66	1880.52	807.139
Gcap11	0.985772	70	4546.73	2692.7	1856.56	836.142
A3galt2	0.985286	49	4567.53	2686.2	1883.85	802.351
MMS010202645	0.985252	52	4564.14	2692.46	1874.19	818.267
Chtf18	0.985225	90	4527.18	2681.08	1848.62	832.456
NegCont_105	0.985207	122	4505.04	2679.28	1828.28	851.005
Plb1	0.98518	4	4671.61	2673.16	2000.98	672.182
mCT49325	0.984923	25	4589.94	2688.15	1904.31	783.844
NegCont_507	0.984878	10	4612.4	2691.41	1923.51	767.902
mCT180617	0.984872	76	4542.37	2696.82	1848.06	848.76
MMT00053199	0.984651	21	4594.9	2687.54	1909.88	777.654
Gm675	0.984574	72	4545.28	2683.8	1864	819.803
MMT00034534	0.984543	85	4530.63	2679.93	1853.22	826.705
mCT60580	0.984475	30	4584.12	2687.76	1898.87	788.888
MMT00074084	0.984383	60	4553.38	2683.41	1872.49	810.921
NegCont_789	0.984229	23	4591.34	2671.96	1921.9	750.062
MMT00049759	0.984121	44	4570.67	2660.35	1912.85	747.495
Bnipl	0.983971	139	4494.45	2675.76	1821.21	854.548
NegCont_353	0.983922	67	4549.92	2668.86	1883.59	785.272
NegCont_517	0.983797	69	4548.23	2677.59	1873.16	804.434
BM948371	0.983683	9	4615.17	2684.8	1932.89	751.916
MMT00079324	0.983205	126	4502.94	2678.09	1827.38	850.715
MMT00035309	0.983034	115	4510.17	2680.32	1832.37	847.949
Gm1546	0.982944	29	4584.28	2671.47	1915.33	756.148
NegCont_518	0.982926	128	4501.88	2674.17	1830.24	843.931
LOC280121	0.982575	104	4515.63	2679.91	1838.24	841.677
Tbc1d22b	0.982566	154	4484.94	2671.3	1816.16	855.133
NegCont_970	0.982556	152	4487.13	2675.18	1814.48	860.699
MMS010115051	0.982504	165	4481.81	2665.09	1819.24	845.847
Angptl3	0.981949	48	4568.95	2671.44	1900.03	771.408
NegCont_179	0.98193	31	4582.34	2654.65	1930.22	724.43
Egln3	0.981779	19	4595.68	2657.47	1940.74	716.732
mCT167226	0.981513	71	4545.82	2672.2	1876.14	796.063
Olfr697	0.981461	159	4483.78	2656.76	1829.54	827.22
MMT00021703	0.981302	107	4514.26	2671.06	1845.72	825.338
MMS010170518	0.981278	75	4543.73	2670.17	1876.08	794.085
NegCont_541	0.981226	68	4549.12	2662.2	1889.44	772.761
V1rc24	0.981097	24	4590.74	2671.32	1921.95	749.368
MMT00055983	0.981076	110	4513.32	2669.59	1846.25	823.342
Olfr513	0.980941	33	4581.04	2657.04	1926.52	730.524
D130058E03	0.980918	109	4513.84	2663.66	1852.7	810.96
MMT00038118	0.98086	178	4477.47	2672.51	1807.48	865.029
MMT00015507	0.980746	183	4474.9	2663.17	1814.26	848.91
Gm1596	0.980731	83	4533.7	2645.66	1890.57	755.092
Gm371	0.980727	239	4446.55	2661.42	1787.65	873.764
Gm1305	0.980483	15	4596.46	2658.95	1940.03	718.921
LOC383631	0.980331	8	4615.22	2628.9	1988.85	640.046
NegCont_312	0.980326	93	4525.47	2655.82	1872.17	783.648
Krtcap1	0.980195	32	4581.34	2639.19	1944.67	694.511
NegCont_273	0.980114	162	4482.67	2641.59	1843.6	797.987
BC042761	0.980055	192	4468.62	2664.95	1806.2	858.75
AI662270	0.980055	173	4479.37	2655.79	1826.11	829.677
Spn	0.980023	247	4441.51	2655.05	1788.98	866.067
Jam2	0.97998	22	4591.39	2645.71	1948.2	697.506
Jam2	0.97998	2712	3015.72	157.225	2861.02	-2703.8
Zic2	0.979957	2257	3322.13	40.7852	3283.86	-3243.08
Zic2	0.979957	80	4535.88	2664.57	1873.83	790.737
NegCont_449	0.979953	187	4472.51	2659.58	1815.45	844.138
MMT00063721	0.979802	140	4494.12	2646.24	1850.4	795.848
MMT00047747	0.979779	28	4585.5	2630.23	1957.79	672.439
MMT00048164	0.979694	225	4451.53	2653.34	1800.71	852.638
Lmod3	0.979684	137	4494.46	2643.45	1853.53	789.919
mCT7049	0.979664	148	4488.9	2658.02	1833.4	824.622
MMT00068763	0.979637	94	4524.17	2650.99	1875.7	775.285
D16Ium11e	0.979588	123	4503.63	2657.34	1848.81	808.526
MMT00008271	0.97949	147	4489.03	2654.44	1837.12	817.32
LOC216024	0.97925	55	4560.64	2647.55	1915.62	731.933
NegCont_38	0.979224	121	4505.42	2630.54	1877.4	753.137
MMT00019431	0.979168	58	4559.33	2640.78	1921.08	719.697
MMT00001830	0.979161	134	4496.55	2629.55	1869.52	760.038
MMT00047398	0.979134	125	4503.09	2647.94	1857.67	790.271
Klk5	0.979125	118	4506.57	2660.8	1848.29	812.51
MMT00035477	0.979067	175	4478.72	2655.33	1825.91	829.416
MMT00020837	0.97901	179	4477.17	2653.01	1826.68	826.335
BB061290	0.978893	163	4482.21	2652.11	1832.62	819.491
NegCont_491	0.978883	142	4493.42	2638.57	1857.38	781.187
MMT00069762	0.978882	293	4417.45	2646.19	1773.78	872.406
LOC217246	0.978742	199	4463.77	2655.26	1811.03	844.236
mCT150969	0.978681	153	4485.82	2627.77	1860.57	767.196
Tmem132e	0.978523	214	4457.72	2643.68	1816.56	827.117
Gtl4	0.978424	209	4459.26	2645.66	1816.13	829.534
MMT00060085	0.978255	57	4560.31	2634.1	1928.73	705.362
Clic3	0.97823	220	4453.77	2644.3	1811.99	832.307
MMT00070856	0.978178	27	4586.93	2639.94	1949.51	690.436
Zfp57	0.978107	279	4425.87	2650.61	1777.78	872.833
Ankrd43	0.978098	112	4511.17	2649.62	1864.07	785.554
MMT00040510	0.978067	124	4503.3	2636.24	1869.58	766.653
Lcn11	0.978055	106	4514.7	2625.64	1891.57	734.071
Pscd4	0.978052	212	4457.9	2641.92	1818.51	823.408
Ddx58	0.978028	213	4457.78	2656.44	1803.86	852.579
Gm1277	0.978015	241	4444.83	2647.49	1799.86	847.638
Gm855	0.977886	131	4500.19	2650.45	1852.26	798.189
Eif4e2	0.977847	143	4492.97	2624.4	1871.09	753.307
Eif4e2	0.977847	145	4491.4	2645.89	1848.03	797.866
MMT00021094	0.977801	114	4510.96	2649.34	1864.14	785.199
MMT00062093	0.977778	56	4560.63	2627.33	1935.83	691.494
NegCont_791	0.977655	261	4433.95	2640.97	1795.5	845.479
Tlr9	0.97763	265	4432.52	2645.63	1789.41	856.214
Olfr1166	0.977442	65	4550.5	2629.75	1923.27	706.481
MMS010209881	0.977379	208	4460.28	2631.09	1831.71	799.383
AI449738	0.977357	197	4464.57	2645.38	1821.71	823.672
MMT00019532	0.977252	130	4500.68	2614.02	1889.18	724.833
Klk4	0.977174	260	4434.8	2640.15	1797.16	842.991
Olfr96	0.977131	111	4512.09	2630.73	1883.88	746.845
Kremen1	0.977058	161	4483.21	2648.2	1837.52	810.681
NegCont_614	0.977008	210	4458.19	2649.08	1811.64	837.439
MMT00079669	0.976992	86	4529.84	2646.16	1886.2	759.957
AW476244	0.976964	254	4438.37	2646.56	1794.32	852.241
MMS010231173	0.976949	299	4415.21	2630.72	1787.02	843.704
MMS010138632	0.976947	251	4438.87	2635.04	1806.35	828.692
Gm1008	0.976811	150	4488.51	2618.04	1872.99	745.059
MMT00018252	0.976796	272	4429.96	2642.09	1790.39	851.706
Olfr1029	0.976781	157	4484.3	2627.95	1858.88	769.071
mCT143299	0.97677	234	4449.1	2642.47	1809.15	833.316
LOC380728	0.97673	206	4460.82	2644.59	1818.75	825.843
Mmp28	0.976628	95	4523.46	2636.16	1889.82	746.344
Adh7	0.976496	325	4403.49	2639.32	1766.69	872.634
C80571	0.976404	62	4551.12	2641.29	1912.36	728.932
NegCont_233	0.976366	144	4491.69	2624.55	1869.66	754.898
MMT00006692	0.976197	155	4484.84	2637.35	1850.01	787.345
D18Abb2e	0.976126	164	4482.12	2634.09	1850.55	783.535
AI480653	0.975949	269	4431.29	2626.55	1807.26	819.286
MMT00072250	0.975854	224	4451.75	2641.27	1813.01	828.258
MMT00063432	0.975843	273	4429.54	2636.27	1795.78	840.489
MMT00039460	0.975766	174	4478.93	2640.94	1840.51	800.428
Olfr267	0.975743	92	4525.71	2631.08	1897.15	733.931
MMT00001827	0.975717	16	4596.27	2616.16	1982.64	633.516
MMT00070187	0.975716	219	4454.12	2638.05	1818.59	819.462
C81489	0.975688	204	4461.09	2641.91	1821.71	820.201
Olfr64	0.975684	200	4463.62	2642.94	1823.21	819.731
AI132709	0.97565	230	4450.53	2633.88	1819.17	814.706
NegCont_592	0.975593	105	4514.74	2596.08	1921.18	674.909
NegCont_247	0.975582	317	4406.37	2631.59	1777.3	854.287
XM_145941	0.975454	43	4571.72	2609.43	1964.81	644.624
LOC432838	0.975446	348	4393.88	2623.39	1773.01	850.387
NegCont_317	0.975352	312	4410.88	2620.32	1793.08	827.239
AI131754	0.975328	108	4513.98	2629.21	1887.3	741.908
MMT00020466	0.975143	188	4472.22	2617.46	1857.28	760.177
LOC546780	0.975072	100	4518.68	2634.82	1886.38	748.433
MMT00037286	0.975016	322	4403.78	2634.47	1771.83	862.632
MMS010181246	0.974964	184	4473.85	2636.74	1839.63	797.107
MMT00019857	0.974861	196	4464.7	2607.15	1860.08	747.068
Irf4	0.97481	324	4403.63	2629.55	1776.61	852.945
MMT00048140	0.974808	228	4450.82	2610.19	1843.15	767.045
MMT00046604	0.974704	156	4484.64	2628.77	1858.38	770.39
V1rc17	0.974598	331	4400.02	2617.94	1784.61	833.329
Adamts13	0.974509	243	4443.47	2619.54	1826.46	793.081
NegCont_412	0.974509	253	4438.38	2613.97	1826.94	787.031
MMS010100057	0.974456	300	4414.87	2613.73	1803.67	810.059
Gpr44	0.974381	166	4481.78	2630.55	1853.75	776.804
Iqcc	0.974374	362	4391.38	2624.1	1769.81	854.29
BC010462	0.974286	258	4436.23	2629.07	1809.68	819.398
Ptprc	0.974179	170	4480.91	2610.72	1872.71	738.015
MMT00047940	0.97409	18	4595.78	2588.04	2010.27	577.775
MMT00060330	0.97406	190	4471.37	2611.08	1862.81	748.271
Olfr421	0.973995	96	4523.29	2618.81	1907	711.809
MMT00038331	0.973906	337	4396.78	2610.21	1789.09	821.12
MMT00074152	0.973783	138	4494.45	2601.8	1895.17	706.629
Alpk3	0.973594	61	4551.37	2609.86	1944.03	665.837
MMT00073038	0.973563	91	4526.08	2599.83	1928.76	671.07
Sfrp5	0.97355	385	4382	2617.06	1767.47	849.592
Syt9	0.97347	84	4533.16	2596.92	1938.76	658.153
LOC13909	0.973347	235	4449.08	2622.12	1829.48	792.647
Ifna6T	0.973344	383	4382.46	2618.75	1766.23	852.521
ENSMUST00000059029	0.97327	267	4432.04	2623.42	1811.14	812.288
MMT00037322	0.973265	363	4390.55	2596.34	1796.73	799.607
Lrp2	0.973199	449	4353.22	2615.54	1740.21	875.33
BC052046	0.973112	240	4445.57	2618.71	1829.38	789.327
Olfr1255	0.973112	186	4472.79	2613.89	1861.42	752.472
Fut2	0.973103	232	4449.34	2614.4	1837.46	776.942
NegCont_251	0.973078	468	4347.24	2606.42	1743.34	863.079
Fzr1	0.973022	345	4395.6	2602.71	1795.42	807.287
Prg3	0.973003	452	4353.02	2610.98	1744.56	866.417
NegCont_362	0.972911	392	4379.76	2591.76	1790.52	801.248
C77190	0.972772	203	4461.85	2622.36	1842.02	780.339
LOC433415	0.972719	98	4519.45	2610.2	1911.77	698.43
Olfr140	0.972672	291	4419.2	2605.27	1816.46	788.806
MMT00023090	0.972607	411	4370.75	2606.84	1766.42	840.421
Ifitm6	0.972601	97	4519.7	2588.52	1933.71	654.808
MMT00032221	0.97231	289	4420.6	2616.46	1806.66	809.8
MMT00072112	0.972264	318	4406.11	2614.24	1794.39	819.846
Lrrc49	0.972245	255	4437.89	2611.53	1828.88	782.646
BE952481	0.972116	73	4544.91	2591.31	1956.12	635.194
ENSMUST00000050642	0.97211	37	4577.67	2571.83	2008.36	563.473
Rdh16	0.97194	167	4481.76	2581.47	1902.81	678.657
C78660	0.971839	171	4480.81	2599.91	1883.42	716.494
Wdr51b	0.971717	82	4533.97	2575.51	1960.99	614.522
Mov10l1	0.971495	307	4412.15	2592.9	1821.77	771.123
NegCont_560	0.971433	313	4408.92	2603.41	1808.03	795.374
Pip5k1c	0.971356	302	4413.03	2603.2	1812.36	790.837
AU014716	0.971331	223	4452.27	2590.81	1863.99	726.815
NegCont_559	0.971245	407	4373.35	2602.25	1773.62	828.636
MMT00064435	0.971118	278	4425.9	2589.21	1839.22	749.993
Gm1019	0.970939	372	4387.52	2610.6	1779.44	831.167
MMT00060687	0.970798	222	4452.47	2580.76	1874.23	706.535
Hpca	0.970764	364	4390.21	2599.28	1793.45	805.831
NegCont_240	0.970574	305	4412.73	2589.51	1825.74	763.763
A530046M15	0.970461	3	4678.29	2563.68	2117.13	446.549
Notch2	0.970451	195	4466.14	2582.13	1886.53	695.603
MMT00025879	0.970413	409	4371.81	2605.07	1769.26	835.803
MMT00056727	0.970405	336	4397.19	2594.06	1805.66	788.4
Dhx34	0.970287	264	4432.89	2607.52	1827.89	779.631
Dhx34	0.970287	816	4189.49	2474.02	1717.99	756.028
Olfr147	0.970268	87	4529.77	2566.27	1966.02	600.255
Cd68	0.970198	351	4393.11	2579.07	1816.56	762.508
NegCont_364	0.970084	376	4386.45	2603.92	1785.06	818.861
MMT00012722	0.970043	149	4488.73	2583.83	1907.42	676.413
Gm1217	0.970042	120	4505.92	2571.53	1936.92	634.606
MMT00079181	0.969999	329	4402.05	2590.51	1814.07	776.441
MMT00060148	0.969996	519	4320.23	2594.79	1727.96	866.822
MMT00075762	0.969886	296	4416.22	2589.36	1829.38	759.987
Hsf4	0.969821	391	4379.89	2601.58	1780.84	820.74
MMT00053336	0.96982	481	4336.57	2598.9	1740.18	858.721
MMT00080275	0.969815	374	4387.18	2603.79	1785.91	817.874
NegCont_395	0.969675	201	4463.43	2559.86	1906.09	653.766
Olfr1243	0.969561	378	4385.85	2589.59	1798.78	790.814
MMT00052843	0.969541	326	4402.67	2579.38	1825.82	753.56
Pnpla1	0.969405	282	4423.67	2592.13	1834.06	758.073
LOC433745	0.969244	492	4330.77	2592.68	1740.61	852.072
mCT54651	0.969222	51	4565.15	2574.24	1993.43	580.803
NegCont_402	0.969168	353	4392.84	2573.06	1822.3	750.765
LOC385499	0.969095	294	4417.33	2580.31	1839.54	740.764
BC049702	0.96906	416	4369.79	2589.21	1783.1	806.119
MMT00043055	0.968881	531	4314.7	2579.06	1738.16	840.901
NegCont_558	0.96885	256	4437.01	2592.89	1846.65	746.245
MMT00024276	0.968762	53	4563.7	2542.69	2023.54	519.148
E330023G01	0.968741	283	4423.35	2595.88	1829.99	765.898
F8	0.968713	311	4410.89	2586.38	1827.03	759.353
MMT00013806	0.968698	249	4440.84	2575.59	1867.77	707.811
MMT00075682	0.96863	437	4359.34	2577.57	1784.29	793.28
Cypt2	0.96847	507	4324.48	2578.02	1748.99	829.029
Oprd1	0.968406	205	4460.95	2568.13	1895.34	672.782
MMT00059041	0.968384	286	4421.79	2548.89	1875.41	673.478
NegCont_623	0.968249	454	4352.93	2583.35	1772.1	811.251
MMT00072515	0.968196	215	4457.06	2592.69	1866.89	725.806
P2rx3	0.968154	242	4444.2	2573.53	1873.2	700.33
XM_358028	0.968066	151	4488.23	2569.75	1921.01	648.741
NegCont_488	0.96796	168	4481.54	2554.63	1929.44	625.191
Wdr66	0.967947	463	4348.98	2590.46	1761.04	829.427
Wdr66	0.967947	346	4395.11	2584.6	1813.03	771.579
Wdr66	0.967947	2890	2904.02	257.352	2649.19	-2391.84
MMT00013736	0.967943	129	4501.47	2567.59	1936.4	631.189
Gm1667	0.96787	99	4519.35	2553.66	1968.21	585.446
Hectd1	0.967865	333	4399.68	2592.09	1810.12	781.97
Gm1177	0.967797	344	4396.02	2593.88	1804.66	789.217
MMT00000393	0.967781	301	4414.84	2569.46	1847.9	721.56
MMT00027706	0.967742	475	4343.02	2574.6	1770.95	803.653
MMS010011546	0.967704	229	4450.75	2579.2	1874.08	705.121
AI480556	0.967658	562	4299.65	2572.48	1729.7	842.775
MMT00045532	0.967555	185	4473.73	2564.74	1911.52	653.222
LOC216178	0.967502	357	4391.83	2568.77	1825.58	743.199
MMS010118713	0.967475	297	4416.13	2573.84	1844.81	729.027
NegCont_511	0.967396	369	4388.25	2570.58	1820.19	750.386
Gm550	0.967378	462	4349.01	2569.63	1781.9	787.724
AY074887	0.967298	135	4495.3	2551.02	1946.81	604.212
Sema6b	0.967237	434	4360.99	2581.89	1781.62	800.27
MMS010041847	0.967225	448	4353.25	2567.31	1788.47	778.84
XM_359017	0.967212	435	4359.47	2590.43	1771.56	818.869
Tmem143	0.967212	339	4396.62	2540.9	1858.24	682.653
Dync1i1	0.967134	26	4588.9	2546.63	2044.79	501.838
Abpg	0.967108	271	4430.3	2578.02	1854.8	723.215
Cd19	0.967068	593	4286.77	2579.74	1709.56	870.176
Olfr1496	0.96697	207	4460.62	2555.42	1907.73	647.689
Paqr6	0.966947	309	4411.48	2563.3	1850.7	712.602
Rab11fip4	0.966867	169	4480.99	2554.76	1928.75	626.007
V1rc11	0.966709	350	4393.65	2588.03	1808.14	779.89
MMT00071471	0.966678	420	4367.58	2585.2	1784.9	800.296
NegCont_413	0.966639	444	4355.24	2588.84	1768.92	819.917
Olfr503	0.966573	451	4353.15	2565.52	1790.15	775.368
Lrrc50	0.966518	410	4371.13	2540.31	1833.35	706.956
Lrrn6d	0.966487	280	4424.92	2572.34	1855.1	717.237
NegCont_555	0.96631	373	4387.27	2577.4	1812.39	765.011
Wnt3a	0.966275	349	4393.83	2577.25	1819.1	758.154
Cmah	0.966259	347	4394.9	2563.71	1833.71	730.004
mCT166261	0.966246	250	4440.58	2563.33	1879.78	683.549
Gm1110	0.966157	316	4407.83	2562.91	1847.44	715.468
MMT00058524	0.966145	561	4300.55	2567.38	1735.69	831.69
mCT180908	0.966117	423	4366.46	2546.25	1822.73	723.523
MMS010256992	0.966058	158	4484.29	2557.36	1929.45	627.905
MMT00017817	0.966057	427	4366	2545.25	1823.28	721.97
MMT00058185	0.966016	356	4392.37	2572.82	1822.08	750.738
Dspg3	0.965933	298	4415.84	2534.53	1883.83	650.695
NegCont_710	0.965916	308	4411.65	2567.16	1847.02	720.143
NegCont_294	0.965906	428	4365.17	2536.31	1831.39	704.916
LOC546327	0.965878	553	4304.12	2549.31	1757.33	791.977
MMT00005061	0.965867	529	4315.16	2560.81	1756.87	803.931
MMT00059521	0.96556	341	4396.33	2579.56	1819.29	760.279
Olfr970	0.965527	406	4374	2563.45	1813.07	750.382
Pax2	0.965519	194	4467.25	2543.78	1925.99	617.784
Olfr1047	0.965448	545	4308.23	2563.3	1747.45	815.846
Ncf1	0.965368	564	4298.41	2533.12	1767.81	765.309
BE954568	0.965271	524	4318.72	2561.33	1759.92	801.412
Olfr545	0.965109	78	4538.75	2530.46	2010.82	519.639
MMT00021082	0.965073	419	4368.33	2567.93	1802.92	765.014
LOC546155	0.965058	538	4312.27	2558.63	1756.16	802.478
Gm904	0.965019	198	4464.18	2543.08	1923.62	619.455
MMT00053424	0.964998	244	4442.39	2534.78	1910.13	624.648
Neto1	0.964882	408	4372.83	2569.31	1806.04	763.266
NegCont_164	0.964847	421	4367.37	2568.32	1801.58	766.743
MMT00071920	0.9648	274	4428.76	2532	1899.28	632.717
NegCont_278	0.964777	397	4378.22	2571.38	1809.36	762.028
AI256354	0.964562	218	4455.38	2558.76	1899.14	659.625
MMT00033241	0.964414	63	4551.01	2530.33	2023.21	507.119
MMT00076153	0.964408	285	4422.91	2522.96	1902.47	620.493
C78409	0.964357	474	4343.1	2571.02	1774.6	796.419
MMT00062255	0.964292	330	4401.61	2551.64	1852.49	699.149
XM_357625	0.964219	512	4321.92	2559.06	1765.38	793.673
D16Ertd6e	0.964218	479	4339.34	2556.98	1784.88	772.092
Nalp4d	0.964093	182	4475.11	2550.37	1927.26	623.108
C78760	0.96388	233	4449.26	2539.19	1912.6	626.592
Olfr329	0.96386	306	4412.47	2554.43	1860.56	693.862
Avp	0.963769	262	4433.53	2556	1880.06	675.939
Fzd10	0.963728	577	4293.24	2542.31	1753.45	788.855
Gm1243	0.96365	515	4321.61	2562.77	1761.36	801.409
MMT00040125	0.963587	380	4384.24	2537.09	1849.67	687.418
mCT153544	0.963407	567	4297.44	2529.47	1770.49	758.98
NegCont_703	0.963398	533	4313.15	2564.41	1751.27	813.139
Paqr4	0.963396	534	4313.03	2547.5	1768.05	779.447
Rhobtb3	0.963358	386	4381.53	2528.18	1855.87	672.308
MMT00049891	0.963354	257	4436.55	2534.83	1904.25	630.58
mCT19568	0.963351	483	4335.84	2535.29	1803.08	732.209
LOC546967	0.963284	79	4536.63	2512.52	2026.63	485.896
MMT00002922	0.96318	445	4354.24	2548.9	1807.87	741.035
MMS010030110	0.963139	497	4329.44	2559.07	1772.89	786.172
NegCont_12	0.963097	470	4346.25	2549.93	1798.83	751.1
XM_359126	0.962948	404	4374.76	2521.1	1856.18	664.924
MMT00008237	0.962937	259	4435.25	2528.63	1909.14	619.483
MMT00063578	0.962936	514	4321.65	2533.94	1790.23	743.718
Wfdc8	0.962777	569	4296.46	2535	1763.98	771.023
NegCont_228	0.962647	626	4271.23	2518.28	1755.46	762.819
Olfr341	0.962614	379	4384.35	2542.82	1844.06	698.763
MMT00033580	0.962601	342	4396.19	2522.17	1876.54	645.629
Gm1811	0.962577	645	4261.8	2549.01	1715.31	833.7
Ankfn1	0.962555	656	4256.64	2526.37	1732.79	793.585
Grin3a	0.962356	491	4330.96	2517.24	1816.24	700.996
Frmd3	0.962348	237	4447.42	2521.79	1928.15	593.647
Gats	0.962251	500	4327.81	2526.92	1803.41	723.508
MMT00068792	0.962137	438	4359.12	2518.9	1842.74	676.155
Gm1949	0.962075	277	4426.91	2516.4	1913.03	603.362
MMT00005119	0.962001	287	4421.72	2548.91	1875.33	673.575
MMT00020245	0.961992	695	4244.25	2539.13	1707.65	831.486
NegCont_350	0.961973	568	4297.34	2518.78	1781.08	737.705
MMT00039915	0.961856	417	4369.23	2530.47	1841.28	689.186
P518	0.961852	542	4309.12	2520.5	1791.13	729.37
Myodysa	0.96182	675	4251.19	2537.01	1716.7	820.303
Gm1230	0.961782	638	4266.86	2535.19	1734.2	800.985
mCT154367	0.961691	248	4441.34	2524.27	1919.59	604.676
MMT00055687	0.961625	384	4382.29	2537.57	1847.24	690.324
Gm832	0.961585	469	4346.56	2532.04	1817.04	714.995
BE953672	0.961459	660	4255.9	2546.93	1711.49	835.447
BB044704	0.961445	678	4250.26	2543.92	1708.87	835.055
NegCont_570	0.961427	304	4412.92	2544.47	1870.97	673.505
MMS010256953	0.961379	498	4329.06	2544.06	1787.53	756.527
LOC433254	0.961252	456	4351.18	2542.48	1811.22	731.26
Gm1509	0.961216	387	4381.41	2512.81	1871.12	641.694
XM_356750	0.961209	89	4527.92	2524.48	2005.97	518.512
NegCont_365	0.961171	521	4319.04	2549.27	1772.29	776.974
Kb14	0.961161	571	4294.74	2508.53	1788.73	719.805
Olfr885	0.961056	252	4438.66	2529.79	1911.4	618.389
MMS010211728	0.96093	390	4380.36	2531.89	1850.99	680.893
A130012F09	0.960877	276	4428.55	2515.55	1915.53	600.02
Sntb1	0.960834	494	4330.19	2543.76	1788.96	754.801
NegCont_993	0.960808	739	4224.73	2532.27	1694.99	837.278
St6galnac1	0.960656	630	4269.71	2530.01	1742.22	787.795
Zfp341	0.960634	310	4411.21	2518.68	1895.05	623.628
V1ri6	0.960565	443	4356.6	2543.01	1816.12	726.887
Slc8a3	0.960472	627	4270.77	2537.52	1735.77	801.744
NegCont_363	0.960306	649	4260.28	2545.39	1717.41	827.973
Zfp114	0.960239	819	4188.25	2525.29	1665.48	859.803
Ngfb	0.960228	472	4344.73	2535.56	1811.7	723.861
Pcdh11x	0.960205	566	4297.46	2524.12	1775.87	748.253
MMT00036307	0.960148	637	4266.98	2511.61	1757.9	753.708
LOC546729	0.960092	603	4280.74	2518.55	1764.71	753.846
Vmd2l1	0.960084	595	4285.7	2528.17	1760.06	768.106
Zim2	0.960063	460	4349.14	2532.09	1819.57	712.523
Sgrp23	0.960046	615	4275.69	2512.49	1765.72	746.771
MMT00004538	0.960029	556	4303.32	2544.73	1761.11	783.623
Gm1260	0.96	565	4297.97	2518.38	1782.11	736.275
AU015623	0.959937	361	4391.41	2502.67	1891.25	611.421
MMS010099527	0.959917	591	4287.83	2500.75	1789.6	711.147
NegCont_626	0.959778	495	4330.18	2527.78	1804.92	722.86
MMT00072769	0.95977	641	4265.28	2531.21	1736.6	794.61
Nf2	0.959729	614	4275.92	2510.36	1768.08	742.273
MMT00033279	0.95972	607	4279.62	2517.61	1764.53	753.076
Olfr747	0.959681	393	4379.46	2499.84	1882.14	617.699
NegCont_749	0.959639	314	4408.75	2506.05	1905.23	600.818
MMT00081836	0.959557	459	4349.2	2513.25	1838.48	674.772
Dpcr1	0.959482	518	4320.28	2543.41	1779.39	764.013
NegCont_595	0.95947	635	4267.79	2513.79	1756.52	757.275
MMT00046162	0.959403	552	4305.35	2524.29	1783.59	740.7
MMS010009221	0.959372	54	4561.38	2491.99	2071.91	420.073
Olfr123	0.959311	505	4326.05	2538.13	1790.44	747.693
NegCont_886	0.959294	692	4245.84	2510.88	1737.49	773.386
MMT00065435	0.959286	381	4383.83	2496.57	1889.78	606.791
NegCont_279	0.959218	426	4366.18	2535.19	1833.51	701.683
Fgf14	0.959176	35	4579.95	2516.67	2065.81	450.858
NegCont_868	0.959158	619	4273.86	2510.77	1765.62	745.15
MMT00034237	0.959139	586	4289.51	2539.52	1752.51	787.006
XM_358065	0.958991	270	4431.13	2495.61	1938.04	557.565
NegCont_700	0.95889	579	4292.86	2536.89	1758.49	778.392
Adra1d	0.958776	394	4379.23	2528.43	1853.33	675.098
BB237865	0.958773	319	4405.34	2485.79	1922.07	563.726
Phlda2	0.958769	693	4245.51	2507.81	1740.22	767.588
Olfr437	0.958767	436	4359.34	2500.15	1861.71	638.437
Fmod	0.958736	101	4517.91	2496.24	2024.19	472.047
Prkag3	0.958736	377	4386.09	2477.91	1910.7	567.21
Dnd1	0.958658	588	4288.9	2516.16	1775.27	740.887
Dmrtb1	0.958594	446	4353.66	2499.74	1856.44	643.306
NegCont_104	0.958478	576	4293.58	2497.29	1798.81	698.475
Olfr331	0.958385	502	4327.46	2536.66	1793.32	743.347
MMT00077278	0.95831	557	4303.2	2529.56	1776.16	753.4
mCT52554	0.958275	477	4340.15	2512.52	1830.15	682.372
Abhd11	0.958268	450	4353.21	2493.32	1862.42	630.896
Zdhhc19	0.958153	266	4432.29	2646.85	1787.96	858.89
Zdhhc19	0.958153	647	4260.97	2509.73	1753.75	755.98
MMT00074751	0.957914	412	4370.46	2495.25	1877.74	617.513
MMT00072204	0.957845	532	4313.54	2500.06	1816.01	684.05
Lyar	0.95768	578	4292.88	2519.24	1776.17	743.066
mCT131054	0.957677	359	4391.7	2478.39	1915.83	562.565
AW743299	0.957664	382	4383.27	2479.59	1906.2	573.384
Gm1418	0.957584	368	4389.05	2494.97	1896.6	598.375
AI256671	0.957554	546	4308.13	2503.87	1806.78	697.097
NegCont_52	0.957501	465	4347.86	2529.53	1820.86	708.672
MMT00078281	0.957466	808	4192.18	2507.45	1687.25	820.195
NegCont_173	0.957438	711	4239.69	2520.67	1721.54	799.132
MMT00022450	0.95743	432	4362.71	2525.1	1840.13	684.973
Tulp1	0.957336	558	4303	2473.43	1832.1	641.328
AI662168	0.95727	231	4450.47	2508.54	1944.46	564.075
Olfr1079	0.95722	661	4255.86	2498.29	1760.09	738.206
MMT00004407	0.957151	433	4361.18	2520.59	1843.11	677.476
MMS010255075	0.957132	522	4319.02	2492.47	1829.08	663.388
MMS010094759	0.957114	587	4289.06	2520.82	1770.77	750.05
NegCont_509	0.957006	585	4290.09	2497.46	1795.15	702.311
NegCont_637	0.95693	598	4282.99	2514.83	1770.68	744.153
Ksr1	0.956908	790	4204.65	2511.5	1695.68	815.82
mCT128882	0.956892	602	4281.51	2517.84	1766.19	751.65
MMT00030353	0.956874	191	4470.98	2466.21	2007.3	458.914
NegCont_875	0.956661	103	4516.34	2456.99	2061.88	395.112
BC027061	0.956605	744	4222.23	2514.81	1709.94	804.872
Rnase13	0.956537	778	4208.25	2497.72	1713.05	784.668
Papolg	0.956022	401	4376.6	2497.44	1881.68	615.76
Lsm1	0.95602	537	4312.34	2461.97	1852.89	609.073
Ppp2r5b	0.955982	773	4210.42	2497.81	1715.14	782.672
NegCont_701	0.955962	704	4241.21	2520.33	1723.4	796.935
MMT00079347	0.955904	628	4270.44	2480.32	1792.64	687.684
LOC385303	0.95568	742	4222.76	2491.08	1734.2	756.872
Usp44	0.9556	611	4277.41	2494.67	1785.26	709.413
Pfdn5	0.955508	528	4315.63	2505.44	1812.71	692.737
AW494403	0.955488	509	4322.69	2469.42	1855.8	613.621
NegCont_750	0.95548	202	4462.23	2467.53	1997.22	470.316
MMS010034766	0.955364	133	4499.4	2480.11	2021.81	458.3
MMT00007066	0.95529	709	4240.06	2474.8	1767.78	707.021
MMT00069505	0.955163	589	4288.55	2482.36	1808.71	673.646
MMT00033737	0.955143	690	4246.18	2476.87	1771.83	705.038
NegCont_537	0.955081	633	4268.28	2512.76	1758.04	754.728
MMS010232497	0.954972	343	4396.12	2482.82	1915.82	567
AK041365	0.954935	292	4419.02	2480.6	1940.93	539.671
Apol6	0.954897	354	4392.7	2452.55	1942.67	509.878
Adra1a	0.954858	389	4380.81	2453.27	1930.06	523.213
mCT157232	0.954779	549	4305.97	2452.02	1856.47	595.546
Trappc3	0.954632	613	4276.17	2518.59	1760.1	758.487
NegCont_371	0.954581	543	4309.09	2450.87	1860.75	590.119
Gm388	0.954581	573	4294.46	2484.42	1812.56	671.854
MMT00047074	0.954481	636	4267.71	2486.19	1784.04	702.152
NegCont_850	0.954314	694	4244.44	2510.18	1736.78	773.399
Nalp12	0.954224	610	4277.91	2502.9	1777.53	725.368
NegCont_803	0.954214	727	4230.16	2472.09	1760.59	711.501
NegCont_295	0.9542	726	4230.19	2513.24	1719.47	793.777
MMT00046483	0.95418	517	4320.77	2471.03	1852.26	618.776
MMT00080351	0.954175	334	4398.61	2465.14	1935.99	529.153
mCT158641	0.95416	366	4389.63	2453.82	1938.33	515.49
XM_143011	0.953977	395	4379.07	2481.58	1900.01	581.569
V1rg8	0.953927	480	4336.78	2486.24	1853.06	633.186
V1rg8	0.953927	527	4316.58	2543.2	1775.9	767.293
NegCont_337	0.953889	847	4173	2475.58	1699.94	775.642
BC057627	0.953678	1228	3983.18	2226.47	1759.23	467.244
BC057627	0.953678	775	4209.06	2501.69	1709.89	791.801
MMT00041446	0.953659	634	4268.1	2466.87	1803.75	663.119
LOC238836	0.953644	597	4283.37	2450.2	1835.69	614.508
BC010801	0.953622	639	4266.52	2474.21	1794.83	679.388
Npc1l1	0.953605	453	4353.02	2501.69	1853.85	647.837
MMT00001405	0.953529	503	4326.29	2454.69	1874.12	580.579
Dot1l	0.953387	490	4332.4	2486.5	1848.42	638.078
mCT16153	0.953379	691	4246.05	2457.46	1791.11	666.358
Gm1364	0.953368	781	4207.06	2465.02	1744.56	720.461
NegCont_34	0.953355	883	4156.37	2471.12	1687.78	783.339
NegCont_837	0.95333	806	4193.12	2503.89	1691.76	812.129
MMT00043885	0.95324	461	4349.04	2484.49	1867.08	617.41
Cdh23	0.953217	440	4358.45	2472.06	1888.91	583.145
MMT00074778	0.953204	650	4260.17	2472.15	1790.54	681.605
NegCont_249	0.95317	618	4273.96	2492.47	1784.01	708.456
NegCont_505	0.953167	737	4226.03	2505.61	1722.95	782.661
Aff1	0.953128	706	4240.78	2468.26	1775.05	693.212
MMT00064172	0.953125	672	4252.3	2446.25	1808.57	637.676
A630020A06	0.953091	193	4467.28	2463.91	2005.89	458.02
MMT00001610	0.953067	102	4517.56	2475.89	2044.19	431.701
NegCont_636	0.952749	535	4312.96	2463.97	1851.51	612.461
MMT00066770	0.952683	88	4528.41	2441.62	2089.31	352.31
NegCont_18	0.952663	796	4200.06	2499.34	1703.24	796.095
MMT00018187	0.952643	315	4407.89	2461.21	1949.2	512.009
Gm1442	0.952627	485	4334.43	2460.48	1876.47	584.006
A730013G04	0.952614	484	4335.13	2458.99	1878.66	580.333
MMT00016211	0.95258	430	4364.53	2450.63	1916.41	534.223
MMS010123285	0.95251	489	4332.73	2475.15	1860.1	615.043
Tmprss3	0.95247	575	4293.58	2456.03	1840.07	615.963
MMT00010123	0.952442	612	4276.2	2444.59	1834.13	610.458
LOC433746	0.952368	732	4227.44	2501.91	1728.06	773.851
Olfr124	0.952354	488	4333.15	2466.39	1869.29	597.103
Tdpoz2	0.951978	499	4328.78	2493.61	1837.69	655.913
Ifna4	0.951878	447	4353.6	2463.85	1892.27	571.584
NegCont_5	0.951854	757	4215.76	2496.42	1721.86	774.562
NegCont_788	0.951798	601	4282.5	2445.8	1839.23	606.574
Klk12	0.951793	632	4268.42	2442.6	1828.34	614.264
Slc25a30	0.951679	722	4233.87	2444.33	1792.06	652.268
Rorb	0.951599	783	4206.35	2473.54	1735.32	738.222
NegCont_711	0.951564	900	4149.77	2462.21	1690.09	772.118
MMT00055936	0.951544	486	4334.07	2450.89	1885.71	565.178
NegCont_403	0.951446	662	4255.37	2486.7	1771.19	715.506
Gpr55	0.951434	655	4257.8	2476.48	1783.83	692.65
MMT00018686	0.9514	642	4265.21	2476.53	1791.2	685.324
MMT00043913	0.951365	605	4280.12	2485.92	1796.73	689.191
Ddn	0.951249	526	4316.92	2487.8	1831.64	656.163
Gm1679	0.951229	117	4507.83	2439.68	2070.67	369.013
NegCont_331	0.951136	710	4240.03	2496.64	1745.91	750.723
MMT00021509	0.951095	864	4166.06	2452.86	1715.72	737.135
MMT00078893	0.951084	340	4396.52	2441.24	1957.79	483.451
BC067074	0.951056	487	4333.6	2438.86	1897.26	541.6
NegCont_14	0.951054	926	4132.67	2468.91	1666.28	802.632
NegCont_942	0.951041	719	4235.98	2486.78	1751.72	735.067
MMT00006613	0.950962	217	4455.61	2451.38	2006.75	444.636
NegCont_477	0.950938	747	4219.24	2471.1	1750.67	720.435
MMT00046838	0.95087	523	4318.91	2458.3	1863.13	595.168
Olfr402	0.950821	536	4312.91	2420.75	1894.68	526.064
MMS010000689	0.950808	735	4226.42	2466.31	1762.63	703.677
MMT00009284	0.950786	934	4128.5	2450.59	1680.44	770.155
NegCont_277	0.950709	891	4155.02	2471.01	1686.54	784.473
Cd209e	0.950673	355	4392.58	2454.6	1940.5	514.096
MMT00063571	0.950556	843	4174.18	2480.11	1696.59	783.52
LOC545837	0.95052	400	4376.61	2453.27	1925.86	527.408
Zdhhc16	0.950467	829	4184	2466.87	1719.65	747.214
AI452372	0.950421	729	4228.62	2489.15	1741.99	747.157
Zxda	0.950414	809	4191.91	2459.66	1734.77	724.893
Oprm1	0.950288	766	4212.48	2441.91	1773.09	668.826
Ppp5c	0.950213	688	4246.92	2480.53	1768.91	711.624
MMT00071899	0.950138	791	4204.38	2451.24	1755.66	695.584
Gm1527	0.950081	275	4428.57	2437.05	1994.04	443.004
Mybpc3	0.949985	668	4253.92	2438.42	1818.02	620.402
Bpy2ip1	0.949949	652	4258.47	2479.63	1781.36	698.271
MMT00047027	0.949828	458	4349.55	2457.71	1894.36	563.349
MMT00061428	0.949751	705	4240.93	2456.72	1786.74	669.977
mCT52064	0.94975	658	4256.37	2455.83	1803.06	652.772
MMT00070087	0.949617	685	4247.97	2453.33	1797.16	656.168
Zc3h12d	0.949606	530	4315.04	2461.19	1856.37	604.819
C76662	0.949558	698	4243.21	2435.79	1809.93	625.86
NegCont_360	0.949435	822	4185.67	2461.1	1727.1	734.003
NegCont_318	0.949407	869	4164.18	2430.29	1736.41	693.876
Gpatc3	0.949308	596	4284.11	2459.7	1826.93	632.766
Olfr353	0.949095	622	4272.41	2434.54	1840.4	594.139
mCT161487	0.949052	834	4178.39	2458.67	1722.24	736.425
mCT166487	0.948941	798	4199.04	2471.06	1730.5	740.57
NegCont_390	0.948904	1012	4085.77	2456.08	1632.2	823.882
NegCont_264	0.948854	770	4211.52	2482.88	1731.16	751.714
Rnf144	0.948694	824	4185.62	2472.46	1715.67	756.793
LOC545441	0.948613	473	4343.88	2436.71	1909.69	527.011
NegCont_563	0.9484	616	4275.08	2428.28	1849.33	578.948
BB544021	0.948374	697	4243.24	2423.71	1822.06	601.648
MMT00031914	0.948359	520	4319.2	2419.54	1902.18	517.357
MMT00030278	0.948315	681	4249.4	2421.42	1830.5	590.916
Omt2a	0.948122	540	4310.05	2407.19	1905.38	501.815
MMT00006471	0.948084	827	4184.56	2451.79	1735.29	716.496
NegCont_242	0.948082	752	4216.95	2479.57	1739.91	739.659
Ldlrad3	0.947853	977	4107.77	2436.62	1673.67	762.945
Edaradd	0.947743	712	4239.68	2431.82	1810.38	621.441
Olfr1162	0.947669	513	4321.9	2432.97	1891.45	541.514
MMT00042033	0.947637	493	4330.69	2422.88	1910.33	512.547
MMT00058743	0.947611	671	4252.52	2436.75	1818.29	618.457
Il20	0.947609	570	4294.97	2406.85	1890.64	516.217
MMT00027411	0.947491	429	4364.82	2443.2	1924.14	519.057
MMT00016295	0.947442	840	4174.61	2453.98	1723.15	730.827
MMT00009602	0.947369	555	4303.7	2422.24	1883.98	538.26
NegCont_129	0.947365	917	4138.86	2422.18	1719.2	702.98
Lgr7	0.947329	760	4214.82	2401.06	1816.28	584.783
AK089795	0.947295	471	4345.4	2439.21	1908.72	530.492
mCT175790	0.947265	550	4305.78	2439.64	1868.66	570.985
MMT00031630	0.947218	631	4268.98	2410.71	1860.8	549.906
AU022695	0.947174	548	4307.34	2423.23	1886.63	536.59
MMT00043209	0.947113	422	4366.68	2423.41	1945.8	477.607
Olfr342	0.947085	547	4307.45	2422.86	1887.11	535.744
BC034204	0.947056	734	4226.49	2472.91	1756.1	716.806
NegCont_704	0.946978	813	4189.88	2399.95	1792.46	607.491
Olfr203	0.946965	496	4329.71	2414.39	1917.84	496.548
AY487415	0.946896	227	4450.92	2426.22	2027.22	399.001
Sars2	0.946836	771	4211.38	2440.43	1773.48	666.947
MMT00081242	0.946814	617	4274.57	2430.72	1846.38	584.341
mCT154480	0.946813	689	4246.4	2410.19	1838.73	571.457
Tspan11	0.946803	608	4279.62	2469.11	1813.03	656.082
AK086157	0.94674	673	4251.49	2442.43	1811.58	630.851
Rhox11	0.946624	750	4217.84	2458.29	1762.08	696.21
Gpr165	0.946622	539	4312.25	2406.05	1908.72	497.336
LOC384530	0.946616	802	4196.41	2424.83	1774.11	650.72
XM_145157	0.946614	879	4159.76	2433.89	1728.39	705.507
Sema6c	0.946537	725	4231.05	2430.78	1802.79	627.994
Hist1h1d	0.946528	794	4202.03	2438.42	1766.13	672.297
MMT00018714	0.946445	119	4506.24	2404.53	2104.23	300.298
Larp6	0.946356	724	4231.59	2431.64	1802.47	629.163
MMT00067204	0.946342	782	4206.66	2411.35	1797.84	613.513
LOC384077	0.946279	403	4374.9	2417.72	1959.7	458.021
Fscn2	0.945938	189	4471.48	2412.79	2061.2	351.589
MMT00059415	0.945834	2528	3136.61	195.769	2943.37	-2747.6
BC049816	0.945755	975	4108.65	2427.67	1683.5	744.169
MMS010236757	0.945754	246	4441.58	2443.12	2000.98	442.139
AI036347	0.945727	600	4282.8	2448.45	1836.88	611.567
MMT00010582	0.945709	896	4152.71	2427.56	1727.67	699.886
mCT181061	0.945687	643	4263.59	2393.32	1872.79	520.535
MMT00013990	0.945665	746	4221.51	2433.23	1790.8	642.431
Tspan32	0.945552	953	4118.57	2406.34	1714.76	691.577
Npffr1	0.945504	886	4155.45	2453.54	1704.43	749.106
MMT00011828	0.945476	759	4214.91	2446.65	1770.79	675.864
D9Ertd292e	0.945412	863	4167.49	2422.96	1747.05	675.909
Ankrd13c	0.945304	748	4218.64	2392.24	1828.93	563.304
Grik3	0.945301	964	4113.01	2419.35	1696.18	723.167
LOC544888	0.945195	753	4216.88	2412.45	1806.95	605.499
mCT154365	0.945144	644	4263.4	2407.79	1858.13	549.66
Lamp3	0.945095	665	4254.93	2423.87	1833.58	590.291
NegCont_404	0.945072	758	4215.03	2457.74	1759.81	697.924
MMT00017706	0.944958	908	4144.6	2459.11	1688.01	771.1
NegCont_220	0.944896	880	4159.08	2417.7	1743.91	673.793
Gsh2	0.944718	792	4203.83	2413.83	1792.52	621.31
MMT00076238	0.944693	784	4205.92	2438.71	1769.73	668.983
AV090633	0.944654	984	4104.21	2441.64	1665.09	776.552
mCT167159	0.944612	730	4228.56	2390.29	1840.8	549.488
Gng13	0.944476	464	4348.79	2434.5	1916.81	517.698
MMT00004771	0.944442	921	4137.13	2423.3	1716.36	706.939
LOC228712	0.944372	707	4240.64	2421.12	1822.04	599.084
A630085K21	0.944351	777	4208.36	2443.49	1767.4	676.093
NegCont_339	0.944322	1069	4061.18	2415.74	1647.96	767.788
Gpr123	0.944271	897	4152.32	2453.44	1701.4	752.04
Gemin5	0.944261	1045	4069.96	2414.02	1658.46	755.562
NegCont_357	0.944231	841	4174.43	2455.26	1721.7	733.563
LOC434635	0.944209	714	4237.19	2400.46	1839.25	561.213
Gm1714	0.943909	476	4340.96	2378.33	1965.15	413.181
mCT184056	0.943899	281	4424.29	2399.37	2027.44	371.928
MMT00029650	0.943852	360	4391.63	2396.72	1997.44	399.277
AU022374	0.943739	127	4502.42	2406.9	2098.05	308.854
Lypd5	0.943635	874	4161.1	2452.27	1711.35	740.927
Spatc1	0.943475	820	4188.19	2422.94	1767.78	655.156
NegCont_258	0.943346	1010	4087.3	2415.54	1674.28	741.262
NegCont_120	0.943335	884	4156.03	2450.74	1707.81	742.927
Jrk	0.943261	846	4173	2397.04	1778.49	618.554
NegCont_648	0.94324	862	4167.65	2447.11	1723.06	724.049
NegCont_143	0.943208	929	4131.97	2417.69	1716.81	700.88
Nanos3	0.942871	831	4179.72	2441.14	1741.11	700.034
NegCont_74	0.942621	857	4169.23	2408.04	1763.72	644.324
NegCont_301	0.942594	852	4170.78	2387.38	1785.92	601.452
Olfr410	0.942465	177	4477.7	2366.31	2113.91	252.4
Speer2	0.942445	554	4303.79	2416.88	1889.43	527.452
NegCont_185	0.942338	895	4153.68	2434.8	1721.4	713.402
mCT55512	0.942217	718	4236.56	2417.97	1821.11	596.863
mCT181274	0.942095	858	4168.84	2400.84	1770.52	630.324
NegCont_196	0.942069	909	4144.16	2411.62	1735.06	676.552
XM_138610	0.942015	893	4154.13	2388.07	1768.58	619.498
LOC436450	0.942008	455	4352.46	2376.99	1977.99	399.003
NegCont_861	0.941948	914	4140.24	2405.48	1737.28	668.203
Slc27a1	0.941931	478	4339.59	2370.1	1972.01	398.084
MMT00056370	0.941834	951	4119.53	2416.37	1705.68	710.687
MMT00021630	0.941802	1065	4062.97	2395.15	1670.35	724.8
MMT00023433	0.941787	674	4251.41	2389.82	1864.11	525.712
Pcdhb21	0.941786	708	4240.38	2396.6	1846.3	550.303
MMT00054642	0.941753	511	4322.16	2374.47	1950.21	424.26
Il12a	0.941689	810	4191.63	2394.81	1799.34	595.465
Olfr514	0.941683	677	4250.34	2362.74	1890.12	472.621
Pth	0.941434	136	4495	2377.31	2120.21	257.096
MMT00063167	0.941297	640	4266.5	2406.32	1862.7	543.616
Abca17	0.941265	1029	4078.17	2389.92	1690.77	699.156
Abca17	0.941265	910	4143.82	2371.63	1774.71	596.92
XM_358091	0.940979	1054	4066.48	2404.35	1664.65	739.707
LOC218357	0.940897	715	4236.8	2363.95	1875.37	488.577
Epsti1	0.940854	836	4178.07	2416.56	1764.03	652.527
BE950276	0.940737	482	4335.88	2387.84	1950.56	437.28
BB544768	0.940562	779	4208.14	2376.1	1834.56	541.542
MMT00049689	0.940547	684	4248.16	2364.47	1886.21	478.257
NegCont_141	0.940365	789	4205.19	2376.33	1831.38	544.947
MMS010232906	0.940149	769	4211.71	2419.19	1795.04	624.147
XM_203722	0.940122	901	4149.38	2382.96	1768.94	614.026
Pik3c2b	0.939943	457	4350.38	2380.8	1972.1	408.695
Gm1173	0.93989	713	4238.08	2377.35	1863.26	514.084
Pspn	0.939754	939	4125.47	2360.14	1767.85	592.292
NegCont_846	0.939683	402	4375.81	2338.56	2039.77	298.783
Ccr8	0.939585	1074	4060.5	2368.75	1694.27	674.482
BC017133	0.939452	830	4180.76	2356.56	1826.72	529.837
mCT63295	0.939443	700	4242.86	2374.47	1870.92	503.555
Oas3	0.939434	1100	4047.34	2408.23	1641.64	766.591
Oas3	0.939434	2122	3410.44	1668.92	1744.03	-75.1116
MMT00019254	0.939388	1144	4025.23	2376.96	1650.8	726.159
NegCont_56	0.939268	680	4250.08	2402.59	1850.02	552.571
Syk	0.939226	959	4117.04	2362.82	1756.74	606.079
MMT00034501	0.939166	295	4417.02	2392.46	2027.08	365.386
Actl7a	0.939142	659	4256.08	2381.06	1877.54	503.522
AU021933	0.939112	413	4370.16	2358.48	2014.2	344.278
Olfr606	0.939043	321	4404.14	2358.82	2047.84	310.981
MMT00029855	0.939041	1125	4032.54	2392.93	1642.13	750.799
MMT00036190	0.938895	687	4247.76	2361.7	1888.58	473.123
XM_357070	0.938856	871	4161.66	2381.71	1782.47	599.24
NegCont_696	0.938799	982	4104.75	2387	1720.27	666.735
LOC629761	0.938635	828	4184.21	2364.1	1822.63	541.469
Olfr497	0.938568	933	4128.65	2368.1	1763.08	605.017
NegCont_306	0.938512	853	4170.56	2391.62	1781.46	610.16
NegCont_684	0.938321	1005	4090.56	2419.99	1673.09	746.893
NegCont_314	0.938296	974	4109.3	2387.92	1723.9	664.026
NegCont_66	0.938283	388	4381.39	2355.72	2028.19	327.533
D5Ertd521e	0.938131	992	4099.27	2374.37	1727.42	646.953
Gzmc	0.938059	648	4260.6	2363.57	1899.55	464.018
MMT00080724	0.937825	284	4423.2	2353.19	2072.53	280.662
Pecam1	0.937741	932	4129.8	2404.85	1727.47	677.385
MMS010253287	0.937624	1062	4063.63	2382.46	1683.69	698.772
Rhox6	0.937562	1031	4077.9	2380.35	1700.07	680.275
Sgca	0.937412	370	4388.04	2360.26	2030.3	329.965
MMT00002069	0.937392	736	4226.33	2383.44	1845.41	538.031
V1ra4	0.93735	1076	4059.35	2370.22	1691.66	678.557
NegCont_305	0.937256	981	4105.14	2409.87	1697.79	712.087
Gyk	0.937123	654	4258.26	2372.38	1888.41	483.974
Kera	0.937107	676	4250.42	2365.83	1887.11	478.715
MMT00065730	0.937093	594	4285.86	2337.5	1950.87	386.631
Olfr1232	0.936945	399	4377.99	2355.64	2024.86	330.781
NegCont_600	0.936883	1221	3987.81	2357.86	1632.47	725.382
MMT00022378	0.936691	563	4299.58	2377.86	1924.24	453.613
Synpo2l	0.936635	915	4140.15	2386.12	1756.55	629.576
MMT00068442	0.936542	525	4317.12	2379.46	1940.19	439.272
NegCont_561	0.936362	772	4211.28	2356.82	1856.99	499.829
Plekhn1	0.9363	889	4155.08	2394.75	1762.86	631.886
A730067D02	0.936275	418	4369.2	2335.03	2036.7	298.329
LOC434113	0.936131	833	4178.83	2357.68	1823.68	534.002
D9Ucla1	0.936083	1148	4022.47	2376.74	1648.26	728.48
mCT164112	0.935867	997	4098.32	2382.06	1718.78	663.282
NegCont_538	0.935835	1140	4026.66	2381.61	1647.57	734.032
NegCont_100	0.935811	580	4292.24	2326.5	1968.26	358.241
Nxf2	0.935808	955	4118.18	2364.1	1756.6	607.498
Gpr162	0.935803	935	4128.15	2401.7	1728.98	672.718
Olfr1135	0.935776	1142	4026.17	2362.45	1666.25	696.201
MMT00033090	0.935725	467	4347.37	2374.46	1975.44	399.017
LOC384546	0.935646	1109	4043.39	2349.78	1696.13	653.647
XM_195260	0.935644	860	4168.23	2367.8	1802.95	564.853
Prp2	0.935597	1007	4088.53	2404.33	1686.73	717.6
Cln5	0.935579	2929	2879.81	191.851	2690.48	-2498.63
NegCont_647	0.935549	1182	4005.55	2344.66	1663.42	681.238
MMT00009592	0.93539	1021	4080.45	2360.65	1722.33	638.318
MMT00045283	0.935226	1139	4026.7	2386.35	1642.87	743.482
Pip5kl1	0.93519	1046	4069.85	2377.56	1694.81	682.754
MMT00080773	0.935167	966	4112.16	2358.1	1756.58	601.521
Zyg11bl	0.935111	1093	4050.61	2367.87	1685.26	682.609
NegCont_848	0.935096	1098	4047.91	2374.03	1676.4	697.622
MMT00072604	0.935041	765	4212.97	2341.61	1873.88	467.73
Fxyd7	0.934967	1006	4090.36	2383.64	1709.24	674.405
MMT00054004	0.934811	940	4125.11	2385.24	1742.4	642.843
Olfr69	0.934802	1136	4028.42	2347.94	1683.01	664.927
LOC545618	0.934565	1188	4002.4	2349.77	1655.15	694.621
NegCont_304	0.934475	1024	4079.4	2379.34	1702.58	676.758
Xcr1	0.934421	954	4118.51	2351.38	1769.66	581.717
MMT00066504	0.934394	1179	4007.32	2375.07	1634.76	740.309
Mill2	0.934346	922	4135.92	2311.76	1826.68	485.083
NegCont_603	0.934327	1157	4018.62	2331.81	1689.33	642.487
Speer4c	0.934321	795	4200.47	2343.5	1859.49	484.014
MMT00059817	0.9343	859	4168.56	2338.73	1832.35	506.387
Fmo13	0.93423	890	4155.07	2355.96	1801.63	554.337
Csh2	0.934123	1084	4053.58	2318.79	1737.32	581.473
NegCont_907	0.934033	1122	4034.01	2390.41	1646.12	744.299
LOC544718	0.934011	903	4147.32	2366.48	1783.36	583.119
MMT00016481	0.933948	904	4145.58	2343.13	1804.97	538.158
NegCont_27	0.933922	803	4196.09	2347.86	1850.75	497.103
NegCont_136	0.933901	881	4158.73	2321.5	1839.75	481.75
NegCont_448	0.933696	1056	4065.99	2339.95	1728.56	611.399
S100a3	0.933689	590	4288.44	2335.71	1955.26	380.451
Igsf4d	0.933676	1235	3980.49	2355.48	1627.53	727.955
mCT59766	0.933669	1092	4051.36	2355.25	1698.63	656.622
MMT00012135	0.933612	962	4114.68	2343.44	1773.75	569.691
Zfp469	0.933535	745	4221.84	2323.49	1900.87	422.621
AU017834	0.933497	1000	4095.08	2365.3	1732.3	633.001
Itfg2	0.933427	653	4258.39	2329.44	1931.47	397.974
MMS010149589	0.933352	1053	4066.82	2376.07	1693.28	682.793
MMT00043554	0.933324	544	4308.61	2320.23	1990.9	329.333
mCT186300	0.933211	1203	3993.82	2344.88	1651.47	693.411
MMT00079071	0.933067	683	4249.1	2351.5	1900.12	451.38
NegCont_557	0.933067	1034	4076.25	2346.98	1731.79	615.198
Ascl2	0.933063	398	4378.08	2320.61	2059.99	260.617
NegCont_540	0.933051	1047	4069.48	2326.05	1745.95	580.102
MMT00045901	0.932877	1052	4067.53	2332.12	1737.93	594.181
LOC231885	0.932847	1201	3994.31	2358.86	1637.97	720.888
MMS010028104	0.932797	774	4210.34	2315.51	1897.35	418.163
MMS010126740	0.932739	733	4227.16	2336.96	1892.72	444.242
Trhr	0.932715	849	4172.59	2334.09	1841.02	493.065
LOC381912	0.932487	666	4254.76	2322.7	1934.59	388.115
AA516848	0.932384	957	4117.88	2344.94	1775.46	569.482
Olfr120	0.932376	780	4207.18	2315.92	1893.79	422.135
NegCont_378	0.932372	941	4124.18	2328.73	1797.97	530.756
Rab11fip2	0.932311	2549	3120.13	111.297	3011.35	-2900.05
Sec1	0.932216	572	4294.65	2318.25	1978.92	339.325
LOC218499	0.932196	609	4278.41	2340.05	1940.88	399.165
MMT00023081	0.932127	1156	4019.07	2347.17	1674.42	672.742
Zbtb16	0.932013	762	4214.11	2311.4	1905.24	406.163
Il17a	0.931986	371	4387.55	2317.14	2072.94	244.205
Olfr15	0.931963	1048	4069.24	2350.63	1721.13	629.504
AV039307	0.931877	906	4144.97	2348.07	1799.42	548.648
MMT00006116	0.931264	913	4140.34	2330.88	1811.99	518.893
NegCont_839	0.931253	815	4189.5	2320.86	1871.16	449.703
MMT00061847	0.9312	717	4236.61	2313.4	1925.73	387.675
AI841794	0.931163	1019	4081.51	2321.34	1762.69	558.648
XM_356752	0.931069	1078	4058.83	2362.54	1698.82	663.721
V1re8	0.931049	763	4214.1	2325.32	1891.3	434.023
Ltb4r2	0.931005	606	4279.99	2328.45	1954.06	374.389
MMT00034870	0.930957	664	4255.19	2317.3	1940.41	376.898
Gm554	0.930856	848	4172.67	2358.93	1816.26	542.666
MMT00039335	0.930855	801	4196.67	2339.97	1859.22	480.757
Plac9	0.930803	1152	4020.48	2347.77	1675.24	672.528
Olfr912	0.930774	946	4122.42	2348.56	1776.38	572.174
NegCont_643	0.930481	1181	4005.63	2335.62	1672.53	663.093
Hes7	0.930413	1153	4020.45	2361.59	1661.38	700.214
LOC622619	0.930398	916	4139.06	2322.99	1818.59	504.399
NegCont_451	0.930281	1051	4067.57	2356.97	1713.12	643.85
NegCont_223	0.930102	958	4117.22	2297.45	1822.29	475.157
Olfr91	0.929984	776	4208.66	2311.21	1899.97	411.235
Olfr711	0.929885	911	4143.2	2303.21	1842.52	460.691
Olfr1099	0.929861	516	4320.77	2316.68	2006.61	310.076
Olfr424	0.929774	682	4249.32	2296.98	1954.86	342.117
Aipl1	0.929647	1375	3905.37	2326.33	1581.56	744.775
NegCont_163	0.929637	1128	4031.98	2359.22	1675.28	683.933
Sox1	0.929602	442	4358.11	2579.94	1780.69	799.245
Sox1	0.929602	837	4177.27	2321.81	1857.98	463.824
AA407787	0.929496	972	4110.75	2361.2	1752.07	609.127
MMT00001635	0.929491	1032	4076.7	2329.84	1749.38	580.452
D2Ertd48e	0.929304	1150	4021.94	2332.45	1692.01	640.447
NegCont_909	0.929095	963	4113.69	2330.42	1785.8	544.617
Mcpt6	0.929074	1061	4063.75	2319.36	1746.91	572.453
LOC383605	0.929003	1009	4087.34	2283.84	1806.02	477.823
MMT00009923	0.928958	1151	4021.76	2334.46	1689.83	644.628
NegCont_772	0.928866	902	4148.21	2357.67	1793.07	564.6
MMT00050268	0.928791	990	4101.19	2356.96	1746.76	610.205
Otp	0.928502	961	4115.31	2301.55	1816.29	485.259
Rhod	0.928472	1072	4060.59	2319.24	1743.87	575.374
MMS010176220	0.928471	1218	3988.79	2285.86	1705.46	580.404
MMT00056772	0.928453	767	4212.23	2282.9	1931.85	351.048
MMT00037670	0.928442	723	4232.94	2318.97	1916.49	402.485
mCT172606	0.928314	1088	4052.72	2299.97	1755.27	544.708
Pkd1l2	0.928261	1175	4009.01	2299.32	1712.22	587.098
Lrrc4b	0.92825	1073	4060.56	2362.69	1700.39	662.3
NegCont_87	0.928086	1244	3976.57	2346.03	1633.06	712.972
AI118078	0.92807	1085	4053.53	2283.71	1772.34	511.367
MMT00082433	0.928068	799	4198.62	2314.05	1887.09	426.962
MMT00053599	0.92798	832	4179.5	2291.58	1890.45	401.131
MMT00070148	0.927919	979	4106.26	2301.38	1807.4	493.973
V1rc33	0.927895	898	4150.37	2333.83	1819.07	514.755
Fcrl5	0.927777	1169	4013.39	2288.03	1727.88	560.153
LOC546611	0.927777	887	4155.3	2322.1	1835.72	486.378
Hoxa7	0.927692	669	4253.84	2337.86	1918.5	419.359
Pcdhb13	0.92749	785	4205.91	2327.96	1880.48	447.481
Olfr1510	0.927463	439	4358.75	2283.12	2078.15	204.969
mCT145837	0.927449	582	4290.75	2314.84	1978.43	336.414
MMT00001903	0.92743	1217	3988.96	2298.76	1692.72	606.044
MMT00029132	0.927335	991	4099.89	2287.95	1814.46	473.498
NegCont_768	0.927303	1314	3936.01	2341.21	1597.32	743.884
MMT00056547	0.927253	1306	3940.17	2314.29	1628.4	685.891
Centa1	0.927247	1017	4082.07	2328.39	1756.21	572.18
Hist1h1a	0.927238	1290	3948.42	2328.96	1621.98	706.973
NegCont_917	0.927193	823	4185.63	2311.88	1876.27	435.616
NegCont_422	0.927119	621	4272.51	2289.53	1985.5	304.032
Kcnk9	0.927101	1111	4042.53	2303.39	1741.66	561.732
Hoxd1	0.926988	584	4290.37	2292.96	1999.92	293.039
NegCont_713	0.926738	1081	4054.67	2288.66	1768.53	520.121
Brcc3	0.926632	844	4174	2273.65	1902.88	370.769
mCT12725	0.926551	1159	4018.11	2276.61	1744.02	532.587
Sema4f	0.926456	1236	3980.09	2287.74	1694.87	592.868
Gm590	0.926452	1107	4043.88	2312.18	1734.21	577.97
V1rc15	0.926385	663	4255.3	2293.76	1964.06	329.701
P2rx2	0.926371	1229	3982.31	2302.81	1682.03	620.776
Dgat2	0.926308	1015	4082.87	2276.91	1808.48	468.424
Ly6d	0.926299	1114	4039.4	2329.26	1712.66	616.593
D13Mgi22	0.926234	1101	4046.91	2327.75	1721.69	606.061
Bahd1	0.926146	703	4241.98	2262.2	1982.3	279.906
MMT00006156	0.926116	839	4174.96	2258.42	1919.07	339.348
XM_195315	0.926064	894	4153.82	2307.95	1848.38	459.57
AA516637	0.925986	825	4185.01	2323.92	1863.61	460.308
Gm1508	0.925772	1174	4009.3	2313.49	1698.33	615.159
Olfr1344	0.92552	1313	3936.28	2293.27	1645.53	647.745
Olfr1344	0.92552	2812	2951.55	220.064	2734.01	-2513.95
BC025833	0.92535	1044	4070.17	2301.58	1771.1	530.479
Gm767	0.925215	1059	4064.78	2289.2	1778.11	511.093
NegCont_33	0.925138	1196	3997.75	2340.21	1660.07	680.138
NegCont_539	0.925114	1163	4016.1	2315.06	1703.56	611.494
Cmtm5	0.925112	1316	3934.42	2321.28	1615.66	705.618
Tm4sf5	0.924881	1108	4043.61	2310.18	1735.96	574.22
Gm270	0.924791	1110	4042.71	2278.04	1767.19	510.856
Lct	0.924549	1002	4093.73	2320.86	1775.4	545.46
Olfr550	0.924388	855	4170.45	2308.92	1864.05	444.879
Gm905	0.92437	1309	3938.61	2302.96	1638.17	664.795
NegCont_184	0.924258	1178	4007.59	2304.91	1705.2	599.707
MMS010206385	0.924172	236	4448.65	2272.23	2178.94	93.2824
NegCont_591	0.924034	876	4160.84	2288.56	1874.8	413.753
Sox10	0.923952	1385	3898.42	2295.37	1605.57	689.8
Gm1582	0.923922	994	4098.62	2272.99	1828.15	444.843
NegCont_168	0.923902	1189	4002.29	2313.07	1691.75	621.319
Lrrc21	0.923868	1080	4056.43	2304.29	1754.66	549.625
mCT151928	0.923809	950	4120.48	2278.51	1844.5	434.009
MMT00063439	0.923773	983	4104.59	2311.22	1795.89	515.337
Olfr649	0.923523	1023	4080.03	2277.03	1805.52	471.512
NegCont_914	0.92352	899	4149.92	2306.15	1846.29	459.861
AW743339	0.923461	971	4110.83	2312.87	1800.48	512.39
AU015253	0.923392	560	4301.32	2270.66	2033.18	237.486
Abcg3	0.923291	797	4199.76	2276.72	1925.56	351.156
Cart1	0.923288	1123	4033.25	2271.05	1764.73	506.324
AY512931	0.923282	1075	4059.62	2264.53	1797.61	466.923
Ly6k	0.923186	1256	3969.87	2309.49	1662.9	646.582
Glis3	0.92313	1028	4078.33	2278.4	1802.45	475.958
Fstl3	0.922844	1477	3844.83	2295.53	1551.83	743.702
NegCont_581	0.92273	1346	3920.03	2292.41	1630.15	662.264
Sprr4	0.922691	970	4111.22	2281.56	1832.18	449.387
PDA	0.92265	925	4132.67	2270.48	1864.72	405.76
AI256707	0.922545	592	4286.87	2238.99	2050.41	188.578
Gm171	0.9225	1376	3905.12	2277.23	1630.41	646.823
MMS010138776	0.922495	1254	3970.5	2281.79	1691.24	590.552
Dscaml1	0.922475	751	4217.19	2247.17	1972.54	274.632
MMT00068708	0.922456	1232	3981.43	2261.09	1722.86	538.224
Dand5	0.922262	1361	3910.03	192.109	3720.44	-3528.33
Insr	0.922219	1205	3992.49	2267.24	1727.78	539.466
Cyb5d2	0.922213	851	4171.03	2270.23	1903.33	366.904
MMT00082499	0.922171	1068	4061.71	2257.74	1806.48	451.259
LOC216394	0.922146	878	4160.77	2253.54	1909.76	343.775
C78148	0.92205	1141	4026.48	2253.56	1775.43	478.131
MMT00020392	0.921766	1223	3986.2	2286.96	1701.76	585.201
Hdhd3	0.921729	1215	3989.04	2254.46	1737.1	517.363
Gm1082	0.921622	787	4205.78	2258.84	1949.46	309.388
Plekha7	0.921463	1348	3919.72	2245.85	1676.39	569.453
Olfr976	0.921405	1329	3927.86	2274.69	1655.69	618.994
LOC433093	0.921346	1527	3815.83	2292.7	1525.66	767.034
Cd209a	0.921335	931	4131.5	2250.21	1883.81	366.396
Efcab1	0.9211	1297	3945.46	2259.99	1687.98	572.011
NegCont_587	0.921	1264	3964.69	2264.74	1702.47	562.273
Aps	0.920957	1355	3914.62	2247.36	1669.78	577.583
Pomc1	0.920914	2146	3396.63	187.765	3211.38	-3023.62
MMT00074143	0.920871	1025	4078.86	2289.86	1791.52	498.333
NegCont_820	0.920865	1359	3911.74	2276.22	1638.04	638.179
NegCont_55	0.92067	1268	3960.03	2265.63	1696.93	568.703
MMT00038803	0.920562	1308	3939.29	2278.53	1663.28	615.256
MMS010028442	0.920356	1311	3937.15	2246.29	1693.38	552.908
MMS010058238	0.920321	986	4103.29	2246.04	1859.78	386.257
MMT00003358	0.920067	987	4103.02	2227.54	1878.01	349.534
MMT00040152	0.920006	1058	4065.89	2233.95	1834.46	399.485
Aire	0.919919	1421	3875.83	2259.5	1618.85	640.66
B130007I08	0.919911	812	4191.01	2253.66	1939.87	313.79
Apc2	0.919734	1344	3920.4	2256.12	1666.81	589.311
MMT00005868	0.919588	927	4132.34	2262.07	1872.79	389.28
mCT184386	0.919448	1225	3984.45	2268.17	1718.79	549.378
Slc43a2	0.919387	1300	3944.06	2286.03	1660.55	625.484
BB307890	0.919378	930	4131.94	2246.51	1887.95	358.568
NegCont_127	0.919374	1354	3915.02	2279.97	1637.57	642.393
Wwox	0.919307	969	4111.25	2223.21	1890.57	332.638
Gucy1a2	0.919254	1026	4078.49	2226.39	1854.63	371.753
Gimap3	0.919018	1358	3911.96	2278	1636.48	641.523
Nptxr	0.918982	1450	3858.4	2265.09	1595.83	669.269
XM_358246	0.918945	1060	4064.05	2244.35	1822.22	422.128
MMS010097975	0.918917	1249	3974.16	2238.51	1738.17	500.345
AW011956	0.918891	867	4165.03	2252.97	1914.57	338.402
Gm416	0.918839	1216	3989.02	2224.62	1766.91	457.709
Phlppl	0.918721	1083	4053.76	2245.65	1810.63	435.015
Prss27	0.918533	1119	4034.93	2242.48	1794.97	447.502
Cd3e	0.91823	1238	3979.96	2255.42	1727.07	528.351
MMT00017132	0.918211	1168	4014.11	2240.07	1776.57	463.501
AY078069	0.918107	1183	4005.3	2259.68	1748.15	511.53
MMT00014058	0.918051	1372	3906.47	2228.26	1680.72	547.54
NegCont_705	0.917962	1369	3907.49	2265.22	1644.79	620.428
Cmar	0.91794	1285	3950.17	2234.85	1717.84	517.005
MMT00046616	0.917928	1347	3919.9	2240.48	1681.95	558.53
mCT165160	0.917891	949	4120.93	2228.31	1895.15	333.16
mCT50972	0.917745	980	4105.32	2222.06	1885.78	336.277
Ifi30	0.917703	1552	3802.54	2263.65	1541.41	722.236
Dub2	0.917665	1105	4045.13	2243.93	1803.72	440.217
MMT00060468	0.917491	670	4253.31	2224.95	2030.88	194.071
Braf	0.917326	842	4174.33	2228.37	1948.48	279.897
NegCont_400	0.917284	1296	3945.72	2269.88	1678.36	591.522
MMT00001122	0.917166	1112	4041.77	2218.49	1825.79	392.699
MMT00056388	0.917146	1222	3986.97	2218.58	1770.91	447.675
Gpr26	0.91709	1018	4081.62	2219.26	1864.89	354.37
Ugt3a2	0.917017	1195	3998.03	2222.43	1778.12	444.316
Gm660	0.917001	907	4144.68	2219.16	1928.04	291.121
Ube2m	0.916913	1497	3834.25	2271.12	1565.65	705.472
Kcnj15	0.916889	699	4243.06	2233.25	2012.33	220.925
Xpnpep2	0.916876	1219	3988.53	2253.92	1737.13	516.794
Nut	0.916833	854	4170.51	2241.73	1931.3	310.433
MMT00065309	0.916651	1333	3925.27	2229.79	1698	531.79
BC021608	0.916628	1266	3961.68	2228.59	1735.61	492.979
NegCont_85	0.916589	1386	3898.31	2234.33	1666.5	567.828
F730043H23	0.916492	967	4111.91	2232.64	1881.79	350.853
Inhbe	0.916477	1370	3907.47	2248.55	1661.45	587.097
NegCont_96	0.916382	1270	3958.39	2226.79	1734.12	492.667
Oxt	0.916352	1294	3946.86	2223.66	1725.72	497.94
BC027057	0.916313	1377	3904.44	2243.37	1663.6	579.769
Ifnl2	0.916218	1321	3931.8	2207.44	1726.88	480.562
Sh3bp1	0.915948	1491	3837.64	2244.37	1595.79	648.575
Lhx6	0.915907	1281	3951.62	2273.95	1680.19	593.762
Hoxd12	0.915877	1317	3934.39	2281.42	1655.49	625.927
Alg1	0.915782	1271	3958.22	2254.42	1706.32	548.105
Lrrc30	0.915708	738	4225.94	2209.5	2018.96	190.547
NegCont_536	0.915695	1610	3759.86	2244.03	1518.35	725.683
mCT178233	0.915633	1030	4078.06	2227.53	1853.05	374.477
Neurog1	0.91558	1004	4090.84	2226.39	1866.97	359.425
NegCont_871	0.915503	1393	3893.77	2216.1	1680.2	535.904
Olfr12	0.91538	1185	4004.57	2237.57	1769.52	468.055
Olfr1195	0.915303	574	4294.1	2238.72	2057.9	180.823
Gm1450	0.915301	1124	4033.06	2209.7	1825.88	383.825
XM_359212	0.915234	667	4254.13	2183.57	2073.08	110.486
MMT00081981	0.914972	1131	4031.62	2214.71	1819.43	395.278
NegCont_387	0.914829	960	4116.41	2207.62	1911.32	296.299
Sult2a2	0.914737	1035	4075.86	2229.42	1848.96	380.459
Muc2	0.914681	995	4098.49	2242.61	1858.4	384.209
Klra19	0.914525	912	4140.94	2222.64	1920.83	301.807
NegCont_961	0.914485	1417	3878.12	2213.69	1666.95	546.745
MMT00035661	0.914399	868	4164.98	2179.55	1987.94	191.611
Olfr1098	0.914212	885	4155.56	2202.43	1955.66	246.771
Jup	0.914184	1324	3931.16	2198.02	1735.66	462.362
Cln3	0.914138	988	4102.43	2221.37	1883.58	337.793
MMT00033283	0.91392	1474	3845.81	2243.68	1604.65	639.027
NegCont_963	0.913839	620	4273.27	2199.45	2076.35	123.101
Gm5	0.913838	1584	3779.5	2229.92	1552.1	677.82
NegCont_799	0.913833	1407	3888.61	2247.73	1643.41	604.318
NegCont_731	0.913715	1392	3894.51	2210.35	1686.68	523.671
C86350	0.913627	2672	3036.29	75.686	2963.12	-2887.44
C86350	0.913627	1255	3970.49	2232.14	1740.87	491.261
Pcdhb9	0.913563	1487	3838.6	2218.4	1622.73	595.667
LOC245128	0.913422	1337	3923.28	2233.37	1692.44	540.93
MMT00005809	0.91337	998	4097.37	2199.15	1900.74	298.414
MMT00072670	0.913329	786	4205.85	2220.79	1987.59	233.2
Avpr1b	0.913144	1318	3934.29	2214.22	1722.59	491.626
MMS010227186	0.913138	1050	4068.25	2197.34	1873.43	323.903
MMT00075108	0.912926	1273	3957.22	2250.03	1709.72	540.312
Hsd3b3	0.912765	1389	3894.88	2231.52	1665.88	565.645
MMT00081018	0.912704	2412	3212.85	179.16	3036.21	-2857.05
XM_140860	0.912638	1116	4036.61	2220.27	1818.86	401.411
Pramel5	0.912254	976	4108.48	2186.07	1924.92	261.149
MMT00042860	0.912251	1371	3906.7	2237.06	1672.16	564.898
MMT00015412	0.912102	918	4138.73	2234.75	1906.5	328.25
MMT00052249	0.912075	1192	4000.13	2200.56	1802.09	398.466
Gm312	0.911991	1041	4072.71	2230.36	1844.88	385.485
D7Ertd677e	0.911964	1439	3865.64	2215.63	1652.52	563.112
Plch1	0.911895	1231	3981.49	2183.61	1800.4	383.214
NegCont_64	0.911618	1363	3909.14	2192.27	1719.39	472.875
A930038G18	0.911555	1149	4022.19	2220.22	1804.49	415.731
mCT151060	0.911459	1103	4046.88	2172.16	1877.24	294.929
Usp19	0.911376	1204	3993.69	2225.25	1770.96	454.291
NegCont_234	0.911291	1526	3816.54	2236.82	1582.25	654.575
Oog1	0.911262	604	4280.58	2192.8	2090.3	102.492
V1rg3	0.91118	873	4161.13	2192.65	1970.99	221.659
V1rg3	0.91118	1020	4081.23	2272.63	1811.13	461.499
MMT00077953	0.911163	1263	3965.38	2224.62	1743.28	481.344
mCT150614	0.910983	968	4111.87	2239.1	1875.3	363.806
Olfr221	0.910982	1247	3975.71	2207.96	1770.27	437.688
MMT00080064	0.910951	1310	3937.65	2171.69	1768.49	403.196
Gpr25	0.910914	1319	3933.31	2193.38	1742.45	450.925
MMT00066360	0.910774	1455	3855.76	2195	1663.28	531.723
NegCont_641	0.910701	1416	3879.2	2254.84	1626.88	627.962
MMT00077344	0.910652	1334	3924.99	2183.04	1744.47	438.575
Gabrr1	0.910626	861	4168.08	2194.03	1976.57	217.464
Acox3	0.910603	1373	3906.17	2213.42	1695.27	518.155
MMT00017898	0.910546	956	4118.03	2199	1921.54	277.46
LOC545936	0.910429	882	4158.23	2167.43	1993.32	174.102
LOC545936	0.910429	1011	4086.23	2216.32	1872.43	343.897
c222389	0.910426	1237	3980	2204.55	1777.96	426.59
Olfr1362	0.910365	936	4127.83	2193.7	1936.66	257.035
Csf3	0.910299	1305	3940.64	2216.65	1726.51	490.143
Slc6a14	0.910259	1210	3990.21	2182.04	1810.68	371.361
Scube2	0.910177	1014	4084.58	2227.23	1859.88	367.352
Arhgef10l	0.910136	1501	3830.04	2204.19	1628.37	575.818
Gm358	0.909945	1162	4016.74	2191.15	1828.11	363.039
Tlcd1	0.909898	1408	3886	2245.57	1642.96	602.61
NegCont_323	0.909887	1498	3833.92	2235.34	1601.1	634.246
AL024128	0.909855	1016	4082.76	2184.68	1900.6	284.086
NegCont_366	0.909745	1096	4047.98	2184.43	1866.07	318.358
Ampd3	0.909677	327	4402.31	2197.6	2207.23	-9.62365
MMT00070509	0.909269	1298	3944.28	2231.8	1715.01	516.79
MMT00072381	0.909261	1464	3853.01	2185.47	1670.05	515.421
Prss22	0.909206	973	4110.65	2161.41	1951.76	209.652
mCT54581	0.909051	1067	4062.13	2178.09	1886.56	291.534
Olfr351	0.908954	1258	3969.62	2227.23	1744.91	482.314
NegCont_174	0.908921	1411	3883.9	2206.34	1680.08	526.267
MMT00033940	0.908818	1280	3952.18	2173.49	1781.22	392.267
MMS010007243	0.908531	768	4212.12	2171.48	2043.16	128.32
NegCont_718	0.908431	1154	4019.94	2181.85	1840.61	341.245
NegCont_546	0.908407	942	4124.02	2189.1	1937.44	251.656
BC048651	0.908345	1461	3853.9	2180.19	1676.24	503.952
Gscl	0.908298	1325	3930.47	2194.97	1738.02	456.941
mCT61186	0.908282	919	4138.69	2149.07	1992.14	156.928
Fath2	0.908194	1033	4076.4	2170.26	1908.66	261.608
Ifna5	0.908165	1322	3931.43	2188.67	1745.28	443.388
MMT00082162	0.908086	1457	3855.5	2195.32	1662.71	532.606
Barx1	0.907912	1097	4047.96	2217.76	1832.72	385.044
MMT00010482	0.907687	1277	3954.06	2203.57	1753	450.57
Slc39a5	0.907686	1259	3967.72	2198.02	1772.23	425.794
NegCont_893	0.907674	1352	3916.38	2193.01	1725.9	467.11
MMT00046459	0.9076	749	4218.19	2198.34	2022.37	175.976
MMT00080938	0.90747	1304	3941.02	2190.83	1752.71	438.118
NegCont_571	0.90745	1535	3810.92	2189.8	1623.64	566.164
Fgf11	0.907354	1071	4060.96	2174.76	1888.72	286.036
NegCont_777	0.907335	755	4216	2186.06	2032.46	153.6
LOC434145	0.90728	1239	3978.68	2233.69	1747.51	486.178
NegCont_663	0.907216	1531	3813.52	2206.08	1609.96	596.116
NegCont_431	0.907048	1064	4063.06	2138.7	1926.88	211.82
Ifna1	0.907023	1398	3891.38	2211.18	1682.72	528.464
NegCont_649	0.90694	1613	3758.51	2202.21	1558.83	643.379
MMT00064432	0.906743	1036	4075.49	2155.3	1922.72	232.581
MMT00073184	0.906466	679	4250.18	2189.87	2062.84	127.029
Tas2r114	0.906366	1362	3909.9	2179.92	1732.51	447.41
MMT00005355	0.906344	1261	3966.47	2178	1790.99	387
Mfap4	0.90634	985	4104.04	2215.43	1891.14	324.287
Col4a6	0.90628	965	4112.65	2147.1	1968.08	179.021
LOC432637	0.906197	1173	4010.32	2140.75	1872.1	268.653
Cyp2c29	0.906184	1515	3823.85	2205.84	1620.53	585.313
MMT00047173	0.906039	599	4282.97	2150.79	2134.7	16.0869
Gm672	0.906023	1070	4061.16	2146.73	1916.95	229.785
MMT00006331	0.905771	1272	3958	2146.67	1813.85	332.814
MMT00072595	0.905752	1066	4062.89	2154.88	1910.53	244.345
MMT00008702	0.905698	1577	3783.77	2181.43	1604.86	576.572
MMT00021707	0.905281	1037	4075.48	2179.63	1898.38	281.247
NegCont_550	0.905221	1538	3808.94	2217.18	1594.29	622.889
Gm1437	0.905154	1241	3977.92	2134.55	1845.89	288.66
MMS010092719	0.905034	1456	3855.63	2209.75	1648.41	561.342
Olfr130	0.905024	952	4118.74	2162.13	1959.13	202.995
MMT00033434	0.904724	1039	4073.83	2145.29	1931.07	214.224
MMT00016331	0.904712	1307	3939.87	2185.18	1757.21	427.969
LOC231903	0.904632	1284	3950.18	2155.95	1796.75	359.198
Epx	0.904598	1120	4034.53	2157.8	1879.25	278.555
XM_195328	0.904542	924	4133.4	2146.74	1989.19	157.552
MMT00034711	0.904505	1582	3780.95	2198.18	1585.29	612.89
MMT00033363	0.904463	1665	3720.58	2197.89	1525.21	672.682
Fin14	0.904407	1129	4031.83	2159.85	1874.5	285.343
MMT00008461	0.904344	1676	3712.8	2179.2	1536.12	643.083
Slc4a2	0.904322	1171	4012.84	2159.93	1855.43	304.493
NegCont_569	0.904194	1286	3949.47	2141.81	1810.18	331.635
MMS010256426	0.904182	1246	3975.71	2125.9	1852.34	273.559
NegCont_351	0.904177	1383	3898.77	2169.94	1731.35	438.592
Adamtsl4	0.903878	1650	3732.9	2181.67	1553.75	627.918
Zfp174	0.903831	877	4160.79	2136.19	2027.13	109.063
Olfr1184	0.903777	1113	4040.25	2137.02	1905.75	231.267
AK039830	0.903725	1001	4093.9	2164.46	1931.97	232.486
MMT00058029	0.903518	1510	3826.13	2136.84	1691.82	445.02
Cyp46a1	0.903494	1413	3881.75	2153.64	1730.64	423
Muc19	0.903377	1191	4000.73	2161.77	1841.49	320.279
MMT00018864	0.903339	1409	3885.1	2157.37	1730.25	427.12
Dvl3	0.903206	1542	3806.22	2164.48	1644.27	520.214
Ccr10	0.903074	1042	4072.25	2139.46	1935.31	204.147
mCT167196	0.902998	870	4161.8	2176.92	1987.4	189.515
MMT00024950	0.902793	1115	4037.25	2132.41	1907.36	225.054
LOC544976	0.902758	943	4123.4	2169.73	1956.19	213.545
Gm1096	0.902627	623	4271.89	2146.85	2127.56	19.2869
Olfr1204	0.902474	944	4122.85	2131.81	1993.56	138.255
Olfr1511	0.902413	892	4154.21	2164.4	1992.33	172.065
MMT00082306	0.90219	1234	3980.81	2164.67	1818.66	346.012
MMT00065561	0.902185	1415	3880.14	181.604	3701.05	-3519.45
BC050196	0.902142	1549	3802.74	2138.95	1666.31	472.644
AU015621	0.902117	1278	3953.63	2140.46	1815.69	324.763
MMT00082790	0.902024	1406	3888.95	2128.38	1763.09	365.287
Wnt7b	0.901974	1390	3894.67	2133.16	1764.03	369.123
MMT00011115	0.901948	1301	3944	2163.38	1783.15	380.23
Mgl2	0.901901	845	4173.47	2157.14	2018.85	138.294
NegCont_358	0.901901	1137	4027.86	2159.02	1871.36	287.651
MMT00049464	0.901812	1356	3914.62	2187.69	1729.46	458.229
LOC215539	0.901741	1276	3954.18	2149.49	1807.21	342.285
Trpm8	0.901712	1077	4059.2	2152.79	1908.93	243.862
Nploc4	0.901342	1424	3873.81	2129.55	1746.78	382.77
Gpr133	0.901324	1269	3959.83	2135.58	1826.77	308.815
LOC433414	0.901102	1274	3954.93	2141.94	1815.52	326.422
NegCont_37	0.901045	1127	4032.05	2145.6	1888.97	256.634
MMT00012078	0.901031	1158	4018.53	2141.66	1879.39	262.267
MMT00021928	0.900964	1212	3989.45	2140.05	1851.93	288.116
Centg2	0.900876	1166	4014.66	2142.27	1874.91	267.351
Ces7	0.900865	1402	3890.98	2106.35	1787.16	319.19
AI451006	0.900835	2346	3263.39	173.254	3092.66	-2919.41
Spred2	0.900834	1525	3817.32	2156.97	1662.87	494.096
MMS010279974	0.900777	1340	3921.72	2152.72	1771.52	381.203
MMS010217342	0.90074	1532	3813.33	2115.08	1700.78	414.302
MMT00082343	0.900635	1055	4066.15	2153.4	1915.28	238.126
MMT00032213	0.900396	814	4189.85	2137.89	2054.49	83.3973
MMT00036939	0.900389	1242	3977.28	2134.3	1845.5	288.802
Gm1245	0.900351	1459	3854.8	2180.95	1676.36	504.589
Olfr228	0.900345	1349	3917.72	2143.35	1776.89	366.454
AI789011	0.900279	1560	3797.69	2144.71	1655.49	489.219
Gng8	0.900215	1466	3851.91	2150.78	1703.64	447.142
Gng8	0.900215	504	4326.09	2550.21	1778.4	771.811
NegCont_568	0.900144	1524	3817.67	2169.03	1651.17	517.854
MMT00044099	0.900139	1426	3870.74	2171.04	1702.23	468.804
mCT159969	0.90003	989	4101.35	2146.29	1957.59	188.696
MMT00014144	0.899993	2824	2944.74	176.951	2770.31	-2593.36
AA516738	0.899913	1248	3974.51	2137.64	1839.39	298.256
MMT00052888	0.899853	1616	3756.75	2133.62	1625.65	507.969
MMT00012920	0.899548	1345	3920.35	2126.5	1796.38	330.12
Mrgpra3	0.899406	1343	3921.41	2118.85	1805.08	313.773
NegCont_84	0.899359	1381	3899.54	2117.68	1784.39	333.292
MMT00014039	0.899323	551	4305.6	2125.38	2182.74	-57.3566
Olfr1153	0.899295	1312	3936.73	2116.59	1822.66	293.927
NegCont_231	0.899038	1691	3706.02	2132.04	1576.5	555.539
mCT4507	0.898803	1330	3926.7	2142.53	1786.68	355.851
Gm257	0.898802	1145	4023.94	2106.03	1920.43	185.595
Olfr1392	0.898701	1465	3852.19	2151.28	1703.43	447.854
C87017	0.898669	1118	4035.1	2095.96	1941.66	154.297
NegCont_962	0.898496	1454	3857.41	2174.11	1685.83	488.28
D11Ertd18e	0.898386	1425	3871.6	2111.47	1762.65	348.814
C86447	0.898375	800	4197.17	2130.21	2069.49	60.7209
Gm505	0.898193	1460	3854.57	2127.67	1729.42	398.253
NegCont_605	0.898171	1099	4047.76	2128.7	1921.59	207.111
Fgf3	0.898121	1508	3826.81	2126.49	1702.84	423.655
LOC385492	0.897975	1121	4034.29	2107.91	1928.9	179.007
MMT00069161	0.897746	1331	3926.66	2166.82	1762.35	404.47
Rtn4rl2	0.897728	1618	3756	2140.23	1618.29	521.936
NegCont_776	0.8976	1580	3781.76	2164.31	1619.98	544.331
Clcf1	0.897563	1522	3819.13	2176.34	1645.31	531.027
Nalp4b	0.897517	1433	3867.01	2152.03	1717.5	434.527
NegCont_576	0.897317	1327	3928.8	2116.53	1814.8	301.725
Gm1694	0.89713	1302	3942.71	2127.4	1817.84	309.56
Cnfn	0.897088	1570	3788.65	2138.69	1652.48	486.204
MMS010180028	0.896924	1468	3851.15	2114.27	1739.4	374.878
Olfr464	0.896917	702	4242.1	2106.78	2137.84	-31.0574
MMT00052501	0.896776	1611	3759.82	2155.49	1606.85	548.637
Gpr17	0.896748	1648	3733.42	2133.12	1602.83	530.288
MMT00018694	0.896678	1341	3921.42	2097.37	1826.57	270.802
Smurf1	0.896627	1187	4002.65	2118.76	1886.41	232.347
MMT00017180	0.896535	1207	3991.09	2079.16	1914.45	164.711
MMT00058255	0.896517	1615	3757.01	2106.91	1652.62	454.297
Svs7	0.896489	1193	4000.01	2113.87	1888.66	225.21
MMT00033843	0.896337	1374	3905.9	2139.45	1768.97	370.476
MMT00064342	0.896242	1724	3679.7	2112.81	1569.41	543.4
Bat2	0.896153	1776	3648.67	2144.04	1507.16	636.878
C86753	0.896135	1441	3865.14	2095.37	1772.29	323.085
LOC263305	0.89611	1652	3730.69	2133.03	1600.18	532.848
Olfr522	0.896097	1505	3828.28	2094.18	1736.61	357.57
Susd5	0.89609	1295	3946.68	2128.15	1821.05	307.1
Drd1ip	0.896066	2956	2865.83	59.437	2808.92	-2749.48
mCT152509	0.896012	1628	3748.34	2097.22	1653.65	443.572
NegCont_10	0.895938	1578	3783.31	2135.38	1650.45	484.931
NegCont_783	0.895838	1623	3751.56	2155.23	1598.85	556.381
MMT00022958	0.895821	1394	3893.52	2127.89	1768.15	359.75
BB414475	0.895737	1252	3972.51	2113.78	1861.26	252.522
Olfr902	0.895515	1164	4015.32	2099.03	1918.81	180.221
BB545325	0.895454	1428	3868.43	2151.03	1719.93	431.102
MMT00081589	0.895229	1282	3951.23	2102.48	1851.27	251.203
MMT00028823	0.895117	1598	3769.17	2088.45	1683.24	405.206
Xlr4c	0.894996	1493	3837.4	2109.75	1730.17	379.572
Mtr	0.894722	1200	3994.85	2106.68	1890.69	215.992
MMT00052688	0.894668	1135	4028.54	2098.68	1932.39	166.29
NegCont_933	0.894586	1597	3769.48	2113.66	1658.34	455.315
MMT00040279	0.894541	993	4099.12	2105.73	1995.9	109.829
Cdca7	0.894536	1423	3874.78	2148.63	1728.67	419.961
MMT00029798	0.894424	1040	4073.73	2094.73	1981.52	113.208
NegCont_338	0.894058	1172	4012.54	2102.09	1912.97	189.117
ENSMUST00000054553	0.894038	1573	3786.03	2106.33	1682.22	424.116
NegCont_502	0.893969	1658	3725.1	2101.08	1626.54	474.543
MMT00058183	0.893866	1561	3797.35	2127.96	1671.91	456.054
Myom2	0.893855	1599	3768.92	2097.85	1673.59	424.259
Snx30	0.893806	1253	3972.16	2105.02	1869.66	235.36
MMT00019975	0.893656	1509	3826.38	2134.57	1694.33	440.232
Phkg2	0.893607	1519	3820.44	2097.16	1725.8	371.353
Cst8	0.893605	1382	3898.94	2090.22	1811.23	278.992
Parvb	0.893593	1367	3907.94	2086.76	1823.71	263.048
Ly6f	0.8935	1735	3673.68	2130.62	1545.59	585.033
MMT00081088	0.893248	945	4122.52	2075.31	2049.72	25.5881
Olfr525	0.893157	1057	4065.93	2078	1990.45	87.5422
MMT00042539	0.892958	1799	3634.16	2090.02	1546.67	543.35
NegCont_521	0.892943	1251	3972.61	2098.2	1876.93	221.267
XM_357024	0.892871	1600	3767.74	2082.33	1687.92	394.41
NegCont_580	0.892866	1777	3647.72	2125.45	1524.79	600.658
Tmem126a	0.892737	1368	3907.88	2094.63	1815.77	278.851
Clstn1	0.892572	1106	4044.57	2101.98	1945.11	156.874
Defb2	0.892521	1475	3845.49	2105.97	1742.04	363.925
MMT00009800	0.892497	1710	3688.08	2093.75	1596.85	496.902
MMS010090998	0.892375	1134	4029.99	2072.7	1959.81	112.892
Defb3	0.892219	1595	3771.55	2121.69	1652.38	469.308
Myl6b	0.892205	1482	3839.59	2098.5	1743.61	354.894
NegCont_937	0.892107	1087	4052.75	2080.56	1974.71	105.85
Kcnh7	0.892085	1568	3791.62	2064.23	1729.91	334.321
Gabra1	0.891994	1291	3948.24	2104	1846.77	257.229
NegCont_313	0.891977	1486	3838.61	2128.05	1713.09	414.961
NegCont_903	0.891861	1338	3922.8	2085.01	1840.31	244.703
ENSMUST00000065092	0.891791	1360	3910.28	2093.44	1819.36	274.082
LOC239690	0.891663	1684	3709.15	2096.13	1615.53	480.601
MMT00063086	0.891479	1733	3674.8	2097.4	1579.93	517.47
MMT00060424	0.891404	1662	3721.79	2056.01	1668.3	387.703
C85627	0.8913	1420	3876.76	2089.94	1789.34	300.599
Tbc1d24	0.891276	1575	3785.02	2143.63	1643.91	499.718
MMT00044590	0.89127	1444	3861.88	2056.71	1807.69	249.023
Pvrl1	0.890857	1379	3900.91	2054.8	1848.63	206.171
A830083F22	0.890852	1621	3752.44	2096.31	1658.65	437.668
BB497819	0.890769	1287	3949.39	2064.97	1886.95	178.019
MMT00047549	0.890549	1027	4078.38	2079.59	2001.31	78.2826
MMT00065347	0.890531	1090	4052.3	2064.77	1990.05	74.7175
MMT00040439	0.89039	1008	4087.5	2063.04	2026.99	36.0517
mCT149291	0.890321	1435	3866.31	2088.91	1779.92	308.991
D9Ertd241e	0.890298	1513	3825.39	2060.9	1767	293.9
NegCont_842	0.890175	1079	4058.34	2053.1	2007.76	45.3322
MMT00012655	0.890133	1647	3733.65	2063.71	1672.46	391.255
NegCont_476	0.889989	1693	3705.35	2139.49	1568.39	571.1
Hapln2	0.889764	1516	3823.33	2067.33	1758.52	308.803
Ephb6	0.889607	1412	3882.19	2114.38	1770.33	344.056
NegCont_239	0.889573	1703	3699.28	2086.06	1615.75	470.31
LOC546754	0.889491	1496	3836.21	2066.78	1771.95	294.831
Maff	0.889491	1400	3891.3	2053.77	1840.05	213.725
MMS010044369	0.889405	1836	3612.76	2057.14	1558.14	499.002
NegCont_411	0.889347	1810	3626.65	2069.29	1559.88	509.408
LOC433182	0.889274	1731	3675.91	2072.2	1606.23	465.974
NegCont_958	0.88921	1480	3841.29	2084.63	1759.18	325.452
Utf1	0.889198	1654	3729.2	2080.84	1650.88	429.955
Hddc3	0.889066	2289	3299.27	179.432	3122.36	-2942.93
MMT00077764	0.889032	1336	3923.34	2049.43	1876.44	172.987
MMT00001689	0.888876	1637	3741.46	2054.51	1689.47	365.035
Scgb1c1	0.888777	1357	3912.72	2065.61	1849.63	215.978
LOC226472	0.88862	1086	4053.48	2060.89	1995.11	65.7818
NegCont_217	0.888419	1741	3668.82	2090.09	1581.25	508.841
AK040273	0.888341	1436	3866.24	2057.49	1811.27	246.217
D4Wsu114e	0.888327	1530	3813.99	2119.76	1696.75	423.009
Treml1	0.888268	1877	3584.58	2081.61	1505.49	576.12
MMT00081832	0.887499	1403	3890.75	2063.23	1830.04	233.187
Tmem10	0.887473	1736	3672.56	2047.06	1628.02	419.04
AK047848	0.8874	1521	3819.6	2031.15	1790.97	240.188
MMT00058350	0.887355	1335	3923.56	2035.99	1890.1	145.892
Agrp	0.8873	1226	3983.43	2067.74	1918.21	149.531
LOC383229	0.887185	1405	3889.81	2039.48	1852.85	186.628
Gm534	0.887147	1581	3781.04	2090.36	1693.2	397.164
MMT00045835	0.886854	1722	3680.07	2052.95	1629.65	423.302
LOC434320	0.886817	1472	3847.79	2050.32	1800	250.322
MMT00081909	0.886676	1401	3891.14	2103.98	1789.68	314.3
Nphs1	0.886669	1161	4016.94	2059.76	1959.7	100.056
XM_358909	0.886665	1391	3894.59	2056.51	1840.6	215.916
Gab2	0.886434	1512	3825.4	2049.93	1777.99	271.937
NegCont_863	0.886242	1198	3995.82	2044.04	1954.3	89.7362
Elovl6	0.88624	2362	3251.46	1459.1	1794.88	-335.773
Gm1362	0.886234	1817	3625.13	2032.34	1595.31	437.025
Il5	0.886006	1206	3992.14	2019.11	1975.55	43.5541
MMT00071752	0.885977	2676	3034.5	166.753	2870.27	-2703.51
Sstr4	0.885863	948	4121.1	2042.25	2081.37	-39.129
XM_285463	0.885666	1438	3865.77	2018.79	1849.5	169.298
AV282855	0.8856	1539	3807.97	2043.52	1766.98	276.54
MMT00013741	0.885554	1752	3661.15	2085.37	1578.3	507.067
Hcrt	0.885549	1485	3838.76	2039.24	1802.04	237.203
NegCont_324	0.885526	1712	3687	2079.21	1610.31	468.901
MMS010155467	0.885435	1502	3829.06	2047.04	1784.55	262.491
NegCont_307	0.885389	1808	3626.76	2050.33	1578.95	471.374
MMS010122946	0.885298	920	4138.16	2069.46	2071.23	-1.76941
V1rj3	0.885147	1094	4049.9	2047.57	2004.86	42.7086
Hoxa9	0.884848	1378	3902.94	2067.7	1837.76	229.941
Gm1571	0.884844	1063	4063.15	2045.87	2019.8	26.0672
Etohd2	0.884831	2276	3306.39	177.944	3130.97	-2953.02
AI413759	0.884477	1673	3715.04	2030.77	1686.79	343.983
MMT00001542	0.88447	1469	3851.15	2045.6	1808.07	237.534
Syt7	0.884287	1208	3990.71	2027.15	1966.09	61.0597
Nxph4	0.884264	1567	3791.83	2040.02	1754.32	285.699
Zp3	0.884217	1133	4030.42	2050.19	1982.75	67.4406
BC037704	0.884	2226	3341.86	177.905	3166.48	-2988.57
Gm650	0.88382	1635	3743.2	2053.36	1692.36	361.003
MMT00024502	0.883799	1639	3741.06	2014.14	1729.44	284.7
Map6d1	0.883777	1451	3858.34	2014.65	1846.22	168.432
Olfr1247	0.883625	1262	3966.13	2080.36	1888.29	192.068
AK046776	0.883585	1732	3675.67	2056.06	1622.13	433.933
MMT00010717	0.883567	1627	3749.92	2056.17	1696.27	359.896
Tecta	0.883547	928	4132.3	2067.98	2066.84	1.14401
ENSMUST00000052693	0.883271	1470	3849.31	2021.91	1829.93	191.985
MMT00017110	0.883077	1674	3714.11	2042.87	1673.76	369.114
MMT00075711	0.882912	1571	3788.49	2030.65	1760.36	270.296
Mark4	0.882726	1700	3701.55	2046.82	1657.25	389.564
Bhlhb8	0.882678	1537	3809.02	2013.97	1797.57	216.394
Il20ra	0.882636	1559	3798.75	2079.28	1721.99	357.291
mCT176889	0.882158	1245	3976.47	2004.77	1974.22	30.5496
NegCont_137	0.881985	1427	3870.3	2046.66	1826.16	220.507
Sp2	0.881862	1671	3718.62	2031.41	1689.73	341.687
Coro2a	0.881773	1708	3688.42	2025.6	1665.34	360.252
MMT00082244	0.881738	1257	3969.81	2066.98	1905.35	161.636
Ifna2	0.881701	1690	3706.46	2018.19	1690.79	327.404
D430007I03	0.881636	1288	3948.77	1994.21	1957.07	37.1399
MMT00015446	0.881535	1462	3853.61	2036.8	1819.34	217.459
Phkg1	0.881434	1418	3877.48	2033.82	1846.18	187.644
NegCont_865	0.881179	1802	3631.97	2058.34	1576.16	482.175
ENSMUST00000063120	0.881086	1328	3928.02	2022.09	1908.45	113.646
mCT154988	0.880968	1939	3543.34	2010.81	1535.05	475.766
Josd2	0.88079	1717	3684.5	2036.72	1650.31	386.409
ENSMUST00000067337	0.88076	1479	3841.64	2007.79	1836.37	171.426
Olfr536	0.880725	1332	3925.83	2015.42	1912.93	102.49
Lims2	0.880588	1894	3569.35	2029.18	1542.69	486.496
MMT00020929	0.880458	947	4121.85	2042.75	2081.63	-38.8858
MMT00055513	0.880276	1554	3800.89	1996.84	1806.57	190.268
Olfr1134	0.880218	1774	3649.13	2011.4	1640.25	371.146
Olfr1134	0.880218	2298	3295.74	1560.61	1737.65	-177.04
D3Ertd162e	0.880157	1569	3789.42	2049.57	1742.37	307.202
MMT00082118	0.880141	1488	3838.6	2012.25	1828.87	183.384
Tac4	0.879734	1275	3954.79	2012.32	1945	67.3225
MMT00070169	0.879668	1813	3626.28	2026.6	1602.21	424.385
V1rh7	0.879471	1644	3735.56	1985.36	1752.72	232.642
MMT00052982	0.879305	1214	3989.27	2021.16	1970.63	50.5302
Gm1661	0.87927	1659	3723.96	2007.58	1718.9	288.689
LOC384220	0.879182	1778	3646.24	2037.67	1611.1	426.571
Lhx8	0.879129	1751	3662.76	2019.36	1645.91	373.45
MMT00012640	0.87908	1742	3667.94	2029.93	1640.53	389.403
MMT00073367	0.879065	1446	3861.41	2033.7	1830.23	203.467
Mical2	0.879055	1414	3880.98	2020.76	1862.75	158.011
MMT00003836	0.878976	1292	3948.14	1987.72	1962.95	24.7724
Lrp10	0.878971	1689	3706.52	2043.63	1665.42	378.21
Spp2	0.878677	1727	3679.05	2066.03	1615.54	450.496
Slc22a7	0.878538	1365	3908.4	2009.29	1901.63	107.661
L1cam	0.878492	1541	3806.38	1983.84	1825.07	158.77
MMT00000775	0.87836	1788	3638.69	2043.25	1597.97	445.278
Ccl22	0.878245	1593	3772.2	2015.18	1759.53	255.649
NegCont_152	0.878084	1707	3693.74	2078.86	1617.4	461.466
MMT00045722	0.877991	1387	3896.71	2004.43	1894.8	109.625
Lalba	0.877947	1794	3635.82	1994.32	1644.02	350.295
Lrrc45	0.877876	1789	3638.58	2007.17	1633.93	373.239
BC022713	0.87786	1350	3917.48	2019.89	1900.11	119.778
LOC382468	0.877818	1190	4001.55	1989.51	2014.56	-25.0561
MMT00067912	0.877793	1395	3892.89	1984.74	1910.68	74.0611
AK033777	0.877752	1220	3988.29	1995.62	1995.19	0.428063
Gstm2	0.877727	2792	2962.82	167.045	2798.3	-2631.25
NegCont_608	0.877451	1492	3837.43	2020.72	1819.24	201.48
MMT00003087	0.877385	1779	3644.83	2000.58	1646.77	353.809
LOC242517	0.877339	1588	3775.86	1984.17	1794.21	189.963
NegCont_931	0.87699	1780	3644.27	2008.77	1638.02	370.745
NegCont_325	0.876911	1687	3706.72	1988.55	1720.69	267.863
Smad6	0.876907	1916	3556.45	2042.7	1516.27	526.426
MMT00075867	0.876715	1590	3775.42	1981.44	1796.49	184.953
NegCont_72	0.876618	1818	3624.38	2005.61	1621.3	384.31
NegCont_440	0.876428	1899	3565.7	2031.21	1537.01	494.195
Atp13a5	0.876367	1194	3999.8	1976.78	2025.55	-48.7716
Gtrgeo22	0.876297	1903	3561.73	2030.8	1533.45	497.35
Htr6	0.876287	1645	3734.81	2005.78	1731.55	274.233
Ttn	0.876181	2839	2938.03	956.528	1984.02	-1027.5
MMT00025361	0.876098	1756	3659.61	1995.96	1666.18	329.778
AV356131	0.876036	1607	3761.81	2039.69	1724.64	315.046
Olfr259	0.876008	1091	4051.81	1972.41	2081.92	-109.508
Hspbap1	0.875924	1476	3845.19	1980.28	1867.43	112.848
MMT00049278	0.875907	1606	3763.39	1989.04	1776.87	212.167
Khsrp	0.875825	1339	3922.14	2015.38	1909.28	106.092
LOC433102	0.875735	1495	3836.81	1993.28	1846.05	147.239
LOC546781	0.875469	1880	3581.91	2010.54	1573.89	436.65
Cant1	0.875456	1443	3863.48	1989.9	1876.1	113.808
Nuak2	0.875232	1126	4032.16	2006.3	2028.38	-22.0875
Olfr315	0.874754	1448	3861.16	1998.31	1865.37	132.943
MMT00059430	0.874542	1847	3605.53	2009.94	1598.11	411.832
Lcn4	0.874222	1143	4025.69	1991.98	2036.23	-44.2459
Boat	0.874086	1555	3800.87	1979.73	1823.66	156.068
Pdha2	0.874062	1816	3625.45	2024.99	1602.98	422.015
BC037703	0.873856	1437	3865.8	2003.73	1864.59	139.136
LOC330776	0.873234	1797	3634.37	1970.36	1666.53	303.826
Armc2	0.873218	1682	3709.9	2027.44	1684.98	342.452
NegCont_524	0.873107	1543	3805.22	1987.68	1820.07	167.606
mCT114019	0.873026	1326	3929	1982.7	1948.82	33.8802
Hist1h2ak	0.872782	2022	3487.73	2024.94	1465.31	559.635
NegCont_269	0.872692	2008	3496.45	2011.85	1487.13	524.72
Olfr623	0.872602	1723	3679.97	2007.8	1674.69	333.103
BE990709	0.872597	1840	3607.98	1988.56	1621.94	366.622
mCT133868	0.872503	1760	3656.4	1971.96	1686.96	285
Ubxd4	0.872349	1562	3796.96	1986.43	1813.05	173.384
Dyrk1b	0.872311	1898	3565.91	1991.56	1576.87	414.685
MMS010089306	0.872299	1822	3622.27	1980.1	1644.69	335.412
Mg29	0.87224	1762	3655.4	2029.53	1628.39	401.143
AV088346	0.871991	1873	3590.08	2002.53	1590.08	412.453
Bsnd	0.87198	1643	3735.84	1979.97	1758.39	221.575
Acsm2	0.871521	2697	3023.97	197.795	2828.7	-2630.9
Acsm2	0.871521	1656	3727.11	1993.74	1735.89	257.852
Acsm2	0.871521	176	4477.79	2581.44	1898.87	682.575
Pdlim7	0.871513	1696	3704	474.108	3232.41	-2758.3
Syt6	0.871453	1889	3575.73	1975.6	1602.65	372.955
NegCont_107	0.871255	1293	3947.86	1972.21	1978.17	-5.95923
MMT00000804	0.871223	1653	3729.22	1997.86	1733.89	263.967
MMT00002769	0.871173	1545	3804.94	1975.15	1832.31	142.838
MMT00000740	0.871169	1165	4014.82	1978.25	2039.1	-60.8505
MMT00048812	0.871109	1841	3607.21	1967.56	1642.17	325.396
ORF34	0.871028	817	4189.34	1960.09	2231.77	-271.676
XM_358965	0.871008	1914	3557.18	1963.92	1595.78	368.144
Epha8	0.87097	1625	3750.71	1964.54	1788.69	175.848
Prlpj	0.870925	1507	3828.16	1989.8	1840.89	148.912
NegCont_28	0.870882	1702	3700.41	1961.13	1741.79	219.339
Sall3	0.870855	1517	3822.91	1987.64	1837.8	149.843
B930071L05	0.870811	1636	3742.89	1939.7	1805.71	133.987
Hspa14	0.870723	1366	3908.35	1953.64	1957.24	-3.60209
Cep152	0.87071	1767	3654.31	1975.29	1681.54	293.744
MMT00018083	0.870705	1815	3625.76	1966.26	1662.03	304.228
MMT00044097	0.870523	1563	3795.91	1953.98	1844.46	109.521
Hemt1	0.870502	1721	3681.05	1982.99	1700.58	282.406
XM_355053	0.870457	1935	3545.26	2001.17	1546.61	454.565
MMT00001598	0.870441	1604	3763.64	1967.37	1798.79	168.583
ENSMUST00000042867	0.870338	1049	4068.34	1954.15	2116.72	-162.569
Apom	0.870194	1969	3522.34	1986.7	1538.16	448.542
LOC384497	0.870057	1915	3556.84	1991.33	1568.03	423.298
Tgfbr3	0.87005	1683	3709.45	1946.2	1765.77	180.433
MMT00067914	0.869928	1866	3591.67	1971.31	1622.88	348.427
Olfr1257	0.869663	1612	3758.88	1951.77	1809.63	142.135
Dusp18	0.869562	2042	3473.04	1986.27	1489.29	496.98
NegCont_354	0.869488	1912	3557.47	1968.26	1591.74	376.523
NegCont_665	0.869462	1565	3793.98	1966.99	1829.51	137.487
Dner	0.869256	1619	3755.4	1944.54	1813.39	131.15
NegCont_680	0.869155	1711	3687.31	1959.03	1730.8	228.237
AW742317	0.869119	1447	3861.17	1949.54	1914.15	35.385
MMS010114969	0.869096	1240	3978.01	1982.02	1998.52	-16.5048
AA986695	0.869082	1279	3952.66	1976.16	1979.02	-2.86122
Ak7	0.869025	1564	3794.02	1948.48	1848.06	100.426
Plxna4	0.868573	1494	3836.99	1962.45	1877.07	85.3762
Cryaa	0.868545	1929	3549.92	1937.96	1614.48	323.48
Col23a1	0.868482	1102	4046.89	1955.71	2093.7	-137.983
Olfr794	0.868468	1410	3884.33	1969.08	1917.77	51.3088
AK085773	0.868352	1089	4052.41	1919.65	2135.29	-215.643
Olfr461	0.868269	1520	3820.2	1926.54	1896.19	30.3474
Olfr635	0.867735	1422	3875.36	1959.42	1918.46	40.9547
BC018242	0.867667	2087	3439.1	1964.28	1477.34	486.93
AW011738	0.867469	1718	3684.01	1925.47	1761.06	164.407
Dmrta1	0.867437	1594	3772.16	1952.16	1822.52	129.636
MMT00068323	0.867095	1715	3686.39	1955.64	1733.28	222.36
Nr3c2	0.867092	1739	3669.71	1950.94	1721.29	229.642
Myh13	0.867078	2374	3240.43	1610.43	1632.53	-22.1013
Myh13	0.867078	2012	3495.08	1939.94	1557.66	382.288
NegCont_336	0.867047	1801	3632.16	1929.55	1705.13	224.417
Optn	0.866898	1892	3571.64	1973.84	1600.33	373.505
MMT00011242	0.866515	2059	3458.75	1946.67	1514.61	432.063
Cox8a	0.866424	1463	3853.19	1969.25	1886.46	82.7806
mCT177301	0.86621	1170	4013.22	1954.83	2060.91	-106.085
Nt5c1a	0.866063	1747	3664.07	1924.78	1741.81	182.962
Rnd1	0.866061	1740	3668.83	1973.01	1698.35	274.663
Acpl2	0.866052	2064	3456.29	1948.36	1510.45	437.908
Pxt1	0.866039	1734	3674.76	1948.21	1729.07	219.133
AI848258	0.865854	1728	3678.26	1928.45	1752.33	176.11
Otub2	0.865836	1624	3750.81	1922.04	1831.29	90.7426
XM_357114	0.865735	1585	3777.53	1921.36	1858.7	62.6604
MMS010082122	0.86568	1783	3642.95	1917.09	1728.38	188.714
MMT00014772	0.865583	1534	3811.06	1940.08	1873.51	66.5703
Hoxb3	0.865517	1853	3600.38	1938.83	1664.07	274.76
MMS010118666	0.865405	1490	3837.82	1974.78	1865.56	109.222
Cyp8b1	0.865399	1775	3649.03	1933.1	1718.45	214.648
MMT00057334	0.865277	1837	3609.77	1936	1676.29	259.712
MMT00081689	0.865092	1503	3828.88	1954.53	1876.87	77.6545
Olfr299	0.865062	1709	3688.42	1950.11	1740.83	209.276
Grm2	0.864656	1798	3634.34	1954.23	1682.63	271.607
NegCont_172	0.86432	1529	3814.87	1927.38	1890.01	37.3717
V1ri8	0.86426	1860	3596.19	1927	1671.71	255.298
C9	0.864129	1979	3513	1929.58	1585.95	343.632
MMT00056373	0.863987	1795	3635.28	1932.68	1705.13	227.545
Tspan31	0.863964	1947	3534.94	1912.28	1625.18	287.102
MMT00056891	0.863869	1397	3891.43	1901.68	1992.27	-90.5885
Lrba	0.863736	2066	3454.47	1968.11	1488.87	479.242
mCT164840	0.863491	1923	3551.83	1915.21	1639.14	276.068
NegCont_770	0.863309	1483	3839.49	1960.38	1881.63	78.7485
NegCont_26	0.863265	1930	3548.06	1946.45	1604.13	342.324
MMT00074463	0.863108	1672	3718.5	1952.46	1768.56	183.899
LOC332860	0.863018	1583	3779.62	1890.5	1891.64	-1.1418
NegCont_763	0.862934	1809	3626.73	1949.64	1679.61	270.028
Pou2f3	0.862851	1160	4017.83	1911.92	2108.44	-196.519
Il17f	0.862601	1233	3981.4	1903.48	2080.44	-176.965
Gpr18	0.862556	1973	3520.33	1942.9	1579.96	362.939
Acat3	0.862145	1961	3526.8	1931.65	1597.67	333.983
Lmx1b	0.861625	352	4393.05	2611.6	1783.98	827.616
Lmx1b	0.861625	1941	3542.71	1905.35	1639.89	265.456
Olfr703	0.861564	1685	3708.31	1949.29	1761.55	187.736
Dcxr	0.86152	1988	3506	159.676	3348.84	-3189.17
Lrrtm3	0.861494	2030	3483.01	1955.33	1530.2	425.121
LOC432451	0.861394	1820	3623.41	1897.15	1728.77	168.38
MMT00042947	0.861245	1790	3638.24	1918.31	1722.45	195.864
MMS010123628	0.861058	1843	3606.74	1911.07	1698.19	212.885
Ptk7	0.860981	1999	3501.79	1973.33	1530.98	442.343
MMT00014839	0.860701	1667	3719.07	1932.87	1788.72	144.148
Adamtsl5	0.860687	1605	3763.46	1896.98	1869	27.9777
Nanog	0.860686	1342	3921.42	1950.25	1973.69	-23.4496
MMT00072560	0.860654	2074	3448.53	1935.64	1515.41	420.236
Slc6a17	0.860644	1440	3865.39	1911.11	1956.8	-45.6825
Kcnc2	0.860567	1576	3783.96	1896.1	1890.38	5.72503
NegCont_226	0.860511	2049	3466.81	1903.61	1565.72	337.898
NegCont_527	0.860394	1838	3609.31	1897.97	1713.86	184.107
R_26136746_1	0.860178	1713	3686.95	1932.98	1756.49	176.489
Tdrd6	0.860155	1764	3654.72	1958.34	1698.9	259.442
Scand1	0.860119	1177	4007.69	1930.14	2080.07	-149.93
XM_357255	0.860041	1449	3860.28	1902.76	1960.04	-57.2722
NegCont_698	0.859727	1132	4031.56	1909.7	2124.38	-214.675
mCT145136	0.859697	2167	3379.92	1912.29	1470.15	442.138
Rassf3	0.859435	2089	3437.42	1937.17	1502.77	434.401
Olfr1348	0.8594	1870	3590.48	1878.75	1714.25	164.495
V1rd13	0.859111	1117	4035.96	1906.5	2131.97	-225.47
mCT162948	0.859081	1230	3981.54	1894.14	2089.92	-195.778
LOC434371	0.859054	1095	4047.99	1922.5	2128.02	-205.515
NegCont_499	0.859004	2113	3417.47	1921.63	1498.35	423.278
Crb3	0.858932	1913	3557.26	1876.54	1683.24	193.308
mCT148997	0.858919	1202	3994.25	1898.29	2098.48	-200.195
LOC382720	0.858886	1976	3517.96	1920.44	1600.04	320.399
MMT00077118	0.858883	1891	3572.33	1903.83	1671.03	232.797
NegCont_504	0.85886	1227	3983.35	1898.63	2087.25	-188.617
Olfr1388	0.858835	1155	4019.47	1890.83	2131.16	-240.33
MMT00038787	0.858516	1895	3569.33	1908.35	1663.51	244.839
MMT00078631	0.858219	1592	3772.65	1900.28	1874.89	25.386
LOC381093	0.858015	1265	3961.97	1925.12	2039.36	-114.238
MMT00041119	0.857909	2007	3497.19	1910	1589.71	320.294
XM_358154	0.857644	1557	3799.79	1920.54	1881.77	38.7735
Olfr480	0.857525	1824	3620.65	1862.97	1760.2	102.767
Olfr555	0.857509	1677	3711.78	1938.47	1775.84	162.628
AA517651	0.857485	1897	3567.18	1909.73	1659.97	249.762
Aym1	0.857195	1823	3621.88	1901.4	1723	178.392
mCT51126	0.857185	2091	3434.08	1921.81	1514.79	407.018
Gm722	0.856994	1902	3562.77	1878.58	1686.72	191.857
AI503093	0.856981	2026	3486.11	1898.62	1590.01	308.616
mCT155820	0.856732	1471	3849.01	1902.78	1948.75	-45.966
MMT00000993	0.856554	1499	3832.04	1886.89	1947.67	-60.7747
MMT00078343	0.856506	1622	3752.29	1893.76	1861.05	32.7148
Csnk1a1	0.856431	2106	3421.81	1890.31	1534.03	356.28
Hint3	0.856426	2561	3113.31	165.6	2950.23	-2784.63
Alox12b	0.856242	1922	3552.59	1893.68	1661.44	232.238
mCT50673	0.8562	1725	3679.41	1859.06	1822.88	36.1787
XM_359238	0.856141	1876	3586.21	1895.65	1693.08	202.572
Acot8	0.85603	1442	3864.79	1899.2	1968.11	-68.9166
MMT00063452	0.855919	1626	3749.96	1864.69	1887.79	-23.0969
MMT00019829	0.855849	1804	3630.61	1878.16	1754.97	123.181
MMT00034033	0.855832	1528	3814.98	1888.68	1928.83	-40.1497
mCT49106	0.8557	1518	3821.73	1881.53	1942.72	-61.1889
Klra5	0.855636	1773	3649.17	1897.38	1754.31	143.061
Asb2	0.855613	2141	3398.6	1933.05	1468.07	464.986
LOC545404	0.855562	1755	3659.85	1874.33	1788.04	86.2943
Baiap2	0.855548	1303	3942.19	1887.34	2057.38	-170.038
MMT00039774	0.855443	2009	3496.26	1901.97	1596.82	305.148
Jarid2	0.855185	1761	3655.44	1918.97	1738.99	179.975
NegCont_487	0.85512	1745	3666.03	1874.27	1794.28	79.9868
Defb35	0.855099	1830	3618.38	1865.25	1755.65	109.596
Olfr527	0.855053	1452	3858.31	1898.14	1962.7	-64.5597
Olfr27	0.85503	1942	3541.38	1932.63	1611.28	321.354
Gm784	0.85494	1936	3544.6	1921.47	1625.65	295.814
Pkn1	0.854857	1985	3509.22	1904.04	1607.7	296.346
BE690508	0.854705	1579	3782.07	1910.06	1874.54	35.5188
NegCont_642	0.854664	2221	3344.79	1889.72	1457.59	432.134
Krtcap2	0.854449	1730	3676.85	1882.84	1796.53	86.3168
Arhgef1	0.854447	2251	3326.33	1897.35	1431.5	465.842
Psg28	0.85443	323	4403.69	2605.87	1800.34	805.524
MMT00068924	0.854303	1633	3744.08	1901.32	1845.28	56.0394
mCT58375	0.854287	1649	3732.91	1883.76	1851.67	32.0894
BB069650	0.854215	1997	3501.95	1864.35	1640.12	224.226
Cacng8	0.854176	1664	3720.98	1894.36	1829.15	65.2099
BC049987	0.853765	1642	3736.86	1905.82	1833.57	72.2557
MMT00074702	0.853701	1655	3727.16	1878.2	1851.48	26.7215
NegCont_377	0.85369	1614	3757.78	1874.69	1885.61	-10.9161
Olfr878	0.853591	1796	3634.8	1901	1736.32	164.675
MMT00042626	0.853586	1694	3704.48	1901.53	1805.47	96.0507
Asb16	0.853492	1705	3696.18	1874.18	1824.52	49.6531
MMT00046711	0.853428	1675	3713.7	1883.69	1832.53	51.1622
Disp2	0.853376	1959	3528.65	1889.67	1641.5	248.17
NegCont_454	0.85329	1668	3718.95	1874.83	1846.64	28.193
MMT00027961	0.852952	1829	3618.53	1848.74	1772.31	76.4295
Hsd11b2	0.852914	1757	3658.91	1866.06	1795.37	70.6821
NegCont_194	0.852907	2023	3486.98	1886.19	1603.31	282.878
Hyal3	0.852466	2021	3487.77	1872.81	1617.48	255.327
Fhl3	0.852355	1970	3522.33	1866.23	1658.62	207.612
Gm192	0.852308	1603	3763.88	1878.29	1888.11	-9.82
NegCont_101	0.852151	1772	3649.55	1910.41	1741.65	168.76
Cib3	0.852147	1807	3627.52	1894.19	1735.85	158.337
V1rc25	0.852114	1640	3738.45	1875.19	1865.79	9.39847
Dlx6os1	0.851584	1666	3719.41	1869.17	1852.75	16.4174
mCT154267	0.851449	1766	3654.59	1848.5	1808.61	39.8896
MMT00001285	0.851266	1679	3711.03	1873.83	1839.72	34.1056
MMT00049631	0.851018	1834	3613.89	1865.42	1750.99	114.429
Stx1b2	0.850827	1940	3543.25	1851.13	1694.65	156.484
Prss33	0.850212	1786	3641.68	1857.12	1787.08	70.0346
D3Ertd270e	0.850201	1991	3504.54	1873.05	1634.02	239.031
Hcrtr2	0.850068	1856	3599.68	1886.99	1715.21	171.786
MMT00064686	0.85	2005	3498.05	1862.57	1638	224.572
Gm1833	0.84993	1952	3531.38	1851.58	1682.32	169.257
Olfr155	0.849916	1811	3626.53	1879.43	1749.62	129.805
Mt3	0.849788	1550	3802.63	1871.01	1934.15	-63.1452
LOC435970	0.849731	1839	3608.33	1864.78	1746.07	118.703
Lrp1b	0.849678	1911	3558.28	1881.61	1679.19	202.417
MMS010120796	0.849637	2002	3499.91	1847.79	1654.64	193.152
MMS010238224	0.849382	1629	3747.94	1906.21	1844.25	61.9587
Npas4	0.849296	1608	3761.34	1830.05	1933.81	-103.764
Gcet2	0.849128	1967	3523.92	1851.65	1674.8	176.852
Parp11	0.849	1660	3722.72	1843.69	1881.54	-37.8508
NegCont_617	0.848979	1692	3705.68	1892.97	1815.23	77.7407
MMT00043247	0.848912	1800	3632.77	1849.41	1785.89	63.5211
Rbpsuhl	0.84872	1934	3545.35	1823.83	1724.04	99.7923
MMT00022447	0.848646	1617	3756.19	1831.61	1927.1	-95.4925
MMT00008498	0.848541	1978	3514.66	1844.82	1672.36	172.458
Tbr1	0.848474	1851	3602.72	1876.32	1728.92	147.393
C86415	0.848354	1868	3591.08	1857.43	1736.17	121.258
MMT00051221	0.848171	2154	3388.65	1831.68	1559.49	272.183
Clec9a	0.848075	1716	3685.7	1846.68	1841.55	5.12645
Bag2	0.848018	2094	3431.29	1832.29	1601.52	230.775
D10Ertd126e	0.847999	1726	3679.21	1862.38	1819.36	43.0222
MMT00062156	0.847483	1974	3520.09	1882.17	1640.45	241.723
AV209758	0.847403	2079	3445.21	1850.05	1597.68	252.366
Fbxw14	0.847151	1686	3707.51	1880.49	1829.54	50.9445
MMT00008816	0.846934	1706	3694.86	1893.64	1803.74	89.8967
MMT00003137	0.846676	1458	3854.8	1827.88	2029.45	-201.574
Hs6st3	0.846631	1792	3636.57	1815.9	1823.2	-7.29808
Gm1876	0.846631	1928	3550.18	1819.57	1733.14	86.434
MMT00040750	0.846557	1770	3652.15	1834.8	1819.87	14.9258
mCT160518	0.846555	2215	3348.6	1839.87	1511.25	328.621
MMT00047815	0.846501	2302	3293.45	1843.59	1452.38	391.211
Rab3d	0.846339	1753	3659.97	1864.13	1798.37	65.7584
BE950716	0.84628	1986	3508.82	154.049	3357.29	-3203.25
MMT00036027	0.846195	1878	3583.41	1846.08	1739.85	106.239
Nrgn	0.846014	1996	3502.83	1839.34	1666.02	173.322
LOC435321	0.845962	1631	3746.23	1820.75	1928	-107.247
MMT00013821	0.845882	2099	3429.76	1828.49	1603.8	224.69
MMT00061812	0.845824	2278	3306.04	1834.74	1473.82	360.928
Ormdl2	0.845755	2468	3169.07	165.958	3005.63	-2839.67
MMT00023069	0.845694	2070	3450.06	1871.57	1581.01	290.554
Rabep2	0.84555	2161	3383.83	156.739	3229.61	-3072.88
Crygs	0.845491	1835	3612.78	1822.71	1792.59	30.1253
Olfr1051	0.845108	2020	3488.96	1853.73	1637.75	215.989
NegCont_192	0.845055	1768	3653.24	1823.02	1832.74	-9.71547
XM_356305	0.844988	1962	3525.98	1813.29	1715.21	98.0786
MMS010236444	0.844952	2250	3326.86	1826.69	1502.69	324.004
C85542	0.84494	2124	3409	1819.07	1592.45	226.62
MMT00067206	0.844623	1803	3631.5	1811.62	1822.41	-10.7884
MMT00079566	0.844359	1826	3620.26	1817.27	1805.52	11.7455
MMT00065582	0.844197	1473	3847.09	1826.76	2022.85	-196.081
Thra	0.844079	2016	3492.03	1837.42	1657.13	180.297
MMT00081118	0.843992	2411	3213.11	1831.85	1383.77	448.079
Olfr1349	0.843948	1908	3560.01	1829.77	1732.76	97.0192
MMT00026379	0.843917	1104	4046.06	1858.9	2189.68	-330.781
MMT00013820	0.84332	2107	3421.21	1814.35	1609.38	204.975
Spag4l	0.843232	1785	3642.29	1789.03	1855.78	-66.7588
LOC434327	0.843166	2105	3422.12	1809.37	1615.27	194.102
LOC241097	0.843107	1661	3721.95	1825.47	1899	-73.5285
Ifnk	0.842994	1720	3683.15	1815.68	1869.99	-54.3135
Pecr	0.842773	1861	3595.6	1814.22	1783.9	30.3194
NegCont_25	0.842638	2069	3452.52	1869.07	1585.97	283.098
Kcnt2	0.842613	1896	3568.4	1855.04	1715.88	139.159
Agc1	0.84252	1901	3564.55	1808.89	1758.18	50.7012
MMT00078131	0.842516	1787	3640.09	1817.46	1825.15	-7.68071
Crim2	0.842389	1283	3950.46	2159.44	1793.54	365.905
Crim2	0.842389	2031	3482.63	1843.26	1641.89	201.368
Actrt2	0.842058	2149	3393.16	1801.39	1594.3	207.088
Fut1	0.841762	1589	3775.47	1812.91	1965.08	-152.172
Zfp524	0.841676	2110	3418	1799.64	1620.89	178.75
Irgq	0.841669	1758	3658.77	1823.14	1838.15	-15.0015
MMT00008874	0.841482	1540	3806.63	1796.14	2013.01	-216.868
MMT00052310	0.841329	1874	3590	1816.12	1776.4	39.727
MMT00023696	0.841277	1289	3948.72	1809.99	2141.25	-331.261
Zbp1	0.841272	1869	3590.54	1804.59	1788.48	16.1137
Lrrc22	0.841075	1964	3525.13	1863.31	1664.34	198.971
Arl4a	0.840919	2101	3429.42	1794.34	1637.6	156.743
Fgfr2	0.840771	160	4483.6	2644.39	1841.73	802.657
Fgfr2	0.840771	2120	3411.91	1834.64	1579.8	254.835
mCT144827	0.840765	2034	3478.27	1820.25	1660.54	159.707
MMT00029778	0.840736	1828	3619.77	1797.85	1824.44	-26.5922
Inhbc	0.840651	1982	3510.47	1787.85	1725.14	62.7168
Nr1h5	0.840508	2341	3266.27	1803.92	1464.87	339.049
MMT00080847	0.840495	2186	3369.61	1788.41	1583.72	204.687
MMT00008333	0.840401	2347	3263.05	1823.8	1441.77	382.025
Asgr2	0.840401	1812	3626.29	1871.37	1757.44	113.924
mCT185948	0.840332	1968	3523.02	1802.56	1722.99	79.5703
Nsun3	0.840148	1846	3605.9	1829.57	1778.85	50.7271
Mett10d	0.83978	2334	3271.47	156.07	3117.92	-2961.85
NegCont_166	0.839662	2024	3486.36	1798.31	1690.57	107.742
mCT145272	0.839509	1484	3838.95	1780.48	2060.99	-280.51
MMT00038342	0.839457	1819	3623.7	1772.59	1853.64	-81.0543
BB315569	0.839436	2261	3318.82	1850.87	1470.47	380.4
MMT00068524	0.839298	2123	3409.81	1789.28	1623.06	166.221
NegCont_716	0.839265	2268	3313.93	1834.64	1481.81	352.83
Mfsd3	0.839174	1960	3527.09	1810.39	1719.22	91.163
Tssk5	0.838979	1663	3721.24	1782.83	1940.94	-158.108
Asb15	0.838787	2176	3377.02	1811.74	1567.8	243.938
MMS010005865	0.838608	1641	3737.08	1800.84	1938.77	-137.931
MMT00077272	0.838578	1681	3710.84	1781.04	1932.32	-151.281
Ticam1	0.838524	2184	3370.24	1812.13	1560.63	251.506
AI507495	0.838485	1948	3533.63	1843.68	1692.47	151.218
MMT00023339	0.838464	2286	3299.97	1809.87	1492.62	317.251
NegCont_15	0.838423	1551	3802.59	1808.56	1996.55	-187.981
MMT00076339	0.838231	2253	3325.32	1784.43	1543.41	241.014
Fn3k	0.838161	2353	3257.21	1786.94	1472.79	314.152
Rn4.5s	0.838076	1987	3507.44	1806.72	1703.23	103.49
Gbx1	0.837695	1763	3655.02	1800.83	1856.72	-55.8881
AK031323	0.837524	1906	3560.36	1765.24	1797.64	-32.4017
mCT186106	0.837523	1504	3828.48	1788.05	2042.95	-254.902
NegCont_620	0.837395	1882	3579.94	1785.95	1796.51	-10.5639
XM_142330	0.83724	1900	3565.4	1773.32	1794.6	-21.2776
NegCont_957	0.837031	1688	3706.63	1783.4	1925.76	-142.361
Tcap	0.836666	1587	3775.97	1811.05	1967.44	-156.392
Gm646	0.836567	1905	3560.65	1789.3	1773.87	15.429
Gm1463	0.836544	1620	3755.36	1802.06	1955.82	-153.751
MMT00050805	0.836497	2157	3386.48	1795.79	1593.21	202.575
Aldh3a2	0.836469	2055	3460.54	1803.77	1659.29	144.483
MMT00050014	0.836448	2202	3356.89	1806.24	1553.17	253.074
NegCont_316	0.836208	2004	3498.25	1802.72	1698.06	104.657
MMT00065434	0.835906	2036	3476.78	1768.31	1711	57.3072
MMT00018556	0.83566	2427	3199.94	153.969	3048.49	-2894.53
Rexo1	0.835601	2216	3348.53	1785.9	1565.16	220.737
LOC546080	0.83552	2080	3443.56	1814.86	1631.22	183.641
LOC233466	0.835498	1884	3578.71	1769.93	1811.31	-41.3771
Gm1568	0.835203	2063	3457.02	1785.68	1673.86	111.813
CL301970	0.83506	1863	3594.74	1806.45	1790.81	15.6434
LOC279067	0.835058	1858	3597.2	1810.41	1789.31	21.106
NegCont_131	0.834793	2297	3295.83	1829.6	1468.75	360.852
BE993129	0.834699	1975	3518.31	1832.81	1688.02	144.799
MMT00020486	0.834362	1879	3582.8	1776.39	1808.94	-32.5491
Slc25a34	0.834253	2153	3391.03	1765.22	1628.32	136.901
Olfr538	0.834251	1243	3977.25	1792.44	2187.33	-394.89
MMT00065379	0.834188	1904	3561.31	1764.77	1799.06	-34.2836
Cst11	0.834093	2187	3368.17	1770.51	1600.18	170.336
BC048599	0.833992	1854	3600.25	1745.37	1857.4	-112.037
NegCont_24	0.833964	1782	3643.3	1770.53	1875.29	-104.75
LOC545677	0.833773	1586	3776.91	1776.72	2002.71	-225.988
Olfr76	0.833737	2369	3246.81	1782.35	1466.98	315.369
MMS010251405	0.833683	2143	3397.68	1773.35	1626.86	146.494
BB292394	0.83357	2330	3275.49	1778.1	1499.91	278.187
C79259	0.833452	1602	3765.5	1804.16	1963.86	-159.7
AU024546	0.833447	2103	3422.86	1790.56	1634.82	155.743
Gm1731	0.833262	1364	3909.08	1786.41	2125.2	-338.791
Upk2	0.833224	1888	3575.85	1773.06	1805.32	-32.2641
Bahcc1	0.83322	1719	3683.51	1767.22	1918.81	-151.586
Insl6	0.833101	2138	3401.01	1812.1	1591.43	220.67
Olfr1160	0.832762	2071	3450.03	1771.09	1681.47	89.6213
Efcab2	0.832711	2534	3131.26	158.464	2975.32	-2816.85
Defb1	0.832696	2391	3229.92	146.32	3086.12	-2939.8
Eif2b3	0.832365	1883	3578.74	1752.68	1828.58	-75.8935
Cmklr1	0.832292	1657	3727.06	1759.4	1970.18	-210.786
NegCont_494	0.83222	2322	3279	1763.51	1518.01	245.503
MMS010099890	0.832175	2045	3472	1779.51	1695.02	84.4885
mCT15790	0.831904	1558	3799.52	1774.06	2027.98	-253.92
Fev	0.831867	2293	3297.66	1777.84	1522.34	255.492
NegCont_516	0.831655	1754	3659.96	1770.25	1892.23	-121.981
Npb	0.831648	2018	3490.12	1753.59	1739.05	14.5383
Cma1	0.831463	1957	3529.46	1765.29	1766.69	-1.40588
Upk3a	0.831222	2165	3381.43	1751.92	1632.03	119.899
MMT00082691	0.830817	1831	3615.26	1777.5	1840.29	-62.7951
D5Ertd560e	0.830667	1931	3547.71	1742.89	1807.35	-64.4643
Kcnj1	0.830579	1980	3512.09	1744.48	1770.13	-25.6489
MMT00045687	0.830517	2076	3445.72	1761.8	1686.44	75.3604
Pde6h	0.830473	1938	3543.98	1768.48	1778.02	-9.53362
Olfr1125	0.83044	1926	3550.45	1773.04	1779.93	-6.8885
Wibg	0.830366	2225	3342.47	1774.57	1570.42	204.145
Crisp1	0.830265	1921	3554.17	1764.02	1792.67	-28.6542
BC019510	0.829932	2169	3379.55	1747.58	1634.49	113.092
Olfr51	0.829893	1965	3524.2	1767.02	1759.7	7.32756
A630049P17	0.829705	1924	3551.04	1752.18	1801.39	-49.211
Olfr1271	0.82958	1872	3590.3	1765.95	1826.87	-60.9236
Olfr1271	0.82958	1977	3516.21	1719.39	1799.34	-79.9534
Gm700	0.829497	1832	3615.1	1761.46	1856.17	-94.7098
Bfsp2	0.829238	2017	3491.04	1764.59	1728.97	35.6233
V1rf5	0.829073	1849	3603.78	1736.51	1869.78	-133.27
MMT00017353	0.829011	2422	3206.95	1740.67	1468.8	271.866
MMT00048925	0.828744	2098	3429.9	1741.73	1690.7	51.035
AV334474	0.828547	2310	3289.09	1762.01	1529.6	232.405
MMT00001773	0.8285	2209	3351.13	1726.2	1627.45	98.7429
MMT00042895	0.828103	1917	3555.66	1749.79	1808.39	-58.6023
MMT00059139	0.827918	1944	3539.33	1762.11	1779.75	-17.6435
Mid1	0.827824	2051	3464.41	1771	1695.94	75.0549
MMT00031487	0.827612	2437	3190.75	1738.61	1454.67	283.944
Mrpl55	0.827583	2177	3375.85	1727.75	1650.61	77.1405
mCT167221	0.82746	1467	3851.48	1753.52	2100.48	-346.968
Galr3	0.82745	2463	3170.94	1748.56	1424.91	323.654
NegCont_261	0.827373	2218	3347.23	1769.05	1580.7	188.356
AI182371	0.82693	1701	3701.53	1745.14	1958.91	-213.775
mCT53783	0.826451	2304	3292.48	1761.85	1533.15	228.695
MMT00018612	0.826377	2232	3337.11	1715.61	1624.02	91.5928
D2hgdh	0.826099	1918	3555.43	1716.55	1841.4	-124.85
Tpbpb	0.825951	1907	3560.35	1739.1	1823.77	-84.6688
MMT00071391	0.825856	2144	3397.33	1713.98	1685.88	28.1007
Lrrc39	0.825768	2291	3298.25	1723.15	1577.62	145.529
MMT00059762	0.825752	2308	3291.2	1727.11	1566.61	160.5
Olfr1261	0.82568	1972	3520.78	1714.89	1808.41	-93.5258
Gpbar1	0.825644	1852	3600.46	1741.36	1861.63	-120.268
Olfr1393	0.825439	1825	3620.48	1764.97	1858.03	-93.0655
Btf3	0.825272	1481	3841.04	1741.23	2102.33	-361.107
Zp3r	0.825157	1601	3767.54	1737.26	2032.81	-295.552
Csnd	0.825014	1609	3761.09	1763.68	1999.94	-236.258
Ifnz	0.824821	1945	3537.93	142.882	3397.57	-3254.69
Mapk3	0.82469	2413	3212.8	1760.55	1454.77	305.781
MMT00048897	0.82468	1865	3591.75	1737.06	1857.21	-120.147
BC038331	0.824618	2664	3043.21	153.015	2892.72	-2739.7
mCT184273	0.824607	2136	3401.49	1741.81	1662.2	79.6095
MMT00076608	0.824219	2262	3318.35	1719.97	1600.9	119.07
AU021034	0.823953	2335	3269.53	1712.19	1559.86	152.337
Cacna1g	0.823833	2269	3312.73	1772.09	1543.17	228.917
Sftpc	0.823692	2096	3430.27	1722.37	1710.42	11.9439
Hoxd10	0.823639	2179	3374.65	1734.01	1643.16	90.8568
Gm757	0.823508	1638	3741.24	1717.3	2026.47	-309.17
NegCont_428	0.823482	2396	3226.8	1721.22	1508.11	213.107
MMT00081463	0.823354	2114	3416.06	1727.63	1690.95	36.6812
P2ry4	0.823318	2319	3282.88	1728.63	1556.77	171.867
mCT160385	0.82296	1885	3578.12	1724.28	1856.37	-132.084
Evx2	0.822706	2104	3422.8	1716.34	1708.98	7.36187
Mx1	0.821919	2417	3210.07	1688.7	1523.88	164.82
NegCont_654	0.821767	2028	3484.32	1698.43	1788.42	-89.9877
MMT00004782	0.821753	2093	3432.04	1699.82	1734.74	-34.9153
NegCont_899	0.821735	2119	3413.6	1731.18	1684.94	46.2363
MMT00065037	0.821619	2241	3333.04	1739.26	1596.31	142.95
MMT00028485	0.821549	2092	3432.35	1710.14	1724.74	-14.596
Rin3	0.821471	2349	3261.38	1703.83	1560.07	143.753
Dcst2	0.820794	1862	3594.84	1690.87	1906.5	-215.626
Sox21	0.820752	2166	3380.68	1721.66	1661.55	60.1106
Gabpb2	0.820616	1950	3531.91	1717.3	1817.13	-99.8357
Defb6	0.820467	2137	3401.28	1743.54	1660.26	83.2847
LOC234024	0.820266	2041	3473.4	1719.14	1756.78	-37.6471
AI197442	0.820207	2447	3185.57	1716.36	1471.73	244.636
MMS010125421	0.81987	2237	3333.97	1714.77	1621.72	93.0541
Aurkaip1	0.819638	2052	3462.44	1720.47	1744.5	-24.026
MMT00057833	0.819471	2243	3330.51	1694.85	1638.18	56.672
MMT00063006	0.819414	1932	3546.81	1715.14	1834.19	-119.058
mCT153130	0.819277	2275	3306.75	1684.29	1624.98	59.3132
MMT00056306	0.819123	1848	3604.42	1726.58	1880.36	-153.771
MMT00029133	0.818197	1737	3672.38	1702.37	1972.52	-270.148
AI447560	0.818111	2200	3358.42	1691.57	1669.38	22.1882
Kif17	0.817845	2135	3401.68	1695.97	1708.23	-12.265
Mns1	0.817826	2086	3439.13	1726.05	1715.6	10.4428
LOC546486	0.817594	2073	3449.7	1679.63	1772.59	-92.9561
MMT00015265	0.817578	2305	3291.68	1687.61	1606.6	81.0088
Foxe1	0.817493	2102	3426.62	1702.39	1726.75	-24.3505
Kctd8	0.817375	2163	3382.58	1655.2	1729.91	-74.7096
AU022538	0.817334	2077	3445.61	1676.56	1771.57	-95.0162
Pqlc2	0.81719	2510	3148.52	1693.84	1457.21	236.629
MMT00028001	0.817097	1556	3800.12	1701.2	2101.44	-400.236
Csng	0.817034	2328	3276.68	1692.48	1586.72	105.758
Dsg1c	0.816983	2214	3348.91	1677.19	1674.23	2.95933
C78802	0.816824	2040	3474.86	1666.09	1811.29	-145.196
Gm1353	0.816549	1548	3802.87	1686.23	2119.16	-432.93
Wdr4	0.816382	2173	3377.94	1688.35	1692.1	-3.75147
NegCont_80	0.815882	2058	3458.91	1684.82	1776.62	-91.7998
MMT00056747	0.815839	1989	3505.46	1715.55	1792.44	-76.8865
MMT00080319	0.815793	2130	3405.41	1705.16	1702.78	2.38142
MMT00018716	0.815703	2580	3099.64	1720.41	1381.76	338.647
Dio3as	0.815698	2011	3495.99	1689.25	1809.27	-120.021
MMT00020457	0.815644	1871	3590.33	1676.61	1916.24	-239.636
MMT00005526	0.815187	2270	3312.03	1677.78	1636.78	40.997
MMT00003218	0.81488	1971	3521.45	1686.67	1837.3	-150.634
Cd5l	0.814778	1963	3525.41	1681.21	1846.73	-165.521
mCT11815	0.814573	2129	3405.64	1718.37	1689.79	28.5878
NegCont_644	0.814549	2352	3259.54	1684.54	1577.53	107.011
LOC546789	0.814313	2228	3341.79	1705.44	1638.88	66.5589
MMT00042502	0.814254	2180	3374.25	1707.88	1668.9	38.9839
Acy1	0.813965	1138	4027.57	142.736	3887.36	-3744.62
Ddt	0.813679	2594	3092.08	142.96	2951.64	-2808.68
MMT00082443	0.813674	1805	3630.42	1671.92	1961.02	-289.1
MMS010234714	0.813616	2245	3329.18	1693.63	1638.08	55.5524
Trim3	0.813345	2625	3070.59	1708.88	1364.23	344.651
XM_357378	0.813033	1511	3825.89	1690.61	2137.81	-447.201
mCT156957	0.812724	2145	3397.31	1686.98	1712.85	-25.8651
AV154362	0.812589	1827	3620.25	1678.96	1943.81	-264.845
Chrdl1	0.812425	2509	3148.88	1691.19	1460.21	230.979
NegCont_374	0.812355	2537	3129.02	1702.8	1428.75	274.053
AL022850	0.812344	2544	3123.51	1666.29	1459.74	206.551
Klf1	0.812274	2462	3171.11	1649.82	1523.81	126.015
Olfr1097	0.812225	1697	3703.21	1660.64	2045.09	-384.448
LOC229022	0.812182	2067	3454.13	1661.52	1795.13	-133.604
Apba2bp	0.812087	2521	3140.39	1667.67	1475.24	192.432
C77058	0.812058	2057	3459.28	1696.84	1764.96	-68.1175
Sox3	0.812044	2001	3500.46	1703.09	1799.89	-96.7947
NegCont_391	0.811804	2227	3341.82	1656.95	1687.39	-30.4442
MMT00076451	0.811768	2148	3394.15	1690.92	1705.75	-14.8398
MMT00045683	0.811601	1748	3663.65	1700.51	1965.65	-265.139
Dynll2	0.811316	2190	3366.59	1677.56	1691.55	-13.9868
Olfr551	0.811284	2053	3461.52	1646.89	1817.15	-170.258
MMS010087424	0.811221	2428	3199.77	1652.15	1550.14	102.004
Otos	0.810806	2616	3074.64	1653	1424.16	228.841
Olfr1183	0.810641	2203	3356.65	1654.47	1704.71	-50.2382
Cntnap4	0.810613	2432	3194.95	1666.31	1531.16	135.149
MMT00079939	0.810569	1695	3704.27	135.392	3571.4	-3436.01
Fshr	0.810489	1769	3653.09	1644.45	2011.17	-366.716
Klf17	0.810471	2367	3249.62	1727.96	1524.19	203.769
BF458377	0.81023	2323	3278.54	1657.95	1623.11	34.839
MMT00056208	0.810173	1955	3530.05	1652.49	1880.08	-227.582
Ifna7	0.809165	2183	3370.43	1660.85	1712.11	-51.2585
Rhpn1	0.80905	2481	3163.59	1668.29	1497.82	170.467
AK035706	0.80898	2170	3379.14	1647.84	1733.82	-85.9783
NegCont_248	0.808791	1933	3545.6	1662.73	1885.4	-222.67
ENSMUST00000045801	0.808607	2038	3475.42	1657.39	1820.55	-163.163
MMT00068537	0.808427	2583	3097.51	1647.1	1452.93	194.169
MMT00066376	0.808342	2233	3336.79	1643.63	1695.69	-52.0563
Centg1	0.8083	1995	3503.38	1651.23	1854.68	-203.448
MMT00022545	0.80829	2533	3131.42	1636.04	1497.91	138.133
MMT00043253	0.808	1890	3575.3	1659.85	1917.97	-258.115
MMT00064755	0.80793	2240	3333.11	1643.67	1691.96	-48.2916
MMT00038446	0.807818	2345	3263.74	1667.69	1598.58	69.107
AV148023	0.807634	2178	3374.91	1640.69	1736.74	-96.0519
Zfp319	0.807359	2404	3220.21	1670.84	1551.89	118.959
LOC212753	0.807072	1784	3642.62	1662.19	1982.95	-320.766
Dhdds	0.807048	2821	2946.14	149.678	2798.98	-2649.31
Ldoc1	0.80699	1925	3550.71	1637.08	1916.15	-279.069
Gm543	0.806575	2410	3213.13	1650.96	1564.69	86.2695
Itgb4bp	0.80655	2171	3379.12	1650.72	1730.92	-80.2031
Ghrhr	0.806457	2476	3166.12	1650.76	1517.88	132.884
Il1rl2	0.806349	2210	3350.6	1635.62	1717.51	-81.8898
Olfr460	0.806042	1771	3651.03	1627.61	2025.95	-398.339
NegCont_573	0.805948	2284	3300.51	1629.68	1673.35	-43.6695
MMT00063137	0.805352	2698	3023	1645.23	1380.29	264.942
F11	0.805248	1956	3529.95	1606.69	1925.78	-319.095
NegCont_946	0.805168	2415	3211.86	1635.17	1579.21	55.9614
MMT00042652	0.805075	2223	3343.69	1606.84	1739.37	-132.537
Six2	0.804896	2133	3402.32	1633.66	1771.18	-137.525
Six2	0.804896	1323	3931.26	2308.76	1625.02	683.732
LOC384081	0.80489	2492	3158.4	1629.19	1531.73	97.4615
NegCont_437	0.804867	2628	3069.99	1641.75	1430.76	210.983
C76411	0.804864	1699	3701.63	1637.16	2066.99	-429.837
BC021891	0.804744	2325	3277.13	1659.8	1619.85	39.9411
Sgpp2	0.804627	1993	3503.81	1653.36	1852.98	-199.62
mCT186275	0.804619	1806	3628.85	1601.6	2029.78	-428.179
Thbs4	0.804336	2014	3494.29	1621.99	1874.82	-252.835
[truncated: 23 more rows]
