# Supplementary material for: A gene expression network analysis of the pancreatic islets from lean and obese mice identifies complement 1q like-3 secreted protein as a regulator of β-cell function
Source: Sci Rep. 2019 Jul 12;9:10119. doi: 10.1038/s41598-019-46219-3 (PMC6626003; doi:10.1038/s41598-019-46219-3)
Supplement: Supplementary file 10 — Dataset 9 [file 41598_2019_46219_MOESM10_ESM.xlsx]

## Sheet: IMC_Genes_En.Mods
Intramodular connectivity for genes in the modules enriched in obese islet expression data (total=17)
Gene Symbol	Ranking for kTotal	kTotal values with Rank<2558 (Top 25percentile)	kWithin	kOut	kDiff
Abi3	1	3858.26	2288.03	1570.23	717.795
Slc36a1	2	3845.45	2269.73	1575.72	694.006
Pitpnc1	3	3845.21	2292.22	1552.99	739.222
Galr1	4	3822.28	2296.06	1526.23	769.826
Senp7	5	3820.94	2285.11	1535.83	749.279
Cdca7	6	3805.35	2035.29	1770.06	265.228
LOC381912	7	3786.07	366.259	3419.81	-3053.55
Jam2	8	3770.06	2209.47	1560.59	648.885
Chtf18	9	3737.04	2274.21	1462.83	811.378
Slc4a2	10	3695.48	2172.58	1522.91	649.671
Mns1	11	3689.18	347.193	3341.98	-2994.79
Fcna	12	3649.19	396.598	3252.59	-2855.99
Ddx31	13	3639.56	162.207	3477.35	-3315.14
Lrp2	14	3638.73	2200.63	1438.11	762.521
AV088346	15	3631.69	152.98	3478.71	-3325.73
Hs3st6	16	3624.44	406.026	3218.41	-2812.38
Efcab1	17	3606.49	2100.12	1506.37	593.755
Adra1d	18	3594.8	2096.49	1498.31	598.172
Grb10	19	3583.01	2172.74	1410.27	762.465
Gal3st1	20	3581.16	118.661	3462.49	-3343.83
Neud4	21	3569.45	2132.98	1436.47	696.514
Prc1	22	3559.29	460.275	3099.02	-2638.74
St3gal3	23	3557.53	152.144	3405.38	-3253.24
NegCont_428	24	3555.63	167.013	3388.62	-3221.6
Efcbp2	25	3552.8	173.873	3378.93	-3205.05
D1Ertd799e	26	3540.58	395.27	3145.31	-2750.04
Pcsk1	27	3539.31	179.946	3359.36	-3179.42
Cdh8	28	3535.31	429.189	3106.12	-2676.93
Rgl1	29	3523.94	163.509	3360.43	-3196.92
Ppm2c	30	3522.68	163.892	3358.79	-3194.9
Nalp4f	31	3517.68	1986.9	1530.78	456.128
Klhl7	32	3517.53	178.086	3339.45	-3161.36
Armc2	33	3506.04	1978.45	1527.58	450.871
Acadsb	34	3500.94	394.164	3106.77	-2712.61
Klk6	35	3500.56	431.119	3069.44	-2638.32
Siva	36	3498.96	451.478	3047.48	-2596.01
Sall1	37	3481.57	334.971	3146.6	-2811.63
Itgb1bp1	38	3477.61	2048	1429.62	618.38
Oxct1	39	3472.99	463.853	3009.14	-2545.29
Upb1	40	3472.12	284.526	3187.59	-2903.07
Mcee	41	3467.53	137.98	3329.55	-3191.57
Rfx4	42	3462.94	164.149	3298.79	-3134.64
Pcx	43	3453.49	402.202	3051.29	-2649.09
mCT52158	44	3446.15	371.885	3074.26	-2702.38
Klrc1	45	3445.93	1752.06	1693.87	58.1966
Eral1	46	3445.18	2027.83	1417.35	610.479
Vps37b	47	3443.39	354.308	3089.08	-2734.77
Zfpn1a4	48	3443.02	1896.17	1546.85	349.32
Kctd19	49	3440.12	2043.13	1396.99	646.138
Cdca8	50	3430.46	489.429	2941.03	-2451.6
Sgol1	51	3414.61	478.69	2935.92	-2457.23
LOC385247	52	3407.57	118.59	3288.98	-3170.39
Rasd1	53	3406.66	375.426	3031.24	-2655.81
Apobec4	54	3406.1	351.657	3054.44	-2702.79
LOC546078	55	3400.7	150.824	3249.87	-3099.05
BC062258	56	3392.6	160.715	3231.89	-3071.17
D230040N21Rik	57	3392.16	123.245	3268.92	-3145.67
LOC224576	58	3385.01	1806.16	1578.85	227.311
Fbxw14	59	3382.71	274.503	3108.21	-2833.71
Prpsap1	60	3381.03	123.503	3257.52	-3134.02
Cdca2	61	3379.04	474.716	2904.33	-2429.61
LOC432856	62	3377.41	168.013	3209.4	-3041.39
Rnf141	63	3369.02	132.456	3236.57	-3104.11
Aurkb	64	3361.44	481.499	2879.94	-2398.44
Pcdhb19	65	3357.2	133.746	3223.45	-3089.7
Neil3	66	3351.97	479.405	2872.56	-2393.16
Mpp3	67	3351.77	423.728	2928.04	-2504.31
Tmsb4x	68	3351.19	175.032	3176.15	-3001.12
Tpm1	69	3350.02	1886.92	1463.1	423.823
NegCont_244	70	3349.96	165.06	3184.9	-3019.84
Pbk	71	3348.72	468.556	2880.16	-2411.61
Tie1	72	3348.48	142.846	3205.63	-3062.79
Yif1b	73	3344.01	127.527	3216.48	-3088.95
Ckap2l	74	3342.77	471.059	2871.71	-2400.65
Ctnnal1	75	3342.55	158.681	3183.87	-3025.19
Olfr91	76	3341.52	151.534	3189.99	-3038.45
MMS010094710	77	3341.3	157.149	3184.15	-3027
Spag5	78	3339.96	490.941	2849.02	-2358.08
Cep55	79	3339.69	482.325	2857.36	-2375.04
Tmem63a	80	3339.26	148.129	3191.13	-3043
Orc3l	81	3338.11	143.517	3194.59	-3051.08
Esco2	82	3337.13	473.503	2863.63	-2390.13
Cenpf	83	3336.06	471.487	2864.58	-2393.09
Gpr133	84	3334.93	157.283	3177.65	-3020.36
Exo1	85	3334.83	493.994	2840.84	-2346.84
Sdf2l1	86	3334.02	153.157	3180.86	-3027.7
Spbc25	87	3333.85	145.145	3188.7	-3043.55
Cav1	88	3331.28	172.717	3158.56	-2985.85
Zfp276	89	3330.64	466.774	2863.87	-2397.09
D2Ertd750e	90	3330.35	499.065	2831.29	-2332.22
Atp5e	91	3329.43	133.798	3195.63	-3061.84
Bub1	92	3328.47	477.121	2851.35	-2374.23
Stmn1	93	3326.29	492.228	2834.06	-2341.84
Hist2h2bb	94	3324.27	384.68	2939.59	-2554.9
A630038D02	95	3323.64	167.554	3156.08	-2988.53
Aurka	96	3320.97	501.809	2819.16	-2317.35
Shcbp1	97	3320.78	478.37	2842.41	-2364.04
Alkbh7	98	3315.55	322.343	2993.21	-2670.87
D930036J05	99	3313.33	356.626	2956.71	-2600.08
Nusap1	100	3313.06	479.555	2833.51	-2353.95
Insm1	101	3313	421.499	2891.5	-2470
Tm2d2	102	3306.82	161.675	3145.15	-2983.47
Depdc1a	103	3305.6	474.408	2831.19	-2356.78
Tmem16h	104	3305.55	1302.34	2003.21	-700.877
Birc5	105	3304.57	476.227	2828.35	-2352.12
Ddt	106	3303.6	408.276	2895.33	-2487.05
Cdc2a	107	3298.18	487.776	2810.4	-2322.63
Ndrg1	108	3295.96	154.486	3141.47	-2986.99
Mxd1	109	3295.93	171.223	3124.71	-2953.49
Cdkn3	110	3295.5	488.349	2807.15	-2318.8
BC024997	111	3292.97	160.739	3132.24	-2971.5
Trim30	112	3291.12	125.196	3165.92	-3040.73
Ctdspl	113	3290.31	151.483	3138.83	-2987.35
Ccnb1	114	3287.14	493.348	2793.79	-2300.44
Cbx2	115	3285.45	138.488	3146.96	-3008.47
Ezh2	116	3284.01	465.854	2818.16	-2352.31
Idh2	117	3281.97	444.924	2837.05	-2392.12
Hip1r	118	3281.48	160.957	3120.52	-2959.56
Sparc	119	3280.1	133.699	3146.4	-3012.71
Bat1a	120	3279.14	1387.32	1891.82	-504.499
Cdc25c	121	3278.62	497.824	2780.79	-2282.97
Plk1	122	3276.89	499.754	2777.13	-2277.38
Zfp92	123	3275.38	1799.47	1475.91	323.566
Cdkn2c	124	3274.26	410.055	2864.21	-2454.15
Rpl22l1	125	3272.37	180.877	3091.49	-2910.62
Ercc6l	126	3269.99	497.803	2772.18	-2274.38
mCT114019	127	3269.43	134.152	3135.28	-3001.12
Aldh4a1	128	3268.29	170.362	3097.93	-2927.57
Sorcs1	129	3266.53	352.292	2914.24	-2561.95
Melk	130	3264.99	482.976	2782.01	-2299.03
Hist2h3c2	131	3264.98	178.105	3086.87	-2908.77
Cdca1	132	3264.68	490.034	2774.65	-2284.62
Mphosph1	133	3263.99	464.836	2799.15	-2334.31
Asf1b	134	3262.9	488.305	2774.6	-2286.29
Ccbl2	135	3262.13	164.536	3097.59	-2933.06
Cyb5b	136	3260.9	428.099	2832.81	-2404.71
Grik1	137	3259.11	1420.47	1838.65	-418.18
Cks2	138	3257.86	492.991	2764.87	-2271.88
Sfrs8	139	3255.7	407.756	2847.94	-2440.18
LOC433688	140	3255.37	202.107	3053.26	-2851.16
Uhrf1	141	3251.1	487.057	2764.04	-2276.99
LOC67660	142	3249.49	302.717	2946.77	-2644.05
Smc4l1	143	3248.01	478.876	2769.13	-2290.26
Syt9	144	3246.43	1851.33	1395.1	456.236
NegCont_110	145	3246.08	157.581	3088.5	-2930.91
Slc26a6	146	3245.47	136.046	3109.42	-2973.38
Il28ra	147	3244.78	158.569	3086.21	-2927.65
Ttk	148	3243.93	484.813	2759.12	-2274.3
Col4a1	149	3242.81	131.339	3111.47	-2980.13
Meox1	150	3241.61	329.565	2912.05	-2582.48
Inhba	151	3241.11	167.293	3073.82	-2906.53
Cdca3	152	3239.87	480.8	2759.07	-2278.27
Kifc1	153	3238.74	478.59	2760.15	-2281.56
Ect2	154	3238.45	486.515	2751.94	-2265.43
Anln	155	3237.75	498.7	2739.05	-2240.35
Za20d2	156	3234.87	173.529	3061.34	-2887.81
Dynlt1	157	3232.24	119.099	3113.14	-2994.04
Ccna2	158	3230.03	485.964	2744.06	-2258.1
Btrc	159	3229.48	1914.05	1315.44	598.608
Nfyc	160	3225.71	150.106	3075.6	-2925.5
Kntc2	161	3224.38	485.011	2739.37	-2254.35
Sft2d2	162	3222.31	141.667	3080.64	-2938.97
Kcnj5	163	3221.51	1887.01	1334.5	552.512
Mxd3	164	3221.5	481.567	2739.93	-2258.36
Dact2	165	3218.2	124.778	3093.42	-2968.64
Trh	166	3217.84	149.98	3067.86	-2917.88
Cdkn2d	167	3216.14	441.099	2775.04	-2333.94
Trim59	168	3215.96	482.723	2733.23	-2250.51
Ifi44	169	3215.48	283.899	2931.59	-2647.69
Mut	170	3211.84	171.109	3040.73	-2869.62
Kif20a	171	3211.43	490.08	2721.35	-2231.27
Kif22	172	3210.9	483.806	2727.09	-2243.28
Brpf1	173	3209.29	137.339	3071.95	-2934.61
Cdca5	174	3207.73	465.809	2741.92	-2276.11
Ramp3	175	3207.13	138.779	3068.36	-2929.58
Cdc20	176	3204.83	501.879	2702.95	-2201.07
Uck2	177	3204.54	435.071	2769.46	-2334.39
Ndrl	178	3202.64	152.273	3050.37	-2898.1
Tat	179	3201.38	28.7777	3172.6	-3143.82
BF465855	180	3200.87	153.35	3047.52	-2894.17
Tk1	181	3200.65	490.652	2710	-2219.35
Omt2b	182	3199.9	1860.96	1338.94	522.028
Sdpr	183	3199.79	154.02	3045.77	-2891.75
Mlf1ip	184	3198.76	473.433	2725.32	-2251.89
Espl1	185	3197.73	484.359	2713.37	-2229.01
B930006L02Rik	186	3197.23	1802.8	1394.43	408.365
Nfix	187	3197.22	302.792	2894.43	-2591.64
Slitrk6	188	3196.19	425.659	2770.53	-2344.87
Smyd3	189	3195.54	138.825	3056.71	-2917.89
Pkmyt1	190	3192.64	407.736	2784.9	-2377.17
Tnfaip8	191	3192.1	154.864	3037.23	-2882.37
Lrrc38	192	3190.42	159.031	3031.39	-2872.36
Kcnj11	193	3190.33	260.508	2929.82	-2669.31
Cenpa	194	3190.11	492.512	2697.59	-2205.08
Troap	195	3187.88	485.252	2702.63	-2217.38
Clec11a	196	3187.01	125.898	3061.11	-2935.22
Cd1d1	197	3184.74	377.405	2807.34	-2429.93
Olfr649	198	3181.57	129.547	3052.02	-2922.48
Nek2	199	3180.57	491.855	2688.71	-2196.86
Gpr23	200	3177.78	404.437	2773.35	-2368.91
Oip5	201	3177.08	454.095	2722.98	-2268.88
E2f8	202	3176.7	482.218	2694.49	-2212.27
LOC436003	203	3176.52	135.1	3041.42	-2906.32
Elof1	204	3176.27	132.137	3044.13	-2912
Fanca	205	3175.42	489.15	2686.27	-2197.12
Lrrc30	206	3174.2	1482	1692.21	-210.207
Foxm1	207	3173.98	488.847	2685.13	-2196.28
Aass	208	3173.83	150.902	3022.93	-2872.03
Bub1b	209	3172.01	493.633	2678.38	-2184.74
Mrps36	210	3171.48	118.467	3053.01	-2934.54
Il6st	211	3170.81	125.337	3045.47	-2920.14
Mrfap1	212	3167.96	53.3097	3114.66	-3061.35
Ccnb2	213	3167.56	496.108	2671.45	-2175.34
Cenpe	214	3166.15	490.105	2676.04	-2185.94
Hagh	215	3165.66	175.764	2989.89	-2814.13
Depdc1b	216	3162.58	495.176	2667.41	-2172.23
Fbxo5	217	3161.64	487.894	2673.75	-2185.85
Kif11	218	3161.21	482.416	2678.79	-2196.37
Cdc7	219	3159.78	147.235	3012.54	-2865.31
MMT00078057	220	3159.44	135.823	3023.62	-2887.8
Gm1864	221	3157.41	144.461	3012.95	-2868.49
Mtmr7	222	3157.09	143.203	3013.88	-2870.68
Ramp2	223	3154.91	140.607	3014.31	-2873.7
Rps2	224	3153.58	208.62	2944.96	-2736.34
Gtf2a1	225	3152.9	140.047	3012.86	-2872.81
A030006P16Rik	226	3151.8	123.283	3028.51	-2905.23
Wdr23	227	3150.85	158.895	2991.95	-2833.06
Rpl10a	228	3150.26	118.359	3031.9	-2913.54
Bak1	229	3149.39	222.358	2927.03	-2704.67
Rala	230	3148.85	243.556	2905.29	-2661.74
AU022374	231	3148.38	172.788	2975.6	-2802.81
Mbnl3	232	3146.74	1784.11	1362.63	421.475
Incenp	233	3143.74	490.065	2653.67	-2163.61
LOC435570	234	3143.25	250.961	2892.29	-2641.33
Col4a6	235	3143	141.669	3001.33	-2859.66
Tcf19	236	3141.51	475.348	2666.16	-2190.82
Gng12	237	3138.62	153.79	2984.83	-2831.04
Ccdc9	238	3138.07	113.989	3024.09	-2910.1
Ccna1	239	3137.28	127.619	3009.66	-2882.04
LOC279067	240	3129.89	400.998	2728.89	-2327.9
Cdc6	241	3129.62	451.191	2678.42	-2227.23
LOC382935	242	3127.41	462.194	2665.21	-2203.02
Med9	243	3126.61	429.42	2697.19	-2267.77
Cib2	244	3121.66	142.977	2978.69	-2835.71
Uqcr	245	3121.36	463.265	2658.1	-2194.83
Rad51	246	3120.07	454.601	2665.47	-2210.87
Clspn	247	3119.42	488.264	2631.16	-2142.89
Ppil5	248	3118.14	448.24	2669.9	-2221.66
Ptk2	249	3117.91	131.208	2986.71	-2855.5
Trip13	250	3114.7	468.746	2645.95	-2177.21
Pja1	251	3114.59	117.78	2996.81	-2879.03
Cd320	252	3114.58	109.892	3004.69	-2894.8
Atad2	253	3113.3	484.934	2628.37	-2143.44
Clstn2	254	3113.09	321.925	2791.16	-2469.24
NegCont_685	255	3108.39	345.199	2763.19	-2417.99
Rhobtb2	256	3108.23	174.779	2933.45	-2758.67
Spef1	257	3107.21	118.147	2989.07	-2870.92
Slc35f5	258	3105.97	390.486	2715.48	-2324.99
Slc25a37	259	3105.73	1841.15	1264.58	576.566
Frem2	260	3105.31	133.616	2971.7	-2838.08
Slco4a1	261	3104.33	159.943	2944.38	-2784.44
Dhrs4	262	3103.43	363.823	2739.6	-2375.78
Rad54l	263	3102.67	434.89	2667.78	-2232.89
Rnpepl1	264	3096.42	129.83	2966.59	-2836.77
Icam2	265	3096.14	139.328	2956.81	-2817.48
Ppp1r1a	266	3095.38	439.805	2655.58	-2215.77
Stub1	267	3091.59	95.1909	2996.4	-2901.21
Hps4	268	3089.21	131.68	2957.53	-2825.85
Atp5k	269	3088.43	317.565	2770.87	-2453.3
Gm388	270	3085.62	1658.41	1427.22	231.191
Bcat2	271	3085.57	155.146	2930.43	-2775.28
Gm1916	272	3085.17	470.009	2615.16	-2145.15
XM_357131	273	3084.66	342.352	2742.31	-2399.96
Cox7a2l	274	3083.93	1822.22	1261.72	560.501
LOC434189	275	3083.42	434.097	2649.32	-2215.22
Hmmr	276	3081.84	485.977	2595.86	-2109.89
Ift122	277	3080.63	132.039	2948.59	-2816.55
Hirip3	278	3079.77	156.498	2923.28	-2766.78
Notch4	279	3076.88	118.307	2958.57	-2840.27
Gngt2	280	3076	316.541	2759.46	-2442.92
Aspm	281	3074.45	484.966	2589.49	-2104.52
Col4a2	282	3073.43	130.199	2943.23	-2813.03
Cdk4	283	3071.62	130.45	2941.17	-2810.72
Orc6l	284	3071.09	449.411	2621.68	-2172.27
Rtp3	285	3069.86	108.064	2961.8	-2853.74
LOC432760	286	3068.89	228.241	2840.65	-2612.41
Alg14	287	3066.1	1597.66	1468.45	129.207
Fignl1	288	3065.91	464.847	2601.07	-2136.22
Phf11	289	3065.8	154.14	2911.66	-2757.52
NegCont_731	290	3064.52	166.76	2897.76	-2731
Mfap2	291	3063.99	120.205	2943.78	-2823.58
LOC384081	292	3062.08	309.043	2753.03	-2443.99
Top2a	293	3061.59	481.675	2579.92	-2098.24
Hspc171	294	3060.99	535.832	2525.16	-1989.33
Akr1c13	295	3060.74	365.174	2695.57	-2330.39
Kctd3	296	3058.61	428.695	2629.92	-2201.22
Cyb561d2	297	3058.22	158.345	2899.87	-2741.53
Bex4	298	3057.61	377.306	2680.31	-2303
XM_145089	299	3057.25	582.979	2474.27	-1891.29
Psen2	300	3056.66	125.733	2930.93	-2805.2
Hist2h2aa1	301	3055.54	338.139	2717.4	-2379.26
Brrn1	302	3055.49	479.535	2575.95	-2096.41
Cnot7	303	3054.53	235.684	2818.85	-2583.16
Dcx	304	3053.8	366.273	2687.53	-2321.25
LOC229879	305	3051.98	111.9	2940.08	-2828.18
LOC434175	306	3051.11	437.403	2613.71	-2176.3
Sgol2	307	3050.69	483.395	2567.3	-2083.9
Myct1	308	3050.67	145.21	2905.46	-2760.25
Tmem50b	309	3048.31	156.809	2891.5	-2734.69
mCT154284	310	3047.46	420.678	2626.78	-2206.1
XM_356682	311	3047.14	222.312	2824.83	-2602.52
Gart	312	3046.84	393.049	2653.79	-2260.74
Ttyh1	313	3043.56	520.932	2522.63	-2001.7
Sfxn2	314	3043.43	148.367	2895.06	-2746.69
Lmcd1	315	3043.07	168.095	2874.97	-2706.88
mCT148585	316	3041.68	87.3162	2954.36	-2867.05
MMT00078823	317	3041.52	113.793	2927.73	-2813.94
Lama4	318	3040.82	359.959	2680.86	-2320.9
Fshprh1	319	3040.74	477.535	2563.2	-2085.67
Gdf1	320	3039.48	330.903	2708.58	-2377.67
Fert2	321	3039.17	335.654	2703.52	-2367.87
MMT00010303	322	3038.55	163.479	2875.07	-2711.59
St3gal2	323	3037.95	90.1316	2947.82	-2857.69
MMT00014033	324	3037.26	149.804	2887.45	-2737.65
NegCont_771	325	3037.1	179.849	2857.25	-2677.4
ENSMUST00000050050	326	3036.5	437.848	2598.66	-2160.81
Fancd2	327	3033.76	393.339	2640.42	-2247.08
LOC224137	328	3033.33	594.109	2439.22	-1845.11
Wbscr18	329	3033.14	129.879	2903.26	-2773.38
Zcsl3	330	3028.75	133.985	2894.77	-2760.78
Myl6	331	3028.58	184.928	2843.65	-2658.72
Gtse1	332	3026.83	469.178	2557.65	-2088.47
D0Kist6	333	3026.79	400.311	2626.48	-2226.17
Pcdh21	334	3026.79	160.463	2866.33	-2705.86
Mccc1	335	3024.18	1380.06	1644.13	-264.071
Sh3tc2	336	3021.35	297.304	2724.05	-2426.75
Emid1	337	3018.28	352.113	2666.17	-2314.06
Zwilch	338	3017.6	421.2	2596.4	-2175.2
MMT00005788	339	3017.12	120.91	2896.21	-2775.3
NegCont_248	340	3017.03	191.247	2825.78	-2634.53
Diap3	341	3016.65	438.788	2577.86	-2139.08
Agtrl1	342	3016.37	324.521	2691.85	-2367.33
Slc2a1	343	3015.56	359.239	2656.32	-2297.08
Snrpd2	344	3014.77	242.265	2772.51	-2530.24
Loxl2	345	3013.81	170.057	2843.75	-2673.69
Zfp334	346	3013.5	263.689	2749.81	-2486.12
Galc	347	3012.97	117.458	2895.52	-2778.06
Arf5	348	3012.96	162.488	2850.47	-2687.98
Kcnj1	349	3012.55	223.248	2789.3	-2566.05
MMT00038835	350	3012.07	111.474	2900.6	-2789.13
MMT00000407	351	3011.61	132.468	2879.15	-2746.68
Kif4	352	3011.61	486.097	2525.51	-2039.41
Crebl1	353	3011.43	371.921	2639.51	-2267.59
Rad51ap1	354	3011.17	449.79	2561.38	-2111.59
NegCont_106	355	3011.08	110.316	2900.76	-2790.45
Reln	356	3010.69	152.388	2858.3	-2705.92
Scp2	357	3010.07	341.788	2668.28	-2326.49
Gpx7	358	3008.79	376.897	2631.89	-2254.99
Hist2h2ac	359	3007.76	371.074	2636.68	-2265.61
Tpx2	360	3007.58	467.39	2540.19	-2072.8
Plp2	361	3006.57	461.367	2545.21	-2083.84
Cbfa2t3h	362	3005.91	128.695	2877.21	-2748.52
mCT166884	363	3005.84	133.592	2872.24	-2738.65
Nfkb1	364	3005.83	130.758	2875.07	-2744.32
Mrps24	365	3005.19	103.91	2901.28	-2797.37
Hdgfrp3	366	3005.17	1539.28	1465.89	73.3946
Dact1	367	3005.02	260.563	2744.46	-2483.9
B3galt4	368	3004.88	165.151	2839.73	-2674.57
Cox4i1	369	3003.99	600.846	2403.14	-1802.29
NegCont_762	370	3003.64	174.147	2829.5	-2655.35
Nxf3	371	3003.39	149.504	2853.89	-2704.38
Ndufs5	372	3002.61	427.707	2574.91	-2147.2
Spbc24	373	3001.94	467.457	2534.49	-2067.03
Gm792	374	3001.33	154.025	2847.31	-2693.28
mCT165024	375	2998.66	142.395	2856.27	-2713.87
Dmt2	376	2996.31	144.613	2851.7	-2707.08
Anxa3	377	2996.02	155.839	2840.18	-2684.34
Naglu	378	2995.89	126.65	2869.24	-2742.59
Inadl	379	2995.86	382.483	2613.37	-2230.89
mCT163746	380	2994.03	608.222	2385.81	-1777.58
Sohlh1	381	2991.76	121.107	2870.65	-2749.55
Ift80	382	2991.12	379.819	2611.3	-2231.48
Luzp5	383	2990.54	469.502	2521.04	-2051.54
NegCont_585	384	2990.04	147.142	2842.9	-2695.76
Ptgs1	385	2989.05	126.834	2862.21	-2735.38
Krtcap2	386	2987.78	492.547	2495.23	-2002.69
Dtl	387	2983.93	441.317	2542.61	-2101.29
Prdx6	388	2982.84	1625.45	1357.39	268.064
MMT00043473	389	2982.46	114.349	2868.11	-2753.76
Emg1	390	2982.26	474.641	2507.62	-2032.98
Bard1	391	2981.32	114.75	2866.57	-2751.82
Col6a3	392	2981.09	405.71	2575.38	-2169.67
Muc4	393	2980.22	140.153	2840.07	-2699.92
mCT50852	394	2979.12	222.639	2756.48	-2533.85
Capn9	395	2978.44	141.419	2837.02	-2695.61
LOC639653	396	2977.64	153.65	2823.99	-2670.34
Mcm10	397	2977.5	475.453	2502.05	-2026.6
Hist1h2ai	398	2977.26	198.956	2778.3	-2579.35
Vash1	399	2976.86	257.392	2719.46	-2462.07
Fancb	400	2976.57	457.772	2518.8	-2061.02
Aph1b	401	2976.57	124.646	2851.92	-2727.27
Dok4	402	2975.23	343.235	2632	-2288.76
Pacs2	403	2972.85	147.065	2825.78	-2678.72
Psmc3ip	404	2972.45	484.04	2488.41	-2004.37
Brip1	405	2972.26	456.581	2515.68	-2059.1
mCT155118	406	2971.13	613.555	2357.58	-1744.03
Grap	407	2971.04	115.346	2855.69	-2740.35
LOC383436	408	2970.38	369.049	2601.33	-2232.28
Galnt12	409	2970.34	560.237	2410.11	-1849.87
Tnfaip8l1	410	2969.75	363.276	2606.47	-2243.2
C85181	411	2968.33	126.702	2841.63	-2714.93
Hist1h2ah	412	2968.23	207.001	2761.23	-2554.23
Ndufb5	413	2966.84	443.766	2523.07	-2079.31
Lsm4	414	2965.86	116.5	2849.36	-2732.86
Mbc2	415	2965.4	135.576	2829.83	-2694.25
LOC435817	416	2963.16	120.88	2842.28	-2721.4
XM_110926	417	2962.78	108.735	2854.04	-2745.31
Cyb5r4	418	2962.29	143.775	2818.51	-2674.74
Lrrc15	419	2961.79	194.322	2767.47	-2573.15
Creld2	420	2960.94	320.854	2640.09	-2319.23
Olfr1168	421	2960.9	137.493	2823.41	-2685.92
Chchd7	422	2960.44	232.003	2728.44	-2496.44
XM_358742	423	2960.02	604.289	2355.73	-1751.44
Olfr813	424	2958.74	166.643	2792.09	-2625.45
Gfra3	425	2956.7	245.68	2711.02	-2465.34
Nid2	426	2956.51	379.736	2576.78	-2197.04
Car15	427	2955.78	395.148	2560.64	-2165.49
mCT154226	428	2954.38	38.247	2916.13	-2877.89
Mphosph9	429	2953.89	136.313	2817.58	-2681.26
Crhr1	430	2952.14	319.285	2632.85	-2313.57
Hist1h2ao	431	2950.76	194.632	2756.13	-2561.49
Cdc45l	432	2949.9	475.161	2474.74	-1999.57
AI462493	433	2949.79	136.615	2813.18	-2676.56
Vdp	434	2949.66	585.981	2363.67	-1777.69
Rfc2	435	2946.51	404.482	2542.03	-2137.55
LOC436332	436	2946.12	575.261	2370.86	-1795.6
Gcat	437	2945.13	416.101	2529.03	-2112.93
Pcdhb20	438	2944.9	164.677	2780.22	-2615.55
Meig1	439	2944.37	115.448	2828.92	-2713.47
LOC432482	440	2944.27	201.957	2742.31	-2540.36
NegCont_128	441	2943.23	150.618	2792.61	-2641.99
Kif2c	442	2942.38	459.362	2483.01	-2023.65
Syn1	443	2942.28	576.238	2366.05	-1789.81
LOC384942	444	2941.94	335.875	2606.06	-2270.19
Asphd2	445	2941.77	235.275	2706.49	-2471.22
NegCont_804	446	2941.69	112.56	2829.13	-2716.57
Hibadh	447	2940.75	391.59	2549.16	-2157.57
Gbp4	448	2940.45	244.337	2696.11	-2451.77
Lig1	449	2939.89	454.856	2485.04	-2030.18
Dbf4	450	2939.69	467.784	2471.9	-2004.12
Mastl	451	2937.11	477.738	2459.37	-1981.63
Hist2h2ab	452	2934.44	377.5	2556.94	-2179.44
LOC386045	453	2934.22	594.83	2339.39	-1744.56
Xrcc1	454	2933.16	173.566	2759.6	-2586.03
Rgs14	455	2932.36	294.87	2637.49	-2342.62
A330035P11Rik	456	2932.25	135.767	2796.48	-2660.72
Tnxb	457	2931.6	264.671	2666.93	-2402.26
Rtp4	458	2930.45	118.18	2812.27	-2694.09
Fmnl3	459	2929.88	136.894	2792.99	-2656.09
Brca1	460	2929.55	470.143	2459.41	-1989.26
AV043241	461	2929.43	218.52	2710.91	-2492.39
mCT14765	462	2928.85	243.639	2685.21	-2441.57
LOC242745	463	2928.46	346.642	2581.82	-2235.18
Hist1h2ag	464	2927.87	370.925	2556.95	-2186.02
Olfr902	465	2927.66	119.207	2808.46	-2689.25
H1fx	466	2927.34	18.8467	2908.49	-2889.65
Wdr51a	467	2927.26	442.959	2484.3	-2041.34
Sspn	468	2926.83	153.169	2773.66	-2620.49
LOC232745	469	2926.16	221.427	2704.74	-2483.31
Sh3bgrl3	470	2926.02	133.166	2792.85	-2659.68
mCT120254	471	2924.53	211.649	2712.88	-2501.23
Fgf4	472	2924.52	331.58	2592.94	-2261.36
X83328	473	2924.01	573.521	2350.49	-1776.97
Fbln2	474	2923.63	411.817	2511.82	-2100
Kcnj4	475	2923.61	242.311	2681.3	-2438.99
Cort	476	2921.37	242.856	2678.51	-2435.66
Robo4	477	2920.96	145.636	2775.32	-2629.69
Mrps33	478	2920.61	22.0692	2898.54	-2876.47
Ptplb	479	2920.49	117.695	2802.8	-2685.1
Tacc3	480	2920.43	479.036	2441.39	-1962.35
NegCont_864	481	2919.6	268.862	2650.73	-2381.87
Avpr2	482	2917.09	102.782	2814.3	-2711.52
Sgcz	483	2916.04	244.548	2671.49	-2426.94
Tmem65	484	2915.64	340.203	2575.43	-2235.23
Pmf1	485	2914.8	381.95	2532.85	-2150.9
Brd7	486	2913.76	106.791	2806.97	-2700.18
Cd93	487	2913.05	113.313	2799.73	-2686.42
Gmnn	488	2911.49	466.74	2444.75	-1978.01
ENSMUST00000068192	489	2911.46	434.265	2477.19	-2042.93
Gprk5	490	2911.16	134.72	2776.44	-2641.72
Xlkd1	491	2911.1	432.833	2478.27	-2045.44
MMT00073044	492	2911.04	121.177	2789.87	-2668.69
Ttll5	493	2910.76	328.881	2581.87	-2252.99
St8sia5	494	2909.16	150.612	2758.55	-2607.94
Tpk1	495	2907.96	190.291	2717.67	-2527.38
Jph3	496	2907.65	152.066	2755.59	-2603.52
Nanos1	497	2906.62	193.013	2713.61	-2520.6
Nomo1	498	2906.48	187.861	2718.62	-2530.76
NegCont_632	499	2906.11	303.259	2602.85	-2299.59
Pxdn	500	2905.46	241.435	2664.03	-2422.59
Pigl	501	2905.37	197.275	2708.09	-2510.82
Zbtb3	502	2905.15	321.741	2583.41	-2261.67
Brp44l	503	2904.96	393.84	2511.12	-2117.28
Ebp	504	2904.66	264.021	2640.64	-2376.62
Ltbp4	505	2904.53	148.608	2755.92	-2607.31
MMS010199630	506	2904.06	178.624	2725.44	-2546.81
Traip	507	2903.37	452.517	2450.85	-1998.33
Rcn1	508	2902.59	470.892	2431.69	-1960.8
Banf1	509	2902.1	224.087	2678.02	-2453.93
D10Jhu81e	510	2901.33	271.759	2629.57	-2357.81
mCT50110	511	2900.55	268.417	2632.13	-2363.71
Mass1	512	2900.14	223.922	2676.22	-2452.29
Mapkap1	513	2900.08	611.503	2288.57	-1677.07
Npas4	514	2899.18	240.746	2658.43	-2417.68
Rpl19	515	2898.82	205.915	2692.9	-2486.99
Hist1h2ad	516	2898.57	374.083	2524.49	-2150.4
Id4	517	2897.06	239.241	2657.82	-2418.58
Chst7	518	2895.8	206.063	2689.74	-2483.67
LOC328964	519	2895.13	649.584	2245.55	-1595.96
Abca4	520	2895.04	185.503	2709.53	-2524.03
Hells	521	2894.52	402.732	2491.78	-2089.05
Rps28	522	2893.97	646.177	2247.8	-1601.62
Sytl4	523	2889.95	129.612	2760.34	-2630.73
LOC545600	524	2886.58	606.6	2279.98	-1673.38
Kif15	525	2886.5	447.483	2439.02	-1991.53
LOC546164	526	2886.28	497.853	2388.43	-1890.58
Rps11	527	2885.96	535.605	2350.36	-1814.75
Rps25	528	2885.49	234.763	2650.73	-2415.97
Msln	529	2885.03	236.957	2648.07	-2411.11
Solh	530	2884.58	398.922	2485.65	-2086.73
XM_195263	531	2883.78	562.899	2320.88	-1757.98
Ubadc1	532	2882.31	135.152	2747.16	-2612.01
Pttg1	533	2881.57	148.894	2732.68	-2583.78
H2afy2	534	2879.06	356.281	2522.78	-2166.5
Zhx2	535	2878.98	91.657	2787.32	-2695.66
r60_a22	536	2878.83	118.554	2760.28	-2641.73
Ndn	537	2876.79	1199.5	1677.29	-477.791
LOC546659	538	2876.58	543.849	2332.74	-1788.89
Lpl	539	2876.05	231.047	2645	-2413.95
Nrm	540	2875.74	462.214	2413.52	-1951.31
Blmh	541	2875	280.565	2594.43	-2313.87
Cbx6	542	2874.04	131.468	2742.58	-2611.11
Zfp367	543	2873.65	458.756	2414.9	-1956.14
Tuba2	544	2872.96	369.203	2503.76	-2134.56
Mrps21	545	2872.6	380.199	2492.4	-2112.21
Tomm7	546	2871.78	182.543	2689.23	-2506.69
Atp7b	547	2870.69	123.079	2747.61	-2624.53
LOC432981	548	2870.34	346.876	2523.46	-2176.59
LOC545836	549	2868.49	1565.72	1302.77	262.951
Rspo4	550	2867.45	220.997	2646.45	-2425.45
Ccdc99	551	2867.24	452.283	2414.96	-1962.68
Clec2d	552	2866.31	366.242	2500.07	-2133.83
Wnk2	553	2865.99	486.446	2379.54	-1893.1
Cntrob	554	2865.93	380.44	2485.49	-2105.05
MMT00073455	555	2865.81	142.495	2723.32	-2580.82
Smc2l1	556	2862.27	454.407	2407.87	-1953.46
Kif18a	557	2861.98	456.148	2405.83	-1949.68
Mafb	558	2861.75	204.335	2657.41	-2453.08
Gpr126	559	2861.69	1563.53	1298.16	265.365
Kif1a	560	2861.63	1545.25	1316.38	228.876
Cenph	561	2861.41	445.735	2415.68	-1969.94
Pcna	562	2861.13	450.695	2410.44	-1959.74
Rpl7a	563	2860.69	236.601	2624.09	-2387.49
Thex1	564	2859.03	363.465	2495.57	-2132.1
LOC270362	565	2858.9	428.489	2430.41	-2001.92
Tgfbr1	566	2857.25	362.951	2494.3	-2131.35
Dbt	567	2857.01	352.991	2504.02	-2151.03
Apln	568	2856.17	137.573	2718.59	-2581.02
Hist3h2ba	569	2855.98	126.468	2729.51	-2603.04
Ddah2	570	2855.38	121.857	2733.52	-2611.66
LOC383080	571	2855.12	260.298	2594.82	-2334.52
Dmpk	572	2854.04	164.007	2690.03	-2526.02
Depdc6	573	2853.83	243.991	2609.84	-2365.84
Chst1	574	2853.76	116.791	2736.97	-2620.18
Ndrg4	575	2851.94	483.291	2368.64	-1885.35
Gpi1	576	2851.76	516.539	2335.22	-1818.68
Gm1840	577	2849.02	449.888	2399.13	-1949.24
AU021833	578	2848.51	143.565	2704.95	-2561.38
Gnb2l1	579	2847.75	43.5188	2804.23	-2760.71
LOC384325	580	2847.5	401.558	2445.95	-2044.39
Nkg7	581	2846.86	488.64	2358.22	-1869.58
Rpl27	582	2845.4	578.319	2267.08	-1688.76
Crb3	583	2844.13	157.405	2686.72	-2529.32
LOC382109	584	2843.03	1572.46	1270.57	301.883
LOC268795	585	2842.83	577.106	2265.72	-1688.62
H1f0	586	2842.36	121.564	2720.79	-2599.23
Arhgap11a	587	2841.01	453.799	2387.21	-1933.42
Pknox1	588	2840.42	468.509	2371.91	-1903.41
Pappa2	589	2840.13	113.031	2727.1	-2614.07
Gsto1	590	2839.99	460.168	2379.82	-1919.65
LOC329521	591	2838.9	606.568	2232.34	-1625.77
Zfp521	592	2838.05	142.332	2695.72	-2553.39
Pax6	593	2837.56	134.297	2703.26	-2568.97
LOC268300	594	2837.19	552.257	2284.94	-1732.68
Rps12	595	2836.89	462.77	2374.12	-1911.35
Adamts16	596	2836.86	134.417	2702.44	-2568.03
Cog4	597	2836.46	109.378	2727.08	-2617.7
Gm1060	598	2836.14	510.405	2325.74	-1815.33
Gas8	599	2835.89	106.63	2729.26	-2622.63
Prr11	600	2835.85	414.363	2421.49	-2007.13
Kcnc1	601	2835.7	1325.09	1510.61	-185.513
Hist1h2an	602	2834.16	393.123	2441.04	-2047.92
Ly6g6d	603	2833.7	140.974	2692.72	-2551.75
Dbn1	604	2833.56	230.819	2602.74	-2371.92
NegCont_490	605	2833.53	16.9316	2816.59	-2799.66
Ube2t	606	2833.12	458.13	2374.99	-1916.86
Tyms	607	2832.92	440.699	2392.22	-1951.52
Pla2g6	608	2832.14	165.849	2666.29	-2500.45
Itm2a	609	2829.01	228.669	2600.34	-2371.67
mCT65921	610	2828.48	555.817	2272.66	-1716.84
Ndufb7	611	2826.94	435.674	2391.27	-1955.59
Cox7c	612	2826.94	553.648	2273.29	-1719.64
Stk36	613	2826.71	241.605	2585.1	-2343.5
NegCont_447	614	2826.62	244.675	2581.95	-2337.27
Gemin6	615	2826.13	440.053	2386.08	-1946.03
Zc3h12c	616	2825.45	147.751	2677.7	-2529.95
XM_138040	617	2824.72	263.822	2560.9	-2297.08
Qscn6	618	2822.58	50.7889	2771.79	-2721
Arbp	619	2821.52	603.082	2218.44	-1615.36
Ero1l	620	2817.96	499.364	2318.6	-1819.23
Spint2	621	2817.87	623.175	2194.7	-1571.52
Pnma1	622	2817.25	113.596	2703.66	-2590.06
LOC243302	623	2817.05	255.468	2561.58	-2306.11
Cdc25b	624	2816.9	427.523	2389.38	-1961.85
Upp1	625	2816.66	213.596	2603.06	-2389.46
Hspa12b	626	2816.29	185.486	2630.81	-2445.32
Dnajb5	627	2816.07	143.539	2672.53	-2528.99
LOC270499	628	2814.44	617.241	2197.2	-1579.96
Efhc1	629	2814.23	128.714	2685.52	-2556.8
MMS010204873	630	2813.68	424.937	2388.74	-1963.8
Adam5	631	2813.68	128.729	2684.95	-2556.22
LOC238507	632	2812.93	378.095	2434.84	-2056.74
LOC328644	633	2812.89	143.469	2669.42	-2525.95
NegCont_806	634	2812.63	104.237	2708.39	-2604.16
Scel	635	2811.84	453.918	2357.92	-1904
XM_354819	636	2811.8	233.227	2578.57	-2345.35
Ccnd2	637	2811.62	120.385	2691.24	-2570.85
Bik	638	2811.34	347.615	2463.73	-2116.11
Prmt8	639	2810.53	575.176	2235.36	-1660.18
LOC242025	640	2810.31	207.808	2602.5	-2394.69
Lsm6	641	2810.13	366.732	2443.39	-2076.66
XM_355769	642	2809.51	613.295	2196.21	-1582.92
Vps26b	643	2809.32	104	2705.32	-2601.32
Cit	644	2809.28	215.878	2593.4	-2377.53
NegCont_253	645	2809.26	116.052	2693.2	-2577.15
mCT180026	646	2809.1	334.334	2474.76	-2140.43
Sec22c	647	2808.1	118.758	2689.34	-2570.58
Homez	648	2806.09	278.106	2527.99	-2249.88
Nipsnap1	649	2805.67	499.33	2306.34	-1807.01
Pdk1	650	2805.65	480.262	2325.39	-1845.12
mCT50743	651	2805.57	341.097	2464.47	-2123.37
Sort1	652	2805.01	203.657	2601.36	-2397.7
D10Ertd322e	653	2804.74	413.894	2390.85	-1976.96
LOC627165	654	2804.58	379.781	2424.8	-2045.02
Cd34	655	2804.34	145.241	2659.09	-2513.85
Magea8	656	2804.06	104.282	2699.78	-2595.49
Zwint	657	2803.04	229.447	2573.59	-2344.15
Bmp3	658	2802.75	465.979	2336.77	-1870.79
Tubg1	659	2802.41	378.14	2424.27	-2046.13
Hint1	660	2802.12	637.503	2164.61	-1527.11
Ankrd41	661	2801.93	438.425	2363.51	-1925.08
Pigz	662	2800.92	454.302	2346.62	-1892.32
Xpo1	663	2800.37	189.651	2610.72	-2421.07
mCT184851	664	2800.37	112.373	2688	-2575.62
Hist1h1e	665	2800.03	147.487	2652.54	-2505.05
Cbx3	666	2800	1521.72	1278.28	243.447
Atp5d	667	2799.44	107.574	2691.86	-2584.29
mCT164960	668	2799.29	604.824	2194.47	-1589.64
C630007B19Rik	669	2799.11	128.379	2670.73	-2542.35
Pop5	670	2798.65	359.557	2439.09	-2079.54
Pard6g	671	2797.6	411.083	2386.51	-1975.43
Rbms1	672	2796.53	153.564	2642.97	-2489.4
Cntfr	673	2796.31	512.394	2283.92	-1771.52
Olfr98	674	2796.27	266.937	2529.33	-2262.39
Stra13	675	2795.79	92.2614	2703.53	-2611.27
MMS010262350	676	2795.09	367.61	2427.48	-2059.87
Tlr5	677	2794.67	473.156	2321.52	-1848.36
Tceb2	678	2794.56	310.813	2483.74	-2172.93
D4Ertd796e	679	2794.5	327.015	2467.48	-2140.47
Senp8	680	2793.95	111.363	2682.59	-2571.22
Serpinh1	681	2793.71	93.6287	2700.08	-2606.46
Lonrf2	682	2793.39	454.747	2338.64	-1883.89
Rit2	683	2793.19	422.948	2370.24	-1947.3
Gfod1	684	2792.81	502.83	2289.98	-1787.15
Anp32b	685	2792.13	211.195	2580.93	-2369.74
Kcnab3	686	2791.14	462.357	2328.78	-1866.42
Paqr9	687	2791.09	494.596	2296.49	-1801.89
D630040I23Rik	688	2791.08	108.589	2682.49	-2573.9
BC037032	689	2791.04	112.576	2678.46	-2565.89
Erg	690	2789.54	139.963	2649.57	-2509.61
ENSMUST00000057415	691	2789.53	559.456	2230.08	-1670.62
Dll4	692	2789.35	459.784	2329.57	-1869.78
NegCont_8	693	2788.62	107.282	2681.33	-2574.05
NegCont_769	694	2787.53	146.73	2640.8	-2494.07
Gm486	695	2787.39	447.267	2340.13	-1892.86
NegCont_514	696	2787.06	365.151	2421.91	-2056.76
Solt	697	2786.42	429.406	2357.01	-1927.61
NegCont_71	698	2785.91	188.958	2596.95	-2407.99
Abca3	699	2785.43	497.864	2287.57	-1789.71
LOC245676	700	2785.29	513.164	2272.12	-1758.96
Ccdc52	701	2784.88	120.526	2664.35	-2543.83
Rap1gap	702	2784.85	473.652	2311.2	-1837.55
Fah	703	2784.82	343.396	2441.42	-2098.03
Ppic	704	2783.58	228.559	2555.03	-2326.47
Stx12	705	2783.36	242.866	2540.49	-2297.62
Urod	706	2783.09	495.26	2287.83	-1792.57
Bex6	707	2782.84	303.009	2479.84	-2176.83
Tubb2a	708	2782.79	328.775	2454.02	-2125.24
Klhl3	709	2781.7	131.049	2650.65	-2519.61
Chek2	710	2781.58	410.722	2370.86	-1960.14
LOC546672	711	2781.51	352.639	2428.87	-2076.23
LOC271788	712	2781.32	229.458	2551.86	-2322.4
Eif3s2	713	2781.22	107.299	2673.92	-2566.62
Nkiras2	714	2781.13	152.119	2629.01	-2476.89
Olfr1347	715	2781.03	280.741	2500.29	-2219.55
Mrpl33	716	2780.96	208.261	2572.7	-2364.44
mCT20200	717	2780.55	203.79	2576.76	-2372.97
Sfpi1	718	2780.38	329.308	2451.07	-2121.77
Rpl26	719	2780.33	590.765	2189.56	-1598.8
Abcb9	720	2779.79	462.438	2317.35	-1854.91
Rfwd3	721	2779.42	394.045	2385.37	-1991.33
A030009H04Rik	722	2779.4	106.119	2673.28	-2567.16
Hoxb13	723	2779.07	156.017	2623.05	-2467.04
Aff2	724	2778.66	151.154	2627.51	-2476.36
Gbe1	725	2778.25	406.719	2371.53	-1964.81
Olfr933	726	2778.11	311.288	2466.82	-2155.53
Nos3as	727	2777.9	467.891	2310.01	-1842.12
Gm810	728	2777.21	590.924	2186.28	-1595.36
MMS010041776	729	2776.96	115.762	2661.2	-2545.44
LOC236844	730	2776.93	146.018	2630.91	-2484.89
Dnajb11	731	2776.72	325.689	2451.03	-2125.34
Zbp1	732	2776.48	48.0686	2728.41	-2680.34
Pafah2	733	2776.31	211.989	2564.32	-2352.33
Ceacam13	734	2776.2	304.65	2471.55	-2166.9
Yif1a	735	2775.68	170.361	2605.32	-2434.96
LOC215605	736	2775.45	501.66	2273.79	-1772.13
Gas2l3	737	2774.79	207.661	2567.13	-2359.46
Pdhb	738	2774.38	488.046	2286.34	-1798.29
Ndufa6	739	2774.31	535.168	2239.14	-1703.97
LOC216827	740	2774.17	549.573	2224.6	-1675.02
Bola2	741	2774.06	128.276	2645.78	-2517.51
Olfr951	742	2774.02	471.748	2302.27	-1830.52
LOC212753	743	2773.5	120.751	2652.75	-2531.99
Cyp1a2	744	2773.41	42.6331	2730.78	-2688.14
Chrnb4	745	2772.83	1448.56	1324.27	124.284
XM_356920	746	2771.41	269.156	2502.26	-2233.1
Tcea3	747	2771.35	496.31	2275.04	-1778.73
Apoe	748	2770.72	433.379	2337.34	-1903.96
LOC625603	749	2770.23	533.391	2236.83	-1703.44
Pex11b	750	2770.14	503.025	2267.11	-1764.09
Ube2s	751	2769.77	205.171	2564.6	-2359.43
Lrrc27	752	2768.72	496.911	2271.81	-1774.89
Esd	753	2768.33	345.157	2423.17	-2078.02
Adss	754	2768.07	209.208	2558.87	-2349.66
MMS010260530	755	2767.26	460.155	2307.1	-1846.95
Ube2e2	756	2767.2	510.411	2256.79	-1746.38
Zcchc17	757	2766.9	141.903	2625	-2483.09
Slc22a21	758	2766.29	430.025	2336.27	-1906.24
Myeov2	759	2766.26	556.719	2209.54	-1652.82
NegCont_414	760	2764.89	133.642	2631.25	-2497.61
Sart2	761	2764.35	418.044	2346.31	-1928.26
Sptlc2	762	2764.23	440.02	2324.21	-1884.19
Ssr4	763	2763.9	500.075	2263.82	-1763.75
BC023818	764	2763.03	208.713	2554.32	-2345.6
Mfi2	765	2761.47	126.609	2634.86	-2508.25
Stil	766	2761.4	428.689	2332.71	-1904.02
Podxl	767	2761.26	116.347	2644.91	-2528.56
Ndufb4	768	2761.22	194.021	2567.2	-2373.18
Mmaa	769	2761.2	136.763	2624.43	-2487.67
XM_355149	770	2759.94	620.035	2139.9	-1519.87
Plekhb2	771	2759.92	387.486	2372.44	-1984.95
Cyp4x1	772	2759.86	503.898	2255.97	-1752.07
Mrpl36	773	2758.92	338.01	2420.91	-2082.9
LOC383308	774	2758.44	279.838	2478.61	-2198.77
Dnaja2	775	2757.8	429.039	2328.77	-1899.73
LOC235424	776	2757.68	267.514	2490.17	-2222.66
Gcgr	777	2757.21	420.116	2337.1	-1916.98
Sepm	778	2756.84	544.348	2212.49	-1668.14
Msgn1	779	2756.83	119.194	2637.64	-2518.45
Clybl	780	2756.82	484.208	2272.61	-1788.41
Slc39a1	781	2756.28	104.867	2651.42	-2546.55
Pdzd2	782	2755.75	123.004	2632.75	-2509.74
Creg2	783	2755.65	459.428	2296.23	-1836.8
Clec2e	784	2755.25	479.002	2276.24	-1797.24
Hadh2	785	2754.42	143.049	2611.37	-2468.32
AV094422	786	2754.18	603.855	2150.33	-1546.47
NegCont_675	787	2754.09	114.304	2639.79	-2525.48
LOC382425	788	2754.03	283.948	2470.09	-2186.14
Zfp174	789	2752.97	1464.9	1288.08	176.824
Nsg1	790	2752.91	232.027	2520.88	-2288.85
Rpl29	791	2752.86	277.72	2475.14	-2197.42
Nsun2	792	2751.54	431.697	2319.85	-1888.15
Ppp3cb	793	2750.9	392.752	2358.15	-1965.4
Hif1a	794	2750.65	129.715	2620.93	-2491.22
Rpsa	795	2750.56	533.882	2216.68	-1682.8
Lphn2	796	2750.1	129.522	2620.57	-2491.05
LOC545718	797	2749.34	279.341	2470	-2190.66
Ap1m1	798	2749.25	121.065	2628.19	-2507.12
Lin9	799	2749.22	402.481	2346.74	-1944.26
LOC436058	800	2748.71	468.663	2280.05	-1811.38
Lrp11	801	2748.02	199.371	2548.65	-2349.28
LOC545028	802	2747.87	545.952	2201.92	-1655.97
Det1	803	2747.18	115.808	2631.37	-2515.57
Rpl13	804	2746.83	582.54	2164.29	-1581.75
Tmpo	805	2746.82	377.746	2369.08	-1991.33
MMS010014714	806	2746.22	455.47	2290.75	-1835.28
Gpr137	807	2746.15	197.801	2548.35	-2350.54
Gfra1	808	2745.77	208.572	2537.2	-2328.62
Gpr89	809	2745.64	376.972	2368.67	-1991.7
Gpr62	810	2745.55	564.369	2181.18	-1616.81
LOC238943	811	2745.49	229.931	2515.55	-2285.62
LOC212084	812	2745.44	643.093	2102.35	-1459.25
Ache	813	2745.21	443.756	2301.45	-1857.69
Arhgef15	814	2745.18	290.584	2454.6	-2164.02
Alas2	815	2744.98	203.571	2541.41	-2337.84
Pvalb	816	2744.94	327.588	2417.35	-2089.76
Kifc5c	817	2744.66	125.487	2619.17	-2493.68
Gpnmb	818	2744.47	489.758	2254.71	-1764.95
Lamc2	819	2744.37	458.672	2285.69	-1827.02
Hmg20b	820	2744.36	487.025	2257.34	-1770.31
D3Wsu167e	821	2744.11	138.117	2605.99	-2467.87
Hyi	822	2744.08	438.585	2305.5	-1866.91
Dcbld2	823	2743.88	337.229	2406.65	-2069.43
LOC628928	824	2743.67	679.144	2064.53	-1385.38
Evi1	825	2743.08	108.475	2634.61	-2526.13
Nid1	826	2742.45	242.206	2500.25	-2258.04
LOC384161	827	2742.02	271.817	2470.2	-2198.38
Napg	828	2741.93	451.58	2290.34	-1838.76
XM_143314	829	2740.92	170.555	2570.37	-2399.81
Niban	830	2740.75	432.735	2308.01	-1875.28
AU024605	831	2740.57	272.321	2468.25	-2195.93
AK051120	832	2740.47	79.3053	2661.17	-2581.86
Galnt7	833	2739.72	479.374	2260.35	-1780.97
Cdkn1c	834	2739.41	97.1765	2642.23	-2545.06
D0HXS9928E	835	2738.64	118.05	2620.59	-2502.54
Hapln1	836	2738.45	220.238	2518.21	-2297.97
Cryba2	837	2738.23	413.972	2324.26	-1910.29
Tmem14c	838	2736.91	300.711	2436.2	-2135.49
Usmg1	839	2736.46	620.724	2115.74	-1495.01
Rps26	840	2736.36	595.191	2141.17	-1545.98
Slc20a1	841	2735.57	357.555	2378.01	-2020.46
LOC622459	842	2735	448.069	2286.93	-1838.86
Rreb1	843	2734.92	1170.1	1564.83	-394.732
Ulk1	844	2734.21	213.579	2520.63	-2307.05
Cart	845	2734.12	477.898	2256.22	-1778.33
Rassf8	846	2733.26	1324.11	1409.15	-85.0377
E2f7	847	2733.02	434.507	2298.51	-1864
Arhgef7	848	2732.71	127.321	2605.39	-2478.07
Pfkp	849	2732.42	423.274	2309.15	-1885.87
Lmnb1	850	2732.33	359.537	2372.8	-2013.26
LOC433706	851	2732.26	275.619	2456.64	-2181.02
Mobkl2b	852	2732.25	447.474	2284.77	-1837.3
Msh6	853	2732.07	383.133	2348.94	-1965.8
LOC382723	854	2731.88	183.586	2548.29	-2364.71
LOC225058	855	2731.56	439.137	2292.42	-1853.28
XM_125403	856	2731.04	610.473	2120.57	-1510.1
Ly6g6c	857	2730.98	632.635	2098.35	-1465.71
Ctnnbip1	858	2730.83	316.161	2414.67	-2098.51
Olfr324	859	2730.26	132.197	2598.06	-2465.86
AF397014	860	2730.19	449.725	2280.47	-1830.74
Cdh7	861	2729.85	363.266	2366.59	-2003.32
Adrbk1	862	2729.29	499.768	2229.52	-1729.75
NegCont_250	863	2729.28	388.726	2340.55	-1951.82
LOC279333	864	2728.92	430.951	2297.97	-1867.02
mCT49384	865	2728.9	255.592	2473.31	-2217.72
Lgals1	866	2728.81	104.94	2623.87	-2518.93
Rab11fip5	867	2728.55	412.94	2315.61	-1902.67
Phlda3	868	2727.69	493.208	2234.48	-1741.27
Pacsin1	869	2727.42	203.533	2523.88	-2320.35
LOC546711	870	2727.14	237.236	2489.91	-2252.67
Galnt10	871	2726.49	391.6	2334.89	-1943.29
Aqp4	872	2726.31	416.644	2309.67	-1893.03
St18	873	2726	138.349	2587.65	-2449.3
NegCont_159	874	2725.98	100.548	2625.44	-2524.89
LOC433383	875	2724.88	282.871	2442.01	-2159.14
Cldn11	876	2724.02	222.624	2501.4	-2278.77
LOC546695	877	2723.5	557.456	2166.04	-1608.59
Snrpf	878	2723.47	208.247	2515.22	-2306.97
MMS010180028	879	2723.44	215.412	2508.03	-2292.62
Alg12	880	2723.37	272.591	2450.78	-2178.19
Glipr2	881	2721.87	207.253	2514.61	-2307.36
LOC432494	882	2721.51	350.009	2371.5	-2021.49
Ddx11	883	2721.13	419.724	2301.4	-1881.68
Rsrc1	884	2721.12	239.547	2481.58	-2242.03
Slc24a3	885	2720.48	480.756	2239.73	-1758.97
Abcc5	886	2719.59	222.435	2497.16	-2274.72
Lrfn4	887	2718.9	157.843	2561.06	-2403.22
Tssk1	888	2718.81	39.6216	2679.18	-2639.56
Dcdc2	889	2718.65	415.07	2303.58	-1888.51
mCT147633	890	2717.67	25.6265	2692.04	-2666.42
Cd109	891	2716.73	227.893	2488.83	-2260.94
Rgs8	892	2716.43	424.12	2292.31	-1868.19
XM_356672	893	2715.74	160.688	2555.05	-2394.36
Foxa2	894	2715.6	344.124	2371.48	-2027.35
Them2	895	2715.56	274.347	2441.21	-2166.87
Loxl3	896	2715.21	320.383	2394.82	-2074.44
Dmtf1	897	2714.11	468.875	2245.24	-1776.37
Fbp2	898	2713.01	450.099	2262.91	-1812.82
Sox11	899	2712.86	125.151	2587.71	-2462.56
Gnb5	900	2712.86	394.967	2317.89	-1922.92
E230024E03Rik	901	2712.76	119.398	2593.36	-2473.96
Lonrf3	902	2711.04	358.485	2352.56	-1994.07
Dbp	903	2710.49	43.1905	2667.3	-2624.11
Wdr5b	904	2710.39	320.276	2390.12	-2069.84
LOC240853	905	2710.29	288.177	2422.11	-2133.94
Gm171	906	2710.18	1415.79	1294.39	121.407
Tnk2	907	2709.91	213.22	2496.69	-2283.46
Scpep1	908	2709.85	233.433	2476.42	-2242.98
Vil1	909	2709.65	386.042	2323.61	-1937.57
Gtf2e2	910	2709.25	84.2244	2625.03	-2540.8
Tubb2c	911	2709.12	312.591	2396.53	-2083.94
mCT164993	912	2709.07	640.378	2068.7	-1428.32
H2afx	913	2708.89	433.472	2275.41	-1841.94
Fosl2	914	2708.82	335.965	2372.85	-2036.89
Slc34a1	915	2708.63	262.413	2446.22	-2183.8
LOC244595	916	2708.53	672.166	2036.36	-1364.19
Lrrtm1	917	2708.34	279.089	2429.25	-2150.16
Pdzrn3	918	2708.28	420.408	2287.87	-1867.46
Rnf157	919	2708.2	361.219	2346.98	-1985.76
Epdr2	920	2708.15	490.087	2218.06	-1727.97
E330017N17	921	2707.94	379.348	2328.59	-1949.24
Nucb2	922	2707.26	398.013	2309.24	-1911.23
Mpst	923	2707.23	105.107	2602.12	-2497.01
Mpzl1	924	2706.18	238.056	2468.13	-2230.07
LOC215678	925	2705.89	285.164	2420.72	-2135.56
Lsr	926	2705.86	401.151	2304.71	-1903.56
Myl4	927	2704.98	502.181	2202.8	-1700.62
Dhrs3	928	2704.19	449.026	2255.16	-1806.14
Dgkb	929	2704.03	400.851	2303.18	-1902.33
Stxbp6	930	2703.96	476.462	2227.5	-1751.04
mCT133868	931	2703.79	38.3581	2665.43	-2627.07
Tpst1	932	2703.61	452.426	2251.18	-1798.76
Gpr81	933	2701.86	340.673	2361.19	-2020.52
Trpd52l3	934	2701.69	227.777	2473.91	-2246.14
NegCont_842	935	2701.5	223.457	2478.04	-2254.59
Zfp575	936	2701.36	40.4745	2660.89	-2620.41
Tpp1	937	2701.35	106.834	2594.52	-2487.69
Ptprn2	938	2699.17	210.934	2488.24	-2277.3
Eapa2	939	2698.87	235.249	2463.62	-2228.37
Cer1	940	2698.44	324.204	2374.24	-2050.03
LOC384084	941	2697.91	375.683	2322.23	-1946.54
Atp5g2	942	2697.73	486.194	2211.53	-1725.34
Prkcn	943	2697.73	210.708	2487.02	-2276.31
Mogat1	944	2697.61	187.103	2510.51	-2323.4
Olfr538	945	2695.76	361	2334.76	-1973.76
Rasal1	946	2695.11	470.481	2224.63	-1754.15
Tgfbi	947	2694.69	202.168	2492.52	-2290.35
Gpx1	948	2693.62	110.81	2582.81	-2472
Eno1	949	2692.34	441.87	2250.47	-1808.6
XM_125105	950	2691.95	430.517	2261.44	-1830.92
Aldob	951	2691.9	444.754	2247.15	-1802.39
Dusp15	952	2691.65	96.0007	2595.65	-2499.65
C1qtnf6	953	2691.45	328.706	2362.75	-2034.04
Slc12a4	954	2691.15	434.92	2256.23	-1821.31
XM_355809	955	2690.01	256.494	2433.51	-2177.02
Olfm1	956	2689.73	468.349	2221.38	-1753.04
Rpl31	957	2689.66	528.901	2160.76	-1631.86
Ilvbl	958	2689.45	437.743	2251.71	-1813.96
NegCont_149	959	2689.08	93.7221	2595.36	-2501.63
LOC382843	960	2688.84	644.9	2043.94	-1399.04
Rfc5	961	2688.6	415.838	2272.76	-1856.92
Vps35	962	2688.54	212.057	2476.48	-2264.43
Plcxd1	963	2688.39	574.44	2113.95	-1539.51
Calca	964	2688.22	356.442	2331.78	-1975.34
Lass6	965	2688.13	454.048	2234.08	-1780.03
Cd99l2	966	2688.06	453.802	2234.26	-1780.46
MMS010096158	967	2687.92	615.894	2072.02	-1456.13
Marcks	968	2687.9	126.738	2561.16	-2434.43
Syngr4	969	2687.5	328.885	2358.61	-2029.73
mCT50296	970	2687.36	553.957	2133.41	-1579.45
Scarf2	971	2687.15	448.834	2238.31	-1789.48
Rbm35a	972	2686.7	153.11	2533.59	-2380.48
Znrf2	973	2686.58	471.751	2214.82	-1743.07
XM_142713	974	2686.53	568.5	2118.03	-1549.53
Fcgrt	975	2686.47	346.965	2339.5	-1992.54
Rpl23a	976	2686.46	247.274	2439.19	-2191.91
mCT160133	977	2686.06	252.74	2433.32	-2180.58
Rpl36	978	2685.96	531.401	2154.56	-1623.16
NegCont_969	979	2685.85	353.129	2332.72	-1979.6
Sec24a	980	2685.37	39.6717	2645.69	-2606.02
Amotl1	981	2685.21	453.191	2232.02	-1778.83
Notch1	982	2684.99	298.321	2386.67	-2088.35
Kctd15	983	2684.65	104.377	2580.27	-2475.89
XM_144245	984	2684.08	235.046	2449.04	-2213.99
XM_286081	985	2683.62	601.883	2081.74	-1479.86
LOC332993	986	2683.53	246.882	2436.65	-2189.77
Olfr1161	987	2683.48	265.012	2418.47	-2153.45
Tbc1d14	988	2682.63	443.441	2239.19	-1795.75
Gabrd	989	2682.54	492.068	2190.48	-1698.41
F10	990	2682.3	214.456	2467.85	-2253.39
Acsl6	991	2682.07	435.083	2246.99	-1811.91
Plekhc1	992	2681.7	27.8757	2653.83	-2625.95
Sgcb	993	2681.7	468.521	2213.18	-1744.66
Acox2	994	2681.49	474.572	2206.92	-1732.35
NegCont_117	995	2680.87	215.582	2465.29	-2249.71
NegCont_497	996	2680.74	126.603	2554.14	-2427.53
Nkiras1	997	2680.5	189.053	2491.45	-2302.4
Spock2	998	2680.42	196.05	2484.37	-2288.32
Csda	999	2680.02	265.865	2414.16	-2148.29
Gm1846	1000	2679.48	227.073	2452.41	-2225.33
LOC268910	1001	2679.35	253.278	2426.07	-2172.79
St8sia4	1002	2678.84	129.87	2548.97	-2419.1
mCT57537	1003	2678.57	564.456	2114.11	-1549.66
Sost	1004	2678.5	125.203	2553.29	-2428.09
Cfc1	1005	2677.7	399.466	2278.24	-1878.77
Csl	1006	2677.66	246.438	2431.22	-2184.78
Acadvl	1007	2677.1	429.701	2247.4	-1817.7
Sorcs2	1008	2677.05	448.844	2228.21	-1779.36
NegCont_967	1009	2676.99	581.461	2095.53	-1514.07
Neto2	1010	2676.96	223.734	2453.22	-2229.49
Ssfa2	1011	2676.15	240.855	2435.3	-2194.44
Lrrc1	1012	2676.02	439.415	2236.6	-1797.19
LOC381550	1013	2675.78	100.958	2574.82	-2473.86
Rpl37	1014	2675.7	661.773	2013.93	-1352.15
Jmjd2b	1015	2675.69	109.354	2566.33	-2456.98
mCT50800	1016	2674.71	620.787	2053.93	-1433.14
Gchfr	1017	2673.92	489.661	2184.26	-1694.6
XM_354686	1018	2673.85	527.915	2145.93	-1618.01
NegCont_200	1019	2673.66	558.333	2115.32	-1556.99
LOC194960	1020	2673.63	586.491	2087.14	-1500.65
Tmed6	1021	2673.58	410.757	2262.82	-1852.06
Camk2b	1022	2673.33	444.692	2228.64	-1783.95
NegCont_398	1023	2673.12	403.283	2269.84	-1866.56
Tmhs	1024	2673.07	429.84	2243.23	-1813.39
Sts	1025	2672.56	425.205	2247.35	-1822.15
Tmem50a	1026	2672.23	423.87	2248.36	-1824.49
Ski	1027	2671.91	454.367	2217.54	-1763.18
Ivd	1028	2671.85	136.523	2535.32	-2398.8
Pklr	1029	2671.83	438.66	2233.17	-1794.51
Brsk1	1030	2671.79	149.134	2522.66	-2373.53
Pigt	1031	2671.54	125.408	2546.13	-2420.72
Ela2	1032	2671.06	406.648	2264.41	-1857.76
Astn1	1033	2670.66	426.668	2243.99	-1817.32
Calml3	1034	2670.02	369.261	2300.76	-1931.5
Olfr845	1035	2669.9	558.047	2111.85	-1553.8
Abca8b	1036	2669.62	417.142	2252.48	-1835.33
LOC432491	1037	2669.4	481.824	2187.58	-1705.75
Prkab1	1038	2668.82	38.1779	2630.64	-2592.46
Igfbp7	1039	2668.77	213.16	2455.61	-2242.45
Tead3	1040	2668.33	619.364	2048.96	-1429.6
Olfr1132	1041	2668.21	374.732	2293.48	-1918.75
Figf	1042	2667.85	368.369	2299.48	-1931.11
Arhgef4	1043	2667.65	452.147	2215.51	-1763.36
A430046D13Rik	1044	2667	62.7158	2604.28	-2541.57
Gnpat	1045	2666.77	216.294	2450.48	-2234.18
Eef1b2	1046	2666.47	586.528	2079.95	-1493.42
Adcy2	1047	2666.07	455.313	2210.75	-1755.44
Nptx2	1048	2666.06	380.024	2286.04	-1906.02
LOC432721	1049	2665.85	569.123	2096.72	-1527.6
Rbl1	1050	2665.74	399.257	2266.49	-1867.23
Slfn1	1051	2665.74	161.88	2503.86	-2341.98
Sorbs1	1052	2665.68	451.275	2214.4	-1763.13
Cbln2	1053	2665.27	296.593	2368.67	-2072.08
Neu2	1054	2665.17	416.309	2248.86	-1832.56
Rbmx	1055	2664.99	113.563	2551.42	-2437.86
Gm836	1056	2664.86	144.024	2520.84	-2376.81
Pin1	1057	2664.62	141.416	2523.21	-2381.79
Lgals3	1058	2664.49	225.066	2439.42	-2214.36
Hlcs	1059	2663.72	1416.82	1246.9	169.918
Gm609	1060	2663.24	475.786	2187.46	-1711.67
AW548124	1061	2662.53	163.431	2499.1	-2335.67
Amigo2	1062	2662.25	409.819	2252.43	-1842.61
mCT63523	1063	2661.91	373.129	2288.78	-1915.65
XM_356649	1064	2661.87	273.179	2388.69	-2115.51
Plvap	1065	2661.78	96.3324	2565.45	-2469.12
mCT163277	1066	2661.69	598.04	2063.65	-1465.61
MMT00067929	1067	2661.56	102.889	2558.68	-2455.79
LOC383706	1068	2661.38	235.323	2426.06	-2190.73
Ppara	1069	2661.36	485.312	2176.05	-1690.74
Rpl12	1070	2661.33	467.91	2193.42	-1725.51
Mbp	1071	2660.83	457.035	2203.79	-1746.76
Hrg	1072	2660.69	380.255	2280.44	-1900.18
Cblc	1073	2660.57	488.108	2172.46	-1684.35
Olfr61	1074	2660.33	337.928	2322.4	-1984.48
Rab4a	1075	2659.58	473.187	2186.39	-1713.21
Bsn	1076	2659.27	465.949	2193.32	-1727.37
Ptger3	1077	2658.4	409.2	2249.2	-1840
Accn1	1078	2657.98	480.119	2177.86	-1697.74
Grb2	1079	2657.43	218.065	2439.36	-2221.3
Tubb5	1080	2657.02	236.666	2420.35	-2183.69
Anxa4	1081	2656.99	489.75	2167.24	-1677.49
Gabpb2	1082	2656.74	1114.06	1542.68	-428.628
Slc35a1	1083	2656.74	354.407	2302.33	-1947.92
Tas2r109	1084	2656.53	180.388	2476.14	-2295.75
NegCont_672	1085	2656.21	380.12	2276.09	-1895.97
ENSMUST00000063337	1086	2655.59	531.622	2123.96	-1592.34
mCT62416	1087	2655.44	308.218	2347.22	-2039
C1rl	1088	2655.19	439.39	2215.8	-1776.41
Vkorc1l1	1089	2655.17	249.23	2405.94	-2156.71
LOC208522	1090	2655	237.425	2417.58	-2180.15
Ssr2	1091	2654.45	183.154	2471.3	-2288.14
LOC546638	1092	2654.19	313.707	2340.48	-2026.77
Rps19	1093	2654.01	577.565	2076.45	-1498.88
MMT00064788	1094	2653.85	144.02	2509.83	-2365.81
mCT116844	1095	2653.82	322.411	2331.41	-2009
Ptrh1	1096	2653.82	345.39	2308.43	-1963.04
Tuba8	1097	2653.82	470.967	2182.85	-1711.88
Olfr30	1098	2653.43	93.1983	2560.23	-2467.03
Olfr295	1099	2653.16	599.299	2053.86	-1454.56
Lypla3	1100	2653.15	432.661	2220.48	-1787.82
Fbln1	1101	2652.89	110.607	2542.28	-2431.67
Umps	1102	2652.79	466.064	2186.72	-1720.66
Ipp	1103	2652.19	246.048	2406.14	-2160.09
Fcamr	1104	2651.73	373.477	2278.25	-1904.77
Wig1	1105	2651.49	442.869	2208.62	-1765.75
Synpr	1106	2650.8	415.036	2235.76	-1820.73
Gng2	1107	2650.33	352.878	2297.45	-1944.57
XM_142466	1108	2650.15	332.796	2317.36	-1984.56
LOC545982	1109	2649.85	380.775	2269.07	-1888.3
Mrpl50	1110	2649.79	443.2	2206.59	-1763.39
Prkcd	1111	2649.7	212.494	2437.2	-2224.71
Sema4g	1112	2649.39	219.223	2430.16	-2210.94
Ehbp1	1113	2649.36	432.952	2216.41	-1783.46
Fbxw11	1114	2649.25	423.506	2225.74	-1802.24
Tnfaip1	1115	2648.96	298.016	2350.95	-2052.93
Pole3	1116	2648.7	250.195	2398.5	-2148.31
Gcap26	1117	2648.49	394.055	2254.43	-1860.38
Tmem147	1118	2648.22	422.957	2225.27	-1802.31
Slc25a35	1119	2647.89	311.071	2336.81	-2025.74
Smoc1	1120	2647.3	458.639	2188.66	-1730.02
Polr2f	1121	2646.94	599.168	2047.77	-1448.6
Wwc1	1122	2646.75	428.078	2218.67	-1790.59
Armcx1	1123	2646.62	108.539	2538.08	-2429.54
Tob2	1124	2646.62	1360.87	1285.75	75.1197
Ap2m1	1125	2646.19	183.556	2462.63	-2279.07
Srl	1126	2645.62	140.984	2504.63	-2363.65
Lass4	1127	2645.33	414.931	2230.4	-1815.47
mCT50755	1128	2645.23	550.69	2094.54	-1543.85
Pygl	1129	2644.98	417.256	2227.72	-1810.47
Vmp	1130	2644.67	468.13	2176.54	-1708.41
Gpr30	1131	2644.55	436.504	2208.05	-1771.54
Pck1	1132	2644.55	417.513	2227.03	-1809.52
Rnf128	1133	2644.45	268.058	2376.39	-2108.33
BC017133	1134	2643.02	127.124	2515.89	-2388.77
LOC240110	1135	2643.01	263.647	2379.36	-2115.71
MMT00013217	1136	2642.76	151.187	2491.57	-2340.38
Pfn1	1137	2642.74	435.822	2206.92	-1771.1
Wnt10a	1138	2641.52	439.624	2201.89	-1762.27
Rpl28	1139	2640.98	473.202	2167.78	-1694.57
Pcdhb7	1140	2640.41	290.936	2349.47	-2058.54
Ptpmt1	1141	2640.22	439.914	2200.3	-1760.39
Ube2j1	1142	2640.09	242.163	2397.93	-2155.77
Cntn3	1143	2639.69	441.266	2198.43	-1757.16
D15Bwg0759e	1144	2639.29	471.379	2167.91	-1696.53
NegCont_238	1145	2639.24	264.944	2374.3	-2109.35
Vmd2	1146	2638.97	465.638	2173.33	-1707.69
Crispld2	1147	2638.42	409.587	2228.84	-1819.25
Drp2	1148	2638.39	476.567	2161.82	-1685.26
Plcd3	1149	2638.35	462.453	2175.9	-1713.45
Rnf19	1150	2638.23	482.891	2155.34	-1672.45
Arhgap22	1151	2637.8	453.206	2184.59	-1731.39
Stard8	1152	2637.65	375.296	2262.35	-1887.06
Ern1	1153	2637.44	439.039	2198.4	-1759.36
Dixdc1	1154	2636.86	216.021	2420.84	-2204.82
Lass1	1155	2636.84	301.56	2335.28	-2033.72
Pnck	1156	2636.4	433.631	2202.77	-1769.14
Vkorc1	1157	2635.7	633.702	2002	-1368.29
Ccdc56	1158	2635.61	254.202	2381.41	-2127.21
Eda	1159	2635.32	393.08	2242.24	-1849.16
Cox6a1	1160	2635.01	526.969	2108.04	-1581.07
Rpl23	1161	2634.8	235.42	2399.38	-2163.96
mCT59912	1162	2634.72	102.514	2532.2	-2429.69
Slc35c2	1163	2634.56	149.556	2485	-2335.45
Cstad	1164	2634.55	46.1464	2588.41	-2542.26
XM_194250	1165	2634.32	528.241	2106.08	-1577.83
Acp5	1166	2634.26	210.732	2423.53	-2212.79
Cyp4a12	1167	2633.17	402.451	2230.72	-1828.27
Tuba1	1168	2632.98	171.95	2461.03	-2289.08
Pea15	1169	2632.97	372.704	2260.26	-1887.56
Aard	1170	2632.94	402.17	2230.77	-1828.6
Bcat1	1171	2632.79	407.559	2225.23	-1817.67
Thsd1	1172	2632.11	98.2402	2533.87	-2435.63
MMT00014691	1173	2631.99	89.9368	2542.05	-2452.11
Dpysl5	1174	2631.61	445.913	2185.69	-1739.78
Gm1713	1175	2631.05	332.404	2298.64	-1966.24
Rrm1	1176	2630.24	429.687	2200.55	-1770.87
Taar5	1177	2629.68	376.776	2252.9	-1876.13
Srrp	1178	2629.67	240.617	2389.05	-2148.44
Large	1179	2629.33	452.009	2177.32	-1725.31
Ehd3	1180	2628.64	429.078	2199.56	-1770.49
Psenen	1181	2628.15	436.53	2191.62	-1755.08
Vax2os2	1182	2627.85	1069.91	1557.94	-488.037
Acot9	1183	2627.53	202.332	2425.2	-2222.87
Mpeg1	1184	2627.19	431.538	2195.65	-1764.11
Slco1a5	1185	2627.18	422.861	2204.32	-1781.46
Prg1	1186	2626.12	129.215	2496.91	-2367.69
Fcgr3	1187	2625.87	446.325	2179.55	-1733.22
C030010L15Rik	1188	2625.74	106.846	2518.89	-2412.05
Rnf34	1189	2625.6	137.507	2488.09	-2350.59
Mrg1	1190	2625.51	34.9784	2590.53	-2555.55
NegCont_409	1191	2625.39	404.923	2220.47	-1815.55
LOC383538	1192	2625.24	555.365	2069.88	-1514.51
Tmem90a	1193	2625.22	199.008	2426.21	-2227.2
Adfp	1194	2625.14	383.454	2241.68	-1858.23
Gtf2ird2	1195	2624.74	410.971	2213.77	-1802.8
MMT00033475	1196	2624.42	210.976	2413.45	-2202.47
XM_134284	1197	2624.36	564.826	2059.54	-1494.71
Gng7	1198	2623.68	482.843	2140.84	-1658
Gpr114	1199	2623.57	95.6753	2527.9	-2432.22
Hfe	1200	2623.39	103.293	2520.1	-2416.81
Hnrph3	1201	2623.28	200.826	2422.45	-2221.63
Gtf2h5	1202	2623.24	249.297	2373.95	-2124.65
LOC436081	1203	2623.1	486.747	2136.35	-1649.61
LOC626281	1204	2623.01	445.889	2177.12	-1731.23
Comp	1205	2622.9	117.971	2504.93	-2386.96
Taldo1	1206	2622.38	319.694	2302.69	-1982.99
Fbxo44	1207	2621.45	197.923	2423.53	-2225.61
Bpil1	1208	2620.98	454.38	2166.6	-1712.22
Nup205	1209	2619.73	386.527	2233.2	-1846.67
LOC382371	1210	2619.72	272.118	2347.6	-2075.48
Ubl5	1211	2619.61	609.684	2009.93	-1400.24
mCT6753	1212	2619.14	406.962	2212.18	-1805.22
Gphn	1213	2618.73	41.0515	2577.68	-2536.62
Atp4a	1214	2618.6	309.512	2309.08	-1999.57
Efhd2	1215	2618.49	458.011	2160.48	-1702.47
Bcl2a1d	1216	2618.22	308.372	2309.85	-2001.48
Arl6ip1	1217	2618.16	334.872	2283.29	-1948.42
Dkk2	1218	2618.01	122.412	2495.6	-2373.18
Il2rg	1219	2617.94	98.1617	2519.78	-2421.62
Prop1	1220	2617.76	336.956	2280.8	-1943.85
Chrm3	1221	2617.24	120.377	2496.87	-2376.49
Elavl3	1222	2617.16	354.615	2262.54	-1907.93
Ldb1	1223	2616.74	170.445	2446.29	-2275.85
Iqch	1224	2616.54	106.902	2509.64	-2402.74
Nsg2	1225	2615.33	448.032	2167.3	-1719.27
Olfr144	1226	2614.93	274.651	2340.28	-2065.62
Rps6ka4	1227	2614.64	188.539	2426.1	-2237.56
Clstn3	1228	2614.48	178.164	2436.32	-2258.15
Ipf1	1229	2614.46	120.414	2494.05	-2373.64
BC022687	1230	2614.44	147.979	2466.46	-2318.48
Tmem26	1231	2614.33	275.077	2339.25	-2064.17
ENSMUST00000051437	1232	2613.72	176.545	2437.18	-2260.63
D830030K20Rik	1233	2613.65	199.583	2414.07	-2214.49
B4galnt4	1234	2613.5	122.078	2491.42	-2369.34
Mat2a	1235	2613.23	128.954	2484.28	-2355.32
Dmwd	1236	2613.09	125.71	2487.38	-2361.67
Cspg3	1237	2612.9	415.599	2197.3	-1781.7
Csng	1238	2612.8	110.103	2502.69	-2392.59
Vti1a	1239	2612.58	486.486	2126.1	-1639.61
Trp53rk	1240	2612.34	198.424	2413.92	-2215.5
Ncald	1241	2612.02	382.304	2229.72	-1847.42
Olfr166	1242	2611.44	330.666	2280.78	-1950.11
Klhdc5	1243	2611.38	454.366	2157.02	-1702.65
Lalba	1244	2611.14	30.3272	2580.81	-2550.48
Kcng4	1245	2611.07	466.977	2144.09	-1677.11
Agt	1246	2610.99	345.382	2265.61	-1920.23
Fut4	1247	2610.96	402.609	2208.35	-1805.74
MMT00000314	1248	2610.38	120.593	2489.78	-2369.19
Centd3	1249	2610.34	131.519	2478.82	-2347.3
Klf12	1250	2609.99	306.465	2303.53	-1997.06
MMS010181128	1251	2609.54	362.001	2247.54	-1885.53
NegCont_134	1252	2608.71	402.176	2206.53	-1804.36
XM_193911	1253	2608.28	597.315	2010.97	-1413.66
Pdzk1ip1	1254	2608.23	400.75	2207.48	-1806.73
LOC546143	1255	2608.21	428.049	2180.16	-1752.11
Pfkfb3	1256	2607.95	417.496	2190.45	-1772.95
Ptk2b	1257	2607.16	443.501	2163.66	-1720.16
E130307M08Rik	1258	2606.65	157.111	2449.54	-2292.43
Gmcl1	1259	2606.45	135.425	2471.02	-2335.6
Olfr1495	1260	2606.33	272.042	2334.28	-2062.24
Cln6	1261	2606.2	45.7498	2560.45	-2514.7
Rpl15	1262	2606.02	254.569	2351.45	-2096.88
D030068K23Rik	1263	2605.93	105.812	2500.11	-2394.3
Sgcg	1264	2605.77	579.96	2025.81	-1445.85
Serpina3n	1265	2605.74	451.732	2154.01	-1702.28
Tsnax	1266	2605.2	237.65	2367.55	-2129.9
Zfp189	1267	2604.98	206.941	2398.04	-2191.1
Olfr787	1268	2604.75	370.456	2234.3	-1863.84
NegCont_1002	1269	2604.73	345.037	2259.7	-1914.66
Casp6	1270	2604.25	478.163	2126.08	-1647.92
Vegfb	1271	2604.09	318.206	2285.88	-1967.68
Gata1	1272	2603.31	497.519	2105.79	-1608.27
Oma1	1273	2602.73	191.917	2410.81	-2218.89
Slc22a4	1274	2602.52	429.605	2172.91	-1743.31
Sphk2	1275	2602.24	134.491	2467.75	-2333.26
Rapgef3	1276	2602.18	422.843	2179.34	-1756.5
LOC385396	1277	2601.93	102.551	2499.38	-2396.83
LOC381093	1278	2601.71	297.87	2303.84	-2005.97
Mmp2	1279	2600.93	153.124	2447.8	-2294.68
LOC384525	1280	2600.54	276.94	2323.6	-2046.66
Ckmt2	1281	2600.12	617.201	1982.92	-1365.72
LOC269365	1282	2600.03	544.895	2055.14	-1510.24
Vwa1	1283	2599.47	456.314	2143.16	-1686.85
NegCont_714	1284	2599.29	91.9562	2507.34	-2415.38
Gm1671	1285	2599.04	33.7584	2565.28	-2531.52
Inpp1	1286	2598.94	450.118	2148.82	-1698.7
Slc4a10	1287	2598.69	196.263	2402.43	-2206.17
Pttg1ip	1288	2598.53	186.912	2411.62	-2224.7
Fech	1289	2598.14	440.765	2157.38	-1716.61
Pdik1l	1290	2598.03	261.298	2336.73	-2075.43
LOC433010	1291	2597.46	613.646	1983.81	-1370.17
Eif2b5	1292	2596.37	292.578	2303.79	-2011.21
Mfsd2	1293	2596.31	246.378	2349.93	-2103.55
MMS010068659	1294	2596.21	135.333	2460.88	-2325.55
Mad2l1	1295	2595.93	413.178	2182.75	-1769.57
Tslp	1296	2595.82	286.927	2308.9	-2021.97
Crip2	1297	2595.82	323.895	2271.92	-1948.03
Zfp335	1298	2595.79	175.809	2419.98	-2244.17
Arrdc4	1299	2595.39	400.672	2194.72	-1794.04
NegCont_39	1300	2595.35	336.945	2258.4	-1921.46
Il15ra	1301	2595.33	182.497	2412.84	-2230.34
Olfr698	1302	2595.12	578.827	2016.29	-1437.46
E330033L03	1303	2594.58	288.694	2305.89	-2017.19
Lnx2	1304	2593.84	68.2637	2525.57	-2457.31
NegCont_666	1305	2593.78	117.537	2476.25	-2358.71
Klf2	1306	2593.21	452.943	2140.27	-1687.32
Diras1	1307	2593.04	437.932	2155.11	-1717.18
Gm582	1308	2592.78	181.563	2411.22	-2229.65
Rabep2	1309	2592.15	37.8787	2554.27	-2516.4
Brs3	1310	2591.64	355.777	2235.87	-1880.09
Akr1c19	1311	2590.94	109.103	2481.84	-2372.73
Hist1h1b	1312	2590.46	304.928	2285.53	-1980.6
Atp5j2	1313	2590.44	378.906	2211.54	-1832.63
Ippk	1314	2590.17	437.483	2152.68	-1715.2
XM_139543	1315	2589.97	255.354	2334.61	-2079.26
Zfp239	1316	2589.74	422.258	2167.48	-1745.22
LOC268809	1317	2589.25	580.491	2008.76	-1428.27
XM_355602	1318	2589.03	354.799	2234.23	-1879.43
LOC384594	1319	2588.73	546.378	2042.35	-1495.97
Ms4a11	1320	2588.65	213.63	2375.03	-2161.4
Klk10	1321	2588.4	371.478	2216.92	-1845.44
Lrp4	1322	2588.28	342.965	2245.32	-1902.35
XM_285905	1323	2587.87	270.799	2317.07	-2046.27
MMS010280958	1324	2587.35	359.734	2227.62	-1867.88
Mllt1	1325	2586.96	273.395	2313.56	-2040.17
LOC546842	1326	2586.59	347.687	2238.9	-1891.22
Sgce	1327	2586.36	495.95	2090.42	-1594.47
LOC268698	1328	2586.36	49.8242	2536.54	-2486.71
mCT61481	1329	2585.97	325.813	2260.15	-1934.34
Ndrg3	1330	2585.92	389.321	2196.6	-1807.28
Aacs	1331	2585.84	418.656	2167.18	-1748.53
Slc39a6	1332	2585.56	437.335	2148.23	-1710.89
Herc4	1333	2585.09	102.052	2483.04	-2380.99
Mkx	1334	2584.66	203.285	2381.38	-2178.09
Wipi2	1335	2584.64	279.695	2304.94	-2025.25
mCT162570	1336	2584.56	602.596	1981.96	-1379.36
C1qbp	1337	2584.47	418.974	2165.5	-1746.52
A230054D04Rik	1338	2584.19	93.8789	2490.31	-2396.44
Zfp365	1339	2583.71	437.33	2146.38	-1709.05
NegCont_19	1340	2583.69	289.275	2294.41	-2005.14
Nxph3	1341	2583.62	432.008	2151.61	-1719.6
Reep6	1342	2583.58	358.032	2225.54	-1867.51
Cnga1	1343	2583.35	361.381	2221.96	-1860.58
C130081G24	1344	2583.32	86.7543	2496.57	-2409.81
Lnx1	1345	2583.03	418.044	2164.99	-1746.94
Il18	1346	2582.7	433.353	2149.35	-1716
Ankrd13d	1347	2582.33	208.874	2373.45	-2164.58
Abo	1348	2582.23	206.765	2375.47	-2168.7
Rrm2	1349	2582.22	381.919	2200.3	-1818.38
Olfr714	1350	2582.05	483.254	2098.8	-1615.54
Tcfap2d	1351	2581.48	192.72	2388.76	-2196.04
Atp6v0e2	1352	2581.35	145.484	2435.87	-2290.39
Eln	1353	2581.03	430.922	2150.11	-1719.19
Actn2	1354	2580.97	391.504	2189.47	-1797.96
Acaa2	1355	2580.67	208.379	2372.29	-2163.91
Bcam	1356	2580.31	440.377	2139.94	-1699.56
MMT00020389	1357	2579.54	115.568	2463.97	-2348.4
mCT147234	1358	2579.09	427.497	2151.59	-1724.1
LOC208462	1359	2578.96	381.719	2197.24	-1815.52
Fbxo21	1360	2578.7	355.317	2223.39	-1868.07
LOC432801	1361	2578.61	591.703	1986.91	-1395.21
Hnrpc	1362	2577.89	111.95	2465.94	-2353.99
Cdh13	1363	2577.8	211.811	2365.99	-2154.18
Dpp10	1364	2577.56	222.211	2355.35	-2133.14
Ndufc2	1365	2577.07	552.303	2024.77	-1472.47
Pmm1	1366	2576	455.683	2120.31	-1664.63
Gal3st3	1367	2575.37	136.565	2438.8	-2302.23
A230054N11Rik	1368	2575.23	101.881	2473.35	-2371.47
Mat2b	1369	2575.1	400.015	2175.09	-1775.07
Gstm1	1370	2575.01	210.573	2364.44	-2153.86
Rpl30	1371	2574.73	214.565	2360.17	-2145.6
Egfr	1372	2574.6	1370.29	1204.31	165.975
Bglap2	1373	2574.54	472.99	2101.55	-1628.56
LOC385323	1374	2574.37	499.187	2075.18	-1576
LOC436240	1375	2573.8	439.729	2134.07	-1694.34
Top1mt	1376	2573.56	451.171	2122.39	-1671.22
Dppa2	1377	2573.55	440.371	2133.18	-1692.81
Rpl35	1378	2573.1	219.352	2353.75	-2134.39
Ppt1	1379	2572.9	185.556	2387.34	-2201.79
Pp11r	1380	2572.65	437.885	2134.77	-1696.88
Fau	1381	2572.58	599.636	1972.95	-1373.31
Vps24	1382	2572.36	388.116	2184.24	-1796.12
Olfr930	1383	2572.15	312.882	2259.27	-1946.38
Nudcd3	1384	2572.12	207.411	2364.71	-2157.3
Nfs1	1385	2571.28	381.955	2189.33	-1807.37
Tmem45b	1386	2571.23	446.062	2125.17	-1679.1
Caskin1	1387	2571.22	218.13	2353.09	-2134.96
Enpp6	1388	2571.22	173.966	2397.25	-2223.29
Gabpb1	1389	2571.07	339.587	2231.48	-1891.89
Emp1	1390	2570.78	179.591	2391.18	-2211.59
Acot10	1391	2570.76	201.052	2369.71	-2168.66
Olfr314	1392	2570.51	264.723	2305.79	-2041.07
Sorl1	1393	2570.45	458.493	2111.96	-1653.47
Anxa8	1394	2569.43	325.235	2244.19	-1918.96
Abcc12	1395	2569.11	352.329	2216.79	-1864.46
LOC242879	1396	2569.11	190.188	2378.92	-2188.73
Ehd1	1397	2568.92	276.59	2292.33	-2015.74
Casp2	1398	2568.33	129.499	2438.83	-2309.33
ENSMUST00000040141	1399	2568.24	364.969	2203.27	-1838.3
XM_142141	1400	2568.22	168.952	2399.27	-2230.32
Timm13	1401	2568.14	81.8608	2486.28	-2404.42
Mro	1402	2567.71	409.112	2158.6	-1749.49
LOC545683	1403	2567.7	276.629	2291.07	-2014.44
MMT00070872	1404	2567.12	208.229	2358.89	-2150.66
Myo7b	1405	2567.04	103.961	2463.08	-2359.12
Zbtb40	1406	2566.98	79.5922	2487.38	-2407.79
BE951756	1407	2566.33	91.3561	2474.98	-2383.62
Bdh1	1408	2566.27	210.891	2355.38	-2144.49
Fos	1409	2566.25	51.8977	2514.35	-2462.45
Nnmt	1410	2566.02	315.621	2250.4	-1934.78
Mbd3l2	1411	2565.85	542.545	2023.31	-1480.76
Kcns3	1412	2565.74	395.825	2169.92	-1774.09
Acsl1	1413	2565.73	408.194	2157.54	-1749.34
Rab30	1414	2565.66	458.841	2106.82	-1647.98
Leprot	1415	2565.66	405.689	2159.97	-1754.28
Gimap9	1416	2565.61	105.34	2460.27	-2354.93
P140	1417	2565.18	469.016	2096.16	-1627.15
Cbara1	1418	2564.89	397.613	2167.28	-1769.67
NegCont_990	1419	2564.75	306.569	2258.18	-1951.61
Ak1	1420	2564.56	419.635	2144.92	-1725.29
C86562	1421	2564.19	118.208	2445.98	-2327.77
Pla2g12b	1422	2563.75	99.6087	2464.14	-2364.53
Slc12a7	1423	2563.65	117.409	2446.24	-2328.83
mCT177301	1424	2563.61	282.518	2281.09	-1998.57
Mki67	1425	2563.56	431.883	2131.68	-1699.79
LOC244512	1426	2563.46	508.39	2055.08	-1546.69
Adck4	1427	2563.33	49.893	2513.44	-2463.55
Odz4	1428	2563.26	425.38	2137.88	-1712.5
Cpb2	1429	2562.99	393.386	2169.61	-1776.22
Wdr54	1430	2562.97	409.713	2153.25	-1743.54
MMS010201123	1431	2562.68	524.024	2038.66	-1514.63
Ssbp3	1432	2562.5	131.689	2430.81	-2299.12
Tmem146	1433	2561.6	410.545	2151.06	-1740.51
Ang3	1434	2561.56	317.27	2244.29	-1927.02
Cd5l	1435	2561.03	322.104	2238.93	-1916.82
Apbb3	1436	2560.9	414.113	2146.78	-1732.67
AV312707	1437	2560.65	609.223	1951.43	-1342.21
Peci	1438	2560.5	384.086	2176.41	-1792.32
Kbtbd10	1439	2560.26	366.277	2193.98	-1827.7
Eef2	1440	2560.24	481.206	2079.03	-1597.82
Parp3	1441	2559.7	182.669	2377.03	-2194.36
NegCont_951	1442	2559.67	449.399	2110.27	-1660.87
Gnmt	1443	2559.58	349.144	2210.44	-1861.29
V1rd9	1444	2559.36	153.932	2405.43	-2251.5
mCT51612	1445	2559.36	614.714	1944.64	-1329.93
C630002B14Rik	1446	2559.33	126.327	2433.01	-2306.68
Gulp1	1447	2559.32	192.803	2366.52	-2173.72
Pcdhb5	1448	2559.2	320.771	2238.42	-1917.65
Ankrd47	1449	2558.41	103.563	2454.85	-2351.29
LOC626082	1450	2558.18	421.094	2137.09	-1715.99
Elmod1	1451	2558.16	220.869	2337.29	-2116.42
LOC432716	1452	2558.02	349.925	2208.09	-1858.17
Usp32	1453	2558.01	360.959	2197.05	-1836.09
Tnrc9	1454	2557.96	109.462	2448.5	-2339.03
Igsf21	1455	2557.81	423.96	2133.85	-1709.89
Dusp19	1456	2557.57	212.482	2345.09	-2132.61
MMS010153786	1457	2557.56	217.855	2339.7	-2121.85
Tmco3	1458	2557.38	208.661	2348.72	-2140.06
MMS010038070	1459	2556.76	126.503	2430.25	-2303.75
Zbtb5	1460	2556.35	312.216	2244.13	-1931.92
XM_143255	1461	2556.25	180.517	2375.73	-2195.22
Hspe1	1462	2555.73	278.943	2276.79	-1997.84
Cab39l	1463	2555.32	363.921	2191.4	-1827.47
XM_194026	1464	2555.3	630.994	1924.31	-1293.31
Nutf2	1465	2555.23	86.1976	2469.04	-2382.84
Gulo	1466	2555.07	343.457	2211.61	-1868.15
MMT00020693	1467	2555.06	213.875	2341.19	-2127.31
Hes5	1468	2554.48	361.154	2193.32	-1832.17
Arrb2	1469	2554.24	443.919	2110.32	-1666.4
NegCont_655	1470	2554.05	481.457	2072.6	-1591.14
Slc10a1	1471	2553.75	108.251	2445.5	-2337.25
Ltb4r1	1472	2553.47	122.949	2430.52	-2307.57
Spag6	1473	2553.35	416.9	2136.45	-1719.55
LOC384682	1474	2553.15	350.02	2203.13	-1853.11
Erbb4	1475	2552.25	543.448	2008.81	-1465.36
St8sia3	1476	2551.88	211.874	2340.01	-2128.13
Hes6	1477	2551.86	458.657	2093.2	-1634.55
Zdhhc4	1478	2551.24	355.767	2195.47	-1839.71
Ttyh3	1479	2550.95	489.74	2061.21	-1571.47
Ugt8a	1480	2550.9	440.407	2110.5	-1670.09
Arhgap20	1481	2550.89	365.901	2184.98	-1819.08
Gm1861	1482	2550.76	190.162	2360.6	-2170.44
LOC241593	1483	2550.47	139.091	2411.37	-2272.28
Atp5l	1484	2550.2	473.114	2077.09	-1603.98
Nrp2	1485	2550.12	118.65	2431.48	-2312.83
mCT154116	1486	2549.99	451.875	2098.11	-1646.24
Clcn3	1487	2549.65	195.316	2354.34	-2159.02
Rps6ka6	1488	2549.59	214.002	2335.58	-2121.58
Trp53inp2	1489	2549.44	143.236	2406.21	-2262.97
Pde4d	1490	2549.26	307.043	2242.22	-1935.18
Plcz1	1491	2549.2	380.134	2169.07	-1788.93
Trim75	1492	2548.55	565.325	1983.22	-1417.9
Npc1	1493	2548.41	417.931	2130.48	-1712.54
Hoxd4	1494	2547.9	214.754	2333.14	-2118.39
Anapc13	1495	2547.71	253.992	2293.72	-2039.72
Nmnat2	1496	2547.58	393.989	2153.59	-1759.6
mCT127603	1497	2547.36	83.4579	2463.9	-2380.44
Slc2a4	1498	2546.82	444.154	2102.67	-1658.51
Hddc2	1499	2546.28	420.227	2126.05	-1705.83
Cul4b	1500	2545.51	134.048	2411.46	-2277.41
Stac	1501	2545.03	201.034	2343.99	-2142.96
Ceacam9	1502	2544.81	473.551	2071.26	-1597.71
Eda2r	1503	2544.73	462.547	2082.18	-1619.63
Scn9a	1504	2544.3	210.719	2333.58	-2122.86
Cdk2	1505	2544.09	374.228	2169.86	-1795.63
Cox7a2	1506	2543.85	183.681	2360.17	-2176.49
LOC434401	1507	2543.8	174.61	2369.19	-2194.58
NegCont_309	1508	2543.54	165.829	2377.71	-2211.88
Prkcdbp	1509	2542.89	114.633	2428.26	-2313.63
Stmn3	1510	2542.64	422.843	2119.79	-1696.95
H19	1511	2542.53	351.631	2190.9	-1839.26
Tmem41b	1512	2542.36	219.928	2322.43	-2102.5
C130032F08Rik	1513	2542.34	148.19	2394.15	-2245.96
Olfr1462	1514	2542.29	553.088	1989.2	-1436.11
Cspg5	1515	2541.8	212.797	2329	-2116.21
Pcdha5	1516	2541.59	391.553	2150.03	-1758.48
ENSMUST00000068376	1517	2541.53	385.359	2156.17	-1770.81
Prok2	1518	2541.28	457.293	2083.99	-1626.7
Pkn2	1519	2541.22	102.839	2438.38	-2335.54
Olfr924	1520	2540.85	464.002	2076.85	-1612.85
LOC225416	1521	2540.66	218.314	2322.35	-2104.03
Sntg1	1522	2540.66	215.839	2324.82	-2108.98
Abca5	1523	2540.5	416.887	2123.61	-1706.73
Cops7b	1524	2540.4	126.863	2413.53	-2286.67
XM_129360	1525	2538.99	243.61	2295.38	-2051.77
Rgs6	1526	2538.7	147.357	2391.34	-2243.99
NegCont_116	1527	2538.68	96.3354	2442.34	-2346.01
Ldoc1l	1528	2538.29	141.994	2396.3	-2254.3
XM_356892	1529	2537.98	265.843	2272.13	-2006.29
Cdyl2	1530	2537.9	41.3677	2496.53	-2455.17
Pdlim7	1531	2537.44	275.931	2261.51	-1985.58
Ttc8	1532	2537.12	123.934	2413.19	-2289.25
Ptpn7	1533	2537.07	334.88	2202.19	-1867.31
Dexi	1534	2536.89	364.668	2172.22	-1807.55
MMS010225526	1535	2536.58	351.541	2185.04	-1833.49
Matn1	1536	2536.25	447.965	2088.28	-1640.32
XM_357180	1537	2536.1	578.178	1957.92	-1379.74
Dpy19l1	1538	2535.84	137.292	2398.55	-2261.26
Fmo12	1539	2535.69	109.905	2425.78	-2315.87
Kazald1	1540	2535.36	420.709	2114.66	-1693.95
Myh8	1541	2534.94	342.737	2192.2	-1849.47
LOC434168	1542	2534.77	596.42	1938.35	-1341.93
Tube1	1543	2534.37	359.486	2174.88	-1815.39
Pcdha7	1544	2534.12	392.118	2142	-1749.89
Mrpl14	1545	2534.04	432.976	2101.06	-1668.09
Nfasc	1546	2533.6	398.347	2135.25	-1736.9
Hmx3	1547	2533.53	327.89	2205.64	-1877.75
H3f3a	1548	2533.19	128.165	2405.02	-2276.86
Gadd45a	1549	2532.78	236.756	2296.02	-2059.27
Mospd3	1550	2532.65	351.846	2180.8	-1828.96
AV298518	1551	2531.78	366.107	2165.67	-1799.57
Susd4	1552	2531.69	412.698	2119	-1706.3
Atp6v1c2	1553	2531.48	386.226	2145.25	-1759.03
Pla2g4e	1554	2530.95	453.205	2077.74	-1624.54
Atg4a	1555	2530.72	311.39	2219.33	-1907.94
Anxa7	1556	2530.7	164.231	2366.47	-2202.23
Rpl36al	1557	2530.66	162.955	2367.71	-2204.75
LOC230010	1558	2530.35	259.305	2271.04	-2011.74
Olfr448	1559	2530.28	471.127	2059.15	-1588.03
Rbpms	1560	2530	100.71	2429.29	-2328.58
NegCont_832	1561	2529.79	165.564	2364.23	-2198.67
Nol3	1562	2529.54	432.293	2097.25	-1664.95
Trim67	1563	2529.28	330.688	2198.59	-1867.91
Lin28	1564	2528.93	163.55	2365.38	-2201.83
Mdm4	1565	2528.9	1234.71	1294.19	-59.4828
Olfr776	1566	2528.83	368.805	2160.02	-1791.22
Mid1ip1	1567	2528.78	387.943	2140.84	-1752.9
Gm1456	1568	2528.77	210.313	2318.46	-2108.14
Hist3h2a	1569	2528.74	39.7699	2488.97	-2449.2
XM_122139	1570	2528.29	237.516	2290.77	-2053.26
Apbb1ip	1571	2528.11	457.628	2070.48	-1612.86
Isg20	1572	2528.02	229.076	2298.95	-2069.87
Mtfr1	1573	2527.91	373.232	2154.68	-1781.45
Pomc1	1574	2527.5	146.097	2381.4	-2235.31
Pola2	1575	2527.47	367.479	2159.99	-1792.51
Pcdha10	1576	2527.39	393.956	2133.43	-1739.48
Rpl8	1577	2527.24	513.481	2013.76	-1500.28
AI505012	1578	2527.03	211.433	2315.59	-2104.16
Gpr176	1579	2526.78	417.54	2109.24	-1691.7
LOC629756	1580	2526.76	271.283	2255.48	-1984.2
Csdc2	1581	2526.61	154.519	2372.09	-2217.57
Pgls	1582	2526.42	142.837	2383.58	-2240.74
Icam5	1583	2526.14	427.402	2098.74	-1671.34
Exoc7	1584	2525.32	188.56	2336.76	-2148.2
Cpt1a	1585	2525.21	196.822	2328.39	-2131.57
Phyhipl	1586	2525.12	293.687	2231.43	-1937.75
Cd59a	1587	2524.44	369.747	2154.69	-1784.95
Fuca2	1588	2524.27	428.945	2095.32	-1666.38
LOC546321	1589	2524.26	405.785	2118.47	-1712.69
LOC193798	1590	2524.1	270.777	2253.32	-1982.54
LOC383032	1591	2523.69	246.207	2277.48	-2031.28
LOC239658	1592	2523.61	545.99	1977.62	-1431.63
Dcp1b	1593	2523.55	352.156	2171.39	-1819.24
Mapk10	1594	2523.52	337.205	2186.32	-1849.11
Htr5b	1595	2523.52	435.374	2088.15	-1652.77
S100a13	1596	2523.4	450.537	2072.86	-1622.33
Fscn1	1597	2523.03	116.903	2406.13	-2289.23
Pcdha3	1598	2522.78	389.323	2133.46	-1744.13
LOC432817	1599	2522.52	272.729	2249.79	-1977.06
Immp1l	1600	2522.26	163.786	2358.47	-2194.69
Usp29	1601	2521.99	429.195	2092.79	-1663.6
Dsp	1602	2521.95	99.5762	2422.37	-2322.79
Spint1	1603	2521.77	232.393	2289.38	-2056.99
Wdr45l	1604	2521.27	386.144	2135.12	-1748.98
Ngef	1605	2521.05	441.017	2080.03	-1639.01
MMS010256426	1606	2520.31	83.9644	2436.34	-2352.38
Snai2	1607	2519.96	308.962	2211	-1902.04
Syt3	1608	2519.91	189.395	2330.52	-2141.12
Pcdha6	1609	2519.86	395.472	2124.39	-1728.92
Ptpla	1610	2519.56	569.703	1949.86	-1380.16
LOC245405	1611	2519.34	251.567	2267.78	-2016.21
Hsd17b4	1612	2518.95	208.61	2310.34	-2101.73
NegCont_46	1613	2518.66	535.42	1983.24	-1447.82
Nrip2	1614	2518.36	350.297	2168.06	-1817.76
Tmeff1	1615	2518.05	388.32	2129.73	-1741.41
Fstl1	1616	2517.86	210.768	2307.1	-2096.33
Cyb5	1617	2517.74	124.203	2393.54	-2269.34
MMT00061517	1618	2517.29	102.653	2414.63	-2311.98
Gm1153	1619	2516.34	556.964	1959.38	-1402.41
NegCont_175	1620	2515.89	390.382	2125.5	-1735.12
Ugt3a1	1621	2515.74	550.237	1965.5	-1415.26
MMT00015072	1622	2515.24	228.344	2286.89	-2058.55
Rps14	1623	2515.03	277.374	2237.65	-1960.28
Atp1b4	1624	2514.79	616.59	1898.2	-1281.61
r60_1	1625	2514.75	149.537	2365.21	-2215.67
P2rx5	1626	2514.66	38.8193	2475.84	-2437.02
Pcdha4	1627	2514.26	387.513	2126.75	-1739.24
Polq	1628	2513.94	391.887	2122.06	-1730.17
D6Mit97	1629	2513.84	113.793	2400.05	-2286.26
Aim1l	1630	2513.76	428.155	2085.61	-1657.46
Bglap1	1631	2513.67	455.182	2058.49	-1603.3
Rbm17	1632	2513.47	121.304	2392.16	-2270.86
MMT00012788	1633	2513.19	125.098	2388.09	-2263
Pcdha9	1634	2512.98	386.792	2126.19	-1739.4
Gpsm2	1635	2512.86	183.044	2329.81	-2146.77
Pcgf2	1636	2512.78	253.013	2259.77	-2006.75
Pcdha1	1637	2512.7	393.245	2119.46	-1726.21
Aloxe3	1638	2512.46	344.921	2167.54	-1822.62
Trpm5	1639	2512.23	116.164	2396.07	-2279.9
Lhfpl4	1640	2511.85	405.658	2106.19	-1700.54
Egfl7	1641	2511.73	124.42	2387.31	-2262.89
NegCont_945	1642	2510.92	98.6991	2412.22	-2313.52
Wnt5b	1643	2510.46	411.481	2098.98	-1687.49
Pi15	1644	2509.84	368.723	2141.12	-1772.4
LOC435145	1645	2509.76	260.406	2249.36	-1988.95
Ppib	1646	2509.71	186.716	2322.99	-2136.27
Hrsp12	1647	2509.7	398.409	2111.29	-1712.89
Zcchc12	1648	2509.7	422.152	2087.55	-1665.39
LOC544749	1649	2509.65	367.958	2141.69	-1773.73
Pole	1650	2508.9	407.702	2101.2	-1693.5
NegCont_686	1651	2508.86	256.281	2252.58	-1996.3
Pcdha8	1652	2508.67	386.105	2122.56	-1736.46
Amph	1653	2508.64	207.009	2301.63	-2094.63
NegCont_181	1654	2508.57	244.256	2264.31	-2020.05
Cxx1c	1655	2508.19	186.403	2321.79	-2135.38
Tssc4	1656	2508.18	285.541	2222.64	-1937.1
mCT51711	1657	2508	248.531	2259.47	-2010.93
Cadps2	1658	2507.75	372.657	2135.09	-1762.43
Olfr301	1659	2507.65	357.019	2150.63	-1793.61
Oat	1660	2507.49	409.498	2097.99	-1688.5
Zfp422	1661	2507.46	110.667	2396.8	-2286.13
Copz1	1662	2507.45	201.486	2305.96	-2104.48
Iqcf3	1663	2507.44	128.183	2379.25	-2251.07
Klhl13	1664	2507.28	412.344	2094.94	-1682.59
Atp5o	1665	2506.86	149.612	2357.25	-2207.64
Pcdhac2	1666	2506.85	385.822	2121.03	-1735.2
Slc5a10	1667	2506.72	419.207	2087.52	-1668.31
Ccr1l1	1668	2506.55	297.225	2209.33	-1912.1
Ppp2r2b	1669	2506.49	385.353	2121.14	-1735.79
Pou3f1	1670	2506.48	431.155	2075.33	-1644.17
Htr3a	1671	2506.36	433.951	2072.41	-1638.46
Ube3c	1672	2506.33	160.09	2346.24	-2186.15
Myo1d	1673	2506.27	411.013	2095.26	-1684.25
Vezf1	1674	2506.26	126.17	2380.09	-2253.92
LOC382106	1675	2506.22	193.227	2312.99	-2119.76
Fgf21	1676	2506.17	362.508	2143.66	-1781.15
Enpp1	1677	2506.15	401.573	2104.58	-1703.01
Fxyd5	1678	2505.93	506.402	1999.53	-1493.12
XM_140164	1679	2505.81	441.433	2064.37	-1622.94
Capn1	1680	2505.64	374.597	2131.05	-1756.45
Hist1h2bg	1681	2505.5	339.587	2165.91	-1826.33
Cox7b	1682	2505.4	175.561	2329.83	-2154.27
mCT154155	1683	2505.2	216.626	2288.58	-2071.95
Col15a1	1684	2504.87	126.456	2378.41	-2251.96
Cdk6	1685	2504.83	314.411	2190.42	-1876.01
Pcdha11	1686	2504.57	382.838	2121.73	-1738.89
LOC383438	1687	2504.26	571.412	1932.85	-1361.44
Marveld3	1688	2504.07	179.826	2324.24	-2144.42
B430110G05Rik	1689	2503.78	192.827	2310.96	-2118.13
Bcap29	1690	2503.76	413.103	2090.66	-1677.55
D13Wsu50e	1691	2503.5	380.423	2123.08	-1742.65
Gm408	1692	2503.49	406.573	2096.92	-1690.34
Zfp282	1693	2503.41	306.657	2196.75	-1890.09
LOC227054	1694	2503.35	504.397	1998.96	-1494.56
Gemin7	1695	2503.28	216.079	2287.2	-2071.12
Gap43	1696	2503.25	460.686	2042.57	-1581.88
Riok3	1697	2503.22	199.271	2303.95	-2104.68
Olfr1084	1698	2503.01	597.327	1905.68	-1308.36
mCT49369	1699	2502.56	308.853	2193.71	-1884.85
XM_359084	1700	2502.29	183.335	2318.95	-2135.62
Sall2	1701	2502.15	387.82	2114.33	-1726.51
AK046657	1702	2502.07	81.8562	2420.21	-2338.36
D17Wsu104e	1703	2501.96	90.0086	2411.95	-2321.94
Cxcl15	1704	2501.83	109.501	2392.33	-2282.83
Olfr812	1705	2501.53	379.201	2122.33	-1743.13
Wdr79	1706	2501.51	229.839	2271.67	-2041.83
Rab3b	1707	2501.48	423.573	2077.91	-1654.33
Gm1048	1708	2501.43	602.407	1899.03	-1296.62
Hn1	1709	2501	342.662	2158.34	-1815.67
Gsg2	1710	2500.96	417.249	2083.71	-1666.46
Klf4	1711	2500.68	147.918	2352.76	-2204.85
Rsnl2	1712	2500.57	356.105	2144.47	-1788.36
Mto1	1713	2500.45	95.1753	2405.27	-2310.1
Serpina3k	1714	2500.06	431.634	2068.43	-1636.79
Slc17a5	1715	2499.52	433.516	2066.01	-1632.49
LOC219180	1716	2499.28	223.705	2275.57	-2051.87
Bola3	1717	2499.19	200.813	2298.37	-2097.56
Pdxk	1718	2499.1	367.637	2131.47	-1763.83
Tubb4	1719	2498.85	61.4225	2437.43	-2376.01
LOC268597	1720	2498.66	167.19	2331.47	-2164.28
Fez1	1721	2498.55	342.953	2155.6	-1812.64
Baat	1722	2498.31	451.01	2047.3	-1596.28
Paqr7	1723	2498.14	520.066	1978.08	-1458.01
Gm994	1724	2497.96	212.116	2285.84	-2073.72
Dennd2a	1725	2497.89	85.8846	2412	-2326.12
NegCont_483	1726	2497.74	506.553	1991.19	-1484.63
Wdr68	1727	2497.73	360.775	2136.96	-1776.18
Olfr1355	1728	2497.7	495.595	2002.11	-1506.51
Plekha5	1729	2497.49	197.368	2300.12	-2102.76
Syngr1	1730	2496.95	568.529	1928.42	-1359.9
Kcnb1	1731	2496.83	414.513	2082.32	-1667.8
mCT175766	1732	2496.57	528.122	1968.44	-1440.32
Pdrg1	1733	2496.49	134.614	2361.87	-2227.26
Tssk4	1734	2496.43	216.978	2279.45	-2062.48
mCT168794	1735	2496.24	586.81	1909.43	-1322.62
Txndc13	1736	2495.99	368.46	2127.53	-1759.07
Otop2	1737	2495.72	171.859	2323.87	-2152.01
LOC546740	1738	2495.65	489.013	2006.64	-1517.62
Npy	1739	2495.42	402.54	2092.88	-1690.34
Gpr112	1740	2495.23	96.6636	2398.57	-2301.9
LOC436049	1741	2495.14	324.136	2171	-1846.86
Olfr1037	1742	2494.85	580.255	1914.6	-1334.34
Park2	1743	2494.78	127.787	2367	-2239.21
LOC236932	1744	2494.11	575.939	1918.17	-1342.24
Adprh	1745	2494.06	369.844	2124.22	-1754.37
Nf1	1746	2494.06	241	2253.06	-2012.06
Ppfibp1	1747	2493.94	413.339	2080.6	-1667.26
Slc1a1	1748	2493.66	421.875	2071.79	-1649.91
Sord	1749	2493.14	447.572	2045.57	-1598
Atpif1	1750	2492.63	531.234	1961.39	-1430.16
Ephb4	1751	2492.49	396.29	2096.2	-1699.91
Bmyc	1752	2492.34	1066.63	1425.71	-359.075
MMS010200703	1753	2492.03	179.003	2313.03	-2134.03
Oact5	1754	2491.8	558.176	1933.62	-1375.44
Tmem48	1755	2491.7	348.844	2142.86	-1794.01
Il11	1756	2491.62	45.8751	2445.75	-2399.87
Uqcrh	1757	2491.54	603.881	1887.66	-1283.77
Prom1	1758	2491.47	125.233	2366.23	-2241
Tspan9	1759	2491.34	374.256	2117.08	-1742.82
ENSMUST00000032056	1760	2491.19	284.444	2206.75	-1922.3
Jmjd2d	1761	2490.77	598.077	1892.69	-1294.61
Degs2	1762	2490.51	418.029	2072.48	-1654.45
NegCont_299	1763	2490.07	327.113	2162.96	-1835.85
Rps13	1764	2490.02	493.838	1996.19	-1502.35
Il31	1765	2489.9	593.779	1896.12	-1302.34
Ppm1a	1766	2489.84	199.333	2290.5	-2091.17
Xkr7	1767	2489.71	160.544	2329.16	-2168.62
XM_357852	1768	2489.67	391.178	2098.49	-1707.31
MMS010010773	1769	2489.46	348.689	2140.77	-1792.08
ENSMUST00000036218	1770	2488.78	524.227	1964.56	-1440.33
MMT00005808	1771	2488.3	81.4283	2406.87	-2325.44
Slc25a13	1772	2488.29	412.551	2075.74	-1663.19
Git1	1773	2487.84	68.012	2419.83	-2351.82
C80918	1774	2487.45	97.2167	2390.23	-2293.02
Cpd	1775	2486.93	396.567	2090.36	-1693.8
Nola3	1776	2486.77	156.842	2329.93	-2173.08
Raet1a	1777	2486.75	260.295	2226.45	-1966.16
V1rg10	1778	2486.71	583.153	1903.56	-1320.41
Slc22a17	1779	2486.65	383.438	2103.22	-1719.78
Nudt19	1780	2486.56	425.113	2061.45	-1636.34
MMS010197356	1781	2486.04	345.052	2140.99	-1795.93
XM_111200	1782	2486.03	183.549	2302.48	-2118.93
D2Ertd623e	1783	2485.88	295.734	2190.15	-1894.41
Rnf39	1784	2485.76	99.9171	2385.84	-2285.92
Hrasls	1785	2484.2	421.852	2062.34	-1640.49
Gm277	1786	2483.79	123.572	2360.21	-2236.64
Pkm2	1787	2483.76	108.565	2375.19	-2266.63
NegCont_383	1788	2483.74	481.271	2002.47	-1521.2
LOC233075	1789	2483.05	213.47	2269.58	-2056.11
Slc22a18	1790	2482.79	395.946	2086.84	-1690.89
NegCont_917	1791	2482.63	267.826	2214.8	-1946.97
Pcdhac1	1792	2482.5	374.23	2108.27	-1734.04
mCT50719	1793	2482.47	63.8052	2418.66	-2354.85
Shfm1	1794	2482.15	325.202	2156.95	-1831.74
Zbtb7c	1795	2481.9	421.131	2060.77	-1639.64
Tnfsf13b	1796	2481.84	390.647	2091.19	-1700.55
Uqcrb	1797	2481.58	311.719	2169.86	-1858.14
Itgb5	1798	2481.56	216.533	2265.03	-2048.49
Rpl18a	1799	2481.55	260.263	2221.29	-1961.02
Fetub	1800	2481.53	365.642	2115.89	-1750.25
Cd8b1	1801	2481.24	338.604	2142.63	-1804.03
Lfng	1802	2481.11	124.396	2356.72	-2232.32
Uvrag	1803	2481.08	165.304	2315.78	-2150.48
Card12	1804	2480.99	427.852	2053.13	-1625.28
NegCont_552	1805	2480.79	387.581	2093.2	-1705.62
r60_a135	1806	2480.78	151.2	2329.58	-2178.38
Ms4a6d	1807	2480.7	397.528	2083.17	-1685.65
MMT00052514	1808	2480.6	117.7	2362.9	-2245.2
D12Ertd647e	1809	2480.26	360.111	2120.15	-1760.04
Ndufa7	1810	2480.19	516.129	1964.06	-1447.93
Tulp3	1811	2480.16	119.648	2360.51	-2240.86
LOC436183	1812	2479.98	588.139	1891.84	-1303.7
Sparcl1	1813	2478.95	347.848	2131.1	-1783.25
MMS010038379	1814	2478.95	234.249	2244.7	-2010.45
Fubp3	1815	2478.69	402.927	2075.77	-1672.84
XM_354822	1816	2478.52	174.674	2303.84	-2129.17
Tmed4	1817	2478.15	187.66	2290.49	-2102.83
Pdc	1818	2477.66	382.238	2095.43	-1713.19
Adamts12	1819	2477.64	608.325	1869.31	-1260.99
CD4	1820	2477.28	547.987	1929.29	-1381.3
Tnfrsf21	1821	2477.15	391.851	2085.29	-1693.44
Igsf8	1822	2476.77	176.88	2299.89	-2123.01
mCT62179	1823	2476.73	87.7484	2388.98	-2301.23
Baiap2l2	1824	2476.41	420.322	2056.09	-1635.77
Upk3b	1825	2476.09	595.845	1880.25	-1284.4
Slc25a36	1826	2475.93	391.386	2084.54	-1693.16
Rbbp8	1827	2475.87	302.795	2173.07	-1870.28
MMS010263787	1828	2475.12	115.898	2359.22	-2243.32
Syce1	1829	2474.98	393.037	2081.95	-1688.91
Gtdc1	1830	2474.82	228.348	2246.47	-2018.12
Ttc25	1831	2474.66	189.364	2285.29	-2095.93
Tmem5	1832	2474.47	202.175	2272.3	-2070.12
Fcgr2b	1833	2474.32	190.253	2284.07	-2093.82
Ankrd12	1834	2473.75	221.748	2252	-2030.25
Gpr155	1835	2473.64	183.884	2289.76	-2105.88
Zfp648	1836	2473.58	192.069	2281.51	-2089.44
ENSMUST00000000012	1837	2473.44	267.532	2205.91	-1938.38
Dnahc10	1838	2473.37	160.604	2312.77	-2152.16
Ptcra	1839	2473.16	461.939	2011.22	-1549.28
Tmem17	1840	2472.81	400.302	2072.51	-1672.21
NegCont_213	1841	2472.37	446.627	2025.75	-1579.12
Akap3	1842	2472.28	373.152	2099.13	-1725.97
Pcdhga5	1843	2471.94	340.552	2131.38	-1790.83
Nrarp	1844	2471.93	93.2663	2378.66	-2285.4
Rbmy1a1	1845	2471.38	121.292	2350.09	-2228.8
Blm	1846	2471.12	399.181	2071.94	-1672.76
Trim58	1847	2471.01	353.195	2117.81	-1764.62
Plekhb1	1848	2470.96	404.548	2066.41	-1661.86
Lmbrd2	1849	2470.83	375.627	2095.2	-1719.58
Nanog	1850	2470.31	93.2305	2377.08	-2283.85
Zfp62	1851	2470.19	271.531	2198.66	-1927.13
Plxnd1	1852	2470.19	113.397	2356.79	-2243.39
Eaf2	1853	2469.89	400.242	2069.65	-1669.41
Gpr64	1854	2469.85	280.42	2189.43	-1909.01
XM_285957	1855	2469.25	507.007	1962.24	-1455.23
Cck	1856	2469.23	408.525	2060.71	-1652.18
Tubb3	1857	2469.04	203.127	2265.91	-2062.78
NegCont_455	1858	2468.86	400.39	2068.47	-1668.08
Alkbh3	1859	2468.49	324.125	2144.36	-1820.24
Cryba4	1860	2468.34	341.065	2127.27	-1786.21
XM_124829	1861	2468	536.062	1931.93	-1395.87
NegCont_410	1862	2467.54	116.13	2351.41	-2235.28
Trhr2	1863	2467.2	478.167	1989.03	-1510.87
Coro1b	1864	2466.91	137.04	2329.87	-2192.83
LOC383873	1865	2466.64	407.921	2058.72	-1650.8
Cts3	1866	2466.24	471.649	1994.6	-1522.95
Rps6ka1	1867	2465.96	426.866	2039.09	-1612.23
Ndufa2	1868	2465.75	456.299	2009.45	-1553.15
NegCont_606	1869	2465.24	428.925	2036.31	-1607.39
NegCont_702	1870	2465.13	334.211	2130.92	-1796.71
Dad1	1871	2465.09	210.089	2255	-2044.91
XM_123649	1872	2464.95	511.904	1953.05	-1441.14
LOC435392	1873	2464.75	465.815	1998.94	-1533.12
Tuba3	1874	2464.6	59.1244	2405.48	-2346.35
Pgea1	1875	2464.59	139.94	2324.65	-2184.71
Rpl3	1876	2464.35	493.156	1971.19	-1478.04
Gm1304	1877	2464.25	142.393	2321.85	-2179.46
Olfr376	1878	2463.96	117.384	2346.57	-2229.19
Fzd8	1879	2463.32	405.264	2058.05	-1652.79
Pde7a	1880	2463.21	134.8	2328.41	-2193.61
Alg3	1881	2463.18	340.951	2122.23	-1781.28
Ttc13	1882	2462.76	474.826	1987.93	-1513.11
Wwp1	1883	2462.75	265.176	2197.57	-1932.4
mCT49287	1884	2462.1	265.659	2196.44	-1930.78
Bmpr1b	1885	2461.79	380.481	2081.31	-1700.82
Xrcc2	1886	2461.44	278.275	2183.17	-1904.89
Arsi	1887	2461.22	239.283	2221.93	-1982.65
Bphl	1888	2461.1	390.962	2070.13	-1679.17
Pir	1889	2461.09	423.247	2037.84	-1614.59
NegCont_691	1890	2460.92	400.273	2060.65	-1660.38
LOC385909	1891	2460.77	207.313	2253.46	-2046.14
Aprt	1892	2460.72	217.637	2243.08	-2025.44
Ppp4r1	1893	2460.28	109.217	2351.06	-2241.85
Mosc1	1894	2460.05	431.195	2028.85	-1597.66
Pml	1895	2460.01	162.35	2297.66	-2135.31
C1qc	1896	2459.9	407.033	2052.86	-1645.83
Col9a2	1897	2459.68	415.038	2044.64	-1629.61
Kdelc1	1898	2459.36	97.829	2361.53	-2263.7
Wdsub1	1899	2459.01	437.394	2021.62	-1584.23
Cd300a	1900	2458.96	355.797	2103.17	-1747.37
Rps3	1901	2458.94	580.982	1877.95	-1296.97
Flrt1	1902	2458.86	79.201	2379.66	-2300.45
MMS010063203	1903	2458.73	362.664	2096.07	-1733.4
Gm1856	1904	2458.72	151.391	2307.33	-2155.94
Olfr1287	1905	2458.7	458.656	2000.05	-1541.39
Lrrtm4	1906	2458.46	109.319	2349.14	-2239.82
C1ql3	1907	2458.39	393.374	2065.02	-1671.64
Olfr1273	1908	2458.21	346.503	2111.71	-1765.2
A930009E05Rik	1909	2457.87	131.707	2326.16	-2194.45
Ptpn18	1910	2457.57	431.721	2025.85	-1594.13
Kctd13	1911	2457.42	222.924	2234.49	-2011.57
NegCont_999	1912	2457.3	379.125	2078.18	-1699.05
NegCont_681	1913	2457.09	43.8279	2413.26	-2369.44
Xpa	1914	2456.79	421.427	2035.36	-1613.93
Tgoln2	1915	2456.22	401.31	2054.92	-1653.61
Il11ra2	1916	2456.13	107.463	2348.67	-2241.2
Wdr62	1917	2456.11	154.684	2301.42	-2146.74
Nup54	1918	2456.04	355.305	2100.73	-1745.43
Cabc1	1919	2456	387.708	2068.3	-1680.59
Wdr40b	1920	2455.41	341.412	2114	-1772.58
Phactr2	1921	2455.18	393.475	2061.7	-1668.23
XM_358932	1922	2454.83	515.323	1939.5	-1424.18
Cyp19a1	1923	2454.81	396.805	2058	-1661.2
Hoxb1	1924	2454.71	290.469	2164.24	-1873.77
Pex3	1925	2454.7	198.959	2255.74	-2056.78
mCT51034	1926	2454.48	411.729	2042.75	-1631.02
Setd7	1927	2454.41	225.992	2228.42	-2002.43
Igf2	1928	2454.13	50.7997	2403.33	-2352.53
Man2a1	1929	2453.97	417.155	2036.82	-1619.66
LOC383654	1930	2453.88	189.962	2263.92	-2073.96
Olfr45	1931	2453.8	556.192	1897.61	-1341.42
NegCont_936	1932	2453.16	369.836	2083.33	-1713.49
Olfr202	1933	2452.89	184.887	2268	-2083.11
NegCont_616	1934	2452.8	122.83	2329.97	-2207.14
Hist1h2ba	1935	2452.76	79.1502	2373.61	-2294.46
MMS010230978	1936	2452.68	359.404	2093.28	-1733.87
Oxsr1	1937	2452.61	162.536	2290.07	-2127.54
Epdr1	1938	2451.13	459.109	1992.02	-1532.91
Nbl1	1939	2451.04	405.647	2045.4	-1639.75
Brunol4	1940	2450.92	403.805	2047.11	-1643.31
Lba1	1941	2450.72	210.607	2240.11	-2029.5
Pcdha12	1942	2450.71	388.878	2061.83	-1672.96
Nfic	1943	2450.53	102.878	2347.65	-2244.77
Obfc1	1944	2450.52	361.979	2088.55	-1726.57
Gm317	1945	2450.47	515.273	1935.2	-1419.93
Btf3l4	1946	2450.44	402.99	2047.45	-1644.46
B930046C15Rik	1947	2450.24	183.288	2266.95	-2083.66
LOC237361	1948	2450.2	501.514	1948.68	-1447.17
Sim1	1949	2449.94	296.517	2153.42	-1856.9
Epb4.1l4a	1950	2449.87	214.788	2235.09	-2020.3
NegCont_615	1951	2449.87	529.136	1920.73	-1391.6
NegCont_602	1952	2449.76	539.653	1910.11	-1370.46
Nt5dc2	1953	2449.71	375.57	2074.13	-1698.56
AV147418	1954	2449.67	242.757	2206.91	-1964.15
Centb1	1955	2449.59	376.737	2072.85	-1696.11
Ddhd2	1956	2449.56	214.28	2235.28	-2021
Psg30	1957	2449.3	590.571	1858.73	-1268.16
D8Ertd354e	1958	2449.29	352.543	2096.74	-1744.2
Creb3l3	1959	2449.02	372.375	2076.65	-1704.27
Tcf3	1960	2448.99	344.422	2104.57	-1760.14
Pcdh12	1961	2448.84	514.264	1934.58	-1420.31
Cobl	1962	2448.67	141.82	2306.85	-2165.03
Gpatc1	1963	2448.35	173.195	2275.15	-2101.96
Zmat2	1964	2448.34	356.389	2091.95	-1735.57
Rps24	1965	2447.64	219.768	2227.87	-2008.1
Cdk9	1966	2447.04	382.024	2065.02	-1682.99
Gnpda1	1967	2447.04	987.754	1459.28	-471.531
Zdhhc9	1968	2446.91	345.529	2101.38	-1755.85
Tro	1969	2446.89	419.202	2027.69	-1608.49
Pls3	1970	2446.46	182.977	2263.49	-2080.51
Rasgrp4	1971	2446.21	299.23	2146.98	-1847.75
Acly	1972	2445.91	202.329	2243.58	-2041.25
MMT00019512	1973	2445.59	197.948	2247.64	-2049.69
Slc6a9	1974	2445.52	414.601	2030.92	-1616.32
Phf19	1975	2444.98	388.949	2056.04	-1667.09
mCT165084	1976	2444.96	509.685	1935.28	-1425.59
Olfr1249	1977	2444.68	407.034	2037.65	-1630.61
Angptl4	1978	2444.66	355.443	2089.21	-1733.77
Prh1	1979	2444.52	106.104	2338.42	-2232.32
r60_3	1980	2444.33	147.545	2296.78	-2149.24
Gldn	1981	2443.26	428.965	2014.29	-1585.33
MMT00019454	1982	2442.93	117.71	2325.22	-2207.51
Cerkl	1983	2442.7	971.948	1470.76	-498.809
Atp5j	1984	2442.68	194.295	2248.38	-2054.09
Mapk4	1985	2442.64	411.076	2031.57	-1620.49
Abcd1	1986	2442.55	129.643	2312.91	-2183.27
LOC382337	1987	2442.32	255.326	2187	-1931.67
AV135809	1988	2442.3	556.863	1885.44	-1328.57
r60_a104	1989	2442.04	150.64	2291.4	-2140.76
XM_354607	1990	2442.01	423.326	2018.69	-1595.36
Surf1	1991	2442	363.593	2078.41	-1714.82
Rgs16	1992	2441.93	402.408	2039.52	-1637.11
Lpin1	1993	2441.59	205.179	2236.41	-2031.24
B3galt3	1994	2441.14	162.52	2278.62	-2116.1
NegCont_926	1995	2440.75	463.524	1977.23	-1513.7
Dctd	1996	2440.5	362.706	2077.79	-1715.09
Cds2	1997	2440.22	380.934	2059.28	-1678.35
Pcdhb4	1998	2439.94	297.804	2142.13	-1844.33
[truncated: 8,233 more rows]

## Sheet: IMC_Genes_En.Mods_Top25%ile
Intramodular connectivity for genes in the modules enriched in obese islet expression data (total=17)
Gene Symbol	Ranking for kTotal	kTotal values with Rank<2558 (Top 25percentile)	kWithin	kOut	kDiff
Abi3	1	3858.26	2288.03	1570.23	717.795
Slc36a1	2	3845.45	2269.73	1575.72	694.006
Pitpnc1	3	3845.21	2292.22	1552.99	739.222
Galr1	4	3822.28	2296.06	1526.23	769.826
Senp7	5	3820.94	2285.11	1535.83	749.279
Cdca7	6	3805.35	2035.29	1770.06	265.228
LOC381912	7	3786.07	366.259	3419.81	-3053.55
Jam2	8	3770.06	2209.47	1560.59	648.885
Chtf18	9	3737.04	2274.21	1462.83	811.378
Slc4a2	10	3695.48	2172.58	1522.91	649.671
Mns1	11	3689.18	347.193	3341.98	-2994.79
Fcna	12	3649.19	396.598	3252.59	-2855.99
Ddx31	13	3639.56	162.207	3477.35	-3315.14
Lrp2	14	3638.73	2200.63	1438.11	762.521
AV088346	15	3631.69	152.98	3478.71	-3325.73
Hs3st6	16	3624.44	406.026	3218.41	-2812.38
Efcab1	17	3606.49	2100.12	1506.37	593.755
Adra1d	18	3594.8	2096.49	1498.31	598.172
Grb10	19	3583.01	2172.74	1410.27	762.465
Gal3st1	20	3581.16	118.661	3462.49	-3343.83
Neud4	21	3569.45	2132.98	1436.47	696.514
Prc1	22	3559.29	460.275	3099.02	-2638.74
St3gal3	23	3557.53	152.144	3405.38	-3253.24
NegCont_428	24	3555.63	167.013	3388.62	-3221.6
Efcbp2	25	3552.8	173.873	3378.93	-3205.05
D1Ertd799e	26	3540.58	395.27	3145.31	-2750.04
Pcsk1	27	3539.31	179.946	3359.36	-3179.42
Cdh8	28	3535.31	429.189	3106.12	-2676.93
Rgl1	29	3523.94	163.509	3360.43	-3196.92
Ppm2c	30	3522.68	163.892	3358.79	-3194.9
Nalp4f	31	3517.68	1986.9	1530.78	456.128
Klhl7	32	3517.53	178.086	3339.45	-3161.36
Armc2	33	3506.04	1978.45	1527.58	450.871
Acadsb	34	3500.94	394.164	3106.77	-2712.61
Klk6	35	3500.56	431.119	3069.44	-2638.32
Siva	36	3498.96	451.478	3047.48	-2596.01
Sall1	37	3481.57	334.971	3146.6	-2811.63
Itgb1bp1	38	3477.61	2048	1429.62	618.38
Oxct1	39	3472.99	463.853	3009.14	-2545.29
Upb1	40	3472.12	284.526	3187.59	-2903.07
Mcee	41	3467.53	137.98	3329.55	-3191.57
Rfx4	42	3462.94	164.149	3298.79	-3134.64
Pcx	43	3453.49	402.202	3051.29	-2649.09
mCT52158	44	3446.15	371.885	3074.26	-2702.38
Klrc1	45	3445.93	1752.06	1693.87	58.1966
Eral1	46	3445.18	2027.83	1417.35	610.479
Vps37b	47	3443.39	354.308	3089.08	-2734.77
Zfpn1a4	48	3443.02	1896.17	1546.85	349.32
Kctd19	49	3440.12	2043.13	1396.99	646.138
Cdca8	50	3430.46	489.429	2941.03	-2451.6
Sgol1	51	3414.61	478.69	2935.92	-2457.23
LOC385247	52	3407.57	118.59	3288.98	-3170.39
Rasd1	53	3406.66	375.426	3031.24	-2655.81
Apobec4	54	3406.1	351.657	3054.44	-2702.79
LOC546078	55	3400.7	150.824	3249.87	-3099.05
BC062258	56	3392.6	160.715	3231.89	-3071.17
D230040N21Rik	57	3392.16	123.245	3268.92	-3145.67
LOC224576	58	3385.01	1806.16	1578.85	227.311
Fbxw14	59	3382.71	274.503	3108.21	-2833.71
Prpsap1	60	3381.03	123.503	3257.52	-3134.02
Cdca2	61	3379.04	474.716	2904.33	-2429.61
LOC432856	62	3377.41	168.013	3209.4	-3041.39
Rnf141	63	3369.02	132.456	3236.57	-3104.11
Aurkb	64	3361.44	481.499	2879.94	-2398.44
Pcdhb19	65	3357.2	133.746	3223.45	-3089.7
Neil3	66	3351.97	479.405	2872.56	-2393.16
Mpp3	67	3351.77	423.728	2928.04	-2504.31
Tmsb4x	68	3351.19	175.032	3176.15	-3001.12
Tpm1	69	3350.02	1886.92	1463.1	423.823
NegCont_244	70	3349.96	165.06	3184.9	-3019.84
Pbk	71	3348.72	468.556	2880.16	-2411.61
Tie1	72	3348.48	142.846	3205.63	-3062.79
Yif1b	73	3344.01	127.527	3216.48	-3088.95
Ckap2l	74	3342.77	471.059	2871.71	-2400.65
Ctnnal1	75	3342.55	158.681	3183.87	-3025.19
Olfr91	76	3341.52	151.534	3189.99	-3038.45
MMS010094710	77	3341.3	157.149	3184.15	-3027
Spag5	78	3339.96	490.941	2849.02	-2358.08
Cep55	79	3339.69	482.325	2857.36	-2375.04
Tmem63a	80	3339.26	148.129	3191.13	-3043
Orc3l	81	3338.11	143.517	3194.59	-3051.08
Esco2	82	3337.13	473.503	2863.63	-2390.13
Cenpf	83	3336.06	471.487	2864.58	-2393.09
Gpr133	84	3334.93	157.283	3177.65	-3020.36
Exo1	85	3334.83	493.994	2840.84	-2346.84
Sdf2l1	86	3334.02	153.157	3180.86	-3027.7
Spbc25	87	3333.85	145.145	3188.7	-3043.55
Cav1	88	3331.28	172.717	3158.56	-2985.85
Zfp276	89	3330.64	466.774	2863.87	-2397.09
D2Ertd750e	90	3330.35	499.065	2831.29	-2332.22
Atp5e	91	3329.43	133.798	3195.63	-3061.84
Bub1	92	3328.47	477.121	2851.35	-2374.23
Stmn1	93	3326.29	492.228	2834.06	-2341.84
Hist2h2bb	94	3324.27	384.68	2939.59	-2554.9
A630038D02	95	3323.64	167.554	3156.08	-2988.53
Aurka	96	3320.97	501.809	2819.16	-2317.35
Shcbp1	97	3320.78	478.37	2842.41	-2364.04
Alkbh7	98	3315.55	322.343	2993.21	-2670.87
D930036J05	99	3313.33	356.626	2956.71	-2600.08
Nusap1	100	3313.06	479.555	2833.51	-2353.95
Insm1	101	3313	421.499	2891.5	-2470
Tm2d2	102	3306.82	161.675	3145.15	-2983.47
Depdc1a	103	3305.6	474.408	2831.19	-2356.78
Tmem16h	104	3305.55	1302.34	2003.21	-700.877
Birc5	105	3304.57	476.227	2828.35	-2352.12
Ddt	106	3303.6	408.276	2895.33	-2487.05
Cdc2a	107	3298.18	487.776	2810.4	-2322.63
Ndrg1	108	3295.96	154.486	3141.47	-2986.99
Mxd1	109	3295.93	171.223	3124.71	-2953.49
Cdkn3	110	3295.5	488.349	2807.15	-2318.8
BC024997	111	3292.97	160.739	3132.24	-2971.5
Trim30	112	3291.12	125.196	3165.92	-3040.73
Ctdspl	113	3290.31	151.483	3138.83	-2987.35
Ccnb1	114	3287.14	493.348	2793.79	-2300.44
Cbx2	115	3285.45	138.488	3146.96	-3008.47
Ezh2	116	3284.01	465.854	2818.16	-2352.31
Idh2	117	3281.97	444.924	2837.05	-2392.12
Hip1r	118	3281.48	160.957	3120.52	-2959.56
Sparc	119	3280.1	133.699	3146.4	-3012.71
Bat1a	120	3279.14	1387.32	1891.82	-504.499
Cdc25c	121	3278.62	497.824	2780.79	-2282.97
Plk1	122	3276.89	499.754	2777.13	-2277.38
Zfp92	123	3275.38	1799.47	1475.91	323.566
Cdkn2c	124	3274.26	410.055	2864.21	-2454.15
Rpl22l1	125	3272.37	180.877	3091.49	-2910.62
Ercc6l	126	3269.99	497.803	2772.18	-2274.38
mCT114019	127	3269.43	134.152	3135.28	-3001.12
Aldh4a1	128	3268.29	170.362	3097.93	-2927.57
Sorcs1	129	3266.53	352.292	2914.24	-2561.95
Melk	130	3264.99	482.976	2782.01	-2299.03
Hist2h3c2	131	3264.98	178.105	3086.87	-2908.77
Cdca1	132	3264.68	490.034	2774.65	-2284.62
Mphosph1	133	3263.99	464.836	2799.15	-2334.31
Asf1b	134	3262.9	488.305	2774.6	-2286.29
Ccbl2	135	3262.13	164.536	3097.59	-2933.06
Cyb5b	136	3260.9	428.099	2832.81	-2404.71
Grik1	137	3259.11	1420.47	1838.65	-418.18
Cks2	138	3257.86	492.991	2764.87	-2271.88
Sfrs8	139	3255.7	407.756	2847.94	-2440.18
LOC433688	140	3255.37	202.107	3053.26	-2851.16
Uhrf1	141	3251.1	487.057	2764.04	-2276.99
LOC67660	142	3249.49	302.717	2946.77	-2644.05
Smc4l1	143	3248.01	478.876	2769.13	-2290.26
Syt9	144	3246.43	1851.33	1395.1	456.236
NegCont_110	145	3246.08	157.581	3088.5	-2930.91
Slc26a6	146	3245.47	136.046	3109.42	-2973.38
Il28ra	147	3244.78	158.569	3086.21	-2927.65
Ttk	148	3243.93	484.813	2759.12	-2274.3
Col4a1	149	3242.81	131.339	3111.47	-2980.13
Meox1	150	3241.61	329.565	2912.05	-2582.48
Inhba	151	3241.11	167.293	3073.82	-2906.53
Cdca3	152	3239.87	480.8	2759.07	-2278.27
Kifc1	153	3238.74	478.59	2760.15	-2281.56
Ect2	154	3238.45	486.515	2751.94	-2265.43
Anln	155	3237.75	498.7	2739.05	-2240.35
Za20d2	156	3234.87	173.529	3061.34	-2887.81
Dynlt1	157	3232.24	119.099	3113.14	-2994.04
Ccna2	158	3230.03	485.964	2744.06	-2258.1
Btrc	159	3229.48	1914.05	1315.44	598.608
Nfyc	160	3225.71	150.106	3075.6	-2925.5
Kntc2	161	3224.38	485.011	2739.37	-2254.35
Sft2d2	162	3222.31	141.667	3080.64	-2938.97
Kcnj5	163	3221.51	1887.01	1334.5	552.512
Mxd3	164	3221.5	481.567	2739.93	-2258.36
Dact2	165	3218.2	124.778	3093.42	-2968.64
Trh	166	3217.84	149.98	3067.86	-2917.88
Cdkn2d	167	3216.14	441.099	2775.04	-2333.94
Trim59	168	3215.96	482.723	2733.23	-2250.51
Ifi44	169	3215.48	283.899	2931.59	-2647.69
Mut	170	3211.84	171.109	3040.73	-2869.62
Kif20a	171	3211.43	490.08	2721.35	-2231.27
Kif22	172	3210.9	483.806	2727.09	-2243.28
Brpf1	173	3209.29	137.339	3071.95	-2934.61
Cdca5	174	3207.73	465.809	2741.92	-2276.11
Ramp3	175	3207.13	138.779	3068.36	-2929.58
Cdc20	176	3204.83	501.879	2702.95	-2201.07
Uck2	177	3204.54	435.071	2769.46	-2334.39
Ndrl	178	3202.64	152.273	3050.37	-2898.1
Tat	179	3201.38	28.7777	3172.6	-3143.82
BF465855	180	3200.87	153.35	3047.52	-2894.17
Tk1	181	3200.65	490.652	2710	-2219.35
Omt2b	182	3199.9	1860.96	1338.94	522.028
Sdpr	183	3199.79	154.02	3045.77	-2891.75
Mlf1ip	184	3198.76	473.433	2725.32	-2251.89
Espl1	185	3197.73	484.359	2713.37	-2229.01
B930006L02Rik	186	3197.23	1802.8	1394.43	408.365
Nfix	187	3197.22	302.792	2894.43	-2591.64
Slitrk6	188	3196.19	425.659	2770.53	-2344.87
Smyd3	189	3195.54	138.825	3056.71	-2917.89
Pkmyt1	190	3192.64	407.736	2784.9	-2377.17
Tnfaip8	191	3192.1	154.864	3037.23	-2882.37
Lrrc38	192	3190.42	159.031	3031.39	-2872.36
Kcnj11	193	3190.33	260.508	2929.82	-2669.31
Cenpa	194	3190.11	492.512	2697.59	-2205.08
Troap	195	3187.88	485.252	2702.63	-2217.38
Clec11a	196	3187.01	125.898	3061.11	-2935.22
Cd1d1	197	3184.74	377.405	2807.34	-2429.93
Olfr649	198	3181.57	129.547	3052.02	-2922.48
Nek2	199	3180.57	491.855	2688.71	-2196.86
Gpr23	200	3177.78	404.437	2773.35	-2368.91
Oip5	201	3177.08	454.095	2722.98	-2268.88
E2f8	202	3176.7	482.218	2694.49	-2212.27
LOC436003	203	3176.52	135.1	3041.42	-2906.32
Elof1	204	3176.27	132.137	3044.13	-2912
Fanca	205	3175.42	489.15	2686.27	-2197.12
Lrrc30	206	3174.2	1482	1692.21	-210.207
Foxm1	207	3173.98	488.847	2685.13	-2196.28
Aass	208	3173.83	150.902	3022.93	-2872.03
Bub1b	209	3172.01	493.633	2678.38	-2184.74
Mrps36	210	3171.48	118.467	3053.01	-2934.54
Il6st	211	3170.81	125.337	3045.47	-2920.14
Mrfap1	212	3167.96	53.3097	3114.66	-3061.35
Ccnb2	213	3167.56	496.108	2671.45	-2175.34
Cenpe	214	3166.15	490.105	2676.04	-2185.94
Hagh	215	3165.66	175.764	2989.89	-2814.13
Depdc1b	216	3162.58	495.176	2667.41	-2172.23
Fbxo5	217	3161.64	487.894	2673.75	-2185.85
Kif11	218	3161.21	482.416	2678.79	-2196.37
Cdc7	219	3159.78	147.235	3012.54	-2865.31
MMT00078057	220	3159.44	135.823	3023.62	-2887.8
Gm1864	221	3157.41	144.461	3012.95	-2868.49
Mtmr7	222	3157.09	143.203	3013.88	-2870.68
Ramp2	223	3154.91	140.607	3014.31	-2873.7
Rps2	224	3153.58	208.62	2944.96	-2736.34
Gtf2a1	225	3152.9	140.047	3012.86	-2872.81
A030006P16Rik	226	3151.8	123.283	3028.51	-2905.23
Wdr23	227	3150.85	158.895	2991.95	-2833.06
Rpl10a	228	3150.26	118.359	3031.9	-2913.54
Bak1	229	3149.39	222.358	2927.03	-2704.67
Rala	230	3148.85	243.556	2905.29	-2661.74
AU022374	231	3148.38	172.788	2975.6	-2802.81
Mbnl3	232	3146.74	1784.11	1362.63	421.475
Incenp	233	3143.74	490.065	2653.67	-2163.61
LOC435570	234	3143.25	250.961	2892.29	-2641.33
Col4a6	235	3143	141.669	3001.33	-2859.66
Tcf19	236	3141.51	475.348	2666.16	-2190.82
Gng12	237	3138.62	153.79	2984.83	-2831.04
Ccdc9	238	3138.07	113.989	3024.09	-2910.1
Ccna1	239	3137.28	127.619	3009.66	-2882.04
LOC279067	240	3129.89	400.998	2728.89	-2327.9
Cdc6	241	3129.62	451.191	2678.42	-2227.23
LOC382935	242	3127.41	462.194	2665.21	-2203.02
Med9	243	3126.61	429.42	2697.19	-2267.77
Cib2	244	3121.66	142.977	2978.69	-2835.71
Uqcr	245	3121.36	463.265	2658.1	-2194.83
Rad51	246	3120.07	454.601	2665.47	-2210.87
Clspn	247	3119.42	488.264	2631.16	-2142.89
Ppil5	248	3118.14	448.24	2669.9	-2221.66
Ptk2	249	3117.91	131.208	2986.71	-2855.5
Trip13	250	3114.7	468.746	2645.95	-2177.21
Pja1	251	3114.59	117.78	2996.81	-2879.03
Cd320	252	3114.58	109.892	3004.69	-2894.8
Atad2	253	3113.3	484.934	2628.37	-2143.44
Clstn2	254	3113.09	321.925	2791.16	-2469.24
NegCont_685	255	3108.39	345.199	2763.19	-2417.99
Rhobtb2	256	3108.23	174.779	2933.45	-2758.67
Spef1	257	3107.21	118.147	2989.07	-2870.92
Slc35f5	258	3105.97	390.486	2715.48	-2324.99
Slc25a37	259	3105.73	1841.15	1264.58	576.566
Frem2	260	3105.31	133.616	2971.7	-2838.08
Slco4a1	261	3104.33	159.943	2944.38	-2784.44
Dhrs4	262	3103.43	363.823	2739.6	-2375.78
Rad54l	263	3102.67	434.89	2667.78	-2232.89
Rnpepl1	264	3096.42	129.83	2966.59	-2836.77
Icam2	265	3096.14	139.328	2956.81	-2817.48
Ppp1r1a	266	3095.38	439.805	2655.58	-2215.77
Stub1	267	3091.59	95.1909	2996.4	-2901.21
Hps4	268	3089.21	131.68	2957.53	-2825.85
Atp5k	269	3088.43	317.565	2770.87	-2453.3
Gm388	270	3085.62	1658.41	1427.22	231.191
Bcat2	271	3085.57	155.146	2930.43	-2775.28
Gm1916	272	3085.17	470.009	2615.16	-2145.15
XM_357131	273	3084.66	342.352	2742.31	-2399.96
Cox7a2l	274	3083.93	1822.22	1261.72	560.501
LOC434189	275	3083.42	434.097	2649.32	-2215.22
Hmmr	276	3081.84	485.977	2595.86	-2109.89
Ift122	277	3080.63	132.039	2948.59	-2816.55
Hirip3	278	3079.77	156.498	2923.28	-2766.78
Notch4	279	3076.88	118.307	2958.57	-2840.27
Gngt2	280	3076	316.541	2759.46	-2442.92
Aspm	281	3074.45	484.966	2589.49	-2104.52
Col4a2	282	3073.43	130.199	2943.23	-2813.03
Cdk4	283	3071.62	130.45	2941.17	-2810.72
Orc6l	284	3071.09	449.411	2621.68	-2172.27
Rtp3	285	3069.86	108.064	2961.8	-2853.74
LOC432760	286	3068.89	228.241	2840.65	-2612.41
Alg14	287	3066.1	1597.66	1468.45	129.207
Fignl1	288	3065.91	464.847	2601.07	-2136.22
Phf11	289	3065.8	154.14	2911.66	-2757.52
NegCont_731	290	3064.52	166.76	2897.76	-2731
Mfap2	291	3063.99	120.205	2943.78	-2823.58
LOC384081	292	3062.08	309.043	2753.03	-2443.99
Top2a	293	3061.59	481.675	2579.92	-2098.24
Hspc171	294	3060.99	535.832	2525.16	-1989.33
Akr1c13	295	3060.74	365.174	2695.57	-2330.39
Kctd3	296	3058.61	428.695	2629.92	-2201.22
Cyb561d2	297	3058.22	158.345	2899.87	-2741.53
Bex4	298	3057.61	377.306	2680.31	-2303
XM_145089	299	3057.25	582.979	2474.27	-1891.29
Psen2	300	3056.66	125.733	2930.93	-2805.2
Hist2h2aa1	301	3055.54	338.139	2717.4	-2379.26
Brrn1	302	3055.49	479.535	2575.95	-2096.41
Cnot7	303	3054.53	235.684	2818.85	-2583.16
Dcx	304	3053.8	366.273	2687.53	-2321.25
LOC229879	305	3051.98	111.9	2940.08	-2828.18
LOC434175	306	3051.11	437.403	2613.71	-2176.3
Sgol2	307	3050.69	483.395	2567.3	-2083.9
Myct1	308	3050.67	145.21	2905.46	-2760.25
Tmem50b	309	3048.31	156.809	2891.5	-2734.69
mCT154284	310	3047.46	420.678	2626.78	-2206.1
XM_356682	311	3047.14	222.312	2824.83	-2602.52
Gart	312	3046.84	393.049	2653.79	-2260.74
Ttyh1	313	3043.56	520.932	2522.63	-2001.7
Sfxn2	314	3043.43	148.367	2895.06	-2746.69
Lmcd1	315	3043.07	168.095	2874.97	-2706.88
mCT148585	316	3041.68	87.3162	2954.36	-2867.05
MMT00078823	317	3041.52	113.793	2927.73	-2813.94
Lama4	318	3040.82	359.959	2680.86	-2320.9
Fshprh1	319	3040.74	477.535	2563.2	-2085.67
Gdf1	320	3039.48	330.903	2708.58	-2377.67
Fert2	321	3039.17	335.654	2703.52	-2367.87
MMT00010303	322	3038.55	163.479	2875.07	-2711.59
St3gal2	323	3037.95	90.1316	2947.82	-2857.69
MMT00014033	324	3037.26	149.804	2887.45	-2737.65
NegCont_771	325	3037.1	179.849	2857.25	-2677.4
ENSMUST00000050050	326	3036.5	437.848	2598.66	-2160.81
Fancd2	327	3033.76	393.339	2640.42	-2247.08
LOC224137	328	3033.33	594.109	2439.22	-1845.11
Wbscr18	329	3033.14	129.879	2903.26	-2773.38
Zcsl3	330	3028.75	133.985	2894.77	-2760.78
Myl6	331	3028.58	184.928	2843.65	-2658.72
Gtse1	332	3026.83	469.178	2557.65	-2088.47
D0Kist6	333	3026.79	400.311	2626.48	-2226.17
Pcdh21	334	3026.79	160.463	2866.33	-2705.86
Mccc1	335	3024.18	1380.06	1644.13	-264.071
Sh3tc2	336	3021.35	297.304	2724.05	-2426.75
Emid1	337	3018.28	352.113	2666.17	-2314.06
Zwilch	338	3017.6	421.2	2596.4	-2175.2
MMT00005788	339	3017.12	120.91	2896.21	-2775.3
NegCont_248	340	3017.03	191.247	2825.78	-2634.53
Diap3	341	3016.65	438.788	2577.86	-2139.08
Agtrl1	342	3016.37	324.521	2691.85	-2367.33
Slc2a1	343	3015.56	359.239	2656.32	-2297.08
Snrpd2	344	3014.77	242.265	2772.51	-2530.24
Loxl2	345	3013.81	170.057	2843.75	-2673.69
Zfp334	346	3013.5	263.689	2749.81	-2486.12
Galc	347	3012.97	117.458	2895.52	-2778.06
Arf5	348	3012.96	162.488	2850.47	-2687.98
Kcnj1	349	3012.55	223.248	2789.3	-2566.05
MMT00038835	350	3012.07	111.474	2900.6	-2789.13
MMT00000407	351	3011.61	132.468	2879.15	-2746.68
Kif4	352	3011.61	486.097	2525.51	-2039.41
Crebl1	353	3011.43	371.921	2639.51	-2267.59
Rad51ap1	354	3011.17	449.79	2561.38	-2111.59
NegCont_106	355	3011.08	110.316	2900.76	-2790.45
Reln	356	3010.69	152.388	2858.3	-2705.92
Scp2	357	3010.07	341.788	2668.28	-2326.49
Gpx7	358	3008.79	376.897	2631.89	-2254.99
Hist2h2ac	359	3007.76	371.074	2636.68	-2265.61
Tpx2	360	3007.58	467.39	2540.19	-2072.8
Plp2	361	3006.57	461.367	2545.21	-2083.84
Cbfa2t3h	362	3005.91	128.695	2877.21	-2748.52
mCT166884	363	3005.84	133.592	2872.24	-2738.65
Nfkb1	364	3005.83	130.758	2875.07	-2744.32
Mrps24	365	3005.19	103.91	2901.28	-2797.37
Hdgfrp3	366	3005.17	1539.28	1465.89	73.3946
Dact1	367	3005.02	260.563	2744.46	-2483.9
B3galt4	368	3004.88	165.151	2839.73	-2674.57
Cox4i1	369	3003.99	600.846	2403.14	-1802.29
NegCont_762	370	3003.64	174.147	2829.5	-2655.35
Nxf3	371	3003.39	149.504	2853.89	-2704.38
Ndufs5	372	3002.61	427.707	2574.91	-2147.2
Spbc24	373	3001.94	467.457	2534.49	-2067.03
Gm792	374	3001.33	154.025	2847.31	-2693.28
mCT165024	375	2998.66	142.395	2856.27	-2713.87
Dmt2	376	2996.31	144.613	2851.7	-2707.08
Anxa3	377	2996.02	155.839	2840.18	-2684.34
Naglu	378	2995.89	126.65	2869.24	-2742.59
Inadl	379	2995.86	382.483	2613.37	-2230.89
mCT163746	380	2994.03	608.222	2385.81	-1777.58
Sohlh1	381	2991.76	121.107	2870.65	-2749.55
Ift80	382	2991.12	379.819	2611.3	-2231.48
Luzp5	383	2990.54	469.502	2521.04	-2051.54
NegCont_585	384	2990.04	147.142	2842.9	-2695.76
Ptgs1	385	2989.05	126.834	2862.21	-2735.38
Krtcap2	386	2987.78	492.547	2495.23	-2002.69
Dtl	387	2983.93	441.317	2542.61	-2101.29
Prdx6	388	2982.84	1625.45	1357.39	268.064
MMT00043473	389	2982.46	114.349	2868.11	-2753.76
Emg1	390	2982.26	474.641	2507.62	-2032.98
Bard1	391	2981.32	114.75	2866.57	-2751.82
Col6a3	392	2981.09	405.71	2575.38	-2169.67
Muc4	393	2980.22	140.153	2840.07	-2699.92
mCT50852	394	2979.12	222.639	2756.48	-2533.85
Capn9	395	2978.44	141.419	2837.02	-2695.61
LOC639653	396	2977.64	153.65	2823.99	-2670.34
Mcm10	397	2977.5	475.453	2502.05	-2026.6
Hist1h2ai	398	2977.26	198.956	2778.3	-2579.35
Vash1	399	2976.86	257.392	2719.46	-2462.07
Fancb	400	2976.57	457.772	2518.8	-2061.02
Aph1b	401	2976.57	124.646	2851.92	-2727.27
Dok4	402	2975.23	343.235	2632	-2288.76
Pacs2	403	2972.85	147.065	2825.78	-2678.72
Psmc3ip	404	2972.45	484.04	2488.41	-2004.37
Brip1	405	2972.26	456.581	2515.68	-2059.1
mCT155118	406	2971.13	613.555	2357.58	-1744.03
Grap	407	2971.04	115.346	2855.69	-2740.35
LOC383436	408	2970.38	369.049	2601.33	-2232.28
Galnt12	409	2970.34	560.237	2410.11	-1849.87
Tnfaip8l1	410	2969.75	363.276	2606.47	-2243.2
C85181	411	2968.33	126.702	2841.63	-2714.93
Hist1h2ah	412	2968.23	207.001	2761.23	-2554.23
Ndufb5	413	2966.84	443.766	2523.07	-2079.31
Lsm4	414	2965.86	116.5	2849.36	-2732.86
Mbc2	415	2965.4	135.576	2829.83	-2694.25
LOC435817	416	2963.16	120.88	2842.28	-2721.4
XM_110926	417	2962.78	108.735	2854.04	-2745.31
Cyb5r4	418	2962.29	143.775	2818.51	-2674.74
Lrrc15	419	2961.79	194.322	2767.47	-2573.15
Creld2	420	2960.94	320.854	2640.09	-2319.23
Olfr1168	421	2960.9	137.493	2823.41	-2685.92
Chchd7	422	2960.44	232.003	2728.44	-2496.44
XM_358742	423	2960.02	604.289	2355.73	-1751.44
Olfr813	424	2958.74	166.643	2792.09	-2625.45
Gfra3	425	2956.7	245.68	2711.02	-2465.34
Nid2	426	2956.51	379.736	2576.78	-2197.04
Car15	427	2955.78	395.148	2560.64	-2165.49
mCT154226	428	2954.38	38.247	2916.13	-2877.89
Mphosph9	429	2953.89	136.313	2817.58	-2681.26
Crhr1	430	2952.14	319.285	2632.85	-2313.57
Hist1h2ao	431	2950.76	194.632	2756.13	-2561.49
Cdc45l	432	2949.9	475.161	2474.74	-1999.57
AI462493	433	2949.79	136.615	2813.18	-2676.56
Vdp	434	2949.66	585.981	2363.67	-1777.69
Rfc2	435	2946.51	404.482	2542.03	-2137.55
LOC436332	436	2946.12	575.261	2370.86	-1795.6
Gcat	437	2945.13	416.101	2529.03	-2112.93
Pcdhb20	438	2944.9	164.677	2780.22	-2615.55
Meig1	439	2944.37	115.448	2828.92	-2713.47
LOC432482	440	2944.27	201.957	2742.31	-2540.36
NegCont_128	441	2943.23	150.618	2792.61	-2641.99
Kif2c	442	2942.38	459.362	2483.01	-2023.65
Syn1	443	2942.28	576.238	2366.05	-1789.81
LOC384942	444	2941.94	335.875	2606.06	-2270.19
Asphd2	445	2941.77	235.275	2706.49	-2471.22
NegCont_804	446	2941.69	112.56	2829.13	-2716.57
Hibadh	447	2940.75	391.59	2549.16	-2157.57
Gbp4	448	2940.45	244.337	2696.11	-2451.77
Lig1	449	2939.89	454.856	2485.04	-2030.18
Dbf4	450	2939.69	467.784	2471.9	-2004.12
Mastl	451	2937.11	477.738	2459.37	-1981.63
Hist2h2ab	452	2934.44	377.5	2556.94	-2179.44
LOC386045	453	2934.22	594.83	2339.39	-1744.56
Xrcc1	454	2933.16	173.566	2759.6	-2586.03
Rgs14	455	2932.36	294.87	2637.49	-2342.62
A330035P11Rik	456	2932.25	135.767	2796.48	-2660.72
Tnxb	457	2931.6	264.671	2666.93	-2402.26
Rtp4	458	2930.45	118.18	2812.27	-2694.09
Fmnl3	459	2929.88	136.894	2792.99	-2656.09
Brca1	460	2929.55	470.143	2459.41	-1989.26
AV043241	461	2929.43	218.52	2710.91	-2492.39
mCT14765	462	2928.85	243.639	2685.21	-2441.57
LOC242745	463	2928.46	346.642	2581.82	-2235.18
Hist1h2ag	464	2927.87	370.925	2556.95	-2186.02
Olfr902	465	2927.66	119.207	2808.46	-2689.25
H1fx	466	2927.34	18.8467	2908.49	-2889.65
Wdr51a	467	2927.26	442.959	2484.3	-2041.34
Sspn	468	2926.83	153.169	2773.66	-2620.49
LOC232745	469	2926.16	221.427	2704.74	-2483.31
Sh3bgrl3	470	2926.02	133.166	2792.85	-2659.68
mCT120254	471	2924.53	211.649	2712.88	-2501.23
Fgf4	472	2924.52	331.58	2592.94	-2261.36
X83328	473	2924.01	573.521	2350.49	-1776.97
Fbln2	474	2923.63	411.817	2511.82	-2100
Kcnj4	475	2923.61	242.311	2681.3	-2438.99
Cort	476	2921.37	242.856	2678.51	-2435.66
Robo4	477	2920.96	145.636	2775.32	-2629.69
Mrps33	478	2920.61	22.0692	2898.54	-2876.47
Ptplb	479	2920.49	117.695	2802.8	-2685.1
Tacc3	480	2920.43	479.036	2441.39	-1962.35
NegCont_864	481	2919.6	268.862	2650.73	-2381.87
Avpr2	482	2917.09	102.782	2814.3	-2711.52
Sgcz	483	2916.04	244.548	2671.49	-2426.94
Tmem65	484	2915.64	340.203	2575.43	-2235.23
Pmf1	485	2914.8	381.95	2532.85	-2150.9
Brd7	486	2913.76	106.791	2806.97	-2700.18
Cd93	487	2913.05	113.313	2799.73	-2686.42
Gmnn	488	2911.49	466.74	2444.75	-1978.01
ENSMUST00000068192	489	2911.46	434.265	2477.19	-2042.93
Gprk5	490	2911.16	134.72	2776.44	-2641.72
Xlkd1	491	2911.1	432.833	2478.27	-2045.44
MMT00073044	492	2911.04	121.177	2789.87	-2668.69
Ttll5	493	2910.76	328.881	2581.87	-2252.99
St8sia5	494	2909.16	150.612	2758.55	-2607.94
Tpk1	495	2907.96	190.291	2717.67	-2527.38
Jph3	496	2907.65	152.066	2755.59	-2603.52
Nanos1	497	2906.62	193.013	2713.61	-2520.6
Nomo1	498	2906.48	187.861	2718.62	-2530.76
NegCont_632	499	2906.11	303.259	2602.85	-2299.59
Pxdn	500	2905.46	241.435	2664.03	-2422.59
Pigl	501	2905.37	197.275	2708.09	-2510.82
Zbtb3	502	2905.15	321.741	2583.41	-2261.67
Brp44l	503	2904.96	393.84	2511.12	-2117.28
Ebp	504	2904.66	264.021	2640.64	-2376.62
Ltbp4	505	2904.53	148.608	2755.92	-2607.31
MMS010199630	506	2904.06	178.624	2725.44	-2546.81
Traip	507	2903.37	452.517	2450.85	-1998.33
Rcn1	508	2902.59	470.892	2431.69	-1960.8
Banf1	509	2902.1	224.087	2678.02	-2453.93
D10Jhu81e	510	2901.33	271.759	2629.57	-2357.81
mCT50110	511	2900.55	268.417	2632.13	-2363.71
Mass1	512	2900.14	223.922	2676.22	-2452.29
Mapkap1	513	2900.08	611.503	2288.57	-1677.07
Npas4	514	2899.18	240.746	2658.43	-2417.68
Rpl19	515	2898.82	205.915	2692.9	-2486.99
Hist1h2ad	516	2898.57	374.083	2524.49	-2150.4
Id4	517	2897.06	239.241	2657.82	-2418.58
Chst7	518	2895.8	206.063	2689.74	-2483.67
LOC328964	519	2895.13	649.584	2245.55	-1595.96
Abca4	520	2895.04	185.503	2709.53	-2524.03
Hells	521	2894.52	402.732	2491.78	-2089.05
Rps28	522	2893.97	646.177	2247.8	-1601.62
Sytl4	523	2889.95	129.612	2760.34	-2630.73
LOC545600	524	2886.58	606.6	2279.98	-1673.38
Kif15	525	2886.5	447.483	2439.02	-1991.53
LOC546164	526	2886.28	497.853	2388.43	-1890.58
Rps11	527	2885.96	535.605	2350.36	-1814.75
Rps25	528	2885.49	234.763	2650.73	-2415.97
Msln	529	2885.03	236.957	2648.07	-2411.11
Solh	530	2884.58	398.922	2485.65	-2086.73
XM_195263	531	2883.78	562.899	2320.88	-1757.98
Ubadc1	532	2882.31	135.152	2747.16	-2612.01
Pttg1	533	2881.57	148.894	2732.68	-2583.78
H2afy2	534	2879.06	356.281	2522.78	-2166.5
Zhx2	535	2878.98	91.657	2787.32	-2695.66
r60_a22	536	2878.83	118.554	2760.28	-2641.73
Ndn	537	2876.79	1199.5	1677.29	-477.791
LOC546659	538	2876.58	543.849	2332.74	-1788.89
Lpl	539	2876.05	231.047	2645	-2413.95
Nrm	540	2875.74	462.214	2413.52	-1951.31
Blmh	541	2875	280.565	2594.43	-2313.87
Cbx6	542	2874.04	131.468	2742.58	-2611.11
Zfp367	543	2873.65	458.756	2414.9	-1956.14
Tuba2	544	2872.96	369.203	2503.76	-2134.56
Mrps21	545	2872.6	380.199	2492.4	-2112.21
Tomm7	546	2871.78	182.543	2689.23	-2506.69
Atp7b	547	2870.69	123.079	2747.61	-2624.53
LOC432981	548	2870.34	346.876	2523.46	-2176.59
LOC545836	549	2868.49	1565.72	1302.77	262.951
Rspo4	550	2867.45	220.997	2646.45	-2425.45
Ccdc99	551	2867.24	452.283	2414.96	-1962.68
Clec2d	552	2866.31	366.242	2500.07	-2133.83
Wnk2	553	2865.99	486.446	2379.54	-1893.1
Cntrob	554	2865.93	380.44	2485.49	-2105.05
MMT00073455	555	2865.81	142.495	2723.32	-2580.82
Smc2l1	556	2862.27	454.407	2407.87	-1953.46
Kif18a	557	2861.98	456.148	2405.83	-1949.68
Mafb	558	2861.75	204.335	2657.41	-2453.08
Gpr126	559	2861.69	1563.53	1298.16	265.365
Kif1a	560	2861.63	1545.25	1316.38	228.876
Cenph	561	2861.41	445.735	2415.68	-1969.94
Pcna	562	2861.13	450.695	2410.44	-1959.74
Rpl7a	563	2860.69	236.601	2624.09	-2387.49
Thex1	564	2859.03	363.465	2495.57	-2132.1
LOC270362	565	2858.9	428.489	2430.41	-2001.92
Tgfbr1	566	2857.25	362.951	2494.3	-2131.35
Dbt	567	2857.01	352.991	2504.02	-2151.03
Apln	568	2856.17	137.573	2718.59	-2581.02
Hist3h2ba	569	2855.98	126.468	2729.51	-2603.04
Ddah2	570	2855.38	121.857	2733.52	-2611.66
LOC383080	571	2855.12	260.298	2594.82	-2334.52
Dmpk	572	2854.04	164.007	2690.03	-2526.02
Depdc6	573	2853.83	243.991	2609.84	-2365.84
Chst1	574	2853.76	116.791	2736.97	-2620.18
Ndrg4	575	2851.94	483.291	2368.64	-1885.35
Gpi1	576	2851.76	516.539	2335.22	-1818.68
Gm1840	577	2849.02	449.888	2399.13	-1949.24
AU021833	578	2848.51	143.565	2704.95	-2561.38
Gnb2l1	579	2847.75	43.5188	2804.23	-2760.71
LOC384325	580	2847.5	401.558	2445.95	-2044.39
Nkg7	581	2846.86	488.64	2358.22	-1869.58
Rpl27	582	2845.4	578.319	2267.08	-1688.76
Crb3	583	2844.13	157.405	2686.72	-2529.32
LOC382109	584	2843.03	1572.46	1270.57	301.883
LOC268795	585	2842.83	577.106	2265.72	-1688.62
H1f0	586	2842.36	121.564	2720.79	-2599.23
Arhgap11a	587	2841.01	453.799	2387.21	-1933.42
Pknox1	588	2840.42	468.509	2371.91	-1903.41
Pappa2	589	2840.13	113.031	2727.1	-2614.07
Gsto1	590	2839.99	460.168	2379.82	-1919.65
LOC329521	591	2838.9	606.568	2232.34	-1625.77
Zfp521	592	2838.05	142.332	2695.72	-2553.39
Pax6	593	2837.56	134.297	2703.26	-2568.97
LOC268300	594	2837.19	552.257	2284.94	-1732.68
Rps12	595	2836.89	462.77	2374.12	-1911.35
Adamts16	596	2836.86	134.417	2702.44	-2568.03
Cog4	597	2836.46	109.378	2727.08	-2617.7
Gm1060	598	2836.14	510.405	2325.74	-1815.33
Gas8	599	2835.89	106.63	2729.26	-2622.63
Prr11	600	2835.85	414.363	2421.49	-2007.13
Kcnc1	601	2835.7	1325.09	1510.61	-185.513
Hist1h2an	602	2834.16	393.123	2441.04	-2047.92
Ly6g6d	603	2833.7	140.974	2692.72	-2551.75
Dbn1	604	2833.56	230.819	2602.74	-2371.92
NegCont_490	605	2833.53	16.9316	2816.59	-2799.66
Ube2t	606	2833.12	458.13	2374.99	-1916.86
Tyms	607	2832.92	440.699	2392.22	-1951.52
Pla2g6	608	2832.14	165.849	2666.29	-2500.45
Itm2a	609	2829.01	228.669	2600.34	-2371.67
mCT65921	610	2828.48	555.817	2272.66	-1716.84
Ndufb7	611	2826.94	435.674	2391.27	-1955.59
Cox7c	612	2826.94	553.648	2273.29	-1719.64
Stk36	613	2826.71	241.605	2585.1	-2343.5
NegCont_447	614	2826.62	244.675	2581.95	-2337.27
Gemin6	615	2826.13	440.053	2386.08	-1946.03
Zc3h12c	616	2825.45	147.751	2677.7	-2529.95
XM_138040	617	2824.72	263.822	2560.9	-2297.08
Qscn6	618	2822.58	50.7889	2771.79	-2721
Arbp	619	2821.52	603.082	2218.44	-1615.36
Ero1l	620	2817.96	499.364	2318.6	-1819.23
Spint2	621	2817.87	623.175	2194.7	-1571.52
Pnma1	622	2817.25	113.596	2703.66	-2590.06
LOC243302	623	2817.05	255.468	2561.58	-2306.11
Cdc25b	624	2816.9	427.523	2389.38	-1961.85
Upp1	625	2816.66	213.596	2603.06	-2389.46
Hspa12b	626	2816.29	185.486	2630.81	-2445.32
Dnajb5	627	2816.07	143.539	2672.53	-2528.99
LOC270499	628	2814.44	617.241	2197.2	-1579.96
Efhc1	629	2814.23	128.714	2685.52	-2556.8
MMS010204873	630	2813.68	424.937	2388.74	-1963.8
Adam5	631	2813.68	128.729	2684.95	-2556.22
LOC238507	632	2812.93	378.095	2434.84	-2056.74
LOC328644	633	2812.89	143.469	2669.42	-2525.95
NegCont_806	634	2812.63	104.237	2708.39	-2604.16
Scel	635	2811.84	453.918	2357.92	-1904
XM_354819	636	2811.8	233.227	2578.57	-2345.35
Ccnd2	637	2811.62	120.385	2691.24	-2570.85
Bik	638	2811.34	347.615	2463.73	-2116.11
Prmt8	639	2810.53	575.176	2235.36	-1660.18
LOC242025	640	2810.31	207.808	2602.5	-2394.69
Lsm6	641	2810.13	366.732	2443.39	-2076.66
XM_355769	642	2809.51	613.295	2196.21	-1582.92
Vps26b	643	2809.32	104	2705.32	-2601.32
Cit	644	2809.28	215.878	2593.4	-2377.53
NegCont_253	645	2809.26	116.052	2693.2	-2577.15
mCT180026	646	2809.1	334.334	2474.76	-2140.43
Sec22c	647	2808.1	118.758	2689.34	-2570.58
Homez	648	2806.09	278.106	2527.99	-2249.88
Nipsnap1	649	2805.67	499.33	2306.34	-1807.01
Pdk1	650	2805.65	480.262	2325.39	-1845.12
mCT50743	651	2805.57	341.097	2464.47	-2123.37
Sort1	652	2805.01	203.657	2601.36	-2397.7
D10Ertd322e	653	2804.74	413.894	2390.85	-1976.96
LOC627165	654	2804.58	379.781	2424.8	-2045.02
Cd34	655	2804.34	145.241	2659.09	-2513.85
Magea8	656	2804.06	104.282	2699.78	-2595.49
Zwint	657	2803.04	229.447	2573.59	-2344.15
Bmp3	658	2802.75	465.979	2336.77	-1870.79
Tubg1	659	2802.41	378.14	2424.27	-2046.13
Hint1	660	2802.12	637.503	2164.61	-1527.11
Ankrd41	661	2801.93	438.425	2363.51	-1925.08
Pigz	662	2800.92	454.302	2346.62	-1892.32
Xpo1	663	2800.37	189.651	2610.72	-2421.07
mCT184851	664	2800.37	112.373	2688	-2575.62
Hist1h1e	665	2800.03	147.487	2652.54	-2505.05
Cbx3	666	2800	1521.72	1278.28	243.447
Atp5d	667	2799.44	107.574	2691.86	-2584.29
mCT164960	668	2799.29	604.824	2194.47	-1589.64
C630007B19Rik	669	2799.11	128.379	2670.73	-2542.35
Pop5	670	2798.65	359.557	2439.09	-2079.54
Pard6g	671	2797.6	411.083	2386.51	-1975.43
Rbms1	672	2796.53	153.564	2642.97	-2489.4
Cntfr	673	2796.31	512.394	2283.92	-1771.52
Olfr98	674	2796.27	266.937	2529.33	-2262.39
Stra13	675	2795.79	92.2614	2703.53	-2611.27
MMS010262350	676	2795.09	367.61	2427.48	-2059.87
Tlr5	677	2794.67	473.156	2321.52	-1848.36
Tceb2	678	2794.56	310.813	2483.74	-2172.93
D4Ertd796e	679	2794.5	327.015	2467.48	-2140.47
Senp8	680	2793.95	111.363	2682.59	-2571.22
Serpinh1	681	2793.71	93.6287	2700.08	-2606.46
Lonrf2	682	2793.39	454.747	2338.64	-1883.89
Rit2	683	2793.19	422.948	2370.24	-1947.3
Gfod1	684	2792.81	502.83	2289.98	-1787.15
Anp32b	685	2792.13	211.195	2580.93	-2369.74
Kcnab3	686	2791.14	462.357	2328.78	-1866.42
Paqr9	687	2791.09	494.596	2296.49	-1801.89
D630040I23Rik	688	2791.08	108.589	2682.49	-2573.9
BC037032	689	2791.04	112.576	2678.46	-2565.89
Erg	690	2789.54	139.963	2649.57	-2509.61
ENSMUST00000057415	691	2789.53	559.456	2230.08	-1670.62
Dll4	692	2789.35	459.784	2329.57	-1869.78
NegCont_8	693	2788.62	107.282	2681.33	-2574.05
NegCont_769	694	2787.53	146.73	2640.8	-2494.07
Gm486	695	2787.39	447.267	2340.13	-1892.86
NegCont_514	696	2787.06	365.151	2421.91	-2056.76
Solt	697	2786.42	429.406	2357.01	-1927.61
NegCont_71	698	2785.91	188.958	2596.95	-2407.99
Abca3	699	2785.43	497.864	2287.57	-1789.71
LOC245676	700	2785.29	513.164	2272.12	-1758.96
Ccdc52	701	2784.88	120.526	2664.35	-2543.83
Rap1gap	702	2784.85	473.652	2311.2	-1837.55
Fah	703	2784.82	343.396	2441.42	-2098.03
Ppic	704	2783.58	228.559	2555.03	-2326.47
Stx12	705	2783.36	242.866	2540.49	-2297.62
Urod	706	2783.09	495.26	2287.83	-1792.57
Bex6	707	2782.84	303.009	2479.84	-2176.83
Tubb2a	708	2782.79	328.775	2454.02	-2125.24
Klhl3	709	2781.7	131.049	2650.65	-2519.61
Chek2	710	2781.58	410.722	2370.86	-1960.14
LOC546672	711	2781.51	352.639	2428.87	-2076.23
LOC271788	712	2781.32	229.458	2551.86	-2322.4
Eif3s2	713	2781.22	107.299	2673.92	-2566.62
Nkiras2	714	2781.13	152.119	2629.01	-2476.89
Olfr1347	715	2781.03	280.741	2500.29	-2219.55
Mrpl33	716	2780.96	208.261	2572.7	-2364.44
mCT20200	717	2780.55	203.79	2576.76	-2372.97
Sfpi1	718	2780.38	329.308	2451.07	-2121.77
Rpl26	719	2780.33	590.765	2189.56	-1598.8
Abcb9	720	2779.79	462.438	2317.35	-1854.91
Rfwd3	721	2779.42	394.045	2385.37	-1991.33
A030009H04Rik	722	2779.4	106.119	2673.28	-2567.16
Hoxb13	723	2779.07	156.017	2623.05	-2467.04
Aff2	724	2778.66	151.154	2627.51	-2476.36
Gbe1	725	2778.25	406.719	2371.53	-1964.81
Olfr933	726	2778.11	311.288	2466.82	-2155.53
Nos3as	727	2777.9	467.891	2310.01	-1842.12
Gm810	728	2777.21	590.924	2186.28	-1595.36
MMS010041776	729	2776.96	115.762	2661.2	-2545.44
LOC236844	730	2776.93	146.018	2630.91	-2484.89
Dnajb11	731	2776.72	325.689	2451.03	-2125.34
Zbp1	732	2776.48	48.0686	2728.41	-2680.34
Pafah2	733	2776.31	211.989	2564.32	-2352.33
Ceacam13	734	2776.2	304.65	2471.55	-2166.9
Yif1a	735	2775.68	170.361	2605.32	-2434.96
LOC215605	736	2775.45	501.66	2273.79	-1772.13
Gas2l3	737	2774.79	207.661	2567.13	-2359.46
Pdhb	738	2774.38	488.046	2286.34	-1798.29
Ndufa6	739	2774.31	535.168	2239.14	-1703.97
LOC216827	740	2774.17	549.573	2224.6	-1675.02
Bola2	741	2774.06	128.276	2645.78	-2517.51
Olfr951	742	2774.02	471.748	2302.27	-1830.52
LOC212753	743	2773.5	120.751	2652.75	-2531.99
Cyp1a2	744	2773.41	42.6331	2730.78	-2688.14
Chrnb4	745	2772.83	1448.56	1324.27	124.284
XM_356920	746	2771.41	269.156	2502.26	-2233.1
Tcea3	747	2771.35	496.31	2275.04	-1778.73
Apoe	748	2770.72	433.379	2337.34	-1903.96
LOC625603	749	2770.23	533.391	2236.83	-1703.44
Pex11b	750	2770.14	503.025	2267.11	-1764.09
Ube2s	751	2769.77	205.171	2564.6	-2359.43
Lrrc27	752	2768.72	496.911	2271.81	-1774.89
Esd	753	2768.33	345.157	2423.17	-2078.02
Adss	754	2768.07	209.208	2558.87	-2349.66
MMS010260530	755	2767.26	460.155	2307.1	-1846.95
Ube2e2	756	2767.2	510.411	2256.79	-1746.38
Zcchc17	757	2766.9	141.903	2625	-2483.09
Slc22a21	758	2766.29	430.025	2336.27	-1906.24
Myeov2	759	2766.26	556.719	2209.54	-1652.82
NegCont_414	760	2764.89	133.642	2631.25	-2497.61
Sart2	761	2764.35	418.044	2346.31	-1928.26
Sptlc2	762	2764.23	440.02	2324.21	-1884.19
Ssr4	763	2763.9	500.075	2263.82	-1763.75
BC023818	764	2763.03	208.713	2554.32	-2345.6
Mfi2	765	2761.47	126.609	2634.86	-2508.25
Stil	766	2761.4	428.689	2332.71	-1904.02
Podxl	767	2761.26	116.347	2644.91	-2528.56
Ndufb4	768	2761.22	194.021	2567.2	-2373.18
Mmaa	769	2761.2	136.763	2624.43	-2487.67
XM_355149	770	2759.94	620.035	2139.9	-1519.87
Plekhb2	771	2759.92	387.486	2372.44	-1984.95
Cyp4x1	772	2759.86	503.898	2255.97	-1752.07
Mrpl36	773	2758.92	338.01	2420.91	-2082.9
LOC383308	774	2758.44	279.838	2478.61	-2198.77
Dnaja2	775	2757.8	429.039	2328.77	-1899.73
LOC235424	776	2757.68	267.514	2490.17	-2222.66
Gcgr	777	2757.21	420.116	2337.1	-1916.98
Sepm	778	2756.84	544.348	2212.49	-1668.14
Msgn1	779	2756.83	119.194	2637.64	-2518.45
Clybl	780	2756.82	484.208	2272.61	-1788.41
Slc39a1	781	2756.28	104.867	2651.42	-2546.55
Pdzd2	782	2755.75	123.004	2632.75	-2509.74
Creg2	783	2755.65	459.428	2296.23	-1836.8
Clec2e	784	2755.25	479.002	2276.24	-1797.24
Hadh2	785	2754.42	143.049	2611.37	-2468.32
AV094422	786	2754.18	603.855	2150.33	-1546.47
NegCont_675	787	2754.09	114.304	2639.79	-2525.48
LOC382425	788	2754.03	283.948	2470.09	-2186.14
Zfp174	789	2752.97	1464.9	1288.08	176.824
Nsg1	790	2752.91	232.027	2520.88	-2288.85
Rpl29	791	2752.86	277.72	2475.14	-2197.42
Nsun2	792	2751.54	431.697	2319.85	-1888.15
Ppp3cb	793	2750.9	392.752	2358.15	-1965.4
Hif1a	794	2750.65	129.715	2620.93	-2491.22
Rpsa	795	2750.56	533.882	2216.68	-1682.8
Lphn2	796	2750.1	129.522	2620.57	-2491.05
LOC545718	797	2749.34	279.341	2470	-2190.66
Ap1m1	798	2749.25	121.065	2628.19	-2507.12
Lin9	799	2749.22	402.481	2346.74	-1944.26
LOC436058	800	2748.71	468.663	2280.05	-1811.38
Lrp11	801	2748.02	199.371	2548.65	-2349.28
LOC545028	802	2747.87	545.952	2201.92	-1655.97
Det1	803	2747.18	115.808	2631.37	-2515.57
Rpl13	804	2746.83	582.54	2164.29	-1581.75
Tmpo	805	2746.82	377.746	2369.08	-1991.33
MMS010014714	806	2746.22	455.47	2290.75	-1835.28
Gpr137	807	2746.15	197.801	2548.35	-2350.54
Gfra1	808	2745.77	208.572	2537.2	-2328.62
Gpr89	809	2745.64	376.972	2368.67	-1991.7
Gpr62	810	2745.55	564.369	2181.18	-1616.81
LOC238943	811	2745.49	229.931	2515.55	-2285.62
LOC212084	812	2745.44	643.093	2102.35	-1459.25
Ache	813	2745.21	443.756	2301.45	-1857.69
Arhgef15	814	2745.18	290.584	2454.6	-2164.02
Alas2	815	2744.98	203.571	2541.41	-2337.84
Pvalb	816	2744.94	327.588	2417.35	-2089.76
Kifc5c	817	2744.66	125.487	2619.17	-2493.68
Gpnmb	818	2744.47	489.758	2254.71	-1764.95
Lamc2	819	2744.37	458.672	2285.69	-1827.02
Hmg20b	820	2744.36	487.025	2257.34	-1770.31
D3Wsu167e	821	2744.11	138.117	2605.99	-2467.87
Hyi	822	2744.08	438.585	2305.5	-1866.91
Dcbld2	823	2743.88	337.229	2406.65	-2069.43
LOC628928	824	2743.67	679.144	2064.53	-1385.38
Evi1	825	2743.08	108.475	2634.61	-2526.13
Nid1	826	2742.45	242.206	2500.25	-2258.04
LOC384161	827	2742.02	271.817	2470.2	-2198.38
Napg	828	2741.93	451.58	2290.34	-1838.76
XM_143314	829	2740.92	170.555	2570.37	-2399.81
Niban	830	2740.75	432.735	2308.01	-1875.28
AU024605	831	2740.57	272.321	2468.25	-2195.93
AK051120	832	2740.47	79.3053	2661.17	-2581.86
Galnt7	833	2739.72	479.374	2260.35	-1780.97
Cdkn1c	834	2739.41	97.1765	2642.23	-2545.06
D0HXS9928E	835	2738.64	118.05	2620.59	-2502.54
Hapln1	836	2738.45	220.238	2518.21	-2297.97
Cryba2	837	2738.23	413.972	2324.26	-1910.29
Tmem14c	838	2736.91	300.711	2436.2	-2135.49
Usmg1	839	2736.46	620.724	2115.74	-1495.01
Rps26	840	2736.36	595.191	2141.17	-1545.98
Slc20a1	841	2735.57	357.555	2378.01	-2020.46
LOC622459	842	2735	448.069	2286.93	-1838.86
Rreb1	843	2734.92	1170.1	1564.83	-394.732
Ulk1	844	2734.21	213.579	2520.63	-2307.05
Cart	845	2734.12	477.898	2256.22	-1778.33
Rassf8	846	2733.26	1324.11	1409.15	-85.0377
E2f7	847	2733.02	434.507	2298.51	-1864
Arhgef7	848	2732.71	127.321	2605.39	-2478.07
Pfkp	849	2732.42	423.274	2309.15	-1885.87
Lmnb1	850	2732.33	359.537	2372.8	-2013.26
LOC433706	851	2732.26	275.619	2456.64	-2181.02
Mobkl2b	852	2732.25	447.474	2284.77	-1837.3
Msh6	853	2732.07	383.133	2348.94	-1965.8
LOC382723	854	2731.88	183.586	2548.29	-2364.71
LOC225058	855	2731.56	439.137	2292.42	-1853.28
XM_125403	856	2731.04	610.473	2120.57	-1510.1
Ly6g6c	857	2730.98	632.635	2098.35	-1465.71
Ctnnbip1	858	2730.83	316.161	2414.67	-2098.51
Olfr324	859	2730.26	132.197	2598.06	-2465.86
AF397014	860	2730.19	449.725	2280.47	-1830.74
Cdh7	861	2729.85	363.266	2366.59	-2003.32
Adrbk1	862	2729.29	499.768	2229.52	-1729.75
NegCont_250	863	2729.28	388.726	2340.55	-1951.82
LOC279333	864	2728.92	430.951	2297.97	-1867.02
mCT49384	865	2728.9	255.592	2473.31	-2217.72
Lgals1	866	2728.81	104.94	2623.87	-2518.93
Rab11fip5	867	2728.55	412.94	2315.61	-1902.67
Phlda3	868	2727.69	493.208	2234.48	-1741.27
Pacsin1	869	2727.42	203.533	2523.88	-2320.35
LOC546711	870	2727.14	237.236	2489.91	-2252.67
Galnt10	871	2726.49	391.6	2334.89	-1943.29
Aqp4	872	2726.31	416.644	2309.67	-1893.03
St18	873	2726	138.349	2587.65	-2449.3
NegCont_159	874	2725.98	100.548	2625.44	-2524.89
LOC433383	875	2724.88	282.871	2442.01	-2159.14
Cldn11	876	2724.02	222.624	2501.4	-2278.77
LOC546695	877	2723.5	557.456	2166.04	-1608.59
Snrpf	878	2723.47	208.247	2515.22	-2306.97
MMS010180028	879	2723.44	215.412	2508.03	-2292.62
Alg12	880	2723.37	272.591	2450.78	-2178.19
Glipr2	881	2721.87	207.253	2514.61	-2307.36
LOC432494	882	2721.51	350.009	2371.5	-2021.49
Ddx11	883	2721.13	419.724	2301.4	-1881.68
Rsrc1	884	2721.12	239.547	2481.58	-2242.03
Slc24a3	885	2720.48	480.756	2239.73	-1758.97
Abcc5	886	2719.59	222.435	2497.16	-2274.72
Lrfn4	887	2718.9	157.843	2561.06	-2403.22
Tssk1	888	2718.81	39.6216	2679.18	-2639.56
Dcdc2	889	2718.65	415.07	2303.58	-1888.51
mCT147633	890	2717.67	25.6265	2692.04	-2666.42
Cd109	891	2716.73	227.893	2488.83	-2260.94
Rgs8	892	2716.43	424.12	2292.31	-1868.19
XM_356672	893	2715.74	160.688	2555.05	-2394.36
Foxa2	894	2715.6	344.124	2371.48	-2027.35
Them2	895	2715.56	274.347	2441.21	-2166.87
Loxl3	896	2715.21	320.383	2394.82	-2074.44
Dmtf1	897	2714.11	468.875	2245.24	-1776.37
Fbp2	898	2713.01	450.099	2262.91	-1812.82
Sox11	899	2712.86	125.151	2587.71	-2462.56
Gnb5	900	2712.86	394.967	2317.89	-1922.92
E230024E03Rik	901	2712.76	119.398	2593.36	-2473.96
Lonrf3	902	2711.04	358.485	2352.56	-1994.07
Dbp	903	2710.49	43.1905	2667.3	-2624.11
Wdr5b	904	2710.39	320.276	2390.12	-2069.84
LOC240853	905	2710.29	288.177	2422.11	-2133.94
Gm171	906	2710.18	1415.79	1294.39	121.407
Tnk2	907	2709.91	213.22	2496.69	-2283.46
Scpep1	908	2709.85	233.433	2476.42	-2242.98
Vil1	909	2709.65	386.042	2323.61	-1937.57
Gtf2e2	910	2709.25	84.2244	2625.03	-2540.8
Tubb2c	911	2709.12	312.591	2396.53	-2083.94
mCT164993	912	2709.07	640.378	2068.7	-1428.32
H2afx	913	2708.89	433.472	2275.41	-1841.94
Fosl2	914	2708.82	335.965	2372.85	-2036.89
Slc34a1	915	2708.63	262.413	2446.22	-2183.8
LOC244595	916	2708.53	672.166	2036.36	-1364.19
Lrrtm1	917	2708.34	279.089	2429.25	-2150.16
Pdzrn3	918	2708.28	420.408	2287.87	-1867.46
Rnf157	919	2708.2	361.219	2346.98	-1985.76
Epdr2	920	2708.15	490.087	2218.06	-1727.97
E330017N17	921	2707.94	379.348	2328.59	-1949.24
Nucb2	922	2707.26	398.013	2309.24	-1911.23
Mpst	923	2707.23	105.107	2602.12	-2497.01
Mpzl1	924	2706.18	238.056	2468.13	-2230.07
LOC215678	925	2705.89	285.164	2420.72	-2135.56
Lsr	926	2705.86	401.151	2304.71	-1903.56
Myl4	927	2704.98	502.181	2202.8	-1700.62
Dhrs3	928	2704.19	449.026	2255.16	-1806.14
Dgkb	929	2704.03	400.851	2303.18	-1902.33
Stxbp6	930	2703.96	476.462	2227.5	-1751.04
mCT133868	931	2703.79	38.3581	2665.43	-2627.07
Tpst1	932	2703.61	452.426	2251.18	-1798.76
Gpr81	933	2701.86	340.673	2361.19	-2020.52
Trpd52l3	934	2701.69	227.777	2473.91	-2246.14
NegCont_842	935	2701.5	223.457	2478.04	-2254.59
Zfp575	936	2701.36	40.4745	2660.89	-2620.41
Tpp1	937	2701.35	106.834	2594.52	-2487.69
Ptprn2	938	2699.17	210.934	2488.24	-2277.3
Eapa2	939	2698.87	235.249	2463.62	-2228.37
Cer1	940	2698.44	324.204	2374.24	-2050.03
LOC384084	941	2697.91	375.683	2322.23	-1946.54
Atp5g2	942	2697.73	486.194	2211.53	-1725.34
Prkcn	943	2697.73	210.708	2487.02	-2276.31
Mogat1	944	2697.61	187.103	2510.51	-2323.4
Olfr538	945	2695.76	361	2334.76	-1973.76
Rasal1	946	2695.11	470.481	2224.63	-1754.15
Tgfbi	947	2694.69	202.168	2492.52	-2290.35
Gpx1	948	2693.62	110.81	2582.81	-2472
Eno1	949	2692.34	441.87	2250.47	-1808.6
XM_125105	950	2691.95	430.517	2261.44	-1830.92
Aldob	951	2691.9	444.754	2247.15	-1802.39
Dusp15	952	2691.65	96.0007	2595.65	-2499.65
C1qtnf6	953	2691.45	328.706	2362.75	-2034.04
Slc12a4	954	2691.15	434.92	2256.23	-1821.31
XM_355809	955	2690.01	256.494	2433.51	-2177.02
Olfm1	956	2689.73	468.349	2221.38	-1753.04
Rpl31	957	2689.66	528.901	2160.76	-1631.86
Ilvbl	958	2689.45	437.743	2251.71	-1813.96
NegCont_149	959	2689.08	93.7221	2595.36	-2501.63
LOC382843	960	2688.84	644.9	2043.94	-1399.04
Rfc5	961	2688.6	415.838	2272.76	-1856.92
Vps35	962	2688.54	212.057	2476.48	-2264.43
Plcxd1	963	2688.39	574.44	2113.95	-1539.51
Calca	964	2688.22	356.442	2331.78	-1975.34
Lass6	965	2688.13	454.048	2234.08	-1780.03
Cd99l2	966	2688.06	453.802	2234.26	-1780.46
MMS010096158	967	2687.92	615.894	2072.02	-1456.13
Marcks	968	2687.9	126.738	2561.16	-2434.43
Syngr4	969	2687.5	328.885	2358.61	-2029.73
mCT50296	970	2687.36	553.957	2133.41	-1579.45
Scarf2	971	2687.15	448.834	2238.31	-1789.48
Rbm35a	972	2686.7	153.11	2533.59	-2380.48
Znrf2	973	2686.58	471.751	2214.82	-1743.07
XM_142713	974	2686.53	568.5	2118.03	-1549.53
Fcgrt	975	2686.47	346.965	2339.5	-1992.54
Rpl23a	976	2686.46	247.274	2439.19	-2191.91
mCT160133	977	2686.06	252.74	2433.32	-2180.58
Rpl36	978	2685.96	531.401	2154.56	-1623.16
NegCont_969	979	2685.85	353.129	2332.72	-1979.6
Sec24a	980	2685.37	39.6717	2645.69	-2606.02
Amotl1	981	2685.21	453.191	2232.02	-1778.83
Notch1	982	2684.99	298.321	2386.67	-2088.35
Kctd15	983	2684.65	104.377	2580.27	-2475.89
XM_144245	984	2684.08	235.046	2449.04	-2213.99
XM_286081	985	2683.62	601.883	2081.74	-1479.86
LOC332993	986	2683.53	246.882	2436.65	-2189.77
Olfr1161	987	2683.48	265.012	2418.47	-2153.45
Tbc1d14	988	2682.63	443.441	2239.19	-1795.75
Gabrd	989	2682.54	492.068	2190.48	-1698.41
F10	990	2682.3	214.456	2467.85	-2253.39
Acsl6	991	2682.07	435.083	2246.99	-1811.91
Plekhc1	992	2681.7	27.8757	2653.83	-2625.95
Sgcb	993	2681.7	468.521	2213.18	-1744.66
Acox2	994	2681.49	474.572	2206.92	-1732.35
NegCont_117	995	2680.87	215.582	2465.29	-2249.71
NegCont_497	996	2680.74	126.603	2554.14	-2427.53
Nkiras1	997	2680.5	189.053	2491.45	-2302.4
Spock2	998	2680.42	196.05	2484.37	-2288.32
Csda	999	2680.02	265.865	2414.16	-2148.29
Gm1846	1000	2679.48	227.073	2452.41	-2225.33
LOC268910	1001	2679.35	253.278	2426.07	-2172.79
St8sia4	1002	2678.84	129.87	2548.97	-2419.1
mCT57537	1003	2678.57	564.456	2114.11	-1549.66
Sost	1004	2678.5	125.203	2553.29	-2428.09
Cfc1	1005	2677.7	399.466	2278.24	-1878.77
Csl	1006	2677.66	246.438	2431.22	-2184.78
Acadvl	1007	2677.1	429.701	2247.4	-1817.7
Sorcs2	1008	2677.05	448.844	2228.21	-1779.36
NegCont_967	1009	2676.99	581.461	2095.53	-1514.07
Neto2	1010	2676.96	223.734	2453.22	-2229.49
Ssfa2	1011	2676.15	240.855	2435.3	-2194.44
Lrrc1	1012	2676.02	439.415	2236.6	-1797.19
LOC381550	1013	2675.78	100.958	2574.82	-2473.86
Rpl37	1014	2675.7	661.773	2013.93	-1352.15
Jmjd2b	1015	2675.69	109.354	2566.33	-2456.98
mCT50800	1016	2674.71	620.787	2053.93	-1433.14
Gchfr	1017	2673.92	489.661	2184.26	-1694.6
XM_354686	1018	2673.85	527.915	2145.93	-1618.01
NegCont_200	1019	2673.66	558.333	2115.32	-1556.99
LOC194960	1020	2673.63	586.491	2087.14	-1500.65
Tmed6	1021	2673.58	410.757	2262.82	-1852.06
Camk2b	1022	2673.33	444.692	2228.64	-1783.95
NegCont_398	1023	2673.12	403.283	2269.84	-1866.56
Tmhs	1024	2673.07	429.84	2243.23	-1813.39
Sts	1025	2672.56	425.205	2247.35	-1822.15
Tmem50a	1026	2672.23	423.87	2248.36	-1824.49
Ski	1027	2671.91	454.367	2217.54	-1763.18
Ivd	1028	2671.85	136.523	2535.32	-2398.8
Pklr	1029	2671.83	438.66	2233.17	-1794.51
Brsk1	1030	2671.79	149.134	2522.66	-2373.53
Pigt	1031	2671.54	125.408	2546.13	-2420.72
Ela2	1032	2671.06	406.648	2264.41	-1857.76
Astn1	1033	2670.66	426.668	2243.99	-1817.32
Calml3	1034	2670.02	369.261	2300.76	-1931.5
Olfr845	1035	2669.9	558.047	2111.85	-1553.8
Abca8b	1036	2669.62	417.142	2252.48	-1835.33
LOC432491	1037	2669.4	481.824	2187.58	-1705.75
Prkab1	1038	2668.82	38.1779	2630.64	-2592.46
Igfbp7	1039	2668.77	213.16	2455.61	-2242.45
Tead3	1040	2668.33	619.364	2048.96	-1429.6
Olfr1132	1041	2668.21	374.732	2293.48	-1918.75
Figf	1042	2667.85	368.369	2299.48	-1931.11
Arhgef4	1043	2667.65	452.147	2215.51	-1763.36
A430046D13Rik	1044	2667	62.7158	2604.28	-2541.57
Gnpat	1045	2666.77	216.294	2450.48	-2234.18
Eef1b2	1046	2666.47	586.528	2079.95	-1493.42
Adcy2	1047	2666.07	455.313	2210.75	-1755.44
Nptx2	1048	2666.06	380.024	2286.04	-1906.02
LOC432721	1049	2665.85	569.123	2096.72	-1527.6
Rbl1	1050	2665.74	399.257	2266.49	-1867.23
Slfn1	1051	2665.74	161.88	2503.86	-2341.98
Sorbs1	1052	2665.68	451.275	2214.4	-1763.13
Cbln2	1053	2665.27	296.593	2368.67	-2072.08
Neu2	1054	2665.17	416.309	2248.86	-1832.56
Rbmx	1055	2664.99	113.563	2551.42	-2437.86
Gm836	1056	2664.86	144.024	2520.84	-2376.81
Pin1	1057	2664.62	141.416	2523.21	-2381.79
Lgals3	1058	2664.49	225.066	2439.42	-2214.36
Hlcs	1059	2663.72	1416.82	1246.9	169.918
Gm609	1060	2663.24	475.786	2187.46	-1711.67
AW548124	1061	2662.53	163.431	2499.1	-2335.67
Amigo2	1062	2662.25	409.819	2252.43	-1842.61
mCT63523	1063	2661.91	373.129	2288.78	-1915.65
XM_356649	1064	2661.87	273.179	2388.69	-2115.51
Plvap	1065	2661.78	96.3324	2565.45	-2469.12
mCT163277	1066	2661.69	598.04	2063.65	-1465.61
MMT00067929	1067	2661.56	102.889	2558.68	-2455.79
LOC383706	1068	2661.38	235.323	2426.06	-2190.73
Ppara	1069	2661.36	485.312	2176.05	-1690.74
Rpl12	1070	2661.33	467.91	2193.42	-1725.51
Mbp	1071	2660.83	457.035	2203.79	-1746.76
Hrg	1072	2660.69	380.255	2280.44	-1900.18
Cblc	1073	2660.57	488.108	2172.46	-1684.35
Olfr61	1074	2660.33	337.928	2322.4	-1984.48
Rab4a	1075	2659.58	473.187	2186.39	-1713.21
Bsn	1076	2659.27	465.949	2193.32	-1727.37
Ptger3	1077	2658.4	409.2	2249.2	-1840
Accn1	1078	2657.98	480.119	2177.86	-1697.74
Grb2	1079	2657.43	218.065	2439.36	-2221.3
Tubb5	1080	2657.02	236.666	2420.35	-2183.69
Anxa4	1081	2656.99	489.75	2167.24	-1677.49
Gabpb2	1082	2656.74	1114.06	1542.68	-428.628
Slc35a1	1083	2656.74	354.407	2302.33	-1947.92
Tas2r109	1084	2656.53	180.388	2476.14	-2295.75
NegCont_672	1085	2656.21	380.12	2276.09	-1895.97
ENSMUST00000063337	1086	2655.59	531.622	2123.96	-1592.34
mCT62416	1087	2655.44	308.218	2347.22	-2039
C1rl	1088	2655.19	439.39	2215.8	-1776.41
Vkorc1l1	1089	2655.17	249.23	2405.94	-2156.71
LOC208522	1090	2655	237.425	2417.58	-2180.15
Ssr2	1091	2654.45	183.154	2471.3	-2288.14
LOC546638	1092	2654.19	313.707	2340.48	-2026.77
Rps19	1093	2654.01	577.565	2076.45	-1498.88
MMT00064788	1094	2653.85	144.02	2509.83	-2365.81
mCT116844	1095	2653.82	322.411	2331.41	-2009
Ptrh1	1096	2653.82	345.39	2308.43	-1963.04
Tuba8	1097	2653.82	470.967	2182.85	-1711.88
Olfr30	1098	2653.43	93.1983	2560.23	-2467.03
Olfr295	1099	2653.16	599.299	2053.86	-1454.56
Lypla3	1100	2653.15	432.661	2220.48	-1787.82
Fbln1	1101	2652.89	110.607	2542.28	-2431.67
Umps	1102	2652.79	466.064	2186.72	-1720.66
Ipp	1103	2652.19	246.048	2406.14	-2160.09
Fcamr	1104	2651.73	373.477	2278.25	-1904.77
Wig1	1105	2651.49	442.869	2208.62	-1765.75
Synpr	1106	2650.8	415.036	2235.76	-1820.73
Gng2	1107	2650.33	352.878	2297.45	-1944.57
XM_142466	1108	2650.15	332.796	2317.36	-1984.56
LOC545982	1109	2649.85	380.775	2269.07	-1888.3
Mrpl50	1110	2649.79	443.2	2206.59	-1763.39
Prkcd	1111	2649.7	212.494	2437.2	-2224.71
Sema4g	1112	2649.39	219.223	2430.16	-2210.94
Ehbp1	1113	2649.36	432.952	2216.41	-1783.46
Fbxw11	1114	2649.25	423.506	2225.74	-1802.24
Tnfaip1	1115	2648.96	298.016	2350.95	-2052.93
Pole3	1116	2648.7	250.195	2398.5	-2148.31
Gcap26	1117	2648.49	394.055	2254.43	-1860.38
Tmem147	1118	2648.22	422.957	2225.27	-1802.31
Slc25a35	1119	2647.89	311.071	2336.81	-2025.74
Smoc1	1120	2647.3	458.639	2188.66	-1730.02
Polr2f	1121	2646.94	599.168	2047.77	-1448.6
Wwc1	1122	2646.75	428.078	2218.67	-1790.59
Armcx1	1123	2646.62	108.539	2538.08	-2429.54
Tob2	1124	2646.62	1360.87	1285.75	75.1197
Ap2m1	1125	2646.19	183.556	2462.63	-2279.07
Srl	1126	2645.62	140.984	2504.63	-2363.65
Lass4	1127	2645.33	414.931	2230.4	-1815.47
mCT50755	1128	2645.23	550.69	2094.54	-1543.85
Pygl	1129	2644.98	417.256	2227.72	-1810.47
Vmp	1130	2644.67	468.13	2176.54	-1708.41
Gpr30	1131	2644.55	436.504	2208.05	-1771.54
Pck1	1132	2644.55	417.513	2227.03	-1809.52
Rnf128	1133	2644.45	268.058	2376.39	-2108.33
BC017133	1134	2643.02	127.124	2515.89	-2388.77
LOC240110	1135	2643.01	263.647	2379.36	-2115.71
MMT00013217	1136	2642.76	151.187	2491.57	-2340.38
Pfn1	1137	2642.74	435.822	2206.92	-1771.1
Wnt10a	1138	2641.52	439.624	2201.89	-1762.27
Rpl28	1139	2640.98	473.202	2167.78	-1694.57
Pcdhb7	1140	2640.41	290.936	2349.47	-2058.54
Ptpmt1	1141	2640.22	439.914	2200.3	-1760.39
Ube2j1	1142	2640.09	242.163	2397.93	-2155.77
Cntn3	1143	2639.69	441.266	2198.43	-1757.16
D15Bwg0759e	1144	2639.29	471.379	2167.91	-1696.53
NegCont_238	1145	2639.24	264.944	2374.3	-2109.35
Vmd2	1146	2638.97	465.638	2173.33	-1707.69
Crispld2	1147	2638.42	409.587	2228.84	-1819.25
Drp2	1148	2638.39	476.567	2161.82	-1685.26
Plcd3	1149	2638.35	462.453	2175.9	-1713.45
Rnf19	1150	2638.23	482.891	2155.34	-1672.45
Arhgap22	1151	2637.8	453.206	2184.59	-1731.39
Stard8	1152	2637.65	375.296	2262.35	-1887.06
Ern1	1153	2637.44	439.039	2198.4	-1759.36
Dixdc1	1154	2636.86	216.021	2420.84	-2204.82
Lass1	1155	2636.84	301.56	2335.28	-2033.72
Pnck	1156	2636.4	433.631	2202.77	-1769.14
Vkorc1	1157	2635.7	633.702	2002	-1368.29
Ccdc56	1158	2635.61	254.202	2381.41	-2127.21
Eda	1159	2635.32	393.08	2242.24	-1849.16
Cox6a1	1160	2635.01	526.969	2108.04	-1581.07
Rpl23	1161	2634.8	235.42	2399.38	-2163.96
mCT59912	1162	2634.72	102.514	2532.2	-2429.69
Slc35c2	1163	2634.56	149.556	2485	-2335.45
Cstad	1164	2634.55	46.1464	2588.41	-2542.26
XM_194250	1165	2634.32	528.241	2106.08	-1577.83
Acp5	1166	2634.26	210.732	2423.53	-2212.79
Cyp4a12	1167	2633.17	402.451	2230.72	-1828.27
Tuba1	1168	2632.98	171.95	2461.03	-2289.08
Pea15	1169	2632.97	372.704	2260.26	-1887.56
Aard	1170	2632.94	402.17	2230.77	-1828.6
Bcat1	1171	2632.79	407.559	2225.23	-1817.67
Thsd1	1172	2632.11	98.2402	2533.87	-2435.63
MMT00014691	1173	2631.99	89.9368	2542.05	-2452.11
Dpysl5	1174	2631.61	445.913	2185.69	-1739.78
Gm1713	1175	2631.05	332.404	2298.64	-1966.24
Rrm1	1176	2630.24	429.687	2200.55	-1770.87
Taar5	1177	2629.68	376.776	2252.9	-1876.13
Srrp	1178	2629.67	240.617	2389.05	-2148.44
Large	1179	2629.33	452.009	2177.32	-1725.31
Ehd3	1180	2628.64	429.078	2199.56	-1770.49
Psenen	1181	2628.15	436.53	2191.62	-1755.08
Vax2os2	1182	2627.85	1069.91	1557.94	-488.037
Acot9	1183	2627.53	202.332	2425.2	-2222.87
Mpeg1	1184	2627.19	431.538	2195.65	-1764.11
Slco1a5	1185	2627.18	422.861	2204.32	-1781.46
Prg1	1186	2626.12	129.215	2496.91	-2367.69
Fcgr3	1187	2625.87	446.325	2179.55	-1733.22
C030010L15Rik	1188	2625.74	106.846	2518.89	-2412.05
Rnf34	1189	2625.6	137.507	2488.09	-2350.59
Mrg1	1190	2625.51	34.9784	2590.53	-2555.55
NegCont_409	1191	2625.39	404.923	2220.47	-1815.55
LOC383538	1192	2625.24	555.365	2069.88	-1514.51
Tmem90a	1193	2625.22	199.008	2426.21	-2227.2
Adfp	1194	2625.14	383.454	2241.68	-1858.23
Gtf2ird2	1195	2624.74	410.971	2213.77	-1802.8
MMT00033475	1196	2624.42	210.976	2413.45	-2202.47
XM_134284	1197	2624.36	564.826	2059.54	-1494.71
Gng7	1198	2623.68	482.843	2140.84	-1658
Gpr114	1199	2623.57	95.6753	2527.9	-2432.22
Hfe	1200	2623.39	103.293	2520.1	-2416.81
Hnrph3	1201	2623.28	200.826	2422.45	-2221.63
Gtf2h5	1202	2623.24	249.297	2373.95	-2124.65
LOC436081	1203	2623.1	486.747	2136.35	-1649.61
LOC626281	1204	2623.01	445.889	2177.12	-1731.23
Comp	1205	2622.9	117.971	2504.93	-2386.96
Taldo1	1206	2622.38	319.694	2302.69	-1982.99
Fbxo44	1207	2621.45	197.923	2423.53	-2225.61
Bpil1	1208	2620.98	454.38	2166.6	-1712.22
Nup205	1209	2619.73	386.527	2233.2	-1846.67
LOC382371	1210	2619.72	272.118	2347.6	-2075.48
Ubl5	1211	2619.61	609.684	2009.93	-1400.24
mCT6753	1212	2619.14	406.962	2212.18	-1805.22
Gphn	1213	2618.73	41.0515	2577.68	-2536.62
Atp4a	1214	2618.6	309.512	2309.08	-1999.57
Efhd2	1215	2618.49	458.011	2160.48	-1702.47
Bcl2a1d	1216	2618.22	308.372	2309.85	-2001.48
Arl6ip1	1217	2618.16	334.872	2283.29	-1948.42
Dkk2	1218	2618.01	122.412	2495.6	-2373.18
Il2rg	1219	2617.94	98.1617	2519.78	-2421.62
Prop1	1220	2617.76	336.956	2280.8	-1943.85
Chrm3	1221	2617.24	120.377	2496.87	-2376.49
Elavl3	1222	2617.16	354.615	2262.54	-1907.93
Ldb1	1223	2616.74	170.445	2446.29	-2275.85
Iqch	1224	2616.54	106.902	2509.64	-2402.74
Nsg2	1225	2615.33	448.032	2167.3	-1719.27
Olfr144	1226	2614.93	274.651	2340.28	-2065.62
Rps6ka4	1227	2614.64	188.539	2426.1	-2237.56
Clstn3	1228	2614.48	178.164	2436.32	-2258.15
Ipf1	1229	2614.46	120.414	2494.05	-2373.64
BC022687	1230	2614.44	147.979	2466.46	-2318.48
Tmem26	1231	2614.33	275.077	2339.25	-2064.17
ENSMUST00000051437	1232	2613.72	176.545	2437.18	-2260.63
D830030K20Rik	1233	2613.65	199.583	2414.07	-2214.49
B4galnt4	1234	2613.5	122.078	2491.42	-2369.34
Mat2a	1235	2613.23	128.954	2484.28	-2355.32
Dmwd	1236	2613.09	125.71	2487.38	-2361.67
Cspg3	1237	2612.9	415.599	2197.3	-1781.7
Csng	1238	2612.8	110.103	2502.69	-2392.59
Vti1a	1239	2612.58	486.486	2126.1	-1639.61
Trp53rk	1240	2612.34	198.424	2413.92	-2215.5
Ncald	1241	2612.02	382.304	2229.72	-1847.42
Olfr166	1242	2611.44	330.666	2280.78	-1950.11
Klhdc5	1243	2611.38	454.366	2157.02	-1702.65
Lalba	1244	2611.14	30.3272	2580.81	-2550.48
Kcng4	1245	2611.07	466.977	2144.09	-1677.11
Agt	1246	2610.99	345.382	2265.61	-1920.23
Fut4	1247	2610.96	402.609	2208.35	-1805.74
MMT00000314	1248	2610.38	120.593	2489.78	-2369.19
Centd3	1249	2610.34	131.519	2478.82	-2347.3
Klf12	1250	2609.99	306.465	2303.53	-1997.06
MMS010181128	1251	2609.54	362.001	2247.54	-1885.53
NegCont_134	1252	2608.71	402.176	2206.53	-1804.36
XM_193911	1253	2608.28	597.315	2010.97	-1413.66
Pdzk1ip1	1254	2608.23	400.75	2207.48	-1806.73
LOC546143	1255	2608.21	428.049	2180.16	-1752.11
Pfkfb3	1256	2607.95	417.496	2190.45	-1772.95
Ptk2b	1257	2607.16	443.501	2163.66	-1720.16
E130307M08Rik	1258	2606.65	157.111	2449.54	-2292.43
Gmcl1	1259	2606.45	135.425	2471.02	-2335.6
Olfr1495	1260	2606.33	272.042	2334.28	-2062.24
Cln6	1261	2606.2	45.7498	2560.45	-2514.7
Rpl15	1262	2606.02	254.569	2351.45	-2096.88
D030068K23Rik	1263	2605.93	105.812	2500.11	-2394.3
Sgcg	1264	2605.77	579.96	2025.81	-1445.85
Serpina3n	1265	2605.74	451.732	2154.01	-1702.28
Tsnax	1266	2605.2	237.65	2367.55	-2129.9
Zfp189	1267	2604.98	206.941	2398.04	-2191.1
Olfr787	1268	2604.75	370.456	2234.3	-1863.84
NegCont_1002	1269	2604.73	345.037	2259.7	-1914.66
Casp6	1270	2604.25	478.163	2126.08	-1647.92
Vegfb	1271	2604.09	318.206	2285.88	-1967.68
Gata1	1272	2603.31	497.519	2105.79	-1608.27
Oma1	1273	2602.73	191.917	2410.81	-2218.89
Slc22a4	1274	2602.52	429.605	2172.91	-1743.31
Sphk2	1275	2602.24	134.491	2467.75	-2333.26
Rapgef3	1276	2602.18	422.843	2179.34	-1756.5
LOC385396	1277	2601.93	102.551	2499.38	-2396.83
LOC381093	1278	2601.71	297.87	2303.84	-2005.97
Mmp2	1279	2600.93	153.124	2447.8	-2294.68
LOC384525	1280	2600.54	276.94	2323.6	-2046.66
Ckmt2	1281	2600.12	617.201	1982.92	-1365.72
LOC269365	1282	2600.03	544.895	2055.14	-1510.24
Vwa1	1283	2599.47	456.314	2143.16	-1686.85
NegCont_714	1284	2599.29	91.9562	2507.34	-2415.38
Gm1671	1285	2599.04	33.7584	2565.28	-2531.52
Inpp1	1286	2598.94	450.118	2148.82	-1698.7
Slc4a10	1287	2598.69	196.263	2402.43	-2206.17
Pttg1ip	1288	2598.53	186.912	2411.62	-2224.7
Fech	1289	2598.14	440.765	2157.38	-1716.61
Pdik1l	1290	2598.03	261.298	2336.73	-2075.43
LOC433010	1291	2597.46	613.646	1983.81	-1370.17
Eif2b5	1292	2596.37	292.578	2303.79	-2011.21
Mfsd2	1293	2596.31	246.378	2349.93	-2103.55
MMS010068659	1294	2596.21	135.333	2460.88	-2325.55
Mad2l1	1295	2595.93	413.178	2182.75	-1769.57
Tslp	1296	2595.82	286.927	2308.9	-2021.97
Crip2	1297	2595.82	323.895	2271.92	-1948.03
Zfp335	1298	2595.79	175.809	2419.98	-2244.17
Arrdc4	1299	2595.39	400.672	2194.72	-1794.04
NegCont_39	1300	2595.35	336.945	2258.4	-1921.46
Il15ra	1301	2595.33	182.497	2412.84	-2230.34
Olfr698	1302	2595.12	578.827	2016.29	-1437.46
E330033L03	1303	2594.58	288.694	2305.89	-2017.19
Lnx2	1304	2593.84	68.2637	2525.57	-2457.31
NegCont_666	1305	2593.78	117.537	2476.25	-2358.71
Klf2	1306	2593.21	452.943	2140.27	-1687.32
Diras1	1307	2593.04	437.932	2155.11	-1717.18
Gm582	1308	2592.78	181.563	2411.22	-2229.65
Rabep2	1309	2592.15	37.8787	2554.27	-2516.4
Brs3	1310	2591.64	355.777	2235.87	-1880.09
Akr1c19	1311	2590.94	109.103	2481.84	-2372.73
Hist1h1b	1312	2590.46	304.928	2285.53	-1980.6
Atp5j2	1313	2590.44	378.906	2211.54	-1832.63
Ippk	1314	2590.17	437.483	2152.68	-1715.2
XM_139543	1315	2589.97	255.354	2334.61	-2079.26
Zfp239	1316	2589.74	422.258	2167.48	-1745.22
LOC268809	1317	2589.25	580.491	2008.76	-1428.27
XM_355602	1318	2589.03	354.799	2234.23	-1879.43
LOC384594	1319	2588.73	546.378	2042.35	-1495.97
Ms4a11	1320	2588.65	213.63	2375.03	-2161.4
Klk10	1321	2588.4	371.478	2216.92	-1845.44
Lrp4	1322	2588.28	342.965	2245.32	-1902.35
XM_285905	1323	2587.87	270.799	2317.07	-2046.27
MMS010280958	1324	2587.35	359.734	2227.62	-1867.88
Mllt1	1325	2586.96	273.395	2313.56	-2040.17
LOC546842	1326	2586.59	347.687	2238.9	-1891.22
Sgce	1327	2586.36	495.95	2090.42	-1594.47
LOC268698	1328	2586.36	49.8242	2536.54	-2486.71
mCT61481	1329	2585.97	325.813	2260.15	-1934.34
Ndrg3	1330	2585.92	389.321	2196.6	-1807.28
Aacs	1331	2585.84	418.656	2167.18	-1748.53
Slc39a6	1332	2585.56	437.335	2148.23	-1710.89
Herc4	1333	2585.09	102.052	2483.04	-2380.99
Mkx	1334	2584.66	203.285	2381.38	-2178.09
Wipi2	1335	2584.64	279.695	2304.94	-2025.25
mCT162570	1336	2584.56	602.596	1981.96	-1379.36
C1qbp	1337	2584.47	418.974	2165.5	-1746.52
A230054D04Rik	1338	2584.19	93.8789	2490.31	-2396.44
Zfp365	1339	2583.71	437.33	2146.38	-1709.05
NegCont_19	1340	2583.69	289.275	2294.41	-2005.14
Nxph3	1341	2583.62	432.008	2151.61	-1719.6
Reep6	1342	2583.58	358.032	2225.54	-1867.51
Cnga1	1343	2583.35	361.381	2221.96	-1860.58
C130081G24	1344	2583.32	86.7543	2496.57	-2409.81
Lnx1	1345	2583.03	418.044	2164.99	-1746.94
Il18	1346	2582.7	433.353	2149.35	-1716
Ankrd13d	1347	2582.33	208.874	2373.45	-2164.58
Abo	1348	2582.23	206.765	2375.47	-2168.7
Rrm2	1349	2582.22	381.919	2200.3	-1818.38
Olfr714	1350	2582.05	483.254	2098.8	-1615.54
Tcfap2d	1351	2581.48	192.72	2388.76	-2196.04
Atp6v0e2	1352	2581.35	145.484	2435.87	-2290.39
Eln	1353	2581.03	430.922	2150.11	-1719.19
Actn2	1354	2580.97	391.504	2189.47	-1797.96
Acaa2	1355	2580.67	208.379	2372.29	-2163.91
Bcam	1356	2580.31	440.377	2139.94	-1699.56
MMT00020389	1357	2579.54	115.568	2463.97	-2348.4
mCT147234	1358	2579.09	427.497	2151.59	-1724.1
LOC208462	1359	2578.96	381.719	2197.24	-1815.52
Fbxo21	1360	2578.7	355.317	2223.39	-1868.07
LOC432801	1361	2578.61	591.703	1986.91	-1395.21
Hnrpc	1362	2577.89	111.95	2465.94	-2353.99
Cdh13	1363	2577.8	211.811	2365.99	-2154.18
Dpp10	1364	2577.56	222.211	2355.35	-2133.14
Ndufc2	1365	2577.07	552.303	2024.77	-1472.47
Pmm1	1366	2576	455.683	2120.31	-1664.63
Gal3st3	1367	2575.37	136.565	2438.8	-2302.23
A230054N11Rik	1368	2575.23	101.881	2473.35	-2371.47
Mat2b	1369	2575.1	400.015	2175.09	-1775.07
Gstm1	1370	2575.01	210.573	2364.44	-2153.86
Rpl30	1371	2574.73	214.565	2360.17	-2145.6
Egfr	1372	2574.6	1370.29	1204.31	165.975
Bglap2	1373	2574.54	472.99	2101.55	-1628.56
LOC385323	1374	2574.37	499.187	2075.18	-1576
LOC436240	1375	2573.8	439.729	2134.07	-1694.34
Top1mt	1376	2573.56	451.171	2122.39	-1671.22
Dppa2	1377	2573.55	440.371	2133.18	-1692.81
Rpl35	1378	2573.1	219.352	2353.75	-2134.39
Ppt1	1379	2572.9	185.556	2387.34	-2201.79
Pp11r	1380	2572.65	437.885	2134.77	-1696.88
Fau	1381	2572.58	599.636	1972.95	-1373.31
Vps24	1382	2572.36	388.116	2184.24	-1796.12
Olfr930	1383	2572.15	312.882	2259.27	-1946.38
Nudcd3	1384	2572.12	207.411	2364.71	-2157.3
Nfs1	1385	2571.28	381.955	2189.33	-1807.37
Tmem45b	1386	2571.23	446.062	2125.17	-1679.1
Caskin1	1387	2571.22	218.13	2353.09	-2134.96
Enpp6	1388	2571.22	173.966	2397.25	-2223.29
Gabpb1	1389	2571.07	339.587	2231.48	-1891.89
Emp1	1390	2570.78	179.591	2391.18	-2211.59
Acot10	1391	2570.76	201.052	2369.71	-2168.66
Olfr314	1392	2570.51	264.723	2305.79	-2041.07
Sorl1	1393	2570.45	458.493	2111.96	-1653.47
Anxa8	1394	2569.43	325.235	2244.19	-1918.96
Abcc12	1395	2569.11	352.329	2216.79	-1864.46
LOC242879	1396	2569.11	190.188	2378.92	-2188.73
Ehd1	1397	2568.92	276.59	2292.33	-2015.74
Casp2	1398	2568.33	129.499	2438.83	-2309.33
ENSMUST00000040141	1399	2568.24	364.969	2203.27	-1838.3
XM_142141	1400	2568.22	168.952	2399.27	-2230.32
Timm13	1401	2568.14	81.8608	2486.28	-2404.42
Mro	1402	2567.71	409.112	2158.6	-1749.49
LOC545683	1403	2567.7	276.629	2291.07	-2014.44
MMT00070872	1404	2567.12	208.229	2358.89	-2150.66
Myo7b	1405	2567.04	103.961	2463.08	-2359.12
Zbtb40	1406	2566.98	79.5922	2487.38	-2407.79
BE951756	1407	2566.33	91.3561	2474.98	-2383.62
Bdh1	1408	2566.27	210.891	2355.38	-2144.49
Fos	1409	2566.25	51.8977	2514.35	-2462.45
Nnmt	1410	2566.02	315.621	2250.4	-1934.78
Mbd3l2	1411	2565.85	542.545	2023.31	-1480.76
Kcns3	1412	2565.74	395.825	2169.92	-1774.09
Acsl1	1413	2565.73	408.194	2157.54	-1749.34
Rab30	1414	2565.66	458.841	2106.82	-1647.98
Leprot	1415	2565.66	405.689	2159.97	-1754.28
Gimap9	1416	2565.61	105.34	2460.27	-2354.93
P140	1417	2565.18	469.016	2096.16	-1627.15
Cbara1	1418	2564.89	397.613	2167.28	-1769.67
NegCont_990	1419	2564.75	306.569	2258.18	-1951.61
Ak1	1420	2564.56	419.635	2144.92	-1725.29
C86562	1421	2564.19	118.208	2445.98	-2327.77
Pla2g12b	1422	2563.75	99.6087	2464.14	-2364.53
Slc12a7	1423	2563.65	117.409	2446.24	-2328.83
mCT177301	1424	2563.61	282.518	2281.09	-1998.57
Mki67	1425	2563.56	431.883	2131.68	-1699.79
LOC244512	1426	2563.46	508.39	2055.08	-1546.69
Adck4	1427	2563.33	49.893	2513.44	-2463.55
Odz4	1428	2563.26	425.38	2137.88	-1712.5
Cpb2	1429	2562.99	393.386	2169.61	-1776.22
Wdr54	1430	2562.97	409.713	2153.25	-1743.54
MMS010201123	1431	2562.68	524.024	2038.66	-1514.63
Ssbp3	1432	2562.5	131.689	2430.81	-2299.12
Tmem146	1433	2561.6	410.545	2151.06	-1740.51
Ang3	1434	2561.56	317.27	2244.29	-1927.02
Cd5l	1435	2561.03	322.104	2238.93	-1916.82
Apbb3	1436	2560.9	414.113	2146.78	-1732.67
AV312707	1437	2560.65	609.223	1951.43	-1342.21
Peci	1438	2560.5	384.086	2176.41	-1792.32
Kbtbd10	1439	2560.26	366.277	2193.98	-1827.7
Eef2	1440	2560.24	481.206	2079.03	-1597.82
Parp3	1441	2559.7	182.669	2377.03	-2194.36
NegCont_951	1442	2559.67	449.399	2110.27	-1660.87
Gnmt	1443	2559.58	349.144	2210.44	-1861.29
V1rd9	1444	2559.36	153.932	2405.43	-2251.5
mCT51612	1445	2559.36	614.714	1944.64	-1329.93
C630002B14Rik	1446	2559.33	126.327	2433.01	-2306.68
Gulp1	1447	2559.32	192.803	2366.52	-2173.72
Pcdhb5	1448	2559.2	320.771	2238.42	-1917.65
Ankrd47	1449	2558.41	103.563	2454.85	-2351.29
LOC626082	1450	2558.18	421.094	2137.09	-1715.99
Elmod1	1451	2558.16	220.869	2337.29	-2116.42
LOC432716	1452	2558.02	349.925	2208.09	-1858.17
Usp32	1453	2558.01	360.959	2197.05	-1836.09
Tnrc9	1454	2557.96	109.462	2448.5	-2339.03
Igsf21	1455	2557.81	423.96	2133.85	-1709.89
Dusp19	1456	2557.57	212.482	2345.09	-2132.61
MMS010153786	1457	2557.56	217.855	2339.7	-2121.85
Tmco3	1458	2557.38	208.661	2348.72	-2140.06
MMS010038070	1459	2556.76	126.503	2430.25	-2303.75
Zbtb5	1460	2556.35	312.216	2244.13	-1931.92
XM_143255	1461	2556.25	180.517	2375.73	-2195.22
Hspe1	1462	2555.73	278.943	2276.79	-1997.84
Cab39l	1463	2555.32	363.921	2191.4	-1827.47
XM_194026	1464	2555.3	630.994	1924.31	-1293.31
Nutf2	1465	2555.23	86.1976	2469.04	-2382.84
Gulo	1466	2555.07	343.457	2211.61	-1868.15
MMT00020693	1467	2555.06	213.875	2341.19	-2127.31
Hes5	1468	2554.48	361.154	2193.32	-1832.17
Arrb2	1469	2554.24	443.919	2110.32	-1666.4
NegCont_655	1470	2554.05	481.457	2072.6	-1591.14
Slc10a1	1471	2553.75	108.251	2445.5	-2337.25
Ltb4r1	1472	2553.47	122.949	2430.52	-2307.57
Spag6	1473	2553.35	416.9	2136.45	-1719.55
LOC384682	1474	2553.15	350.02	2203.13	-1853.11
Erbb4	1475	2552.25	543.448	2008.81	-1465.36
St8sia3	1476	2551.88	211.874	2340.01	-2128.13
Hes6	1477	2551.86	458.657	2093.2	-1634.55
Zdhhc4	1478	2551.24	355.767	2195.47	-1839.71
Ttyh3	1479	2550.95	489.74	2061.21	-1571.47
Ugt8a	1480	2550.9	440.407	2110.5	-1670.09
Arhgap20	1481	2550.89	365.901	2184.98	-1819.08
Gm1861	1482	2550.76	190.162	2360.6	-2170.44
LOC241593	1483	2550.47	139.091	2411.37	-2272.28
Atp5l	1484	2550.2	473.114	2077.09	-1603.98
Nrp2	1485	2550.12	118.65	2431.48	-2312.83
mCT154116	1486	2549.99	451.875	2098.11	-1646.24
Clcn3	1487	2549.65	195.316	2354.34	-2159.02
Rps6ka6	1488	2549.59	214.002	2335.58	-2121.58
Trp53inp2	1489	2549.44	143.236	2406.21	-2262.97
Pde4d	1490	2549.26	307.043	2242.22	-1935.18
Plcz1	1491	2549.2	380.134	2169.07	-1788.93
Trim75	1492	2548.55	565.325	1983.22	-1417.9
Npc1	1493	2548.41	417.931	2130.48	-1712.54
Hoxd4	1494	2547.9	214.754	2333.14	-2118.39
Anapc13	1495	2547.71	253.992	2293.72	-2039.72
Nmnat2	1496	2547.58	393.989	2153.59	-1759.6
mCT127603	1497	2547.36	83.4579	2463.9	-2380.44
Slc2a4	1498	2546.82	444.154	2102.67	-1658.51
Hddc2	1499	2546.28	420.227	2126.05	-1705.83
Cul4b	1500	2545.51	134.048	2411.46	-2277.41
Stac	1501	2545.03	201.034	2343.99	-2142.96
Ceacam9	1502	2544.81	473.551	2071.26	-1597.71
Eda2r	1503	2544.73	462.547	2082.18	-1619.63
Scn9a	1504	2544.3	210.719	2333.58	-2122.86
Cdk2	1505	2544.09	374.228	2169.86	-1795.63
Cox7a2	1506	2543.85	183.681	2360.17	-2176.49
LOC434401	1507	2543.8	174.61	2369.19	-2194.58
NegCont_309	1508	2543.54	165.829	2377.71	-2211.88
Prkcdbp	1509	2542.89	114.633	2428.26	-2313.63
Stmn3	1510	2542.64	422.843	2119.79	-1696.95
H19	1511	2542.53	351.631	2190.9	-1839.26
Tmem41b	1512	2542.36	219.928	2322.43	-2102.5
C130032F08Rik	1513	2542.34	148.19	2394.15	-2245.96
Olfr1462	1514	2542.29	553.088	1989.2	-1436.11
Cspg5	1515	2541.8	212.797	2329	-2116.21
Pcdha5	1516	2541.59	391.553	2150.03	-1758.48
ENSMUST00000068376	1517	2541.53	385.359	2156.17	-1770.81
Prok2	1518	2541.28	457.293	2083.99	-1626.7
Pkn2	1519	2541.22	102.839	2438.38	-2335.54
Olfr924	1520	2540.85	464.002	2076.85	-1612.85
LOC225416	1521	2540.66	218.314	2322.35	-2104.03
Sntg1	1522	2540.66	215.839	2324.82	-2108.98
Abca5	1523	2540.5	416.887	2123.61	-1706.73
Cops7b	1524	2540.4	126.863	2413.53	-2286.67
XM_129360	1525	2538.99	243.61	2295.38	-2051.77
Rgs6	1526	2538.7	147.357	2391.34	-2243.99
NegCont_116	1527	2538.68	96.3354	2442.34	-2346.01
Ldoc1l	1528	2538.29	141.994	2396.3	-2254.3
XM_356892	1529	2537.98	265.843	2272.13	-2006.29
Cdyl2	1530	2537.9	41.3677	2496.53	-2455.17
Pdlim7	1531	2537.44	275.931	2261.51	-1985.58
Ttc8	1532	2537.12	123.934	2413.19	-2289.25
Ptpn7	1533	2537.07	334.88	2202.19	-1867.31
Dexi	1534	2536.89	364.668	2172.22	-1807.55
MMS010225526	1535	2536.58	351.541	2185.04	-1833.49
Matn1	1536	2536.25	447.965	2088.28	-1640.32
XM_357180	1537	2536.1	578.178	1957.92	-1379.74
Dpy19l1	1538	2535.84	137.292	2398.55	-2261.26
Fmo12	1539	2535.69	109.905	2425.78	-2315.87
Kazald1	1540	2535.36	420.709	2114.66	-1693.95
Myh8	1541	2534.94	342.737	2192.2	-1849.47
LOC434168	1542	2534.77	596.42	1938.35	-1341.93
Tube1	1543	2534.37	359.486	2174.88	-1815.39
Pcdha7	1544	2534.12	392.118	2142	-1749.89
Mrpl14	1545	2534.04	432.976	2101.06	-1668.09
Nfasc	1546	2533.6	398.347	2135.25	-1736.9
Hmx3	1547	2533.53	327.89	2205.64	-1877.75
H3f3a	1548	2533.19	128.165	2405.02	-2276.86
Gadd45a	1549	2532.78	236.756	2296.02	-2059.27
Mospd3	1550	2532.65	351.846	2180.8	-1828.96
AV298518	1551	2531.78	366.107	2165.67	-1799.57
Susd4	1552	2531.69	412.698	2119	-1706.3
Atp6v1c2	1553	2531.48	386.226	2145.25	-1759.03
Pla2g4e	1554	2530.95	453.205	2077.74	-1624.54
Atg4a	1555	2530.72	311.39	2219.33	-1907.94
Anxa7	1556	2530.7	164.231	2366.47	-2202.23
Rpl36al	1557	2530.66	162.955	2367.71	-2204.75
LOC230010	1558	2530.35	259.305	2271.04	-2011.74
Olfr448	1559	2530.28	471.127	2059.15	-1588.03
Rbpms	1560	2530	100.71	2429.29	-2328.58
NegCont_832	1561	2529.79	165.564	2364.23	-2198.67
Nol3	1562	2529.54	432.293	2097.25	-1664.95
Trim67	1563	2529.28	330.688	2198.59	-1867.91
Lin28	1564	2528.93	163.55	2365.38	-2201.83
Mdm4	1565	2528.9	1234.71	1294.19	-59.4828
Olfr776	1566	2528.83	368.805	2160.02	-1791.22
Mid1ip1	1567	2528.78	387.943	2140.84	-1752.9
Gm1456	1568	2528.77	210.313	2318.46	-2108.14
Hist3h2a	1569	2528.74	39.7699	2488.97	-2449.2
XM_122139	1570	2528.29	237.516	2290.77	-2053.26
Apbb1ip	1571	2528.11	457.628	2070.48	-1612.86
Isg20	1572	2528.02	229.076	2298.95	-2069.87
Mtfr1	1573	2527.91	373.232	2154.68	-1781.45
Pomc1	1574	2527.5	146.097	2381.4	-2235.31
Pola2	1575	2527.47	367.479	2159.99	-1792.51
Pcdha10	1576	2527.39	393.956	2133.43	-1739.48
Rpl8	1577	2527.24	513.481	2013.76	-1500.28
AI505012	1578	2527.03	211.433	2315.59	-2104.16
Gpr176	1579	2526.78	417.54	2109.24	-1691.7
LOC629756	1580	2526.76	271.283	2255.48	-1984.2
Csdc2	1581	2526.61	154.519	2372.09	-2217.57
Pgls	1582	2526.42	142.837	2383.58	-2240.74
Icam5	1583	2526.14	427.402	2098.74	-1671.34
Exoc7	1584	2525.32	188.56	2336.76	-2148.2
Cpt1a	1585	2525.21	196.822	2328.39	-2131.57
Phyhipl	1586	2525.12	293.687	2231.43	-1937.75
Cd59a	1587	2524.44	369.747	2154.69	-1784.95
Fuca2	1588	2524.27	428.945	2095.32	-1666.38
LOC546321	1589	2524.26	405.785	2118.47	-1712.69
LOC193798	1590	2524.1	270.777	2253.32	-1982.54
LOC383032	1591	2523.69	246.207	2277.48	-2031.28
LOC239658	1592	2523.61	545.99	1977.62	-1431.63
Dcp1b	1593	2523.55	352.156	2171.39	-1819.24
Mapk10	1594	2523.52	337.205	2186.32	-1849.11
Htr5b	1595	2523.52	435.374	2088.15	-1652.77
S100a13	1596	2523.4	450.537	2072.86	-1622.33
Fscn1	1597	2523.03	116.903	2406.13	-2289.23
Pcdha3	1598	2522.78	389.323	2133.46	-1744.13
LOC432817	1599	2522.52	272.729	2249.79	-1977.06
Immp1l	1600	2522.26	163.786	2358.47	-2194.69
Usp29	1601	2521.99	429.195	2092.79	-1663.6
Dsp	1602	2521.95	99.5762	2422.37	-2322.79
Spint1	1603	2521.77	232.393	2289.38	-2056.99
Wdr45l	1604	2521.27	386.144	2135.12	-1748.98
Ngef	1605	2521.05	441.017	2080.03	-1639.01
MMS010256426	1606	2520.31	83.9644	2436.34	-2352.38
Snai2	1607	2519.96	308.962	2211	-1902.04
Syt3	1608	2519.91	189.395	2330.52	-2141.12
Pcdha6	1609	2519.86	395.472	2124.39	-1728.92
Ptpla	1610	2519.56	569.703	1949.86	-1380.16
LOC245405	1611	2519.34	251.567	2267.78	-2016.21
Hsd17b4	1612	2518.95	208.61	2310.34	-2101.73
NegCont_46	1613	2518.66	535.42	1983.24	-1447.82
Nrip2	1614	2518.36	350.297	2168.06	-1817.76
Tmeff1	1615	2518.05	388.32	2129.73	-1741.41
Fstl1	1616	2517.86	210.768	2307.1	-2096.33
Cyb5	1617	2517.74	124.203	2393.54	-2269.34
MMT00061517	1618	2517.29	102.653	2414.63	-2311.98
Gm1153	1619	2516.34	556.964	1959.38	-1402.41
NegCont_175	1620	2515.89	390.382	2125.5	-1735.12
Ugt3a1	1621	2515.74	550.237	1965.5	-1415.26
MMT00015072	1622	2515.24	228.344	2286.89	-2058.55
Rps14	1623	2515.03	277.374	2237.65	-1960.28
Atp1b4	1624	2514.79	616.59	1898.2	-1281.61
r60_1	1625	2514.75	149.537	2365.21	-2215.67
P2rx5	1626	2514.66	38.8193	2475.84	-2437.02
Pcdha4	1627	2514.26	387.513	2126.75	-1739.24
Polq	1628	2513.94	391.887	2122.06	-1730.17
D6Mit97	1629	2513.84	113.793	2400.05	-2286.26
Aim1l	1630	2513.76	428.155	2085.61	-1657.46
Bglap1	1631	2513.67	455.182	2058.49	-1603.3
Rbm17	1632	2513.47	121.304	2392.16	-2270.86
MMT00012788	1633	2513.19	125.098	2388.09	-2263
Pcdha9	1634	2512.98	386.792	2126.19	-1739.4
Gpsm2	1635	2512.86	183.044	2329.81	-2146.77
Pcgf2	1636	2512.78	253.013	2259.77	-2006.75
Pcdha1	1637	2512.7	393.245	2119.46	-1726.21
Aloxe3	1638	2512.46	344.921	2167.54	-1822.62
Trpm5	1639	2512.23	116.164	2396.07	-2279.9
Lhfpl4	1640	2511.85	405.658	2106.19	-1700.54
Egfl7	1641	2511.73	124.42	2387.31	-2262.89
NegCont_945	1642	2510.92	98.6991	2412.22	-2313.52
Wnt5b	1643	2510.46	411.481	2098.98	-1687.49
Pi15	1644	2509.84	368.723	2141.12	-1772.4
LOC435145	1645	2509.76	260.406	2249.36	-1988.95
Ppib	1646	2509.71	186.716	2322.99	-2136.27
Hrsp12	1647	2509.7	398.409	2111.29	-1712.89
Zcchc12	1648	2509.7	422.152	2087.55	-1665.39
LOC544749	1649	2509.65	367.958	2141.69	-1773.73
Pole	1650	2508.9	407.702	2101.2	-1693.5
NegCont_686	1651	2508.86	256.281	2252.58	-1996.3
Pcdha8	1652	2508.67	386.105	2122.56	-1736.46
Amph	1653	2508.64	207.009	2301.63	-2094.63
NegCont_181	1654	2508.57	244.256	2264.31	-2020.05
Cxx1c	1655	2508.19	186.403	2321.79	-2135.38
Tssc4	1656	2508.18	285.541	2222.64	-1937.1
mCT51711	1657	2508	248.531	2259.47	-2010.93
Cadps2	1658	2507.75	372.657	2135.09	-1762.43
Olfr301	1659	2507.65	357.019	2150.63	-1793.61
Oat	1660	2507.49	409.498	2097.99	-1688.5
Zfp422	1661	2507.46	110.667	2396.8	-2286.13
Copz1	1662	2507.45	201.486	2305.96	-2104.48
Iqcf3	1663	2507.44	128.183	2379.25	-2251.07
Klhl13	1664	2507.28	412.344	2094.94	-1682.59
Atp5o	1665	2506.86	149.612	2357.25	-2207.64
Pcdhac2	1666	2506.85	385.822	2121.03	-1735.2
Slc5a10	1667	2506.72	419.207	2087.52	-1668.31
Ccr1l1	1668	2506.55	297.225	2209.33	-1912.1
Ppp2r2b	1669	2506.49	385.353	2121.14	-1735.79
Pou3f1	1670	2506.48	431.155	2075.33	-1644.17
Htr3a	1671	2506.36	433.951	2072.41	-1638.46
Ube3c	1672	2506.33	160.09	2346.24	-2186.15
Myo1d	1673	2506.27	411.013	2095.26	-1684.25
Vezf1	1674	2506.26	126.17	2380.09	-2253.92
LOC382106	1675	2506.22	193.227	2312.99	-2119.76
Fgf21	1676	2506.17	362.508	2143.66	-1781.15
Enpp1	1677	2506.15	401.573	2104.58	-1703.01
Fxyd5	1678	2505.93	506.402	1999.53	-1493.12
XM_140164	1679	2505.81	441.433	2064.37	-1622.94
Capn1	1680	2505.64	374.597	2131.05	-1756.45
Hist1h2bg	1681	2505.5	339.587	2165.91	-1826.33
Cox7b	1682	2505.4	175.561	2329.83	-2154.27
mCT154155	1683	2505.2	216.626	2288.58	-2071.95
Col15a1	1684	2504.87	126.456	2378.41	-2251.96
Cdk6	1685	2504.83	314.411	2190.42	-1876.01
Pcdha11	1686	2504.57	382.838	2121.73	-1738.89
LOC383438	1687	2504.26	571.412	1932.85	-1361.44
Marveld3	1688	2504.07	179.826	2324.24	-2144.42
B430110G05Rik	1689	2503.78	192.827	2310.96	-2118.13
Bcap29	1690	2503.76	413.103	2090.66	-1677.55
D13Wsu50e	1691	2503.5	380.423	2123.08	-1742.65
Gm408	1692	2503.49	406.573	2096.92	-1690.34
Zfp282	1693	2503.41	306.657	2196.75	-1890.09
LOC227054	1694	2503.35	504.397	1998.96	-1494.56
Gemin7	1695	2503.28	216.079	2287.2	-2071.12
Gap43	1696	2503.25	460.686	2042.57	-1581.88
Riok3	1697	2503.22	199.271	2303.95	-2104.68
Olfr1084	1698	2503.01	597.327	1905.68	-1308.36
mCT49369	1699	2502.56	308.853	2193.71	-1884.85
XM_359084	1700	2502.29	183.335	2318.95	-2135.62
Sall2	1701	2502.15	387.82	2114.33	-1726.51
AK046657	1702	2502.07	81.8562	2420.21	-2338.36
D17Wsu104e	1703	2501.96	90.0086	2411.95	-2321.94
Cxcl15	1704	2501.83	109.501	2392.33	-2282.83
Olfr812	1705	2501.53	379.201	2122.33	-1743.13
Wdr79	1706	2501.51	229.839	2271.67	-2041.83
Rab3b	1707	2501.48	423.573	2077.91	-1654.33
Gm1048	1708	2501.43	602.407	1899.03	-1296.62
Hn1	1709	2501	342.662	2158.34	-1815.67
Gsg2	1710	2500.96	417.249	2083.71	-1666.46
Klf4	1711	2500.68	147.918	2352.76	-2204.85
Rsnl2	1712	2500.57	356.105	2144.47	-1788.36
Mto1	1713	2500.45	95.1753	2405.27	-2310.1
Serpina3k	1714	2500.06	431.634	2068.43	-1636.79
Slc17a5	1715	2499.52	433.516	2066.01	-1632.49
LOC219180	1716	2499.28	223.705	2275.57	-2051.87
Bola3	1717	2499.19	200.813	2298.37	-2097.56
Pdxk	1718	2499.1	367.637	2131.47	-1763.83
Tubb4	1719	2498.85	61.4225	2437.43	-2376.01
LOC268597	1720	2498.66	167.19	2331.47	-2164.28
Fez1	1721	2498.55	342.953	2155.6	-1812.64
Baat	1722	2498.31	451.01	2047.3	-1596.28
Paqr7	1723	2498.14	520.066	1978.08	-1458.01
Gm994	1724	2497.96	212.116	2285.84	-2073.72
Dennd2a	1725	2497.89	85.8846	2412	-2326.12
NegCont_483	1726	2497.74	506.553	1991.19	-1484.63
Wdr68	1727	2497.73	360.775	2136.96	-1776.18
Olfr1355	1728	2497.7	495.595	2002.11	-1506.51
Plekha5	1729	2497.49	197.368	2300.12	-2102.76
Syngr1	1730	2496.95	568.529	1928.42	-1359.9
Kcnb1	1731	2496.83	414.513	2082.32	-1667.8
mCT175766	1732	2496.57	528.122	1968.44	-1440.32
Pdrg1	1733	2496.49	134.614	2361.87	-2227.26
Tssk4	1734	2496.43	216.978	2279.45	-2062.48
mCT168794	1735	2496.24	586.81	1909.43	-1322.62
Txndc13	1736	2495.99	368.46	2127.53	-1759.07
Otop2	1737	2495.72	171.859	2323.87	-2152.01
LOC546740	1738	2495.65	489.013	2006.64	-1517.62
Npy	1739	2495.42	402.54	2092.88	-1690.34
Gpr112	1740	2495.23	96.6636	2398.57	-2301.9
LOC436049	1741	2495.14	324.136	2171	-1846.86
Olfr1037	1742	2494.85	580.255	1914.6	-1334.34
Park2	1743	2494.78	127.787	2367	-2239.21
LOC236932	1744	2494.11	575.939	1918.17	-1342.24
Adprh	1745	2494.06	369.844	2124.22	-1754.37
Nf1	1746	2494.06	241	2253.06	-2012.06
Ppfibp1	1747	2493.94	413.339	2080.6	-1667.26
Slc1a1	1748	2493.66	421.875	2071.79	-1649.91
Sord	1749	2493.14	447.572	2045.57	-1598
Atpif1	1750	2492.63	531.234	1961.39	-1430.16
Ephb4	1751	2492.49	396.29	2096.2	-1699.91
Bmyc	1752	2492.34	1066.63	1425.71	-359.075
MMS010200703	1753	2492.03	179.003	2313.03	-2134.03
Oact5	1754	2491.8	558.176	1933.62	-1375.44
Tmem48	1755	2491.7	348.844	2142.86	-1794.01
Il11	1756	2491.62	45.8751	2445.75	-2399.87
Uqcrh	1757	2491.54	603.881	1887.66	-1283.77
Prom1	1758	2491.47	125.233	2366.23	-2241
Tspan9	1759	2491.34	374.256	2117.08	-1742.82
ENSMUST00000032056	1760	2491.19	284.444	2206.75	-1922.3
Jmjd2d	1761	2490.77	598.077	1892.69	-1294.61
Degs2	1762	2490.51	418.029	2072.48	-1654.45
NegCont_299	1763	2490.07	327.113	2162.96	-1835.85
Rps13	1764	2490.02	493.838	1996.19	-1502.35
Il31	1765	2489.9	593.779	1896.12	-1302.34
Ppm1a	1766	2489.84	199.333	2290.5	-2091.17
Xkr7	1767	2489.71	160.544	2329.16	-2168.62
XM_357852	1768	2489.67	391.178	2098.49	-1707.31
MMS010010773	1769	2489.46	348.689	2140.77	-1792.08
ENSMUST00000036218	1770	2488.78	524.227	1964.56	-1440.33
MMT00005808	1771	2488.3	81.4283	2406.87	-2325.44
Slc25a13	1772	2488.29	412.551	2075.74	-1663.19
Git1	1773	2487.84	68.012	2419.83	-2351.82
C80918	1774	2487.45	97.2167	2390.23	-2293.02
Cpd	1775	2486.93	396.567	2090.36	-1693.8
Nola3	1776	2486.77	156.842	2329.93	-2173.08
Raet1a	1777	2486.75	260.295	2226.45	-1966.16
V1rg10	1778	2486.71	583.153	1903.56	-1320.41
Slc22a17	1779	2486.65	383.438	2103.22	-1719.78
Nudt19	1780	2486.56	425.113	2061.45	-1636.34
MMS010197356	1781	2486.04	345.052	2140.99	-1795.93
XM_111200	1782	2486.03	183.549	2302.48	-2118.93
D2Ertd623e	1783	2485.88	295.734	2190.15	-1894.41
Rnf39	1784	2485.76	99.9171	2385.84	-2285.92
Hrasls	1785	2484.2	421.852	2062.34	-1640.49
Gm277	1786	2483.79	123.572	2360.21	-2236.64
Pkm2	1787	2483.76	108.565	2375.19	-2266.63
NegCont_383	1788	2483.74	481.271	2002.47	-1521.2
LOC233075	1789	2483.05	213.47	2269.58	-2056.11
Slc22a18	1790	2482.79	395.946	2086.84	-1690.89
NegCont_917	1791	2482.63	267.826	2214.8	-1946.97
Pcdhac1	1792	2482.5	374.23	2108.27	-1734.04
mCT50719	1793	2482.47	63.8052	2418.66	-2354.85
Shfm1	1794	2482.15	325.202	2156.95	-1831.74
Zbtb7c	1795	2481.9	421.131	2060.77	-1639.64
Tnfsf13b	1796	2481.84	390.647	2091.19	-1700.55
Uqcrb	1797	2481.58	311.719	2169.86	-1858.14
Itgb5	1798	2481.56	216.533	2265.03	-2048.49
Rpl18a	1799	2481.55	260.263	2221.29	-1961.02
Fetub	1800	2481.53	365.642	2115.89	-1750.25
Cd8b1	1801	2481.24	338.604	2142.63	-1804.03
Lfng	1802	2481.11	124.396	2356.72	-2232.32
Uvrag	1803	2481.08	165.304	2315.78	-2150.48
Card12	1804	2480.99	427.852	2053.13	-1625.28
NegCont_552	1805	2480.79	387.581	2093.2	-1705.62
r60_a135	1806	2480.78	151.2	2329.58	-2178.38
Ms4a6d	1807	2480.7	397.528	2083.17	-1685.65
MMT00052514	1808	2480.6	117.7	2362.9	-2245.2
D12Ertd647e	1809	2480.26	360.111	2120.15	-1760.04
Ndufa7	1810	2480.19	516.129	1964.06	-1447.93
Tulp3	1811	2480.16	119.648	2360.51	-2240.86
LOC436183	1812	2479.98	588.139	1891.84	-1303.7
Sparcl1	1813	2478.95	347.848	2131.1	-1783.25
MMS010038379	1814	2478.95	234.249	2244.7	-2010.45
Fubp3	1815	2478.69	402.927	2075.77	-1672.84
XM_354822	1816	2478.52	174.674	2303.84	-2129.17
Tmed4	1817	2478.15	187.66	2290.49	-2102.83
Pdc	1818	2477.66	382.238	2095.43	-1713.19
Adamts12	1819	2477.64	608.325	1869.31	-1260.99
CD4	1820	2477.28	547.987	1929.29	-1381.3
Tnfrsf21	1821	2477.15	391.851	2085.29	-1693.44
Igsf8	1822	2476.77	176.88	2299.89	-2123.01
mCT62179	1823	2476.73	87.7484	2388.98	-2301.23
Baiap2l2	1824	2476.41	420.322	2056.09	-1635.77
Upk3b	1825	2476.09	595.845	1880.25	-1284.4
Slc25a36	1826	2475.93	391.386	2084.54	-1693.16
Rbbp8	1827	2475.87	302.795	2173.07	-1870.28
MMS010263787	1828	2475.12	115.898	2359.22	-2243.32
Syce1	1829	2474.98	393.037	2081.95	-1688.91
Gtdc1	1830	2474.82	228.348	2246.47	-2018.12
Ttc25	1831	2474.66	189.364	2285.29	-2095.93
Tmem5	1832	2474.47	202.175	2272.3	-2070.12
Fcgr2b	1833	2474.32	190.253	2284.07	-2093.82
Ankrd12	1834	2473.75	221.748	2252	-2030.25
Gpr155	1835	2473.64	183.884	2289.76	-2105.88
Zfp648	1836	2473.58	192.069	2281.51	-2089.44
ENSMUST00000000012	1837	2473.44	267.532	2205.91	-1938.38
Dnahc10	1838	2473.37	160.604	2312.77	-2152.16
Ptcra	1839	2473.16	461.939	2011.22	-1549.28
Tmem17	1840	2472.81	400.302	2072.51	-1672.21
NegCont_213	1841	2472.37	446.627	2025.75	-1579.12
Akap3	1842	2472.28	373.152	2099.13	-1725.97
Pcdhga5	1843	2471.94	340.552	2131.38	-1790.83
Nrarp	1844	2471.93	93.2663	2378.66	-2285.4
Rbmy1a1	1845	2471.38	121.292	2350.09	-2228.8
Blm	1846	2471.12	399.181	2071.94	-1672.76
Trim58	1847	2471.01	353.195	2117.81	-1764.62
Plekhb1	1848	2470.96	404.548	2066.41	-1661.86
Lmbrd2	1849	2470.83	375.627	2095.2	-1719.58
Nanog	1850	2470.31	93.2305	2377.08	-2283.85
Zfp62	1851	2470.19	271.531	2198.66	-1927.13
Plxnd1	1852	2470.19	113.397	2356.79	-2243.39
Eaf2	1853	2469.89	400.242	2069.65	-1669.41
Gpr64	1854	2469.85	280.42	2189.43	-1909.01
XM_285957	1855	2469.25	507.007	1962.24	-1455.23
Cck	1856	2469.23	408.525	2060.71	-1652.18
Tubb3	1857	2469.04	203.127	2265.91	-2062.78
NegCont_455	1858	2468.86	400.39	2068.47	-1668.08
Alkbh3	1859	2468.49	324.125	2144.36	-1820.24
Cryba4	1860	2468.34	341.065	2127.27	-1786.21
XM_124829	1861	2468	536.062	1931.93	-1395.87
NegCont_410	1862	2467.54	116.13	2351.41	-2235.28
Trhr2	1863	2467.2	478.167	1989.03	-1510.87
Coro1b	1864	2466.91	137.04	2329.87	-2192.83
LOC383873	1865	2466.64	407.921	2058.72	-1650.8
Cts3	1866	2466.24	471.649	1994.6	-1522.95
Rps6ka1	1867	2465.96	426.866	2039.09	-1612.23
Ndufa2	1868	2465.75	456.299	2009.45	-1553.15
NegCont_606	1869	2465.24	428.925	2036.31	-1607.39
NegCont_702	1870	2465.13	334.211	2130.92	-1796.71
Dad1	1871	2465.09	210.089	2255	-2044.91
XM_123649	1872	2464.95	511.904	1953.05	-1441.14
LOC435392	1873	2464.75	465.815	1998.94	-1533.12
Tuba3	1874	2464.6	59.1244	2405.48	-2346.35
Pgea1	1875	2464.59	139.94	2324.65	-2184.71
Rpl3	1876	2464.35	493.156	1971.19	-1478.04
Gm1304	1877	2464.25	142.393	2321.85	-2179.46
Olfr376	1878	2463.96	117.384	2346.57	-2229.19
Fzd8	1879	2463.32	405.264	2058.05	-1652.79
Pde7a	1880	2463.21	134.8	2328.41	-2193.61
Alg3	1881	2463.18	340.951	2122.23	-1781.28
Ttc13	1882	2462.76	474.826	1987.93	-1513.11
Wwp1	1883	2462.75	265.176	2197.57	-1932.4
mCT49287	1884	2462.1	265.659	2196.44	-1930.78
Bmpr1b	1885	2461.79	380.481	2081.31	-1700.82
Xrcc2	1886	2461.44	278.275	2183.17	-1904.89
Arsi	1887	2461.22	239.283	2221.93	-1982.65
Bphl	1888	2461.1	390.962	2070.13	-1679.17
Pir	1889	2461.09	423.247	2037.84	-1614.59
NegCont_691	1890	2460.92	400.273	2060.65	-1660.38
LOC385909	1891	2460.77	207.313	2253.46	-2046.14
Aprt	1892	2460.72	217.637	2243.08	-2025.44
Ppp4r1	1893	2460.28	109.217	2351.06	-2241.85
Mosc1	1894	2460.05	431.195	2028.85	-1597.66
Pml	1895	2460.01	162.35	2297.66	-2135.31
C1qc	1896	2459.9	407.033	2052.86	-1645.83
Col9a2	1897	2459.68	415.038	2044.64	-1629.61
Kdelc1	1898	2459.36	97.829	2361.53	-2263.7
Wdsub1	1899	2459.01	437.394	2021.62	-1584.23
Cd300a	1900	2458.96	355.797	2103.17	-1747.37
Rps3	1901	2458.94	580.982	1877.95	-1296.97
Flrt1	1902	2458.86	79.201	2379.66	-2300.45
MMS010063203	1903	2458.73	362.664	2096.07	-1733.4
Gm1856	1904	2458.72	151.391	2307.33	-2155.94
Olfr1287	1905	2458.7	458.656	2000.05	-1541.39
Lrrtm4	1906	2458.46	109.319	2349.14	-2239.82
C1ql3	1907	2458.39	393.374	2065.02	-1671.64
Olfr1273	1908	2458.21	346.503	2111.71	-1765.2
A930009E05Rik	1909	2457.87	131.707	2326.16	-2194.45
Ptpn18	1910	2457.57	431.721	2025.85	-1594.13
Kctd13	1911	2457.42	222.924	2234.49	-2011.57
NegCont_999	1912	2457.3	379.125	2078.18	-1699.05
NegCont_681	1913	2457.09	43.8279	2413.26	-2369.44
Xpa	1914	2456.79	421.427	2035.36	-1613.93
Tgoln2	1915	2456.22	401.31	2054.92	-1653.61
Il11ra2	1916	2456.13	107.463	2348.67	-2241.2
Wdr62	1917	2456.11	154.684	2301.42	-2146.74
Nup54	1918	2456.04	355.305	2100.73	-1745.43
Cabc1	1919	2456	387.708	2068.3	-1680.59
Wdr40b	1920	2455.41	341.412	2114	-1772.58
Phactr2	1921	2455.18	393.475	2061.7	-1668.23
XM_358932	1922	2454.83	515.323	1939.5	-1424.18
Cyp19a1	1923	2454.81	396.805	2058	-1661.2
Hoxb1	1924	2454.71	290.469	2164.24	-1873.77
Pex3	1925	2454.7	198.959	2255.74	-2056.78
mCT51034	1926	2454.48	411.729	2042.75	-1631.02
Setd7	1927	2454.41	225.992	2228.42	-2002.43
Igf2	1928	2454.13	50.7997	2403.33	-2352.53
Man2a1	1929	2453.97	417.155	2036.82	-1619.66
LOC383654	1930	2453.88	189.962	2263.92	-2073.96
Olfr45	1931	2453.8	556.192	1897.61	-1341.42
NegCont_936	1932	2453.16	369.836	2083.33	-1713.49
Olfr202	1933	2452.89	184.887	2268	-2083.11
NegCont_616	1934	2452.8	122.83	2329.97	-2207.14
Hist1h2ba	1935	2452.76	79.1502	2373.61	-2294.46
MMS010230978	1936	2452.68	359.404	2093.28	-1733.87
Oxsr1	1937	2452.61	162.536	2290.07	-2127.54
Epdr1	1938	2451.13	459.109	1992.02	-1532.91
Nbl1	1939	2451.04	405.647	2045.4	-1639.75
Brunol4	1940	2450.92	403.805	2047.11	-1643.31
Lba1	1941	2450.72	210.607	2240.11	-2029.5
Pcdha12	1942	2450.71	388.878	2061.83	-1672.96
Nfic	1943	2450.53	102.878	2347.65	-2244.77
Obfc1	1944	2450.52	361.979	2088.55	-1726.57
Gm317	1945	2450.47	515.273	1935.2	-1419.93
Btf3l4	1946	2450.44	402.99	2047.45	-1644.46
B930046C15Rik	1947	2450.24	183.288	2266.95	-2083.66
LOC237361	1948	2450.2	501.514	1948.68	-1447.17
Sim1	1949	2449.94	296.517	2153.42	-1856.9
Epb4.1l4a	1950	2449.87	214.788	2235.09	-2020.3
NegCont_615	1951	2449.87	529.136	1920.73	-1391.6
NegCont_602	1952	2449.76	539.653	1910.11	-1370.46
Nt5dc2	1953	2449.71	375.57	2074.13	-1698.56
AV147418	1954	2449.67	242.757	2206.91	-1964.15
Centb1	1955	2449.59	376.737	2072.85	-1696.11
Ddhd2	1956	2449.56	214.28	2235.28	-2021
Psg30	1957	2449.3	590.571	1858.73	-1268.16
D8Ertd354e	1958	2449.29	352.543	2096.74	-1744.2
Creb3l3	1959	2449.02	372.375	2076.65	-1704.27
Tcf3	1960	2448.99	344.422	2104.57	-1760.14
Pcdh12	1961	2448.84	514.264	1934.58	-1420.31
Cobl	1962	2448.67	141.82	2306.85	-2165.03
Gpatc1	1963	2448.35	173.195	2275.15	-2101.96
Zmat2	1964	2448.34	356.389	2091.95	-1735.57
Rps24	1965	2447.64	219.768	2227.87	-2008.1
Cdk9	1966	2447.04	382.024	2065.02	-1682.99
Gnpda1	1967	2447.04	987.754	1459.28	-471.531
Zdhhc9	1968	2446.91	345.529	2101.38	-1755.85
Tro	1969	2446.89	419.202	2027.69	-1608.49
Pls3	1970	2446.46	182.977	2263.49	-2080.51
Rasgrp4	1971	2446.21	299.23	2146.98	-1847.75
Acly	1972	2445.91	202.329	2243.58	-2041.25
MMT00019512	1973	2445.59	197.948	2247.64	-2049.69
Slc6a9	1974	2445.52	414.601	2030.92	-1616.32
Phf19	1975	2444.98	388.949	2056.04	-1667.09
mCT165084	1976	2444.96	509.685	1935.28	-1425.59
Olfr1249	1977	2444.68	407.034	2037.65	-1630.61
Angptl4	1978	2444.66	355.443	2089.21	-1733.77
Prh1	1979	2444.52	106.104	2338.42	-2232.32
r60_3	1980	2444.33	147.545	2296.78	-2149.24
Gldn	1981	2443.26	428.965	2014.29	-1585.33
MMT00019454	1982	2442.93	117.71	2325.22	-2207.51
Cerkl	1983	2442.7	971.948	1470.76	-498.809
Atp5j	1984	2442.68	194.295	2248.38	-2054.09
Mapk4	1985	2442.64	411.076	2031.57	-1620.49
Abcd1	1986	2442.55	129.643	2312.91	-2183.27
LOC382337	1987	2442.32	255.326	2187	-1931.67
AV135809	1988	2442.3	556.863	1885.44	-1328.57
r60_a104	1989	2442.04	150.64	2291.4	-2140.76
XM_354607	1990	2442.01	423.326	2018.69	-1595.36
Surf1	1991	2442	363.593	2078.41	-1714.82
Rgs16	1992	2441.93	402.408	2039.52	-1637.11
Lpin1	1993	2441.59	205.179	2236.41	-2031.24
B3galt3	1994	2441.14	162.52	2278.62	-2116.1
NegCont_926	1995	2440.75	463.524	1977.23	-1513.7
Dctd	1996	2440.5	362.706	2077.79	-1715.09
Cds2	1997	2440.22	380.934	2059.28	-1678.35
Pcdhb4	1998	2439.94	297.804	2142.13	-1844.33
[truncated: 560 more rows]

## Sheet: MM_Genes_En.Mods
Module membership for genes in the modules enriched in the lean islet expression data (total=17)
Gene Symbol	Module Membership (MM)
Sgce	0.988582
Large	0.987832
Lrrc19	0.987483
Gata1	0.984794
Aurka	0.9842
Ercc6l	0.984083
D2Ertd750e	0.983569
Cdc20	0.983277
Anln	0.982129
Plk1	0.98203
Gipc1	0.981382
Ccnb2	0.981138
Cdc25c	0.980052
Fbp2	0.979946
Exo1	0.978763
Depdc1b	0.97875
Scarf2	0.978491
Trim59	0.978118
Ccnb1	0.977483
Cks2	0.977084
Tk1	0.977084
Fbxo5	0.977035
Gpi1	0.976944
Ube2e2	0.976888
NegCont_175	0.976503
Bub1b	0.976362
Incenp	0.976302
Ache	0.976156
Casc5	0.975789
Sorcs2	0.97564
Cenpa	0.975427
Cntfr	0.975427
Fanca	0.975282
Olfr714	0.975185
Stmn1	0.975106
Cdca8	0.975105
Cdkn3	0.974886
Nipsnap1	0.97473
Enpep	0.974599
Kif20a	0.974098
Nol3	0.973655
Nek2	0.97341
Spag5	0.973273
Cdca1	0.973236
Sgol2	0.973203
Aspm	0.973007
Cenpe	0.972801
Clspn	0.972088
Ccna2	0.972074
Slc22a4	0.971866
Cdc2a	0.97176
NegCont_250	0.971611
Smc4l1	0.971568
Asf1b	0.971528
Ilvbl	0.971122
XM_358261	0.970868
C1rl	0.970789
Acsl6	0.970623
LOC628928	0.9702
Hmmr	0.970112
Psmc3ip	0.969998
LOC244595	0.969848
Cep55	0.969631
Uhrf1	0.969584
Kif4	0.969561
Troap	0.969309
Ttk	0.969067
NegCont_383	0.968834
XM_122093	0.968778
Pex11b	0.968721
Ect2	0.968674
E330017N17	0.968657
Atad2	0.968486
E2f8	0.968306
Kif11	0.968207
Kntc2	0.967781
Sgol1	0.96775
MMS010144222	0.967457
Urod	0.967111
Mki67	0.967071
Kif22	0.966902
LOC382425	0.96677
Trhr2	0.966725
Rcn3	0.966421
Neil3	0.966337
Ehd3	0.966298
Gap43	0.966194
Aurkb	0.965889
Lypla3	0.96588
Espl1	0.965721
Melk	0.965697
Slc1a1	0.965519
Adrbk1	0.965276
Wfikkn2	0.965065
Mxd3	0.964923
Tcea3	0.964662
LOC215678	0.964607
Cyp4x1	0.964245
Paqr9	0.964195
Trip13	0.963892
Myl4	0.963784
Cdca3	0.963588
Gm464	0.96354
Taar5	0.963448
Brrn1	0.96341
LOC545683	0.963392
Abca3	0.963321
Shcbp1	0.962974
Top2a	0.962973
Kifc1	0.962814
Tmhs	0.962766
Olfr448	0.96275
Cdc45l	0.962687
Fshprh1	0.962542
Mcm10	0.962538
Nusap1	0.962534
Cenpf	0.962312
Slc18a2	0.962242
Rgs8	0.962167
Zcchc12	0.962036
Cdca2	0.962026
Birc5	0.961568
Astn1	0.961455
Oxct1	0.961329
LOC626082	0.961275
Depdc1a	0.961039
Psp	0.960983
Kazald1	0.960886
Tacc3	0.960835
LOC433383	0.960824
mCT63523	0.960767
Ceacam9	0.960602
Fcamr	0.960482
Lrrc27	0.960425
Gpnmb	0.960277
Bub1	0.960211
Cts3	0.960183
Pld5	0.959925
Odz4	0.95977
Wnk2	0.95971
Gm1916	0.959559
NegCont_672	0.959518
Nkg7	0.959085
Slc22a21	0.958855
Tmepai	0.958771
Esco2	0.958608
Epdr2	0.958458
Cblc	0.958255
Mlf1ip	0.958229
Rit2	0.958125
NegCont_936	0.957854
Lmbrd2	0.957844
Brca1	0.957828
Gng7	0.957618
Hk1	0.957518
Clec2d	0.957398
Rpl37	0.957376
NegCont_951	0.957375
Pir	0.957374
LOC234159	0.957353
LOC385977	0.957294
Ezh2	0.956932
Stx12	0.956614
Tcf19	0.956462
LOC383308	0.956313
Gmnn	0.956293
Acot7	0.956293
Phlda3	0.956263
LOC193798	0.956205
Hrasls	0.956029
Slc24a3	0.955804
Ndrg4	0.955767
Hsd17b3	0.95557
Degs2	0.955495
Pck1	0.95549
LOC383873	0.955441
LOC233992	0.955229
Lass4	0.955187
MMS010262350	0.955096
Luzp5	0.954917
LOC384254	0.954839
XM_129360	0.954704
Fancb	0.954625
Dbf4	0.954457
Hmg20b	0.954375
Rps14	0.954167
Spbc24	0.953729
Orc6l	0.953687
LOC434127	0.953575
Clec2e	0.95335
Gchfr	0.953243
Mphosph1	0.953238
LOC545718	0.953012
LOC212084	0.952692
Gtse1	0.95246
LOC545121	0.952453
Galnt7	0.952252
Kif18a	0.952217
Gabrd	0.952215
Clybl	0.952158
Prima1	0.951996
Olfr812	0.951977
Sart2	0.951795
Pbk	0.951743
Siva	0.951681
Rps3a	0.951639
XM_283705	0.95149
Gcgr	0.951467
Lba1	0.951464
Tpd52l1	0.951392
Cdca5	0.95121
Tpx2	0.951113
Slc25a16	0.950949
Arhgap19	0.9509
Rgs16	0.950758
Slc5a10	0.95064
Cdc6	0.950541
Hddc2	0.950319
Pfkfb3	0.950155
Brip1	0.950131
Rsrc1	0.950067
Cnga1	0.950037
Ptcra	0.950016
Pdhb	0.950014
Olfr924	0.950003
Accn1	0.949785
Ssfa2	0.949743
Srrp	0.949413
Prc1	0.949359
D630015H07	0.949326
Lamc3	0.949085
Gm609	0.948991
Pex14	0.94895
Tmprss11c	0.948866
mCT50719	0.948794
Abca8b	0.94868
Niban	0.948609
Mastl	0.948467
mCT49287	0.948431
NegCont_771	0.94829
Higd1a	0.948228
Olfr776	0.947973
Pknox2	0.94793
LOC433706	0.947854
Cst6	0.947811
Neu2	0.947655
LOC436448	0.947582
LOC384525	0.9475
Fignl1	0.947486
Epdr1	0.947215
Znrf2	0.947
Ppara	0.946956
Tsnax	0.946934
Efhc2	0.946926
Stk40	0.946909
Idh2	0.946735
Gadd45a	0.946632
Cart	0.946602
Olfr1287	0.946601
Lrrc16	0.946501
Atp5g2	0.94646
Rab11fip5	0.946407
ENSMUST00000061054	0.946381
Olfr851	0.946065
Nsg2	0.946041
XM_356649	0.946015
Zfp367	0.945915
LOC328964	0.945561
Fbxo2	0.945545
Nrp2	0.945519
Lad1	0.945507
Rps28	0.94549
Ube2t	0.945361
Gpr30	0.945319
Pdzrn3	0.945319
Copg2as2	0.945306
Nrm	0.94525
Thrap4	0.945038
Rap1gap	0.944906
MMS010014714	0.944851
D15Bwg0759e	0.944775
NegCont_213	0.944752
Olfm1	0.944464
LOC240110	0.944395
Olfr1364	0.94435
Rprml	0.944277
NegCont_241	0.944131
Cacna1a	0.943717
Stxbp6	0.943603
Kif15	0.943602
Gng3	0.943505
Dcdc2	0.943216
Acox2	0.943187
XM_356800	0.943159
Smc2l1	0.942953
NegCont_762	0.942905
Pdk1	0.942743
Arrdc4	0.942581
AU041480	0.942562
Dpysl5	0.942503
ENSMUST00000000012	0.942493
LOC382371	0.942464
Aqp4	0.942394
Ppp1r1a	0.942378
Tlr5	0.942317
XM_290033	0.942247
LOC383850	0.942243
Nts	0.942224
Tuba8	0.942145
ENSMUST00000040141	0.942119
Snrp70	0.941888
Uck2	0.941876
XM_193312	0.941862
Bmp3	0.941845
Fmo6	0.941645
Med9	0.941561
Arhgap11a	0.941475
Kif2c	0.941446
Kctd3	0.941296
Rad51	0.941177
Ugt8a	0.94114
Olfr787	0.941067
Rasal1	0.941006
E2f4	0.940995
Traip	0.940976
Tmed6	0.940862
Lrrn3	0.940648
mCT164993	0.940505
Bglap2	0.940489
MMS010236071	0.940421
Gm1800	0.940419
Cyb5b	0.940348
Synpr	0.940345
Adcy2	0.940265
Efhd2	0.940201
Serpini1	0.940167
Vmd2	0.940149
Hist2h3c2	0.940106
Pdlim7	0.940018
Cybrd1	0.940016
Gsto1	0.939918
P140	0.939802
Mbp	0.939668
Cdkn2d	0.939609
Slc9a9	0.939579
LOC432494	0.939519
Gpr120	0.939514
LOC626281	0.93947
Mal2	0.939424
Btk	0.939389
Zzef1	0.939297
Tgoln2	0.939063
XM_285905	0.938971
Srpk1	0.938969
LOC382227	0.938754
Napg	0.938729
Drp2	0.938727
Rab4a	0.938592
Nbl1	0.938585
Umps	0.938493
Pcna	0.938455
Ppil5	0.938329
Artn	0.938326
Eln	0.937991
Wnt5b	0.937943
Bsn	0.937893
Tead3	0.937733
Slitrk6	0.937623
Ccdc99	0.937554
LOC384785	0.937514
Sst	0.937465
Tlm	0.937433
XM_357852	0.93736
Mro	0.937306
Dmtf1	0.937158
NegCont_514	0.937103
Plcd3	0.936944
MMT00015072	0.936749
LOC546672	0.936679
Cbr3	0.936614
Slc22a18	0.936555
Vkorc1	0.936412
NegCont_132	0.936298
Vmp	0.936268
Oip5	0.936254
LOC384161	0.936216
XM_194026	0.936173
Eaf2	0.936172
Birc1c	0.936144
LOC235424	0.936044
Hint1	0.935888
Kcns3	0.935814
Abcb9	0.935755
Cdh8	0.935627
Ly6g6c	0.935542
Olfr951	0.935269
XM_355769	0.935216
mCT186312	0.935105
Dgkb	0.935065
LOC434014	0.935062
MMS010096158	0.935044
Eno3	0.934963
Arhgap22	0.934941
XM_356892	0.934922
Cck	0.934685
Creg2	0.934473
MMS010169334	0.934463
Eda2r	0.934443
Gtdc1	0.934351
Hagh	0.934237
Lonrf2	0.934215
Ptger3	0.934161
XM_356920	0.934125
MMS010260530	0.934041
mCT50110	0.933858
Pdzk1ip1	0.933853
Usp29	0.933824
Klk6	0.9338
Dbn1	0.933751
Wdr51a	0.933656
NegCont_419	0.933641
Gbe1	0.933629
H2afx	0.933585
Rad51ap1	0.933515
mCT180896	0.933491
Tyr	0.933351
Ski	0.932778
Spnb2	0.932646
Pigz	0.932573
Phactr2	0.932529
Tyms	0.932371
LOC434175	0.932345
Igsf21	0.931959
Gemin6	0.931925
MMS010063203	0.931852
Diap3	0.931842
Glg1	0.931792
Inha	0.931785
Top1mt	0.931677
Rbp4	0.93138
Ptk2b	0.931213
Hes6	0.931005
Serpina3n	0.93089
Olfr1420	0.930741
LOC434428	0.93074
Pmm1	0.930704
Abhd3	0.930635
Tubb4	0.930578
Bclaf1	0.930567
Car8	0.930566
NegCont_606	0.930535
Cenph	0.930499
Rpl18a	0.930371
Slc25a28	0.93035
Tnfsf13b	0.930333
Lamc2	0.930313
Pak7	0.930261
Pcdha12	0.93023
LOC432716	0.930222
LOC436054	0.93019
AF397014	0.930185
Lrrc1	0.930053
Rhobtb2	0.929904
Socs6	0.929818
D4Ertd571e	0.929643
Scel	0.929636
Trim58	0.929625
Rab30	0.929551
LOC238943	0.929544
Fcgr3	0.929527
Bcam	0.929504
Ippk	0.929411
E2f7	0.929027
Spint2	0.928825
NegCont_89	0.928786
Ckap2l	0.92858
Vwa1	0.928578
NegCont_969	0.928568
Gcap26	0.928385
ENSMUST00000050050	0.928352
Ankrd41	0.928322
NegCont_1002	0.928096
NegCont_155	0.928047
Cd99l2	0.927846
Fut4	0.927744
mCT50800	0.927506
Bglap1	0.927483
Kcng4	0.927437
Cabc1	0.92743
Thap2	0.927387
Sorbs1	0.927387
Htr3a	0.927372
Wdsub1	0.927161
Kcnab3	0.927091
A630038D02	0.927053
Chat	0.92701
Zdhhc9	0.926927
LOC622459	0.92691
Sorl1	0.9268
Atp1b4	0.926782
Tmem17	0.926744
Usmg1	0.926716
Arhgef4	0.926624
Olfr1512	0.926616
Camk2b	0.92661
LOC381776	0.926574
Sez6l	0.926505
Pcdha6	0.926425
Cpb2	0.926362
Olfr313	0.926323
Smoc1	0.926059
S100a13	0.925676
Dnahc11	0.925496
Apbb1ip	0.925421
Prok2	0.925232
Tgfb3	0.925094
XM_355149	0.925087
Cryba2	0.924804
Pcdha10	0.924679
LOC433010	0.92467
Lgals3	0.924522
Pcdha1	0.924484
Ddx11	0.924353
XM_194428	0.924289
Dtl	0.924131
Abcc5	0.924039
MMS010083472	0.924006
C1ql3	0.923834
Apoe	0.923735
Prop1	0.923625
Gm1840	0.923493
Inpp1	0.923468
XM_355906	0.923453
Ckmt2	0.923386
Xrcc1	0.923332
Sncg	0.923231
Pvt1	0.92322
Iqca	0.923193
Pigr	0.923177
mCT155118	0.922977
Cntn3	0.92295
Mpp3	0.922945
Olfr295	0.92294
Arrb2	0.922919
Olfr61	0.922801
Lmcd1	0.92267
Tnfrsf1a	0.922637
mCT163746	0.922507
Nmnat2	0.922463
Arbp	0.9224
Pp11r	0.922381
Pcdha7	0.92236
Nrip2	0.922289
Cdc25b	0.922274
XM_355809	0.922269
Nfs1	0.922237
Ptpmt1	0.922187
Tpst1	0.922124
Fech	0.921982
XM_358742	0.921909
Il18	0.921817
Hist1h2ao	0.921804
LOC432789	0.921754
AV312707	0.92173
Mobkl2b	0.921667
LOC243302	0.921652
Wnt10a	0.921481
Vps24	0.9214
Rad54l	0.921288
Vil1	0.921256
Efnb3	0.921114
Tom1	0.921073
Fbln2	0.920984
XM_138040	0.920836
XM_125105	0.920765
LOC436240	0.920659
Dhrs3	0.920489
Mybbp1a	0.92041
Stil	0.920378
Pdlim2	0.920365
NegCont_639	0.920218
Fgf4	0.920204
Pcdha5	0.920081
Unc5c	0.919934
Ubl5	0.91987
LOC270499	0.919842
mCT51612	0.919814
NegCont_39	0.919812
Sptlc2	0.919783
Hhex	0.919773
Cox4i1	0.919765
Zfp408	0.919536
Bmpr1b	0.919511
St6galnac2	0.919463
Kctd13	0.919442
Tfdp2	0.919434
Pcdha3	0.919368
Baat	0.919325
LOC383080	0.919254
LOC329521	0.919102
mCT147234	0.918928
Eda	0.918831
LOC434189	0.91878
Gcat	0.91855
Pcdha4	0.918535
Kcnip3	0.918514
Prr11	0.918513
Rpl29	0.918463
LOC384179	0.918451
Wwc1	0.918429
Klhdc5	0.918412
Nefl	0.918321
Ern1	0.91832
XM_139543	0.918312
D0Kist6	0.918248
Klhl13	0.918067
Bpil1	0.917973
NegCont_731	0.917958
Nxph3	0.91794
Insm1	0.917892
Pcdha9	0.917844
Rtp1	0.917832
Eno1	0.917747
MMS010225526	0.917669
Gm1048	0.917598
Sord	0.917583
LOC544847	0.917529
LOC434168	0.917496
LOC436049	0.917446
LOC279333	0.917216
Omg	0.917196
Slc17a5	0.917191
ENSMUST00000063516	0.917054
Solt	0.916876
Tmem20	0.916837
Zbtb7c	0.916677
Fbxw11	0.916507
Itgb5	0.916323
Snx10	0.916292
Npc1	0.916226
Wig1	0.916216
Prrt1	0.916176
Pla2g4e	0.916119
Gpr23	0.91606
mCT160133	0.916
Mrpl50	0.915979
Olfr1273	0.915954
Pcdhac2	0.915897
Card12	0.915743
Dkk3	0.915591
Noxo1	0.915454
Stmn2	0.915407
Zwilch	0.915396
AV094422	0.915334
Actn2	0.915328
Pnck	0.915257
Ngef	0.915254
Thoc1	0.915237
Tmem41b	0.915154
Plekhb2	0.915058
XM_359076	0.914935
MMS010010773	0.914886
mCT6753	0.914854
LOC546158	0.914821
Slc12a4	0.914788
Tmem45b	0.914561
NegCont_733	0.914551
XM_357180	0.914253
LOC545600	0.914238
LOC194960	0.914111
LOC245405	0.913751
LOC382337	0.913722
Tbc1d14	0.913718
Phxr1	0.913673
Car15	0.91367
XM_125403	0.913545
Pcdha8	0.913489
Jmjd2d	0.913391
Hmx3	0.913189
Cpxm2	0.913175
Oat	0.913133
Olfr698	0.91307
Slc41a3	0.912988
Fzd2	0.91296
Gm1467	0.912935
LOC546842	0.91285
LOC384942	0.912793
Nol6	0.912663
NegCont_299	0.912528
Adcyap1r1	0.912501
LOC433283	0.912333
D19Ertd756e	0.912288
Acadsb	0.912254
Cndp2	0.912163
Pla2g6	0.912067
Polq	0.911968
Upk3b	0.91195
Myo5a	0.911943
Akap3	0.911888
Slc2a4	0.911705
Olfr1084	0.911684
Olfr1037	0.911622
Blvrb	0.911617
Matn1	0.911604
Serpina3k	0.911576
ENSMUST00000052056	0.911497
Sstr2	0.911441
Aldob	0.911353
Arf5	0.911255
mCT146380	0.91125
MMS010057868	0.911148
Wdr36	0.911037
Pcdha11	0.911036
Rapgef3	0.910944
Fau	0.910876
Col6a3	0.910839
Col9a2	0.910681
mCT164960	0.910666
Slc39a6	0.910592
Hs3st6	0.910559
Sla2	0.910374
Dnaja2	0.910367
Sh3bp4	0.910287
LOC432721	0.910138
Rspo4	0.910105
Rpl15	0.91008
Plcz1	0.910056
Npy	0.910051
Tmem50a	0.909965
Icam5	0.909944
MMS010204873	0.909886
Phox2a	0.909833
Gart	0.909784
XM_357159	0.909654
XM_193911	0.909606
mCT162570	0.909465
Decr1	0.909385
Col6a1	0.909356
Lias	0.909292
AW548124	0.909236
Gm810	0.909222
Syn1	0.909147
Scap2	0.909127
Pard6g	0.908928
Olfr1249	0.908919
Adrb1	0.908826
Rpl26	0.908755
Ppfibp1	0.908687
mCT158034	0.908652
LOC386045	0.908593
Ddt	0.908581
mCT51711	0.908467
Afg3l2	0.908423
Sytl2	0.908366
XM_286081	0.908227
Tuba3	0.90819
mCT154284	0.908149
Ptpn18	0.908106
Hrh4	0.908036
mCT49384	0.907998
Htr5b	0.907945
Trem2	0.907919
Tmem52	0.907872
Rbl1	0.907509
Pou3f1	0.907488
Depdc6	0.90748
Pctk3	0.907478
Suclg1	0.90745
Zfp239	0.907437
MMT00082497	0.907413
Gpr176	0.907324
Stk33	0.907323
Diras1	0.907303
XM_122814	0.907273
Ccnk	0.907211
Rfc2	0.907184
Mpeg1	0.907182
Prph1	0.907132
Lnx1	0.907085
AU016126	0.907022
Capn1	0.906857
Ephb4	0.906823
Ddhd2	0.906812
LOC383462	0.906742
Accn5	0.906596
mCT160183	0.906562
Olfr1411	0.906469
XM_142466	0.90646
Lsr	0.906398
Ripk4	0.906331
Dnajc14	0.906297
LOC224137	0.906254
LOC436183	0.906217
NegCont_691	0.906214
Tro	0.906037
Chrng	0.906027
Jak2	0.905807
Gm567	0.905779
Pea15	0.905581
Spag6	0.905555
Ehbp1	0.90555
Zmynd12	0.905544
Crispld2	0.905404
Hibadh	0.905384
Aim1l	0.905205
Ctxn1	0.905135
mCT163277	0.905123
Polr2f	0.904825
Riok2	0.904803
Pfkp	0.904798
Cebpd	0.904664
Nle1	0.904657
Pkmyt1	0.90463
Pygl	0.904412
Tomm34	0.90441
NegCont_455	0.904266
Cd8b1	0.904225
Aldoa	0.904217
Rpl13	0.904124
Rfc5	0.904087
Prkcd	0.904019
LOC268910	0.903987
Eef1b2	0.903809
LOC240921	0.903726
Pklr	0.903615
Nsun2	0.903548
LOC630061	0.903452
NegCont_967	0.90342
Klb	0.903366
Trpc4	0.903331
Mrps18b	0.903231
Dexi	0.903226
Mosc1	0.903165
Alox15	0.903099
Nsccn1	0.903067
Gm1713	0.90306
Zfp365	0.903
Pafah1b3	0.902906
Anxa8	0.902877
Car14	0.902794
Xpa	0.902746
Tex261	0.902739
Atp5b	0.902632
Serpinf1	0.902576
Wnt11	0.902501
Rps26	0.902449
MMT00020693	0.902409
Loxl3	0.902387
Pcdhac1	0.902335
Ptpn7	0.902302
Adprh	0.902261
Sdsl	0.902241
Irx2	0.902206
Pyy	0.902112
Epb4.1l2	0.902043
Zfp64	0.902042
Olfr1406	0.902002
Gstm1	0.901951
Sts	0.901865
Serpinb9	0.901864
Wdr74	0.901747
MMT00010303	0.901735
Mlxipl	0.901728
Car12	0.901668
Pcx	0.901657
D12Ertd647e	0.90165
Ms4a11	0.901569
Ppp3cb	0.901516
Il31	0.901316
LOC432801	0.901126
Gm467	0.901125
F10	0.901094
Eef1a2	0.901015
Spata18	0.900986
Sema3b	0.900941
Olfr845	0.900861
Rpl27	0.900735
Pafah2	0.900692
Abca5	0.90061
Gpha2	0.900598
LOC268795	0.900559
Gabrb3	0.900487
NegCont_246	0.900486
Nnmt	0.90048
Idh1	0.900439
XM_128314	0.900178
Dirc2	0.900138
Usp5	0.90009
Apbb3	0.900053
Rfwd3	0.900052
Fuca2	0.900018
Slc35f5	0.899849
LOC268988	0.89984
Gsg2	0.899752
Fetub	0.899661
LOC277881	0.899633
Nrbf2	0.899607
Gprc5d	0.899538
XM_130714	0.899452
Blm	0.899421
D1Ertd799e	0.89934
Cdkn2c	0.899337
Rab3b	0.899158
Fcna	0.899112
Cacna1h	0.899024
Snrp1c	0.899022
LOC433202	0.898937
Slc5a9	0.898787
mCT168794	0.898779
Elac1	0.898773
Rps3	0.898589
Chek2	0.898468
Rpl23a	0.898407
C1qbp	0.898375
Sntg2	0.898328
AI505012	0.898292
LOC436332	0.898222
Cav3	0.898194
Stmn3	0.898172
Hpn	0.898164
Wdr54	0.898032
MMT00019887	0.898027
Slc17a6	0.89796
Rragb	0.897925
B3galt4	0.89775
Man2a1	0.897566
Ndufa4	0.897556
Asah2	0.89712
LOC545750	0.897104
Slc1a5	0.897073
Hist2h2bb	0.897046
BC024997	0.897027
Amigo2	0.897005
V1rg10	0.896949
Trim75	0.89691
Aard	0.896791
Cd59a	0.89679
Hoxb13	0.896682
Olfr1132	0.896641
Gldn	0.896637
Gm1246	0.89655
Casc4	0.896517
XM_129001	0.896506
XM_142713	0.896406
XM_145089	0.896331
Rutbc3	0.896305
Brp44l	0.896258
Rfx4	0.896216
Rasl10b	0.896214
Gm792	0.896145
LOC545839	0.896135
XM_357496	0.896099
Mapk4	0.896097
Sfxn4	0.896055
XM_141786	0.896055
Rsnl2	0.896041
Gca	0.895998
Tuba2	0.895966
Crb3	0.895954
LOC384392	0.895922
Klk11	0.895876
mCT154416	0.895738
Txndc13	0.895676
LOC384862	0.895667
Bcap29	0.895486
MMT00033475	0.895458
Acp5	0.895455
Rgl1	0.895399
Inadl	0.895361
Mad2l1	0.895311
Pole	0.895203
Tigd2	0.895129
Chrna3	0.895097
XM_122139	0.895081
Ankrd23	0.895069
D2Ertd112e	0.894931
Kcnb1	0.894891
Lss	0.894873
Myo1d	0.894759
Gm53	0.894652
Arfgap3	0.89464
Tnk2	0.894592
Stk36	0.894581
Tmeff1	0.894539
Ddx31	0.894494
Psg23	0.894493
Gm1673	0.894459
Nudt19	0.894441
mCT4537	0.894397
Pcgf2	0.894366
Atp10a	0.894357
Hells	0.894257
Mmd2	0.894247
Cspg5	0.894094
Tmem30a	0.894088
Galnt12	0.893925
X83328	0.893867
Pdxk	0.893824
Slc37a4	0.893771
MMT00070872	0.893753
mCT154190	0.893709
XM_356686	0.893578
Lig1	0.893395
Cdh1	0.893348
Acbd5	0.893309
LOC544863	0.893287
LOC432665	0.893235
Plcxd1	0.893219
Pcdhb20	0.893008
Cd9	0.892904
XM_193289	0.89274
Slfn1	0.892724
Slc7a3	0.892702
Cadps2	0.89267
mCT14765	0.892668
LOC433160	0.892652
V2r1	0.892467
Serpina7	0.892459
Lrdd	0.892425
mCT2278	0.892307
Klhl14	0.892288
LOC268809	0.892191
Sgcg	0.892189
MMS010251316	0.892171
XM_134284	0.89217
Btf3l4	0.892167
AV135809	0.89215
Ak1	0.892057
Tmprss5	0.892031
LOC546828	0.891998
Nid2	0.891902
Il12rb1	0.891811
Abca8a	0.89181
NegCont_200	0.891759
Olfr1462	0.891676
Slc6a9	0.891646
E2f5	0.891623
Mrm1	0.891606
NegCont_409	0.89151
Cdk7	0.891404
Kbtbd10	0.89138
Lin9	0.891367
Gfra1	0.891352
Fbxo21	0.891323
LOC277203	0.891309
LOC383032	0.891244
MMS010081619	0.891061
E130307M08Rik	0.890996
mCT145609	0.890907
NegCont_134	0.890898
Olfr166	0.890884
Oact5	0.89087
Cd5l	0.890866
NegCont_944	0.890824
Zfp606	0.890791
Chrnb2	0.890779
Nme4	0.890764
XM_144245	0.890717
Nrtn	0.890716
Gm1079	0.890714
Uts2	0.890606
mCT147184	0.89055
Rps19	0.89052
XM_195263	0.89052
Abo	0.890458
Adfp	0.890358
Marcksl1	0.890349
Msh6	0.890309
Pkp3	0.890288
Syngr1	0.890279
Gpr62	0.890271
Tardbp	0.890269
Gli2	0.890142
Me3	0.890138
Zfp189	0.890107
Sdc3	0.890068
Nptx2	0.890043
Atg4a	0.889922
XM_136685	0.889898
Hist1h2an	0.88986
Dlgap1	0.889839
Lrfn4	0.889782
Rps25	0.889601
ENSMUST00000057415	0.889484
Olfr45	0.889374
Rnf8	0.88924
LOC330689	0.889144
Susd4	0.889036
LOC621842	0.88898
Cntnap2	0.888821
Bcl2a1d	0.888676
Gpr172b	0.888667
Lum	0.888622
LOC546711	0.888529
Pldn	0.888516
Gpr133	0.888509
Tgn	0.888507
LOC436012	0.8885
Gm1153	0.888459
Phf19	0.888407
Cfc1	0.888384
Baiap2l2	0.888299
mCT52158	0.888174
Msra	0.888149
XM_122996	0.888105
Cd1d1	0.888068
Lpin1	0.888039
Tcirg1	0.888001
Cycs	0.887894
Hic2	0.88789
Slc27a2	0.887887
Dcx	0.887709
Gm797	0.887678
Col3a1	0.887371
Hes2	0.887346
Bex4	0.887259
LOC432548	0.887157
Hpse	0.887133
mCT63897	0.887081
Pask	0.887064
Myl3	0.886987
Egln1	0.886869
Cdc42se1	0.886845
Slc25a13	0.886815
LOC433141	0.886693
LOC385234	0.886686
Gm1818	0.886493
Nt5dc2	0.886491
NegCont_343	0.886477
Pop5	0.886399
MMT00080289	0.886354
LOC238766	0.886228
Gfra2	0.886202
LOC236932	0.886001
Nudcd3	0.885953
Leprot	0.885925
Hrg	0.885765
Figf	0.885712
Pla2g2c	0.885697
mCT10101	0.885695
LOC236223	0.885677
mCT61481	0.885549
Aacs	0.885531
Igsf4a	0.885487
NegCont_602	0.885422
Myh8	0.885412
XM_287880	0.885395
LOC383438	0.885379
LOC432601	0.885358
Pik3r1	0.885341
Fzd8	0.885287
Igsf11	0.885246
Srp68	0.885151
Stard8	0.885144
Ppp2r2b	0.885102
mCT60013	0.885062
Dhrs4	0.884752
Ctss	0.884582
Sema3e	0.88456
Crry	0.884558
MMS010181128	0.884406
Hrsp12	0.884396
Panx1	0.884375
XM_123814	0.88416
Sepm	0.884146
Ncald	0.884131
NegCont_46	0.883974
Gpx7	0.883952
Pla2g7	0.883937
Olfr889	0.883924
Ocrl	0.883756
Stmn4	0.883727
Spon2	0.883696
XM_140734	0.883643
Atf7	0.883624
Adcyap1	0.883551
Pacsin1	0.883509
LOC546321	0.883478
Slc25a24	0.88332
Tgfbrap1	0.883273
Srrm1	0.883225
Rnf43	0.883169
Bspry	0.88315
LOC383706	0.88306
LOC545172	0.88306
Rspo2	0.883018
LOC383538	0.882995
Scamp5	0.88293
mCT50296	0.882892
mCT51914	0.882877
Tbc1d8	0.882876
Dcp1b	0.882839
Ceacam13	0.882818
Tmem146	0.882798
Tubb3	0.882782
Tgfbi	0.882779
C1qc	0.882565
Hist2h2ab	0.882424
Gtf2ird2	0.882407
Wdr62	0.882343
Golga2	0.882297
Igf2	0.882265
Plekhb1	0.882077
Lck	0.88207
Setd2	0.882067
Hs3st3a1	0.882048
LOC239658	0.881971
mCT57537	0.881931
LOC433943	0.881896
Jak3	0.881875
Cyb561d2	0.881861
Fpgs	0.881846
Mbd3l2	0.881818
Sult2b1	0.881798
Tubg1	0.881786
Atp12a	0.881729
MMS010044019	0.881715
Gm801	0.881626
Cnnm1	0.881589
Zdhhc4	0.881495
Rasd1	0.881494
Mrps10	0.881426
LOC238756	0.881397
Scn10a	0.881356
Acmsd	0.881293
mCT65921	0.881288
AK080633	0.881221
Fubp3	0.881069
Pmf1	0.880995
Rpl7a	0.880863
Olfr518	0.880638
LOC639653	0.880607
Tcea2	0.880487
Elmo3	0.880469
Cyp4a12	0.880381
LOC208522	0.880373
Reep6	0.880307
mCT153549	0.88027
Acsl1	0.880257
BC062258	0.880179
Prom2	0.880152
Pi15	0.880132
LOC545296	0.880062
Fez1	0.880025
Wbscr1	0.880015
Id3	0.879996
Grp	0.879958
Inpp5a	0.879669
Mat2b	0.879639
Slc10a3	0.879542
NegCont_632	0.879515
Sdf2	0.879509
Tmpo	0.879505
Ugt3a1	0.879482
LOC268676	0.879437
XM_128452	0.879428
Pigf	0.879299
Acat1	0.879263
Tspan9	0.879224
Tspan7	0.879122
CD4	0.87907
Ift80	0.878978
Olfr1109	0.878907
Enpp1	0.878905
Deadc1	0.878857
Cast	0.878816
Hist1h2ad	0.878769
Myeov2	0.878618
Ap1b1	0.878601
Pde4d	0.878533
Fbxl4	0.878505
LOC231368	0.878454
XM_144185	0.87844
Nhsl1	0.878421
LOC546981	0.878331
Nostrin	0.878291
Birc3	0.878267
Bbs4	0.878219
Crx	0.878173
MMT00019512	0.878161
Ptpla	0.878132
Il10	0.877997
Gm2a	0.87798
Rhebl1	0.877973
LOC433193	0.877926
LOC208462	0.877892
Pdzrn4	0.877882
LOC384244	0.877878
mCT157409	0.877847
LOC268300	0.877795
Gnb5	0.877743
Rapgefl1	0.877576
Olfr930	0.877576
D830030K20Rik	0.877575
Rpl23	0.877508
Mtmr3	0.87748
mCT49621	0.877448
Igfbp4	0.877412
Cdk9	0.877359
Calb1	0.877351
Centb1	0.877305
Acot2	0.877273
Mcm7	0.877263
Ang3	0.877241
Crebl1	0.877194
Emr1	0.87712
Lama4	0.877023
Thumpd2	0.876956
Rpl11	0.876896
Sirt6	0.876876
Brunol4	0.876861
Riok3	0.876733
Arhgap20	0.876629
XM_356820	0.876615
Sfrs16	0.876607
Vmo1	0.876564
LOC381912	0.876536
MMS010036767	0.876517
Brs3	0.876462
Gm547	0.876399
Hist2h2ac	0.876322
Arfgef2	0.876254
MMS010255200	0.876247
NegCont_999	0.876157
Etfa	0.876122
D12Ertd551e	0.875973
Ndrg3	0.875949
Tgm5	0.8759
Acot10	0.875852
Chkb	0.875772
Fcer2a	0.875677
Gas1	0.875664
LOC384594	0.875636
Phxr5	0.875635
E2f6	0.875553
Zim1	0.875456
Lmo3	0.875434
Plekha5	0.875279
Thex1	0.875227
Il1r1	0.875094
mCT186002	0.875004
Acly	0.874996
Rpsa	0.874991
LOC381093	0.87487
LOC546695	0.874853
LOC433712	0.874659
Abp1	0.874641
Tessp3	0.874624
Cntrob	0.874623
Lrrc3	0.874614
D8Ertd354e	0.874584
LOC271788	0.874424
Hist1h2ag	0.874347
Rpia	0.874341
Cpd	0.874257
Olfr39	0.874173
Rgma	0.873844
Gm967	0.873681
Tmtc2	0.87368
Ccdc80	0.873624
Wnt1	0.873612
Zfp398	0.873492
Mal	0.873467
mCT131108	0.873309
Brsk1	0.873306
Slc4a10	0.873283
D4Ertd298e	0.873225
Hspc171	0.873194
Arpp21	0.873145
Epha1	0.873111
LOC268698	0.873066
Angel1	0.873056
LOC434431	0.872953
Pcdhga9	0.872928
LOC433865	0.872828
NegCont_552	0.872808
Gba	0.872762
Smad5	0.872693
Ms4a6d	0.872632
Cdh7	0.872618
AV081785	0.872575
MMS010256977	0.872472
Jmjd3	0.872454
Cbara1	0.872443
Mmp14	0.872409
Prox1	0.872335
Wdr40b	0.872227
Apobec4	0.872225
Bphl	0.872203
Angptl4	0.872114
Wdr45l	0.87205
Cdh16	0.871928
NegCont_474	0.871827
Cox7c	0.871718
Col2a1	0.871656
Dpp3	0.871579
Atp6v1c2	0.871529
Ndufc2	0.871375
Hnrpa2b1	0.871355
Eno2	0.871348
Slc5a7	0.871338
Padi1	0.871166
Cpne4	0.871114
Hipk2	0.871061
Calu	0.870997
Crb2	0.870979
Sall2	0.870973
Rps10	0.870959
XM_354819	0.870914
Grb10	0.870876
Tnfrsf21	0.870745
D4Ertd196e	0.870714
Gkap1	0.870699
Cdk2	0.87069
LOC384358	0.870604
Tmprss6	0.870549
Rnf149	0.87048
Tmem90a	0.870465
Mll2	0.870434
Tcf3	0.870399
Cd3eap	0.870392
Flot1	0.870378
LOC545982	0.870374
Irs3	0.870368
Akr1b8	0.87018
Ccl17	0.869898
Gm269	0.869816
LOC546401	0.86981
Accn2	0.869742
LOC545721	0.869716
Zfp217	0.86962
Dna2l	0.869587
Nkiras2	0.869552
Glrb	0.869545
LOC545588	0.86954
MMS010255007	0.869508
Sf3a3	0.869464
D13Wsu50e	0.869343
Kcna5	0.869179
Topbp1	0.869178
mCT50755	0.869125
Slc25a32	0.869051
Syce1	0.868997
St8sia5	0.868971
mCT154255	0.868959
Sfrp1	0.868952
fl12	0.868851
Slc35c2	0.868734
Klf10	0.868669
Rgs11	0.86864
Slc26a11	0.868621
XM_193969	0.868605
XM_128742	0.868486
Spock2	0.868472
MMS010125817	0.868396
Hspa9a	0.868295
Gdf10	0.868265
Rps6ka6	0.868256
Hnmt	0.868149
Ick	0.868035
Tnip2	0.86798
MMS010174374	0.867811
Nosip	0.867672
Asl	0.867493
Got1	0.867457
Pcdhga5	0.867413
Dcamkl2	0.867351
XM_357448	0.867273
NegCont_512	0.867229
MMS010201123	0.867225
Zfp703	0.867211
Zc3h12c	0.867125
Spsb2	0.867043
Rpl36	0.866934
Slc25a36	0.866878
Atpif1	0.866844
Ell2	0.866825
Akr1c13	0.866748
Dzip1l	0.866679
Rybp	0.866588
r60_a135	0.866502
LOC216827	0.866429
Sirt5	0.866356
Edn3	0.866321
Klk1b22	0.866262
Olfr1337	0.86618
Psma6	0.866146
Abhd14b	0.86613
Rrm2	0.86613
Tac1	0.866005
MMT00033713	0.86598
NegCont_128	0.865903
AV298518	0.865875
Pcdhga10	0.865802
Pex3	0.865792
Camk1d	0.865713
Tmem35	0.865675
Hras1	0.865613
ENSMUST00000052867	0.865574
Aloxe3	0.865533
Slc6a8	0.865519
LOC238507	0.865514
H2afy2	0.865501
Cpne3	0.865436
XM_357178	0.865418
LOC546500	0.865353
Gm363	0.865319
Bmp8a	0.865175
Cnga3	0.865086
XM_356731	0.865026
Ttyh1	0.864868
BF465855	0.864831
Cox6a1	0.864677
Rnf157	0.864456
Erp29	0.864439
L2hgdh	0.864342
R3hdm1	0.864186
LOC545028	0.864183
MMS010013368	0.864152
MMS010009220	0.864012
r60_a104	0.864003
BC022687	0.863964
Rab3a	0.863944
Cyp19a1	0.863895
D930036J05	0.863829
LOC269365	0.863824
Tgfbr1	0.863802
Pus1	0.863599
Mod1	0.863455
Uba52	0.863441
Jph3	0.863419
Mid1ip1	0.863402
Loxl1	0.863347
Ybx2	0.863321
Ccr1l1	0.86323
Ddb2	0.863134
MMS010178474	0.86313
LOC546659	0.863065
Idh3a	0.862939
Olfr782	0.862932
LOC432565	0.862916
Kbtbd11	0.862861
r60_1	0.862594
Mapk10	0.862508
LOC233005	0.862414
Eif3s5	0.862396
Rcbtb2	0.862335
Tbx3	0.862321
Lrrc28	0.862299
NegCont_483	0.862296
Dctd	0.862294
Elavl3	0.862185
Cd300d	0.862182
Dgkq	0.862129
Olfr614	0.862107
MMT00019794	0.862043
AU018587	0.861984
MGC117568	0.861934
Tspan8	0.86183
Fdft1	0.861763
XM_124829	0.861672
Cbr1	0.861573
Cmtm2b	0.861522
Slc2a1	0.861493
Hpcal4	0.861441
r60_3	0.861399
Coq6	0.861382
Smc1l1	0.861382
LOC219180	0.861302
NegCont_676	0.861252
mCT184132	0.861032
mCT115006	0.861
Tgm3	0.860934
Orc1l	0.860864
LOC545550	0.860845
Olfr632	0.860792
Pcdhga11	0.860742
NegCont_766	0.860618
MMT00033156	0.860587
Kalrn	0.860517
Art2b	0.860493
Asb3	0.860458
ENSMUST00000036218	0.86043
Spnb3	0.860321
Tmem65	0.860289
LOC435887	0.860275
Spock3	0.860257
C130032F08Rik	0.86024
Rgs6	0.860208
Gpr50	0.860136
Gpr126	0.860094
NegCont_126	0.859977
Lonrf3	0.859925
Col6a2	0.859858
Mkrn2	0.859845
Nop17	0.85983
AU021833	0.859676
NegCont_811	0.859636
MMS010031431	0.85959
LOC381484	0.859468
Rps11	0.859419
XM_194250	0.85937
Ndufa6	0.859347
Axud1	0.859228
Gstm5	0.859212
LOC383364	0.859203
Gpc3	0.859125
Rbed1	0.859095
Mcfd2	0.859019
Fbxo8	0.859
LOC217600	0.858972
NegCont_615	0.858961
XM_354595	0.858882
Ppp1r14b	0.858859
Brunol5	0.85885
Hoxb1	0.858816
Emid1	0.85877
MMS010280958	0.858735
XM_357742	0.858619
Spata2	0.858595
Osbpl9	0.858552
mCT167221	0.858489
NegCont_153	0.858461
Pdia5	0.858435
Vps37b	0.858355
NegCont_792	0.858293
LOC545871	0.858162
MMS010040293	0.858139
Rin2	0.858119
Tm7sf3	0.858011
Plcb3	0.8579
Hist1h2bg	0.857871
Nxf3	0.85787
Cilp	0.857869
Lmnb1	0.857865
Scn5a	0.857762
mCT175977	0.857748
Svop	0.857724
Tnfaip8l1	0.857722
Ppp2r1a	0.857712
LOC432981	0.857669
B430110G05Rik	0.857572
Disp1	0.857464
Sema4a	0.857458
mCT167182	0.85745
MMT00013217	0.857392
Fgf21	0.857231
Dbt	0.857184
Ifitm2	0.857094
Ndufa7	0.857071
mCT185023	0.85706
Dnajc4	0.857006
Cd300lb	0.856994
Klk10	0.856915
Gpr64	0.856883
Hars2	0.85678
Pdc	0.856768
Cfdp1	0.856756
ENSMUST00000068970	0.856679
Atp11b	0.856585
Lrrn6a	0.856553
Abcc12	0.856544
Adamts2	0.85653
XM_195821	0.856506
Ppapdc2	0.856502
XM_144101	0.856399
Bcan	0.856396
NegCont_133	0.856342
Olfr301	0.856279
AK129341	0.856269
Col1a2	0.856148
Gm1060	0.856042
Gm1595	0.855975
Gnmt	0.855941
Slc22a17	0.855905
Dnm2	0.855901
LOC383883	0.855863
MMS010058044	0.85586
Pomc1	0.855857
Polr2g	0.855851
LOC232745	0.855781
Cct6b	0.85577
Statip1	0.855752
Rasgrp4	0.855709
Nova2	0.855659
D11Bwg0280e	0.855602
Lrrtm1	0.855488
Creb3l3	0.855473
MMT00073455	0.855328
Hiatl1	0.855214
Aldh5a1	0.855181
LOC383909	0.855117
AU022167	0.855111
Gup1	0.855068
NegCont_326	0.855006
Pcdhgb5	0.854992
Necap1	0.854984
Chrna10	0.854891
ENSMUST00000032056	0.854877
Snrpe	0.854873
LOC625603	0.854868
Dtx3	0.854865
R_26135338_62	0.854847
Pex2	0.854806
LOC432466	0.854789
LOC544749	0.854784
Agt	0.854682
Gm379	0.854586
Lass2	0.854548
Kpna2	0.854538
Pro25G_onG3PDH570_10Ts	0.854525
Sepp1	0.854513
Olfr90	0.854421
NegCont_866	0.854411
LOC269432	0.854375
mCT50852	0.854329
H19	0.854283
Fbxo27	0.854278
LOC545019	0.854256
AI464131	0.85424
Mns1	0.854225
Lynx1	0.854167
mCT149315	0.85404
Gm830	0.854012
Dffa	0.853958
Pde2a	0.853905
mCT175766	0.853825
Olfr1245	0.853803
Fah	0.853718
LOC433687	0.853652
Slc25a26	0.853604
Uchl3	0.85357
Mr1	0.853393
Tacc2	0.853379
mCT7664	0.853354
Tas1r2	0.853347
Gm1304	0.853325
mCT53104	0.853294
Nat2	0.853244
Calca	0.853207
Ddx23	0.852961
Dctn3	0.852883
Atp5l	0.85283
mCT54780	0.852768
Smr2	0.852747
Utp20	0.852711
Tdrkh	0.8526
Dok4	0.852567
Pola2	0.852491
D630039A03Rik	0.85249
Rpl14	0.852465
Cry2	0.85241
Acadm	0.852397
Olfr1347	0.85238
Gpm6a	0.852374
V1rg2	0.852264
XM_285957	0.852233
Stoml1	0.852084
Tmed5	0.852076
Zgpat	0.852011
Olfml2a	0.851942
NegCont_656	0.851719
Pcdh12	0.851645
Lrp4	0.851596
LOC233991	0.851583
Cetn3	0.851552
ENSMUST00000063337	0.85149
Klf9	0.851467
Ttc25	0.851395
NegCont_465	0.851362
Olfr871	0.851248
LOC384865	0.851242
Dennd1a	0.850959
ENSMUST00000061681	0.850906
Zmat2	0.850835
Fbxo25	0.850833
Prdm8	0.8508
Gpm6b	0.850777
Ttll9	0.850754
NegCont_601	0.850696
Lass1	0.850613
XM_134974	0.85044
Tsga14	0.850354
mCT163838	0.850263
mCT51850	0.850176
NegCont_752	0.850121
Pcmtd1	0.850095
Fcgrt	0.850076
Prmt3	0.850063
Tnfrsf11a	0.849951
Scp2	0.84987
Ptch1	0.849724
Mrpl47	0.849702
Wbscr16	0.849666
Trim44	0.84961
one_barcode	0.849594
ENSMUST00000044467	0.849574
LOC383258	0.849447
Scn3b	0.849326
Pro25G	0.849239
Rps15	0.84919
Gulo	0.849168
MMT00035024	0.849136
Lama2	0.849115
Tlr2	0.849112
Bik	0.849092
Clcn5	0.84904
LOC546078	0.848892
Smarca1	0.848879
Lamp2	0.84886
Sparcl1	0.848795
Klra13	0.848625
Mrpl36	0.848578
MMS010260423	0.848553
Golt1a	0.848535
Krtdap	0.848464
Gm836	0.84846
Arhgef19	0.848292
Epha2	0.848282
LOC385014	0.848229
Akt1	0.84816
Slc22a15	0.848094
Vasn	0.848091
Gm1408	0.848077
Cryz	0.848062
Ccdc69	0.847987
Anxa10	0.847852
Fbxo32	0.847757
Arrdc1	0.84774
Ldoc1l	0.847662
Pla1a	0.847604
Il1rn	0.847418
Rpl31	0.847361
Sez6	0.847356
Adh1	0.84732
Pdk3	0.847214
Nln	0.84715
Rbl2	0.847068
Ctsf	0.846977
XM_357597	0.846941
MMT00064788	0.846826
XM_123649	0.846782
Olfml2b	0.846742
Scin	0.846726
Irs2	0.846664
Gpr155	0.846625
Cyp7b1	0.846439
Chuk	0.846305
Ly6e	0.846288
Clcn3	0.846243
NegCont_1000	0.846204
Phf20	0.84611
Dleu7	0.846002
Man1a	0.845709
Phc2	0.845654
Ttll12	0.845609
XM_354686	0.845585
Sema7a	0.845542
Rpl35	0.845495
XM_355602	0.845462
Pro25G_onG3PDH570_20bp	0.845378
D6Wsu176e	0.845366
Zcchc17	0.845351
Sphk2	0.845274
Lyzl1	0.845239
MMT00052627	0.84523
MMT00042104	0.845224
B930046C15Rik	0.845106
XM_193332	0.845
Dio2	0.84498
Tcerg1l	0.844906
Tgfb2	0.844891
E330033L03	0.84488
Nfil3	0.844828
Gm317	0.844809
B3gnt8	0.844784
Ttyh3	0.844778
Brp16	0.844756
Brd8	0.844753
Cdrt4	0.844747
Gng2	0.844725
Olfr1355	0.844689
Gja10	0.844665
Chaf1a	0.844662
Top2b	0.844659
Parva	0.844615
D4Ertd796e	0.844586
Svet1	0.844584
Tnfrsf11b	0.844567
MMT00014033	0.844385
Carkl	0.844336
XM_357131	0.84433
LOC272681	0.844171
Rnu17d	0.844091
Tmem144	0.844065
C1qb	0.844054
A930010G16Rik	0.84405
Calr3	0.844005
LOC382215	0.843955
Tlx2	0.843809
Tmed4	0.843783
mCT134222	0.843669
Rps21	0.843606
Tmem116	0.843549
Arhgap6	0.843523
Fxyd5	0.843417
Cntd1	0.843374
AV043241	0.843275
BE691497	0.843275
Trim67	0.843207
Olfr73	0.843157
Mtfr1	0.843115
MMS010003871	0.843002
MMS010180110	0.842992
Usp2	0.842942
Foxa2	0.8429
mCT180026	0.84279
MGC118150	0.842788
NegCont_6	0.842723
Tcp11	0.84256
mCT144780	0.842506
Dnahc9	0.842494
mCT165024	0.842485
MMS010085068	0.84246
Gpr85	0.842283
Meox1	0.842267
NegCont_523	0.842265
Ndufa1	0.842252
Cer1	0.842238
Hadh2	0.842187
Prpf4b	0.842166
MMT00081145	0.842048
Tube1	0.842032
Surf1	0.842007
Cd300a	0.841972
LOC277692	0.841963
Psmb10	0.84196
Pde9a	0.84181
Ttll5	0.841802
Lep	0.841561
Itgb8	0.841227
Slc29a4	0.841212
Krtcap2	0.84116
LOC244512	0.841121
Anxa4	0.841103
Olfr1495	0.841093
Dullard	0.840941
Ttc7b	0.840852
Olfr532	0.840837
Mcm3	0.84082
Slc25a12	0.840803
Slc45a4	0.840782
Dpt	0.840714
Rnmt	0.840633
MMT00078057	0.840627
mCT18299	0.840584
Tmem48	0.840568
ENSMUST00000050624	0.840549
Clpp	0.840543
AV299906	0.840528
MMS010068659	0.840451
Slc16a7	0.840413
Clpb	0.840365
Ccdc37	0.840253
Pgm1	0.840241
LOC245676	0.840179
Olfr506	0.840076
C1qtnf6	0.840073
Pin1	0.840071
MMS010210320	0.840012
Mtmr9	0.839898
Ryr2	0.839855
Kcnj9	0.839854
Alkbh3	0.839768
Ppie	0.839711
Clnk	0.839702
Pcdhga8	0.839666
Map3k5	0.839622
Rsad1	0.839615
Mc4r	0.839481
Sec24d	0.839431
Col4a6	0.83935
LOC545545	0.839331
Csad	0.839284
Polr1e	0.839272
Ngb	0.839227
Taf5l	0.839141
NegCont_655	0.839128
Olfr122	0.839052
Eif3s12	0.839049
Supt6h	0.838997
Wdr68	0.83898
Grb14	0.838978
Tspan4	0.838873
Psg18	0.838862
XM_126851	0.838819
LOC545656	0.838734
Ttc26	0.838695
[truncated: 8,233 more rows]

## Sheet: MM_Genes_En.Mods>0.8
Genes with the module membership >0.8 in the modules enriched in the obese islet expression data (total=17)
Gene Symbol	Module Membership (MM)
Sgce	0.988582
Large	0.987832
Lrrc19	0.987483
Gata1	0.984794
Aurka	0.9842
Ercc6l	0.984083
D2Ertd750e	0.983569
Cdc20	0.983277
Anln	0.982129
Plk1	0.98203
Gipc1	0.981382
Ccnb2	0.981138
Cdc25c	0.980052
Fbp2	0.979946
Exo1	0.978763
Depdc1b	0.97875
Scarf2	0.978491
Trim59	0.978118
Ccnb1	0.977483
Cks2	0.977084
Tk1	0.977084
Fbxo5	0.977035
Gpi1	0.976944
Ube2e2	0.976888
NegCont_175	0.976503
Bub1b	0.976362
Incenp	0.976302
Ache	0.976156
Casc5	0.975789
Sorcs2	0.97564
Cenpa	0.975427
Cntfr	0.975427
Fanca	0.975282
Olfr714	0.975185
Stmn1	0.975106
Cdca8	0.975105
Cdkn3	0.974886
Nipsnap1	0.97473
Enpep	0.974599
Kif20a	0.974098
Nol3	0.973655
Nek2	0.97341
Spag5	0.973273
Cdca1	0.973236
Sgol2	0.973203
Aspm	0.973007
Cenpe	0.972801
Clspn	0.972088
Ccna2	0.972074
Slc22a4	0.971866
Cdc2a	0.97176
NegCont_250	0.971611
Smc4l1	0.971568
Asf1b	0.971528
Ilvbl	0.971122
XM_358261	0.970868
C1rl	0.970789
Acsl6	0.970623
LOC628928	0.9702
Hmmr	0.970112
Psmc3ip	0.969998
LOC244595	0.969848
Cep55	0.969631
Uhrf1	0.969584
Kif4	0.969561
Troap	0.969309
Ttk	0.969067
NegCont_383	0.968834
XM_122093	0.968778
Pex11b	0.968721
Ect2	0.968674
E330017N17	0.968657
Atad2	0.968486
E2f8	0.968306
Kif11	0.968207
Kntc2	0.967781
Sgol1	0.96775
MMS010144222	0.967457
Urod	0.967111
Mki67	0.967071
Kif22	0.966902
LOC382425	0.96677
Trhr2	0.966725
Rcn3	0.966421
Neil3	0.966337
Ehd3	0.966298
Gap43	0.966194
Aurkb	0.965889
Lypla3	0.96588
Espl1	0.965721
Melk	0.965697
Slc1a1	0.965519
Adrbk1	0.965276
Wfikkn2	0.965065
Mxd3	0.964923
Tcea3	0.964662
LOC215678	0.964607
Cyp4x1	0.964245
Paqr9	0.964195
Trip13	0.963892
Myl4	0.963784
Cdca3	0.963588
Gm464	0.96354
Taar5	0.963448
Brrn1	0.96341
LOC545683	0.963392
Abca3	0.963321
Shcbp1	0.962974
Top2a	0.962973
Kifc1	0.962814
Tmhs	0.962766
Olfr448	0.96275
Cdc45l	0.962687
Fshprh1	0.962542
Mcm10	0.962538
Nusap1	0.962534
Cenpf	0.962312
Slc18a2	0.962242
Rgs8	0.962167
Zcchc12	0.962036
Cdca2	0.962026
Birc5	0.961568
Astn1	0.961455
Oxct1	0.961329
LOC626082	0.961275
Depdc1a	0.961039
Psp	0.960983
Kazald1	0.960886
Tacc3	0.960835
LOC433383	0.960824
mCT63523	0.960767
Ceacam9	0.960602
Fcamr	0.960482
Lrrc27	0.960425
Gpnmb	0.960277
Bub1	0.960211
Cts3	0.960183
Pld5	0.959925
Odz4	0.95977
Wnk2	0.95971
Gm1916	0.959559
NegCont_672	0.959518
Nkg7	0.959085
Slc22a21	0.958855
Tmepai	0.958771
Esco2	0.958608
Epdr2	0.958458
Cblc	0.958255
Mlf1ip	0.958229
Rit2	0.958125
NegCont_936	0.957854
Lmbrd2	0.957844
Brca1	0.957828
Gng7	0.957618
Hk1	0.957518
Clec2d	0.957398
Rpl37	0.957376
NegCont_951	0.957375
Pir	0.957374
LOC234159	0.957353
LOC385977	0.957294
Ezh2	0.956932
Stx12	0.956614
Tcf19	0.956462
LOC383308	0.956313
Gmnn	0.956293
Acot7	0.956293
Phlda3	0.956263
LOC193798	0.956205
Hrasls	0.956029
Slc24a3	0.955804
Ndrg4	0.955767
Hsd17b3	0.95557
Degs2	0.955495
Pck1	0.95549
LOC383873	0.955441
LOC233992	0.955229
Lass4	0.955187
MMS010262350	0.955096
Luzp5	0.954917
LOC384254	0.954839
XM_129360	0.954704
Fancb	0.954625
Dbf4	0.954457
Hmg20b	0.954375
Rps14	0.954167
Spbc24	0.953729
Orc6l	0.953687
LOC434127	0.953575
Clec2e	0.95335
Gchfr	0.953243
Mphosph1	0.953238
LOC545718	0.953012
LOC212084	0.952692
Gtse1	0.95246
LOC545121	0.952453
Galnt7	0.952252
Kif18a	0.952217
Gabrd	0.952215
Clybl	0.952158
Prima1	0.951996
Olfr812	0.951977
Sart2	0.951795
Pbk	0.951743
Siva	0.951681
Rps3a	0.951639
XM_283705	0.95149
Gcgr	0.951467
Lba1	0.951464
Tpd52l1	0.951392
Cdca5	0.95121
Tpx2	0.951113
Slc25a16	0.950949
Arhgap19	0.9509
Rgs16	0.950758
Slc5a10	0.95064
Cdc6	0.950541
Hddc2	0.950319
Pfkfb3	0.950155
Brip1	0.950131
Rsrc1	0.950067
Cnga1	0.950037
Ptcra	0.950016
Pdhb	0.950014
Olfr924	0.950003
Accn1	0.949785
Ssfa2	0.949743
Srrp	0.949413
Prc1	0.949359
D630015H07	0.949326
Lamc3	0.949085
Gm609	0.948991
Pex14	0.94895
Tmprss11c	0.948866
mCT50719	0.948794
Abca8b	0.94868
Niban	0.948609
Mastl	0.948467
mCT49287	0.948431
NegCont_771	0.94829
Higd1a	0.948228
Olfr776	0.947973
Pknox2	0.94793
LOC433706	0.947854
Cst6	0.947811
Neu2	0.947655
LOC436448	0.947582
LOC384525	0.9475
Fignl1	0.947486
Epdr1	0.947215
Znrf2	0.947
Ppara	0.946956
Tsnax	0.946934
Efhc2	0.946926
Stk40	0.946909
Idh2	0.946735
Gadd45a	0.946632
Cart	0.946602
Olfr1287	0.946601
Lrrc16	0.946501
Atp5g2	0.94646
Rab11fip5	0.946407
ENSMUST00000061054	0.946381
Olfr851	0.946065
Nsg2	0.946041
XM_356649	0.946015
Zfp367	0.945915
LOC328964	0.945561
Fbxo2	0.945545
Nrp2	0.945519
Lad1	0.945507
Rps28	0.94549
Ube2t	0.945361
Gpr30	0.945319
Pdzrn3	0.945319
Copg2as2	0.945306
Nrm	0.94525
Thrap4	0.945038
Rap1gap	0.944906
MMS010014714	0.944851
D15Bwg0759e	0.944775
NegCont_213	0.944752
Olfm1	0.944464
LOC240110	0.944395
Olfr1364	0.94435
Rprml	0.944277
NegCont_241	0.944131
Cacna1a	0.943717
Stxbp6	0.943603
Kif15	0.943602
Gng3	0.943505
Dcdc2	0.943216
Acox2	0.943187
XM_356800	0.943159
Smc2l1	0.942953
NegCont_762	0.942905
Pdk1	0.942743
Arrdc4	0.942581
AU041480	0.942562
Dpysl5	0.942503
ENSMUST00000000012	0.942493
LOC382371	0.942464
Aqp4	0.942394
Ppp1r1a	0.942378
Tlr5	0.942317
XM_290033	0.942247
LOC383850	0.942243
Nts	0.942224
Tuba8	0.942145
ENSMUST00000040141	0.942119
Snrp70	0.941888
Uck2	0.941876
XM_193312	0.941862
Bmp3	0.941845
Fmo6	0.941645
Med9	0.941561
Arhgap11a	0.941475
Kif2c	0.941446
Kctd3	0.941296
Rad51	0.941177
Ugt8a	0.94114
Olfr787	0.941067
Rasal1	0.941006
E2f4	0.940995
Traip	0.940976
Tmed6	0.940862
Lrrn3	0.940648
mCT164993	0.940505
Bglap2	0.940489
MMS010236071	0.940421
Gm1800	0.940419
Cyb5b	0.940348
Synpr	0.940345
Adcy2	0.940265
Efhd2	0.940201
Serpini1	0.940167
Vmd2	0.940149
Hist2h3c2	0.940106
Pdlim7	0.940018
Cybrd1	0.940016
Gsto1	0.939918
P140	0.939802
Mbp	0.939668
Cdkn2d	0.939609
Slc9a9	0.939579
LOC432494	0.939519
Gpr120	0.939514
LOC626281	0.93947
Mal2	0.939424
Btk	0.939389
Zzef1	0.939297
Tgoln2	0.939063
XM_285905	0.938971
Srpk1	0.938969
LOC382227	0.938754
Napg	0.938729
Drp2	0.938727
Rab4a	0.938592
Nbl1	0.938585
Umps	0.938493
Pcna	0.938455
Ppil5	0.938329
Artn	0.938326
Eln	0.937991
Wnt5b	0.937943
Bsn	0.937893
Tead3	0.937733
Slitrk6	0.937623
Ccdc99	0.937554
LOC384785	0.937514
Sst	0.937465
Tlm	0.937433
XM_357852	0.93736
Mro	0.937306
Dmtf1	0.937158
NegCont_514	0.937103
Plcd3	0.936944
MMT00015072	0.936749
LOC546672	0.936679
Cbr3	0.936614
Slc22a18	0.936555
Vkorc1	0.936412
NegCont_132	0.936298
Vmp	0.936268
Oip5	0.936254
LOC384161	0.936216
XM_194026	0.936173
Eaf2	0.936172
Birc1c	0.936144
LOC235424	0.936044
Hint1	0.935888
Kcns3	0.935814
Abcb9	0.935755
Cdh8	0.935627
Ly6g6c	0.935542
Olfr951	0.935269
XM_355769	0.935216
mCT186312	0.935105
Dgkb	0.935065
LOC434014	0.935062
MMS010096158	0.935044
Eno3	0.934963
Arhgap22	0.934941
XM_356892	0.934922
Cck	0.934685
Creg2	0.934473
MMS010169334	0.934463
Eda2r	0.934443
Gtdc1	0.934351
Hagh	0.934237
Lonrf2	0.934215
Ptger3	0.934161
XM_356920	0.934125
MMS010260530	0.934041
mCT50110	0.933858
Pdzk1ip1	0.933853
Usp29	0.933824
Klk6	0.9338
Dbn1	0.933751
Wdr51a	0.933656
NegCont_419	0.933641
Gbe1	0.933629
H2afx	0.933585
Rad51ap1	0.933515
mCT180896	0.933491
Tyr	0.933351
Ski	0.932778
Spnb2	0.932646
Pigz	0.932573
Phactr2	0.932529
Tyms	0.932371
LOC434175	0.932345
Igsf21	0.931959
Gemin6	0.931925
MMS010063203	0.931852
Diap3	0.931842
Glg1	0.931792
Inha	0.931785
Top1mt	0.931677
Rbp4	0.93138
Ptk2b	0.931213
Hes6	0.931005
Serpina3n	0.93089
Olfr1420	0.930741
LOC434428	0.93074
Pmm1	0.930704
Abhd3	0.930635
Tubb4	0.930578
Bclaf1	0.930567
Car8	0.930566
NegCont_606	0.930535
Cenph	0.930499
Rpl18a	0.930371
Slc25a28	0.93035
Tnfsf13b	0.930333
Lamc2	0.930313
Pak7	0.930261
Pcdha12	0.93023
LOC432716	0.930222
LOC436054	0.93019
AF397014	0.930185
Lrrc1	0.930053
Rhobtb2	0.929904
Socs6	0.929818
D4Ertd571e	0.929643
Scel	0.929636
Trim58	0.929625
Rab30	0.929551
LOC238943	0.929544
Fcgr3	0.929527
Bcam	0.929504
Ippk	0.929411
E2f7	0.929027
Spint2	0.928825
NegCont_89	0.928786
Ckap2l	0.92858
Vwa1	0.928578
NegCont_969	0.928568
Gcap26	0.928385
ENSMUST00000050050	0.928352
Ankrd41	0.928322
NegCont_1002	0.928096
NegCont_155	0.928047
Cd99l2	0.927846
Fut4	0.927744
mCT50800	0.927506
Bglap1	0.927483
Kcng4	0.927437
Cabc1	0.92743
Thap2	0.927387
Sorbs1	0.927387
Htr3a	0.927372
Wdsub1	0.927161
Kcnab3	0.927091
A630038D02	0.927053
Chat	0.92701
Zdhhc9	0.926927
LOC622459	0.92691
Sorl1	0.9268
Atp1b4	0.926782
Tmem17	0.926744
Usmg1	0.926716
Arhgef4	0.926624
Olfr1512	0.926616
Camk2b	0.92661
LOC381776	0.926574
Sez6l	0.926505
Pcdha6	0.926425
Cpb2	0.926362
Olfr313	0.926323
Smoc1	0.926059
S100a13	0.925676
Dnahc11	0.925496
Apbb1ip	0.925421
Prok2	0.925232
Tgfb3	0.925094
XM_355149	0.925087
Cryba2	0.924804
Pcdha10	0.924679
LOC433010	0.92467
Lgals3	0.924522
Pcdha1	0.924484
Ddx11	0.924353
XM_194428	0.924289
Dtl	0.924131
Abcc5	0.924039
MMS010083472	0.924006
C1ql3	0.923834
Apoe	0.923735
Prop1	0.923625
Gm1840	0.923493
Inpp1	0.923468
XM_355906	0.923453
Ckmt2	0.923386
Xrcc1	0.923332
Sncg	0.923231
Pvt1	0.92322
Iqca	0.923193
Pigr	0.923177
mCT155118	0.922977
Cntn3	0.92295
Mpp3	0.922945
Olfr295	0.92294
Arrb2	0.922919
Olfr61	0.922801
Lmcd1	0.92267
Tnfrsf1a	0.922637
mCT163746	0.922507
Nmnat2	0.922463
Arbp	0.9224
Pp11r	0.922381
Pcdha7	0.92236
Nrip2	0.922289
Cdc25b	0.922274
XM_355809	0.922269
Nfs1	0.922237
Ptpmt1	0.922187
Tpst1	0.922124
Fech	0.921982
XM_358742	0.921909
Il18	0.921817
Hist1h2ao	0.921804
LOC432789	0.921754
AV312707	0.92173
Mobkl2b	0.921667
LOC243302	0.921652
Wnt10a	0.921481
Vps24	0.9214
Rad54l	0.921288
Vil1	0.921256
Efnb3	0.921114
Tom1	0.921073
Fbln2	0.920984
XM_138040	0.920836
XM_125105	0.920765
LOC436240	0.920659
Dhrs3	0.920489
Mybbp1a	0.92041
Stil	0.920378
Pdlim2	0.920365
NegCont_639	0.920218
Fgf4	0.920204
Pcdha5	0.920081
Unc5c	0.919934
Ubl5	0.91987
LOC270499	0.919842
mCT51612	0.919814
NegCont_39	0.919812
Sptlc2	0.919783
Hhex	0.919773
Cox4i1	0.919765
Zfp408	0.919536
Bmpr1b	0.919511
St6galnac2	0.919463
Kctd13	0.919442
Tfdp2	0.919434
Pcdha3	0.919368
Baat	0.919325
LOC383080	0.919254
LOC329521	0.919102
mCT147234	0.918928
Eda	0.918831
LOC434189	0.91878
Gcat	0.91855
Pcdha4	0.918535
Kcnip3	0.918514
Prr11	0.918513
Rpl29	0.918463
LOC384179	0.918451
Wwc1	0.918429
Klhdc5	0.918412
Nefl	0.918321
Ern1	0.91832
XM_139543	0.918312
D0Kist6	0.918248
Klhl13	0.918067
Bpil1	0.917973
NegCont_731	0.917958
Nxph3	0.91794
Insm1	0.917892
Pcdha9	0.917844
Rtp1	0.917832
Eno1	0.917747
MMS010225526	0.917669
Gm1048	0.917598
Sord	0.917583
LOC544847	0.917529
LOC434168	0.917496
LOC436049	0.917446
LOC279333	0.917216
Omg	0.917196
Slc17a5	0.917191
ENSMUST00000063516	0.917054
Solt	0.916876
Tmem20	0.916837
Zbtb7c	0.916677
Fbxw11	0.916507
Itgb5	0.916323
Snx10	0.916292
Npc1	0.916226
Wig1	0.916216
Prrt1	0.916176
Pla2g4e	0.916119
Gpr23	0.91606
mCT160133	0.916
Mrpl50	0.915979
Olfr1273	0.915954
Pcdhac2	0.915897
Card12	0.915743
Dkk3	0.915591
Noxo1	0.915454
Stmn2	0.915407
Zwilch	0.915396
AV094422	0.915334
Actn2	0.915328
Pnck	0.915257
Ngef	0.915254
Thoc1	0.915237
Tmem41b	0.915154
Plekhb2	0.915058
XM_359076	0.914935
MMS010010773	0.914886
mCT6753	0.914854
LOC546158	0.914821
Slc12a4	0.914788
Tmem45b	0.914561
NegCont_733	0.914551
XM_357180	0.914253
LOC545600	0.914238
LOC194960	0.914111
LOC245405	0.913751
LOC382337	0.913722
Tbc1d14	0.913718
Phxr1	0.913673
Car15	0.91367
XM_125403	0.913545
Pcdha8	0.913489
Jmjd2d	0.913391
Hmx3	0.913189
Cpxm2	0.913175
Oat	0.913133
Olfr698	0.91307
Slc41a3	0.912988
Fzd2	0.91296
Gm1467	0.912935
LOC546842	0.91285
LOC384942	0.912793
Nol6	0.912663
NegCont_299	0.912528
Adcyap1r1	0.912501
LOC433283	0.912333
D19Ertd756e	0.912288
Acadsb	0.912254
Cndp2	0.912163
Pla2g6	0.912067
Polq	0.911968
Upk3b	0.91195
Myo5a	0.911943
Akap3	0.911888
Slc2a4	0.911705
Olfr1084	0.911684
Olfr1037	0.911622
Blvrb	0.911617
Matn1	0.911604
Serpina3k	0.911576
ENSMUST00000052056	0.911497
Sstr2	0.911441
Aldob	0.911353
Arf5	0.911255
mCT146380	0.91125
MMS010057868	0.911148
Wdr36	0.911037
Pcdha11	0.911036
Rapgef3	0.910944
Fau	0.910876
Col6a3	0.910839
Col9a2	0.910681
mCT164960	0.910666
Slc39a6	0.910592
Hs3st6	0.910559
Sla2	0.910374
Dnaja2	0.910367
Sh3bp4	0.910287
LOC432721	0.910138
Rspo4	0.910105
Rpl15	0.91008
Plcz1	0.910056
Npy	0.910051
Tmem50a	0.909965
Icam5	0.909944
MMS010204873	0.909886
Phox2a	0.909833
Gart	0.909784
XM_357159	0.909654
XM_193911	0.909606
mCT162570	0.909465
Decr1	0.909385
Col6a1	0.909356
Lias	0.909292
AW548124	0.909236
Gm810	0.909222
Syn1	0.909147
Scap2	0.909127
Pard6g	0.908928
Olfr1249	0.908919
Adrb1	0.908826
Rpl26	0.908755
Ppfibp1	0.908687
mCT158034	0.908652
LOC386045	0.908593
Ddt	0.908581
mCT51711	0.908467
Afg3l2	0.908423
Sytl2	0.908366
XM_286081	0.908227
Tuba3	0.90819
mCT154284	0.908149
Ptpn18	0.908106
Hrh4	0.908036
mCT49384	0.907998
Htr5b	0.907945
Trem2	0.907919
Tmem52	0.907872
Rbl1	0.907509
Pou3f1	0.907488
Depdc6	0.90748
Pctk3	0.907478
Suclg1	0.90745
Zfp239	0.907437
MMT00082497	0.907413
Gpr176	0.907324
Stk33	0.907323
Diras1	0.907303
XM_122814	0.907273
Ccnk	0.907211
Rfc2	0.907184
Mpeg1	0.907182
Prph1	0.907132
Lnx1	0.907085
AU016126	0.907022
Capn1	0.906857
Ephb4	0.906823
Ddhd2	0.906812
LOC383462	0.906742
Accn5	0.906596
mCT160183	0.906562
Olfr1411	0.906469
XM_142466	0.90646
Lsr	0.906398
Ripk4	0.906331
Dnajc14	0.906297
LOC224137	0.906254
LOC436183	0.906217
NegCont_691	0.906214
Tro	0.906037
Chrng	0.906027
Jak2	0.905807
Gm567	0.905779
Pea15	0.905581
Spag6	0.905555
Ehbp1	0.90555
Zmynd12	0.905544
Crispld2	0.905404
Hibadh	0.905384
Aim1l	0.905205
Ctxn1	0.905135
mCT163277	0.905123
Polr2f	0.904825
Riok2	0.904803
Pfkp	0.904798
Cebpd	0.904664
Nle1	0.904657
Pkmyt1	0.90463
Pygl	0.904412
Tomm34	0.90441
NegCont_455	0.904266
Cd8b1	0.904225
Aldoa	0.904217
Rpl13	0.904124
Rfc5	0.904087
Prkcd	0.904019
LOC268910	0.903987
Eef1b2	0.903809
LOC240921	0.903726
Pklr	0.903615
Nsun2	0.903548
LOC630061	0.903452
NegCont_967	0.90342
Klb	0.903366
Trpc4	0.903331
Mrps18b	0.903231
Dexi	0.903226
Mosc1	0.903165
Alox15	0.903099
Nsccn1	0.903067
Gm1713	0.90306
Zfp365	0.903
Pafah1b3	0.902906
Anxa8	0.902877
Car14	0.902794
Xpa	0.902746
Tex261	0.902739
Atp5b	0.902632
Serpinf1	0.902576
Wnt11	0.902501
Rps26	0.902449
MMT00020693	0.902409
Loxl3	0.902387
Pcdhac1	0.902335
Ptpn7	0.902302
Adprh	0.902261
Sdsl	0.902241
Irx2	0.902206
Pyy	0.902112
Epb4.1l2	0.902043
Zfp64	0.902042
Olfr1406	0.902002
Gstm1	0.901951
Sts	0.901865
Serpinb9	0.901864
Wdr74	0.901747
MMT00010303	0.901735
Mlxipl	0.901728
Car12	0.901668
Pcx	0.901657
D12Ertd647e	0.90165
Ms4a11	0.901569
Ppp3cb	0.901516
Il31	0.901316
LOC432801	0.901126
Gm467	0.901125
F10	0.901094
Eef1a2	0.901015
Spata18	0.900986
Sema3b	0.900941
Olfr845	0.900861
Rpl27	0.900735
Pafah2	0.900692
Abca5	0.90061
Gpha2	0.900598
LOC268795	0.900559
Gabrb3	0.900487
NegCont_246	0.900486
Nnmt	0.90048
Idh1	0.900439
XM_128314	0.900178
Dirc2	0.900138
Usp5	0.90009
Apbb3	0.900053
Rfwd3	0.900052
Fuca2	0.900018
Slc35f5	0.899849
LOC268988	0.89984
Gsg2	0.899752
Fetub	0.899661
LOC277881	0.899633
Nrbf2	0.899607
Gprc5d	0.899538
XM_130714	0.899452
Blm	0.899421
D1Ertd799e	0.89934
Cdkn2c	0.899337
Rab3b	0.899158
Fcna	0.899112
Cacna1h	0.899024
Snrp1c	0.899022
LOC433202	0.898937
Slc5a9	0.898787
mCT168794	0.898779
Elac1	0.898773
Rps3	0.898589
Chek2	0.898468
Rpl23a	0.898407
C1qbp	0.898375
Sntg2	0.898328
AI505012	0.898292
LOC436332	0.898222
Cav3	0.898194
Stmn3	0.898172
Hpn	0.898164
Wdr54	0.898032
MMT00019887	0.898027
Slc17a6	0.89796
Rragb	0.897925
B3galt4	0.89775
Man2a1	0.897566
Ndufa4	0.897556
Asah2	0.89712
LOC545750	0.897104
Slc1a5	0.897073
Hist2h2bb	0.897046
BC024997	0.897027
Amigo2	0.897005
V1rg10	0.896949
Trim75	0.89691
Aard	0.896791
Cd59a	0.89679
Hoxb13	0.896682
Olfr1132	0.896641
Gldn	0.896637
Gm1246	0.89655
Casc4	0.896517
XM_129001	0.896506
XM_142713	0.896406
XM_145089	0.896331
Rutbc3	0.896305
Brp44l	0.896258
Rfx4	0.896216
Rasl10b	0.896214
Gm792	0.896145
LOC545839	0.896135
XM_357496	0.896099
Mapk4	0.896097
Sfxn4	0.896055
XM_141786	0.896055
Rsnl2	0.896041
Gca	0.895998
Tuba2	0.895966
Crb3	0.895954
LOC384392	0.895922
Klk11	0.895876
mCT154416	0.895738
Txndc13	0.895676
LOC384862	0.895667
Bcap29	0.895486
MMT00033475	0.895458
Acp5	0.895455
Rgl1	0.895399
Inadl	0.895361
Mad2l1	0.895311
Pole	0.895203
Tigd2	0.895129
Chrna3	0.895097
XM_122139	0.895081
Ankrd23	0.895069
D2Ertd112e	0.894931
Kcnb1	0.894891
Lss	0.894873
Myo1d	0.894759
Gm53	0.894652
Arfgap3	0.89464
Tnk2	0.894592
Stk36	0.894581
Tmeff1	0.894539
Ddx31	0.894494
Psg23	0.894493
Gm1673	0.894459
Nudt19	0.894441
mCT4537	0.894397
Pcgf2	0.894366
Atp10a	0.894357
Hells	0.894257
Mmd2	0.894247
Cspg5	0.894094
Tmem30a	0.894088
Galnt12	0.893925
X83328	0.893867
Pdxk	0.893824
Slc37a4	0.893771
MMT00070872	0.893753
mCT154190	0.893709
XM_356686	0.893578
Lig1	0.893395
Cdh1	0.893348
Acbd5	0.893309
LOC544863	0.893287
LOC432665	0.893235
Plcxd1	0.893219
Pcdhb20	0.893008
Cd9	0.892904
XM_193289	0.89274
Slfn1	0.892724
Slc7a3	0.892702
Cadps2	0.89267
mCT14765	0.892668
LOC433160	0.892652
V2r1	0.892467
Serpina7	0.892459
Lrdd	0.892425
mCT2278	0.892307
Klhl14	0.892288
LOC268809	0.892191
Sgcg	0.892189
MMS010251316	0.892171
XM_134284	0.89217
Btf3l4	0.892167
AV135809	0.89215
Ak1	0.892057
Tmprss5	0.892031
LOC546828	0.891998
Nid2	0.891902
Il12rb1	0.891811
Abca8a	0.89181
NegCont_200	0.891759
Olfr1462	0.891676
Slc6a9	0.891646
E2f5	0.891623
Mrm1	0.891606
NegCont_409	0.89151
Cdk7	0.891404
Kbtbd10	0.89138
Lin9	0.891367
Gfra1	0.891352
Fbxo21	0.891323
LOC277203	0.891309
LOC383032	0.891244
MMS010081619	0.891061
E130307M08Rik	0.890996
mCT145609	0.890907
NegCont_134	0.890898
Olfr166	0.890884
Oact5	0.89087
Cd5l	0.890866
NegCont_944	0.890824
Zfp606	0.890791
Chrnb2	0.890779
Nme4	0.890764
XM_144245	0.890717
Nrtn	0.890716
Gm1079	0.890714
Uts2	0.890606
mCT147184	0.89055
Rps19	0.89052
XM_195263	0.89052
Abo	0.890458
Adfp	0.890358
Marcksl1	0.890349
Msh6	0.890309
Pkp3	0.890288
Syngr1	0.890279
Gpr62	0.890271
Tardbp	0.890269
Gli2	0.890142
Me3	0.890138
Zfp189	0.890107
Sdc3	0.890068
Nptx2	0.890043
Atg4a	0.889922
XM_136685	0.889898
Hist1h2an	0.88986
Dlgap1	0.889839
Lrfn4	0.889782
Rps25	0.889601
ENSMUST00000057415	0.889484
Olfr45	0.889374
Rnf8	0.88924
LOC330689	0.889144
Susd4	0.889036
LOC621842	0.88898
Cntnap2	0.888821
Bcl2a1d	0.888676
Gpr172b	0.888667
Lum	0.888622
LOC546711	0.888529
Pldn	0.888516
Gpr133	0.888509
Tgn	0.888507
LOC436012	0.8885
Gm1153	0.888459
Phf19	0.888407
Cfc1	0.888384
Baiap2l2	0.888299
mCT52158	0.888174
Msra	0.888149
XM_122996	0.888105
Cd1d1	0.888068
Lpin1	0.888039
Tcirg1	0.888001
Cycs	0.887894
Hic2	0.88789
Slc27a2	0.887887
Dcx	0.887709
Gm797	0.887678
Col3a1	0.887371
Hes2	0.887346
Bex4	0.887259
LOC432548	0.887157
Hpse	0.887133
mCT63897	0.887081
Pask	0.887064
Myl3	0.886987
Egln1	0.886869
Cdc42se1	0.886845
Slc25a13	0.886815
LOC433141	0.886693
LOC385234	0.886686
Gm1818	0.886493
Nt5dc2	0.886491
NegCont_343	0.886477
Pop5	0.886399
MMT00080289	0.886354
LOC238766	0.886228
Gfra2	0.886202
LOC236932	0.886001
Nudcd3	0.885953
Leprot	0.885925
Hrg	0.885765
Figf	0.885712
Pla2g2c	0.885697
mCT10101	0.885695
LOC236223	0.885677
mCT61481	0.885549
Aacs	0.885531
Igsf4a	0.885487
NegCont_602	0.885422
Myh8	0.885412
XM_287880	0.885395
LOC383438	0.885379
LOC432601	0.885358
Pik3r1	0.885341
Fzd8	0.885287
Igsf11	0.885246
Srp68	0.885151
Stard8	0.885144
Ppp2r2b	0.885102
mCT60013	0.885062
Dhrs4	0.884752
Ctss	0.884582
Sema3e	0.88456
Crry	0.884558
MMS010181128	0.884406
Hrsp12	0.884396
Panx1	0.884375
XM_123814	0.88416
Sepm	0.884146
Ncald	0.884131
NegCont_46	0.883974
Gpx7	0.883952
Pla2g7	0.883937
Olfr889	0.883924
Ocrl	0.883756
Stmn4	0.883727
Spon2	0.883696
XM_140734	0.883643
Atf7	0.883624
Adcyap1	0.883551
Pacsin1	0.883509
LOC546321	0.883478
Slc25a24	0.88332
Tgfbrap1	0.883273
Srrm1	0.883225
Rnf43	0.883169
Bspry	0.88315
LOC383706	0.88306
LOC545172	0.88306
Rspo2	0.883018
LOC383538	0.882995
Scamp5	0.88293
mCT50296	0.882892
mCT51914	0.882877
Tbc1d8	0.882876
Dcp1b	0.882839
Ceacam13	0.882818
Tmem146	0.882798
Tubb3	0.882782
Tgfbi	0.882779
C1qc	0.882565
Hist2h2ab	0.882424
Gtf2ird2	0.882407
Wdr62	0.882343
Golga2	0.882297
Igf2	0.882265
Plekhb1	0.882077
Lck	0.88207
Setd2	0.882067
Hs3st3a1	0.882048
LOC239658	0.881971
mCT57537	0.881931
LOC433943	0.881896
Jak3	0.881875
Cyb561d2	0.881861
Fpgs	0.881846
Mbd3l2	0.881818
Sult2b1	0.881798
Tubg1	0.881786
Atp12a	0.881729
MMS010044019	0.881715
Gm801	0.881626
Cnnm1	0.881589
Zdhhc4	0.881495
Rasd1	0.881494
Mrps10	0.881426
LOC238756	0.881397
Scn10a	0.881356
Acmsd	0.881293
mCT65921	0.881288
AK080633	0.881221
Fubp3	0.881069
Pmf1	0.880995
Rpl7a	0.880863
Olfr518	0.880638
LOC639653	0.880607
Tcea2	0.880487
Elmo3	0.880469
Cyp4a12	0.880381
LOC208522	0.880373
Reep6	0.880307
mCT153549	0.88027
Acsl1	0.880257
BC062258	0.880179
Prom2	0.880152
Pi15	0.880132
LOC545296	0.880062
Fez1	0.880025
Wbscr1	0.880015
Id3	0.879996
Grp	0.879958
Inpp5a	0.879669
Mat2b	0.879639
Slc10a3	0.879542
NegCont_632	0.879515
Sdf2	0.879509
Tmpo	0.879505
Ugt3a1	0.879482
LOC268676	0.879437
XM_128452	0.879428
Pigf	0.879299
Acat1	0.879263
Tspan9	0.879224
Tspan7	0.879122
CD4	0.87907
Ift80	0.878978
Olfr1109	0.878907
Enpp1	0.878905
Deadc1	0.878857
Cast	0.878816
Hist1h2ad	0.878769
Myeov2	0.878618
Ap1b1	0.878601
Pde4d	0.878533
Fbxl4	0.878505
LOC231368	0.878454
XM_144185	0.87844
Nhsl1	0.878421
LOC546981	0.878331
Nostrin	0.878291
Birc3	0.878267
Bbs4	0.878219
Crx	0.878173
MMT00019512	0.878161
Ptpla	0.878132
Il10	0.877997
Gm2a	0.87798
Rhebl1	0.877973
LOC433193	0.877926
LOC208462	0.877892
Pdzrn4	0.877882
LOC384244	0.877878
mCT157409	0.877847
LOC268300	0.877795
Gnb5	0.877743
Rapgefl1	0.877576
Olfr930	0.877576
D830030K20Rik	0.877575
Rpl23	0.877508
Mtmr3	0.87748
mCT49621	0.877448
Igfbp4	0.877412
Cdk9	0.877359
Calb1	0.877351
Centb1	0.877305
Acot2	0.877273
Mcm7	0.877263
Ang3	0.877241
Crebl1	0.877194
Emr1	0.87712
Lama4	0.877023
Thumpd2	0.876956
Rpl11	0.876896
Sirt6	0.876876
Brunol4	0.876861
Riok3	0.876733
Arhgap20	0.876629
XM_356820	0.876615
Sfrs16	0.876607
Vmo1	0.876564
LOC381912	0.876536
MMS010036767	0.876517
Brs3	0.876462
Gm547	0.876399
Hist2h2ac	0.876322
Arfgef2	0.876254
MMS010255200	0.876247
NegCont_999	0.876157
Etfa	0.876122
D12Ertd551e	0.875973
Ndrg3	0.875949
Tgm5	0.8759
Acot10	0.875852
Chkb	0.875772
Fcer2a	0.875677
Gas1	0.875664
LOC384594	0.875636
Phxr5	0.875635
E2f6	0.875553
Zim1	0.875456
Lmo3	0.875434
Plekha5	0.875279
Thex1	0.875227
Il1r1	0.875094
mCT186002	0.875004
Acly	0.874996
Rpsa	0.874991
LOC381093	0.87487
LOC546695	0.874853
LOC433712	0.874659
Abp1	0.874641
Tessp3	0.874624
Cntrob	0.874623
Lrrc3	0.874614
D8Ertd354e	0.874584
LOC271788	0.874424
Hist1h2ag	0.874347
Rpia	0.874341
Cpd	0.874257
Olfr39	0.874173
Rgma	0.873844
Gm967	0.873681
Tmtc2	0.87368
Ccdc80	0.873624
Wnt1	0.873612
Zfp398	0.873492
Mal	0.873467
mCT131108	0.873309
Brsk1	0.873306
Slc4a10	0.873283
D4Ertd298e	0.873225
Hspc171	0.873194
Arpp21	0.873145
Epha1	0.873111
LOC268698	0.873066
Angel1	0.873056
LOC434431	0.872953
Pcdhga9	0.872928
LOC433865	0.872828
NegCont_552	0.872808
Gba	0.872762
Smad5	0.872693
Ms4a6d	0.872632
Cdh7	0.872618
AV081785	0.872575
MMS010256977	0.872472
Jmjd3	0.872454
Cbara1	0.872443
Mmp14	0.872409
Prox1	0.872335
Wdr40b	0.872227
Apobec4	0.872225
Bphl	0.872203
Angptl4	0.872114
Wdr45l	0.87205
Cdh16	0.871928
NegCont_474	0.871827
Cox7c	0.871718
Col2a1	0.871656
Dpp3	0.871579
Atp6v1c2	0.871529
Ndufc2	0.871375
Hnrpa2b1	0.871355
Eno2	0.871348
Slc5a7	0.871338
Padi1	0.871166
Cpne4	0.871114
Hipk2	0.871061
Calu	0.870997
Crb2	0.870979
Sall2	0.870973
Rps10	0.870959
XM_354819	0.870914
Grb10	0.870876
Tnfrsf21	0.870745
D4Ertd196e	0.870714
Gkap1	0.870699
Cdk2	0.87069
LOC384358	0.870604
Tmprss6	0.870549
Rnf149	0.87048
Tmem90a	0.870465
Mll2	0.870434
Tcf3	0.870399
Cd3eap	0.870392
Flot1	0.870378
LOC545982	0.870374
Irs3	0.870368
Akr1b8	0.87018
Ccl17	0.869898
Gm269	0.869816
LOC546401	0.86981
Accn2	0.869742
LOC545721	0.869716
Zfp217	0.86962
Dna2l	0.869587
Nkiras2	0.869552
Glrb	0.869545
LOC545588	0.86954
MMS010255007	0.869508
Sf3a3	0.869464
D13Wsu50e	0.869343
Kcna5	0.869179
Topbp1	0.869178
mCT50755	0.869125
Slc25a32	0.869051
Syce1	0.868997
St8sia5	0.868971
mCT154255	0.868959
Sfrp1	0.868952
fl12	0.868851
Slc35c2	0.868734
Klf10	0.868669
Rgs11	0.86864
Slc26a11	0.868621
XM_193969	0.868605
XM_128742	0.868486
Spock2	0.868472
MMS010125817	0.868396
Hspa9a	0.868295
Gdf10	0.868265
Rps6ka6	0.868256
Hnmt	0.868149
Ick	0.868035
Tnip2	0.86798
MMS010174374	0.867811
Nosip	0.867672
Asl	0.867493
Got1	0.867457
Pcdhga5	0.867413
Dcamkl2	0.867351
XM_357448	0.867273
NegCont_512	0.867229
MMS010201123	0.867225
Zfp703	0.867211
Zc3h12c	0.867125
Spsb2	0.867043
Rpl36	0.866934
Slc25a36	0.866878
Atpif1	0.866844
Ell2	0.866825
Akr1c13	0.866748
Dzip1l	0.866679
Rybp	0.866588
r60_a135	0.866502
LOC216827	0.866429
Sirt5	0.866356
Edn3	0.866321
Klk1b22	0.866262
Olfr1337	0.86618
Psma6	0.866146
Abhd14b	0.86613
Rrm2	0.86613
Tac1	0.866005
MMT00033713	0.86598
NegCont_128	0.865903
AV298518	0.865875
Pcdhga10	0.865802
Pex3	0.865792
Camk1d	0.865713
Tmem35	0.865675
Hras1	0.865613
ENSMUST00000052867	0.865574
Aloxe3	0.865533
Slc6a8	0.865519
LOC238507	0.865514
H2afy2	0.865501
Cpne3	0.865436
XM_357178	0.865418
LOC546500	0.865353
Gm363	0.865319
Bmp8a	0.865175
Cnga3	0.865086
XM_356731	0.865026
Ttyh1	0.864868
BF465855	0.864831
Cox6a1	0.864677
Rnf157	0.864456
Erp29	0.864439
L2hgdh	0.864342
R3hdm1	0.864186
LOC545028	0.864183
MMS010013368	0.864152
MMS010009220	0.864012
r60_a104	0.864003
BC022687	0.863964
Rab3a	0.863944
Cyp19a1	0.863895
D930036J05	0.863829
LOC269365	0.863824
Tgfbr1	0.863802
Pus1	0.863599
Mod1	0.863455
Uba52	0.863441
Jph3	0.863419
Mid1ip1	0.863402
Loxl1	0.863347
Ybx2	0.863321
Ccr1l1	0.86323
Ddb2	0.863134
MMS010178474	0.86313
LOC546659	0.863065
Idh3a	0.862939
Olfr782	0.862932
LOC432565	0.862916
Kbtbd11	0.862861
r60_1	0.862594
Mapk10	0.862508
LOC233005	0.862414
Eif3s5	0.862396
Rcbtb2	0.862335
Tbx3	0.862321
Lrrc28	0.862299
NegCont_483	0.862296
Dctd	0.862294
Elavl3	0.862185
Cd300d	0.862182
Dgkq	0.862129
Olfr614	0.862107
MMT00019794	0.862043
AU018587	0.861984
MGC117568	0.861934
Tspan8	0.86183
Fdft1	0.861763
XM_124829	0.861672
Cbr1	0.861573
Cmtm2b	0.861522
Slc2a1	0.861493
Hpcal4	0.861441
r60_3	0.861399
Coq6	0.861382
Smc1l1	0.861382
LOC219180	0.861302
NegCont_676	0.861252
mCT184132	0.861032
mCT115006	0.861
Tgm3	0.860934
Orc1l	0.860864
LOC545550	0.860845
Olfr632	0.860792
Pcdhga11	0.860742
NegCont_766	0.860618
MMT00033156	0.860587
Kalrn	0.860517
Art2b	0.860493
Asb3	0.860458
ENSMUST00000036218	0.86043
Spnb3	0.860321
Tmem65	0.860289
LOC435887	0.860275
Spock3	0.860257
C130032F08Rik	0.86024
Rgs6	0.860208
Gpr50	0.860136
Gpr126	0.860094
NegCont_126	0.859977
Lonrf3	0.859925
Col6a2	0.859858
Mkrn2	0.859845
Nop17	0.85983
AU021833	0.859676
NegCont_811	0.859636
MMS010031431	0.85959
LOC381484	0.859468
Rps11	0.859419
XM_194250	0.85937
Ndufa6	0.859347
Axud1	0.859228
Gstm5	0.859212
LOC383364	0.859203
Gpc3	0.859125
Rbed1	0.859095
Mcfd2	0.859019
Fbxo8	0.859
LOC217600	0.858972
NegCont_615	0.858961
XM_354595	0.858882
Ppp1r14b	0.858859
Brunol5	0.85885
Hoxb1	0.858816
Emid1	0.85877
MMS010280958	0.858735
XM_357742	0.858619
Spata2	0.858595
Osbpl9	0.858552
mCT167221	0.858489
NegCont_153	0.858461
Pdia5	0.858435
Vps37b	0.858355
NegCont_792	0.858293
LOC545871	0.858162
MMS010040293	0.858139
Rin2	0.858119
Tm7sf3	0.858011
Plcb3	0.8579
Hist1h2bg	0.857871
Nxf3	0.85787
Cilp	0.857869
Lmnb1	0.857865
Scn5a	0.857762
mCT175977	0.857748
Svop	0.857724
Tnfaip8l1	0.857722
Ppp2r1a	0.857712
LOC432981	0.857669
B430110G05Rik	0.857572
Disp1	0.857464
Sema4a	0.857458
mCT167182	0.85745
MMT00013217	0.857392
Fgf21	0.857231
Dbt	0.857184
Ifitm2	0.857094
Ndufa7	0.857071
mCT185023	0.85706
Dnajc4	0.857006
Cd300lb	0.856994
Klk10	0.856915
Gpr64	0.856883
Hars2	0.85678
Pdc	0.856768
Cfdp1	0.856756
ENSMUST00000068970	0.856679
Atp11b	0.856585
Lrrn6a	0.856553
Abcc12	0.856544
Adamts2	0.85653
XM_195821	0.856506
Ppapdc2	0.856502
XM_144101	0.856399
Bcan	0.856396
NegCont_133	0.856342
Olfr301	0.856279
AK129341	0.856269
Col1a2	0.856148
Gm1060	0.856042
Gm1595	0.855975
Gnmt	0.855941
Slc22a17	0.855905
Dnm2	0.855901
LOC383883	0.855863
MMS010058044	0.85586
Pomc1	0.855857
Polr2g	0.855851
LOC232745	0.855781
Cct6b	0.85577
Statip1	0.855752
Rasgrp4	0.855709
Nova2	0.855659
D11Bwg0280e	0.855602
Lrrtm1	0.855488
Creb3l3	0.855473
MMT00073455	0.855328
Hiatl1	0.855214
Aldh5a1	0.855181
LOC383909	0.855117
AU022167	0.855111
Gup1	0.855068
NegCont_326	0.855006
Pcdhgb5	0.854992
Necap1	0.854984
Chrna10	0.854891
ENSMUST00000032056	0.854877
Snrpe	0.854873
LOC625603	0.854868
Dtx3	0.854865
R_26135338_62	0.854847
Pex2	0.854806
LOC432466	0.854789
LOC544749	0.854784
Agt	0.854682
Gm379	0.854586
Lass2	0.854548
Kpna2	0.854538
Pro25G_onG3PDH570_10Ts	0.854525
Sepp1	0.854513
Olfr90	0.854421
NegCont_866	0.854411
LOC269432	0.854375
mCT50852	0.854329
H19	0.854283
Fbxo27	0.854278
LOC545019	0.854256
AI464131	0.85424
Mns1	0.854225
Lynx1	0.854167
mCT149315	0.85404
Gm830	0.854012
Dffa	0.853958
Pde2a	0.853905
mCT175766	0.853825
Olfr1245	0.853803
Fah	0.853718
LOC433687	0.853652
Slc25a26	0.853604
Uchl3	0.85357
Mr1	0.853393
Tacc2	0.853379
mCT7664	0.853354
Tas1r2	0.853347
Gm1304	0.853325
mCT53104	0.853294
Nat2	0.853244
Calca	0.853207
Ddx23	0.852961
Dctn3	0.852883
Atp5l	0.85283
mCT54780	0.852768
Smr2	0.852747
Utp20	0.852711
Tdrkh	0.8526
Dok4	0.852567
Pola2	0.852491
D630039A03Rik	0.85249
Rpl14	0.852465
Cry2	0.85241
Acadm	0.852397
Olfr1347	0.85238
Gpm6a	0.852374
V1rg2	0.852264
XM_285957	0.852233
Stoml1	0.852084
Tmed5	0.852076
Zgpat	0.852011
Olfml2a	0.851942
NegCont_656	0.851719
Pcdh12	0.851645
Lrp4	0.851596
LOC233991	0.851583
Cetn3	0.851552
ENSMUST00000063337	0.85149
Klf9	0.851467
Ttc25	0.851395
NegCont_465	0.851362
Olfr871	0.851248
LOC384865	0.851242
Dennd1a	0.850959
ENSMUST00000061681	0.850906
Zmat2	0.850835
Fbxo25	0.850833
Prdm8	0.8508
Gpm6b	0.850777
Ttll9	0.850754
NegCont_601	0.850696
Lass1	0.850613
XM_134974	0.85044
Tsga14	0.850354
mCT163838	0.850263
mCT51850	0.850176
NegCont_752	0.850121
Pcmtd1	0.850095
Fcgrt	0.850076
Prmt3	0.850063
Tnfrsf11a	0.849951
Scp2	0.84987
Ptch1	0.849724
Mrpl47	0.849702
Wbscr16	0.849666
Trim44	0.84961
one_barcode	0.849594
ENSMUST00000044467	0.849574
LOC383258	0.849447
Scn3b	0.849326
Pro25G	0.849239
Rps15	0.84919
Gulo	0.849168
MMT00035024	0.849136
Lama2	0.849115
Tlr2	0.849112
Bik	0.849092
Clcn5	0.84904
LOC546078	0.848892
Smarca1	0.848879
Lamp2	0.84886
Sparcl1	0.848795
Klra13	0.848625
Mrpl36	0.848578
MMS010260423	0.848553
Golt1a	0.848535
Krtdap	0.848464
Gm836	0.84846
Arhgef19	0.848292
Epha2	0.848282
LOC385014	0.848229
Akt1	0.84816
Slc22a15	0.848094
Vasn	0.848091
Gm1408	0.848077
Cryz	0.848062
Ccdc69	0.847987
Anxa10	0.847852
Fbxo32	0.847757
Arrdc1	0.84774
Ldoc1l	0.847662
Pla1a	0.847604
Il1rn	0.847418
Rpl31	0.847361
Sez6	0.847356
Adh1	0.84732
Pdk3	0.847214
Nln	0.84715
Rbl2	0.847068
Ctsf	0.846977
XM_357597	0.846941
MMT00064788	0.846826
XM_123649	0.846782
Olfml2b	0.846742
Scin	0.846726
Irs2	0.846664
Gpr155	0.846625
Cyp7b1	0.846439
Chuk	0.846305
Ly6e	0.846288
Clcn3	0.846243
NegCont_1000	0.846204
Phf20	0.84611
Dleu7	0.846002
Man1a	0.845709
Phc2	0.845654
Ttll12	0.845609
XM_354686	0.845585
Sema7a	0.845542
Rpl35	0.845495
XM_355602	0.845462
Pro25G_onG3PDH570_20bp	0.845378
D6Wsu176e	0.845366
Zcchc17	0.845351
Sphk2	0.845274
Lyzl1	0.845239
MMT00052627	0.84523
MMT00042104	0.845224
B930046C15Rik	0.845106
XM_193332	0.845
Dio2	0.84498
Tcerg1l	0.844906
Tgfb2	0.844891
E330033L03	0.84488
Nfil3	0.844828
Gm317	0.844809
B3gnt8	0.844784
Ttyh3	0.844778
Brp16	0.844756
Brd8	0.844753
Cdrt4	0.844747
Gng2	0.844725
Olfr1355	0.844689
Gja10	0.844665
Chaf1a	0.844662
Top2b	0.844659
Parva	0.844615
D4Ertd796e	0.844586
Svet1	0.844584
Tnfrsf11b	0.844567
MMT00014033	0.844385
Carkl	0.844336
XM_357131	0.84433
LOC272681	0.844171
Rnu17d	0.844091
Tmem144	0.844065
C1qb	0.844054
A930010G16Rik	0.84405
Calr3	0.844005
LOC382215	0.843955
Tlx2	0.843809
Tmed4	0.843783
mCT134222	0.843669
Rps21	0.843606
Tmem116	0.843549
Arhgap6	0.843523
Fxyd5	0.843417
Cntd1	0.843374
AV043241	0.843275
BE691497	0.843275
Trim67	0.843207
Olfr73	0.843157
Mtfr1	0.843115
MMS010003871	0.843002
MMS010180110	0.842992
Usp2	0.842942
Foxa2	0.8429
mCT180026	0.84279
MGC118150	0.842788
NegCont_6	0.842723
Tcp11	0.84256
mCT144780	0.842506
Dnahc9	0.842494
mCT165024	0.842485
MMS010085068	0.84246
Gpr85	0.842283
Meox1	0.842267
NegCont_523	0.842265
Ndufa1	0.842252
Cer1	0.842238
Hadh2	0.842187
Prpf4b	0.842166
MMT00081145	0.842048
Tube1	0.842032
Surf1	0.842007
Cd300a	0.841972
LOC277692	0.841963
Psmb10	0.84196
Pde9a	0.84181
Ttll5	0.841802
Lep	0.841561
Itgb8	0.841227
Slc29a4	0.841212
Krtcap2	0.84116
LOC244512	0.841121
Anxa4	0.841103
Olfr1495	0.841093
Dullard	0.840941
Ttc7b	0.840852
Olfr532	0.840837
Mcm3	0.84082
Slc25a12	0.840803
Slc45a4	0.840782
Dpt	0.840714
Rnmt	0.840633
MMT00078057	0.840627
mCT18299	0.840584
Tmem48	0.840568
ENSMUST00000050624	0.840549
Clpp	0.840543
AV299906	0.840528
MMS010068659	0.840451
Slc16a7	0.840413
Clpb	0.840365
Ccdc37	0.840253
Pgm1	0.840241
LOC245676	0.840179
Olfr506	0.840076
C1qtnf6	0.840073
Pin1	0.840071
MMS010210320	0.840012
Mtmr9	0.839898
Ryr2	0.839855
Kcnj9	0.839854
Alkbh3	0.839768
Ppie	0.839711
Clnk	0.839702
Pcdhga8	0.839666
Map3k5	0.839622
Rsad1	0.839615
Mc4r	0.839481
Sec24d	0.839431
Col4a6	0.83935
LOC545545	0.839331
Csad	0.839284
Polr1e	0.839272
Ngb	0.839227
Taf5l	0.839141
NegCont_655	0.839128
Olfr122	0.839052
Eif3s12	0.839049
Supt6h	0.838997
Wdr68	0.83898
Grb14	0.838978
Tspan4	0.838873
Psg18	0.838862
XM_126851	0.838819
LOC545656	0.838734
Ttc26	0.838695
[truncated: 628 more rows]

## Sheet: REF List.Overlap bet IMC and MM
Genes with the module membership >0.8 and IMC (25%ile)
Gene Symbol	Module Membership (MM)	Ranking for kTotal	kTotal(Top 25 percentile=Rank 2558)	kWithin	kOut	kDiff
Sgce	0.988582	1327	2586.36	495.95	2090.42	-1594.47
Large	0.987832	1179	2629.33	452.009	2177.32	-1725.31
Gata1	0.984794	1272	2603.31	497.519	2105.79	-1608.27
Aurka	0.9842	96	3320.97	501.809	2819.16	-2317.35
Ercc6l	0.984083	126	3269.99	497.803	2772.18	-2274.38
D2Ertd750e	0.983569	90	3330.35	499.065	2831.29	-2332.22
Cdc20	0.983277	176	3204.83	501.879	2702.95	-2201.07
Anln	0.982129	155	3237.75	498.7	2739.05	-2240.35
Plk1	0.98203	122	3276.89	499.754	2777.13	-2277.38
Ccnb2	0.981138	213	3167.56	496.108	2671.45	-2175.34
Cdc25c	0.980052	121	3278.62	497.824	2780.79	-2282.97
Fbp2	0.979946	898	2713.01	450.099	2262.91	-1812.82
Exo1	0.978763	85	3334.83	493.994	2840.84	-2346.84
Depdc1b	0.97875	216	3162.58	495.176	2667.41	-2172.23
Scarf2	0.978491	971	2687.15	448.834	2238.31	-1789.48
Trim59	0.978118	168	3215.96	482.723	2733.23	-2250.51
Ccnb1	0.977483	114	3287.14	493.348	2793.79	-2300.44
Cks2	0.977084	138	3257.86	492.991	2764.87	-2271.88
Tk1	0.977084	181	3200.65	490.652	2710	-2219.35
Fbxo5	0.977035	217	3161.64	487.894	2673.75	-2185.85
Gpi1	0.976944	576	2851.76	516.539	2335.22	-1818.68
Ube2e2	0.976888	756	2767.2	510.411	2256.79	-1746.38
NegCont_175	0.976503	1620	2515.89	390.382	2125.5	-1735.12
Bub1b	0.976362	209	3172.01	493.633	2678.38	-2184.74
Incenp	0.976302	233	3143.74	490.065	2653.67	-2163.61
Ache	0.976156	813	2745.21	443.756	2301.45	-1857.69
Sorcs2	0.97564	1008	2677.05	448.844	2228.21	-1779.36
Cenpa	0.975427	194	3190.11	492.512	2697.59	-2205.08
Cntfr	0.975427	673	2796.31	512.394	2283.92	-1771.52
Fanca	0.975282	205	3175.42	489.15	2686.27	-2197.12
Olfr714	0.975185	1350	2582.05	483.254	2098.8	-1615.54
Stmn1	0.975106	93	3326.29	492.228	2834.06	-2341.84
Cdca8	0.975105	50	3430.46	489.429	2941.03	-2451.6
Cdkn3	0.974886	110	3295.5	488.349	2807.15	-2318.8
Nipsnap1	0.97473	649	2805.67	499.33	2306.34	-1807.01
Kif20a	0.974098	171	3211.43	490.08	2721.35	-2231.27
Nol3	0.973655	1562	2529.54	432.293	2097.25	-1664.95
Nek2	0.97341	199	3180.57	491.855	2688.71	-2196.86
Spag5	0.973273	78	3339.96	490.941	2849.02	-2358.08
Cdca1	0.973236	132	3264.68	490.034	2774.65	-2284.62
Sgol2	0.973203	307	3050.69	483.395	2567.3	-2083.9
Aspm	0.973007	281	3074.45	484.966	2589.49	-2104.52
Cenpe	0.972801	214	3166.15	490.105	2676.04	-2185.94
Clspn	0.972088	247	3119.42	488.264	2631.16	-2142.89
Ccna2	0.972074	158	3230.03	485.964	2744.06	-2258.1
Slc22a4	0.971866	1274	2602.52	429.605	2172.91	-1743.31
Cdc2a	0.97176	107	3298.18	487.776	2810.4	-2322.63
NegCont_250	0.971611	863	2729.28	388.726	2340.55	-1951.82
Smc4l1	0.971568	143	3248.01	478.876	2769.13	-2290.26
Asf1b	0.971528	134	3262.9	488.305	2774.6	-2286.29
Ilvbl	0.971122	958	2689.45	437.743	2251.71	-1813.96
C1rl	0.970789	1088	2655.19	439.39	2215.8	-1776.41
Acsl6	0.970623	991	2682.07	435.083	2246.99	-1811.91
LOC628928	0.9702	824	2743.67	679.144	2064.53	-1385.38
Hmmr	0.970112	276	3081.84	485.977	2595.86	-2109.89
Psmc3ip	0.969998	404	2972.45	484.04	2488.41	-2004.37
LOC244595	0.969848	916	2708.53	672.166	2036.36	-1364.19
Cep55	0.969631	79	3339.69	482.325	2857.36	-2375.04
Uhrf1	0.969584	141	3251.1	487.057	2764.04	-2276.99
Kif4	0.969561	352	3011.61	486.097	2525.51	-2039.41
Troap	0.969309	195	3187.88	485.252	2702.63	-2217.38
Ttk	0.969067	148	3243.93	484.813	2759.12	-2274.3
NegCont_383	0.968834	1788	2483.74	481.271	2002.47	-1521.2
Pex11b	0.968721	750	2770.14	503.025	2267.11	-1764.09
Ect2	0.968674	154	3238.45	486.515	2751.94	-2265.43
E330017N17	0.968657	921	2707.94	379.348	2328.59	-1949.24
Atad2	0.968486	253	3113.3	484.934	2628.37	-2143.44
E2f8	0.968306	202	3176.7	482.218	2694.49	-2212.27
Kif11	0.968207	218	3161.21	482.416	2678.79	-2196.37
Kntc2	0.967781	161	3224.38	485.011	2739.37	-2254.35
Sgol1	0.96775	51	3414.61	478.69	2935.92	-2457.23
MMS010144222	0.967457	2044	2430.35	474.525	1955.82	-1481.3
Urod	0.967111	706	2783.09	495.26	2287.83	-1792.57
Mki67	0.967071	1425	2563.56	431.883	2131.68	-1699.79
Kif22	0.966902	172	3210.9	483.806	2727.09	-2243.28
LOC382425	0.96677	788	2754.03	283.948	2470.09	-2186.14
Trhr2	0.966725	1863	2467.2	478.167	1989.03	-1510.87
Neil3	0.966337	66	3351.97	479.405	2872.56	-2393.16
Ehd3	0.966298	1180	2628.64	429.078	2199.56	-1770.49
Gap43	0.966194	1696	2503.25	460.686	2042.57	-1581.88
Aurkb	0.965889	64	3361.44	481.499	2879.94	-2398.44
Lypla3	0.96588	1100	2653.15	432.661	2220.48	-1787.82
Espl1	0.965721	185	3197.73	484.359	2713.37	-2229.01
Melk	0.965697	130	3264.99	482.976	2782.01	-2299.03
Slc1a1	0.965519	1748	2493.66	421.875	2071.79	-1649.91
Adrbk1	0.965276	862	2729.29	499.768	2229.52	-1729.75
Mxd3	0.964923	164	3221.5	481.567	2739.93	-2258.36
Tcea3	0.964662	747	2771.35	496.31	2275.04	-1778.73
LOC215678	0.964607	925	2705.89	285.164	2420.72	-2135.56
Cyp4x1	0.964245	772	2759.86	503.898	2255.97	-1752.07
Paqr9	0.964195	687	2791.09	494.596	2296.49	-1801.89
Trip13	0.963892	250	3114.7	468.746	2645.95	-2177.21
Myl4	0.963784	927	2704.98	502.181	2202.8	-1700.62
Cdca3	0.963588	152	3239.87	480.8	2759.07	-2278.27
Taar5	0.963448	1177	2629.68	376.776	2252.9	-1876.13
Brrn1	0.96341	302	3055.49	479.535	2575.95	-2096.41
LOC545683	0.963392	1403	2567.7	276.629	2291.07	-2014.44
Abca3	0.963321	699	2785.43	497.864	2287.57	-1789.71
Shcbp1	0.962974	97	3320.78	478.37	2842.41	-2364.04
Top2a	0.962973	293	3061.59	481.675	2579.92	-2098.24
Kifc1	0.962814	153	3238.74	478.59	2760.15	-2281.56
Tmhs	0.962766	1024	2673.07	429.84	2243.23	-1813.39
Olfr448	0.96275	1559	2530.28	471.127	2059.15	-1588.03
Cdc45l	0.962687	432	2949.9	475.161	2474.74	-1999.57
Fshprh1	0.962542	319	3040.74	477.535	2563.2	-2085.67
Mcm10	0.962538	397	2977.5	475.453	2502.05	-2026.6
Nusap1	0.962534	100	3313.06	479.555	2833.51	-2353.95
Cenpf	0.962312	83	3336.06	471.487	2864.58	-2393.09
Rgs8	0.962167	892	2716.43	424.12	2292.31	-1868.19
Zcchc12	0.962036	1648	2509.7	422.152	2087.55	-1665.39
Cdca2	0.962026	61	3379.04	474.716	2904.33	-2429.61
Birc5	0.961568	105	3304.57	476.227	2828.35	-2352.12
Astn1	0.961455	1033	2670.66	426.668	2243.99	-1817.32
Oxct1	0.961329	39	3472.99	463.853	3009.14	-2545.29
LOC626082	0.961275	1450	2558.18	421.094	2137.09	-1715.99
Depdc1a	0.961039	103	3305.6	474.408	2831.19	-2356.78
Psp	0.960983	2011	2437.33	467.787	1969.55	-1501.76
Kazald1	0.960886	1540	2535.36	420.709	2114.66	-1693.95
Tacc3	0.960835	480	2920.43	479.036	2441.39	-1962.35
LOC433383	0.960824	875	2724.88	282.871	2442.01	-2159.14
mCT63523	0.960767	1063	2661.91	373.129	2288.78	-1915.65
Ceacam9	0.960602	1502	2544.81	473.551	2071.26	-1597.71
Fcamr	0.960482	1104	2651.73	373.477	2278.25	-1904.77
Lrrc27	0.960425	752	2768.72	496.911	2271.81	-1774.89
Gpnmb	0.960277	818	2744.47	489.758	2254.71	-1764.95
Bub1	0.960211	92	3328.47	477.121	2851.35	-2374.23
Cts3	0.960183	1866	2466.24	471.649	1994.6	-1522.95
Odz4	0.95977	1428	2563.26	425.38	2137.88	-1712.5
Wnk2	0.95971	553	2865.99	486.446	2379.54	-1893.1
Gm1916	0.959559	272	3085.17	470.009	2615.16	-2145.15
NegCont_672	0.959518	1085	2656.21	380.12	2276.09	-1895.97
Nkg7	0.959085	581	2846.86	488.64	2358.22	-1869.58
Slc22a21	0.958855	758	2766.29	430.025	2336.27	-1906.24
Esco2	0.958608	82	3337.13	473.503	2863.63	-2390.13
Epdr2	0.958458	920	2708.15	490.087	2218.06	-1727.97
Cblc	0.958255	1073	2660.57	488.108	2172.46	-1684.35
Mlf1ip	0.958229	184	3198.76	473.433	2725.32	-2251.89
Rit2	0.958125	683	2793.19	422.948	2370.24	-1947.3
NegCont_936	0.957854	1932	2453.16	369.836	2083.33	-1713.49
Lmbrd2	0.957844	1849	2470.83	375.627	2095.2	-1719.58
Brca1	0.957828	460	2929.55	470.143	2459.41	-1989.26
Gng7	0.957618	1198	2623.68	482.843	2140.84	-1658
Hk1	0.957518	2092	2419.69	459.728	1959.97	-1500.24
Clec2d	0.957398	552	2866.31	366.242	2500.07	-2133.83
Rpl37	0.957376	1014	2675.7	661.773	2013.93	-1352.15
NegCont_951	0.957375	1442	2559.67	449.399	2110.27	-1660.87
Pir	0.957374	1889	2461.09	423.247	2037.84	-1614.59
LOC234159	0.957353	2002	2438.24	271.756	2166.49	-1894.73
LOC385977	0.957294	2493	2347.1	275.551	2071.55	-1796
Ezh2	0.956932	116	3284.01	465.854	2818.16	-2352.31
Stx12	0.956614	705	2783.36	242.866	2540.49	-2297.62
Tcf19	0.956462	236	3141.51	475.348	2666.16	-2190.82
LOC383308	0.956313	774	2758.44	279.838	2478.61	-2198.77
Gmnn	0.956293	488	2911.49	466.74	2444.75	-1978.01
Acot7	0.956293	2221	2393.18	455.239	1937.95	-1482.71
Phlda3	0.956263	868	2727.69	493.208	2234.48	-1741.27
LOC193798	0.956205	1590	2524.1	270.777	2253.32	-1982.54
Hrasls	0.956029	1785	2484.2	421.852	2062.34	-1640.49
Slc24a3	0.955804	885	2720.48	480.756	2239.73	-1758.97
Ndrg4	0.955767	575	2851.94	483.291	2368.64	-1885.35
Degs2	0.955495	1762	2490.51	418.029	2072.48	-1654.45
Pck1	0.95549	1132	2644.55	417.513	2227.03	-1809.52
LOC383873	0.955441	1865	2466.64	407.921	2058.72	-1650.8
LOC233992	0.955229	2113	2415.63	280.685	2134.94	-1854.26
Lass4	0.955187	1127	2645.33	414.931	2230.4	-1815.47
MMS010262350	0.955096	676	2795.09	367.61	2427.48	-2059.87
Luzp5	0.954917	383	2990.54	469.502	2521.04	-2051.54
XM_129360	0.954704	1525	2538.99	243.61	2295.38	-2051.77
Fancb	0.954625	400	2976.57	457.772	2518.8	-2061.02
Dbf4	0.954457	450	2939.69	467.784	2471.9	-2004.12
Hmg20b	0.954375	820	2744.36	487.025	2257.34	-1770.31
Rps14	0.954167	1623	2515.03	277.374	2237.65	-1960.28
Spbc24	0.953729	373	3001.94	467.457	2534.49	-2067.03
Orc6l	0.953687	284	3071.09	449.411	2621.68	-2172.27
Clec2e	0.95335	784	2755.25	479.002	2276.24	-1797.24
Gchfr	0.953243	1017	2673.92	489.661	2184.26	-1694.6
Mphosph1	0.953238	133	3263.99	464.836	2799.15	-2334.31
LOC545718	0.953012	797	2749.34	279.341	2470	-2190.66
LOC212084	0.952692	812	2745.44	643.093	2102.35	-1459.25
Gtse1	0.95246	332	3026.83	469.178	2557.65	-2088.47
Galnt7	0.952252	833	2739.72	479.374	2260.35	-1780.97
Kif18a	0.952217	557	2861.98	456.148	2405.83	-1949.68
Gabrd	0.952215	989	2682.54	492.068	2190.48	-1698.41
Clybl	0.952158	780	2756.82	484.208	2272.61	-1788.41
Olfr812	0.951977	1705	2501.53	379.201	2122.33	-1743.13
Sart2	0.951795	761	2764.35	418.044	2346.31	-1928.26
Pbk	0.951743	71	3348.72	468.556	2880.16	-2411.61
Siva	0.951681	36	3498.96	451.478	3047.48	-2596.01
Rps3a	0.951639	2547	2335.33	271.493	2063.84	-1792.35
Gcgr	0.951467	777	2757.21	420.116	2337.1	-1916.98
Lba1	0.951464	1941	2450.72	210.607	2240.11	-2029.5
Tpd52l1	0.951392	2083	2421.12	414.968	2006.15	-1591.18
Cdca5	0.95121	174	3207.73	465.809	2741.92	-2276.11
Tpx2	0.951113	360	3007.58	467.39	2540.19	-2072.8
Rgs16	0.950758	1992	2441.93	402.408	2039.52	-1637.11
Slc5a10	0.95064	1667	2506.72	419.207	2087.52	-1668.31
Cdc6	0.950541	241	3129.62	451.191	2678.42	-2227.23
Hddc2	0.950319	1499	2546.28	420.227	2126.05	-1705.83
Pfkfb3	0.950155	1256	2607.95	417.496	2190.45	-1772.95
Brip1	0.950131	405	2972.26	456.581	2515.68	-2059.1
Rsrc1	0.950067	884	2721.12	239.547	2481.58	-2242.03
Cnga1	0.950037	1343	2583.35	361.381	2221.96	-1860.58
Ptcra	0.950016	1839	2473.16	461.939	2011.22	-1549.28
Pdhb	0.950014	738	2774.38	488.046	2286.34	-1798.29
Olfr924	0.950003	1520	2540.85	464.002	2076.85	-1612.85
Accn1	0.949785	1078	2657.98	480.119	2177.86	-1697.74
Ssfa2	0.949743	1011	2676.15	240.855	2435.3	-2194.44
Srrp	0.949413	1178	2629.67	240.617	2389.05	-2148.44
Prc1	0.949359	22	3559.29	460.275	3099.02	-2638.74
Lamc3	0.949085	2189	2400.7	458.972	1941.73	-1482.76
Gm609	0.948991	1060	2663.24	475.786	2187.46	-1711.67
Tmprss11c	0.948866	2515	2342.83	460.909	1881.92	-1421.01
mCT50719	0.948794	1793	2482.47	63.8052	2418.66	-2354.85
Abca8b	0.94868	1036	2669.62	417.142	2252.48	-1835.33
Niban	0.948609	830	2740.75	432.735	2308.01	-1875.28
Mastl	0.948467	451	2937.11	477.738	2459.37	-1981.63
mCT49287	0.948431	1884	2462.1	265.659	2196.44	-1930.78
NegCont_771	0.94829	325	3037.1	179.849	2857.25	-2677.4
Olfr776	0.947973	1566	2528.83	368.805	2160.02	-1791.22
Pknox2	0.94793	2335	2373.07	405.16	1967.92	-1562.76
LOC433706	0.947854	851	2732.26	275.619	2456.64	-2181.02
Cst6	0.947811	2163	2406.88	405.306	2001.57	-1596.26
Neu2	0.947655	1054	2665.17	416.309	2248.86	-1832.56
LOC436448	0.947582	2159	2407.69	271.984	2135.71	-1863.72
LOC384525	0.9475	1280	2600.54	276.94	2323.6	-2046.66
Fignl1	0.947486	288	3065.91	464.847	2601.07	-2136.22
Epdr1	0.947215	1938	2451.13	459.109	1992.02	-1532.91
Znrf2	0.947	973	2686.58	471.751	2214.82	-1743.07
Ppara	0.946956	1069	2661.36	485.312	2176.05	-1690.74
Tsnax	0.946934	1266	2605.2	237.65	2367.55	-2129.9
Idh2	0.946735	117	3281.97	444.924	2837.05	-2392.12
Gadd45a	0.946632	1549	2532.78	236.756	2296.02	-2059.27
Cart	0.946602	845	2734.12	477.898	2256.22	-1778.33
Olfr1287	0.946601	1905	2458.7	458.656	2000.05	-1541.39
Atp5g2	0.94646	942	2697.73	486.194	2211.53	-1725.34
Rab11fip5	0.946407	867	2728.55	412.94	2315.61	-1902.67
ENSMUST00000061054	0.946381	2079	2421.62	460.898	1960.72	-1499.82
Nsg2	0.946041	1225	2615.33	448.032	2167.3	-1719.27
XM_356649	0.946015	1064	2661.87	273.179	2388.69	-2115.51
Zfp367	0.945915	543	2873.65	458.756	2414.9	-1956.14
LOC328964	0.945561	519	2895.13	649.584	2245.55	-1595.96
Fbxo2	0.945545	2412	2360	403.663	1956.34	-1552.67
Nrp2	0.945519	1485	2550.12	118.65	2431.48	-2312.83
Rps28	0.94549	522	2893.97	646.177	2247.8	-1601.62
Ube2t	0.945361	606	2833.12	458.13	2374.99	-1916.86
Gpr30	0.945319	1131	2644.55	436.504	2208.05	-1771.54
Pdzrn3	0.945319	918	2708.28	420.408	2287.87	-1867.46
Nrm	0.94525	540	2875.74	462.214	2413.52	-1951.31
Rap1gap	0.944906	702	2784.85	473.652	2311.2	-1837.55
MMS010014714	0.944851	806	2746.22	455.47	2290.75	-1835.28
D15Bwg0759e	0.944775	1144	2639.29	471.379	2167.91	-1696.53
NegCont_213	0.944752	1841	2472.37	446.627	2025.75	-1579.12
Olfm1	0.944464	956	2689.73	468.349	2221.38	-1753.04
LOC240110	0.944395	1135	2643.01	263.647	2379.36	-2115.71
Rprml	0.944277	2228	2392.02	403.413	1988.61	-1585.2
NegCont_241	0.944131	2177	2404.33	454.082	1950.25	-1496.17
Stxbp6	0.943603	930	2703.96	476.462	2227.5	-1751.04
Kif15	0.943602	525	2886.5	447.483	2439.02	-1991.53
Gng3	0.943505	2016	2436.33	446.456	1989.88	-1543.42
Dcdc2	0.943216	889	2718.65	415.07	2303.58	-1888.51
Acox2	0.943187	994	2681.49	474.572	2206.92	-1732.35
Smc2l1	0.942953	556	2862.27	454.407	2407.87	-1953.46
NegCont_762	0.942905	370	3003.64	174.147	2829.5	-2655.35
Pdk1	0.942743	650	2805.65	480.262	2325.39	-1845.12
Arrdc4	0.942581	1299	2595.39	400.672	2194.72	-1794.04
AU041480	0.942562	2005	2438.04	365.169	2072.87	-1707.71
Dpysl5	0.942503	1174	2631.61	445.913	2185.69	-1739.78
ENSMUST00000000012	0.942493	1837	2473.44	267.532	2205.91	-1938.38
LOC382371	0.942464	1210	2619.72	272.118	2347.6	-2075.48
Aqp4	0.942394	872	2726.31	416.644	2309.67	-1893.03
Ppp1r1a	0.942378	266	3095.38	439.805	2655.58	-2215.77
Tlr5	0.942317	677	2794.67	473.156	2321.52	-1848.36
XM_290033	0.942247	2034	2432	450.751	1981.25	-1530.5
LOC383850	0.942243	2181	2402.44	271.267	2131.18	-1859.91
Tuba8	0.942145	1097	2653.82	470.967	2182.85	-1711.88
ENSMUST00000040141	0.942119	1399	2568.24	364.969	2203.27	-1838.3
Uck2	0.941876	177	3204.54	435.071	2769.46	-2334.39
Bmp3	0.941845	658	2802.75	465.979	2336.77	-1870.79
Med9	0.941561	243	3126.61	429.42	2697.19	-2267.77
Arhgap11a	0.941475	587	2841.01	453.799	2387.21	-1933.42
Kif2c	0.941446	442	2942.38	459.362	2483.01	-2023.65
Kctd3	0.941296	296	3058.61	428.695	2629.92	-2201.22
Rad51	0.941177	246	3120.07	454.601	2665.47	-2210.87
Ugt8a	0.94114	1480	2550.9	440.407	2110.5	-1670.09
Olfr787	0.941067	1268	2604.75	370.456	2234.3	-1863.84
Rasal1	0.941006	946	2695.11	470.481	2224.63	-1754.15
Traip	0.940976	507	2903.37	452.517	2450.85	-1998.33
Tmed6	0.940862	1021	2673.58	410.757	2262.82	-1852.06
Lrrn3	0.940648	2042	2430.77	442.031	1988.74	-1546.7
mCT164993	0.940505	912	2709.07	640.378	2068.7	-1428.32
Bglap2	0.940489	1373	2574.54	472.99	2101.55	-1628.56
MMS010236071	0.940421	2415	2359.59	361.619	1997.97	-1636.35
Gm1800	0.940419	2343	2372.55	361.945	2010.6	-1648.66
Cyb5b	0.940348	136	3260.9	428.099	2832.81	-2404.71
Synpr	0.940345	1106	2650.8	415.036	2235.76	-1820.73
Adcy2	0.940265	1047	2666.07	455.313	2210.75	-1755.44
Efhd2	0.940201	1215	2618.49	458.011	2160.48	-1702.47
Serpini1	0.940167	2276	2384.99	395.076	1989.92	-1594.84
Vmd2	0.940149	1146	2638.97	465.638	2173.33	-1707.69
Hist2h3c2	0.940106	131	3264.98	178.105	3086.87	-2908.77
Pdlim7	0.940018	1531	2537.44	275.931	2261.51	-1985.58
Gsto1	0.939918	590	2839.99	460.168	2379.82	-1919.65
P140	0.939802	1417	2565.18	469.016	2096.16	-1627.15
Mbp	0.939668	1071	2660.83	457.035	2203.79	-1746.76
Cdkn2d	0.939609	167	3216.14	441.099	2775.04	-2333.94
LOC432494	0.939519	882	2721.51	350.009	2371.5	-2021.49
Gpr120	0.939514	2100	2418.43	446.851	1971.58	-1524.73
LOC626281	0.93947	1204	2623.01	445.889	2177.12	-1731.23
Mal2	0.939424	2290	2382.55	401.326	1981.23	-1579.9
Tgoln2	0.939063	1915	2456.22	401.31	2054.92	-1653.61
XM_285905	0.938971	1323	2587.87	270.799	2317.07	-2046.27
Napg	0.938729	828	2741.93	451.58	2290.34	-1838.76
Drp2	0.938727	1148	2638.39	476.567	2161.82	-1685.26
Rab4a	0.938592	1075	2659.58	473.187	2186.39	-1713.21
Nbl1	0.938585	1939	2451.04	405.647	2045.4	-1639.75
Umps	0.938493	1102	2652.79	466.064	2186.72	-1720.66
Pcna	0.938455	562	2861.13	450.695	2410.44	-1959.74
Ppil5	0.938329	248	3118.14	448.24	2669.9	-2221.66
Artn	0.938326	2280	2384.57	397.368	1987.2	-1589.84
Eln	0.937991	1353	2581.03	430.922	2150.11	-1719.19
Wnt5b	0.937943	1643	2510.46	411.481	2098.98	-1687.49
Bsn	0.937893	1076	2659.27	465.949	2193.32	-1727.37
Tead3	0.937733	1040	2668.33	619.364	2048.96	-1429.6
Slitrk6	0.937623	188	3196.19	425.659	2770.53	-2344.87
Ccdc99	0.937554	551	2867.24	452.283	2414.96	-1962.68
Sst	0.937465	2086	2420.89	423.006	1997.89	-1574.88
Tlm	0.937433	2025	2435.06	448.183	1986.87	-1538.69
XM_357852	0.93736	1768	2489.67	391.178	2098.49	-1707.31
Mro	0.937306	1402	2567.71	409.112	2158.6	-1749.49
Dmtf1	0.937158	897	2714.11	468.875	2245.24	-1776.37
NegCont_514	0.937103	696	2787.06	365.151	2421.91	-2056.76
Plcd3	0.936944	1149	2638.35	462.453	2175.9	-1713.45
MMT00015072	0.936749	1622	2515.24	228.344	2286.89	-2058.55
LOC546672	0.936679	711	2781.51	352.639	2428.87	-2076.23
Cbr3	0.936614	2307	2379.76	391.981	1987.78	-1595.8
Slc22a18	0.936555	1790	2482.79	395.946	2086.84	-1690.89
Vkorc1	0.936412	1157	2635.7	633.702	2002	-1368.29
NegCont_132	0.936298	2194	2398.91	444.887	1954.02	-1509.13
Vmp	0.936268	1130	2644.67	468.13	2176.54	-1708.41
Oip5	0.936254	201	3177.08	454.095	2722.98	-2268.88
LOC384161	0.936216	827	2742.02	271.817	2470.2	-2198.38
XM_194026	0.936173	1464	2555.3	630.994	1924.31	-1293.31
Eaf2	0.936172	1853	2469.89	400.242	2069.65	-1669.41
LOC235424	0.936044	776	2757.68	267.514	2490.17	-2222.66
Hint1	0.935888	660	2802.12	637.503	2164.61	-1527.11
Kcns3	0.935814	1412	2565.74	395.825	2169.92	-1774.09
Abcb9	0.935755	720	2779.79	462.438	2317.35	-1854.91
Cdh8	0.935627	28	3535.31	429.189	3106.12	-2676.93
Ly6g6c	0.935542	857	2730.98	632.635	2098.35	-1465.71
Olfr951	0.935269	742	2774.02	471.748	2302.27	-1830.52
XM_355769	0.935216	642	2809.51	613.295	2196.21	-1582.92
mCT186312	0.935105	2482	2349.55	356.504	1993.05	-1636.54
Dgkb	0.935065	929	2704.03	400.851	2303.18	-1902.33
MMS010096158	0.935044	967	2687.92	615.894	2072.02	-1456.13
Arhgap22	0.934941	1151	2637.8	453.206	2184.59	-1731.39
XM_356892	0.934922	1529	2537.98	265.843	2272.13	-2006.29
Cck	0.934685	1856	2469.23	408.525	2060.71	-1652.18
Creg2	0.934473	783	2755.65	459.428	2296.23	-1836.8
MMS010169334	0.934463	2505	2344.42	357.626	1986.79	-1629.16
Eda2r	0.934443	1503	2544.73	462.547	2082.18	-1619.63
Gtdc1	0.934351	1830	2474.82	228.348	2246.47	-2018.12
Hagh	0.934237	215	3165.66	175.764	2989.89	-2814.13
Lonrf2	0.934215	682	2793.39	454.747	2338.64	-1883.89
Ptger3	0.934161	1077	2658.4	409.2	2249.2	-1840
XM_356920	0.934125	746	2771.41	269.156	2502.26	-2233.1
MMS010260530	0.934041	755	2767.26	460.155	2307.1	-1846.95
mCT50110	0.933858	511	2900.55	268.417	2632.13	-2363.71
Pdzk1ip1	0.933853	1254	2608.23	400.75	2207.48	-1806.73
Usp29	0.933824	1601	2521.99	429.195	2092.79	-1663.6
Klk6	0.9338	35	3500.56	431.119	3069.44	-2638.32
Dbn1	0.933751	604	2833.56	230.819	2602.74	-2371.92
Wdr51a	0.933656	467	2927.26	442.959	2484.3	-2041.34
Gbe1	0.933629	725	2778.25	406.719	2371.53	-1964.81
H2afx	0.933585	913	2708.89	433.472	2275.41	-1841.94
Rad51ap1	0.933515	354	3011.17	449.79	2561.38	-2111.59
mCT180896	0.933491	2200	2397.71	262.644	2135.07	-1872.42
Tyr	0.933351	2492	2347.75	442.73	1905.02	-1462.29
Ski	0.932778	1027	2671.91	454.367	2217.54	-1763.18
Pigz	0.932573	662	2800.92	454.302	2346.62	-1892.32
Phactr2	0.932529	1921	2455.18	393.475	2061.7	-1668.23
Tyms	0.932371	607	2832.92	440.699	2392.22	-1951.52
LOC434175	0.932345	306	3051.11	437.403	2613.71	-2176.3
Igsf21	0.931959	1455	2557.81	423.96	2133.85	-1709.89
Gemin6	0.931925	615	2826.13	440.053	2386.08	-1946.03
MMS010063203	0.931852	1903	2458.73	362.664	2096.07	-1733.4
Diap3	0.931842	341	3016.65	438.788	2577.86	-2139.08
Top1mt	0.931677	1376	2573.56	451.171	2122.39	-1671.22
Ptk2b	0.931213	1257	2607.16	443.501	2163.66	-1720.16
Hes6	0.931005	1477	2551.86	458.657	2093.2	-1634.55
Serpina3n	0.93089	1265	2605.74	451.732	2154.01	-1702.28
Pmm1	0.930704	1366	2576	455.683	2120.31	-1664.63
Abhd3	0.930635	2165	2406.71	394.93	2011.78	-1616.85
Tubb4	0.930578	1719	2498.85	61.4225	2437.43	-2376.01
Car8	0.930566	2451	2354.55	383.496	1971.06	-1587.56
NegCont_606	0.930535	1869	2465.24	428.925	2036.31	-1607.39
Cenph	0.930499	561	2861.41	445.735	2415.68	-1969.94
Rpl18a	0.930371	1799	2481.55	260.263	2221.29	-1961.02
Tnfsf13b	0.930333	1796	2481.84	390.647	2091.19	-1700.55
Lamc2	0.930313	819	2744.37	458.672	2285.69	-1827.02
Pak7	0.930261	2050	2428.69	391.388	2037.3	-1645.91
Pcdha12	0.93023	1942	2450.71	388.878	2061.83	-1672.96
LOC432716	0.930222	1452	2558.02	349.925	2208.09	-1858.17
AF397014	0.930185	860	2730.19	449.725	2280.47	-1830.74
Lrrc1	0.930053	1012	2676.02	439.415	2236.6	-1797.19
Rhobtb2	0.929904	256	3108.23	174.779	2933.45	-2758.67
Socs6	0.929818	2399	2362.84	235.484	2127.36	-1891.87
D4Ertd571e	0.929643	2418	2359.37	342.865	2016.5	-1673.64
Scel	0.929636	635	2811.84	453.918	2357.92	-1904
Trim58	0.929625	1847	2471.01	353.195	2117.81	-1764.62
Rab30	0.929551	1414	2565.66	458.841	2106.82	-1647.98
LOC238943	0.929544	811	2745.49	229.931	2515.55	-2285.62
Fcgr3	0.929527	1187	2625.87	446.325	2179.55	-1733.22
Bcam	0.929504	1356	2580.31	440.377	2139.94	-1699.56
Ippk	0.929411	1314	2590.17	437.483	2152.68	-1715.2
E2f7	0.929027	847	2733.02	434.507	2298.51	-1864
Spint2	0.928825	621	2817.87	623.175	2194.7	-1571.52
NegCont_89	0.928786	2135	2411.11	434.037	1977.07	-1543.03
Ckap2l	0.92858	74	3342.77	471.059	2871.71	-2400.65
Vwa1	0.928578	1283	2599.47	456.314	2143.16	-1686.85
NegCont_969	0.928568	979	2685.85	353.129	2332.72	-1979.6
Gcap26	0.928385	1117	2648.49	394.055	2254.43	-1860.38
ENSMUST00000050050	0.928352	326	3036.5	437.848	2598.66	-2160.81
Ankrd41	0.928322	661	2801.93	438.425	2363.51	-1925.08
NegCont_1002	0.928096	1269	2604.73	345.037	2259.7	-1914.66
Cd99l2	0.927846	966	2688.06	453.802	2234.26	-1780.46
Fut4	0.927744	1247	2610.96	402.609	2208.35	-1805.74
mCT50800	0.927506	1016	2674.71	620.787	2053.93	-1433.14
Bglap1	0.927483	1631	2513.67	455.182	2058.49	-1603.3
Kcng4	0.927437	1245	2611.07	466.977	2144.09	-1677.11
Cabc1	0.92743	1919	2456	387.708	2068.3	-1680.59
Sorbs1	0.927387	1052	2665.68	451.275	2214.4	-1763.13
Htr3a	0.927372	1671	2506.36	433.951	2072.41	-1638.46
Wdsub1	0.927161	1899	2459.01	437.394	2021.62	-1584.23
Kcnab3	0.927091	686	2791.14	462.357	2328.78	-1866.42
A630038D02	0.927053	95	3323.64	167.554	3156.08	-2988.53
Chat	0.92701	2108	2416.01	468.839	1947.17	-1478.33
Zdhhc9	0.926927	1968	2446.91	345.529	2101.38	-1755.85
LOC622459	0.92691	842	2735	448.069	2286.93	-1838.86
Sorl1	0.9268	1393	2570.45	458.493	2111.96	-1653.47
Atp1b4	0.926782	1624	2514.79	616.59	1898.2	-1281.61
Tmem17	0.926744	1840	2472.81	400.302	2072.51	-1672.21
Usmg1	0.926716	839	2736.46	620.724	2115.74	-1495.01
Arhgef4	0.926624	1043	2667.65	452.147	2215.51	-1763.36
Camk2b	0.92661	1022	2673.33	444.692	2228.64	-1783.95
Pcdha6	0.926425	1609	2519.86	395.472	2124.39	-1728.92
Cpb2	0.926362	1429	2562.99	393.386	2169.61	-1776.22
Smoc1	0.926059	1120	2647.3	458.639	2188.66	-1730.02
S100a13	0.925676	1596	2523.4	450.537	2072.86	-1622.33
Apbb1ip	0.925421	1571	2528.11	457.628	2070.48	-1612.86
Prok2	0.925232	1518	2541.28	457.293	2083.99	-1626.7
Tgfb3	0.925094	2234	2390.97	380.69	2010.28	-1629.59
XM_355149	0.925087	770	2759.94	620.035	2139.9	-1519.87
Cryba2	0.924804	837	2738.23	413.972	2324.26	-1910.29
Pcdha10	0.924679	1576	2527.39	393.956	2133.43	-1739.48
LOC433010	0.92467	1291	2597.46	613.646	1983.81	-1370.17
Lgals3	0.924522	1058	2664.49	225.066	2439.42	-2214.36
Pcdha1	0.924484	1637	2512.7	393.245	2119.46	-1726.21
Ddx11	0.924353	883	2721.13	419.724	2301.4	-1881.68
Dtl	0.924131	387	2983.93	441.317	2542.61	-2101.29
Abcc5	0.924039	886	2719.59	222.435	2497.16	-2274.72
C1ql3	0.923834	1907	2458.39	393.374	2065.02	-1671.64
Apoe	0.923735	748	2770.72	433.379	2337.34	-1903.96
Prop1	0.923625	1220	2617.76	336.956	2280.8	-1943.85
Gm1840	0.923493	577	2849.02	449.888	2399.13	-1949.24
Inpp1	0.923468	1286	2598.94	450.118	2148.82	-1698.7
XM_355906	0.923453	2303	2380.43	220.622	2159.81	-1939.19
Ckmt2	0.923386	1281	2600.12	617.201	1982.92	-1365.72
Xrcc1	0.923332	454	2933.16	173.566	2759.6	-2586.03
Pigr	0.923177	2045	2430.29	376.385	2053.91	-1677.52
mCT155118	0.922977	406	2971.13	613.555	2357.58	-1744.03
Cntn3	0.92295	1143	2639.69	441.266	2198.43	-1757.16
Mpp3	0.922945	67	3351.77	423.728	2928.04	-2504.31
Olfr295	0.92294	1099	2653.16	599.299	2053.86	-1454.56
Arrb2	0.922919	1469	2554.24	443.919	2110.32	-1666.4
Olfr61	0.922801	1074	2660.33	337.928	2322.4	-1984.48
Lmcd1	0.92267	315	3043.07	168.095	2874.97	-2706.88
Tnfrsf1a	0.922637	2375	2367.84	381.841	1986	-1604.16
mCT163746	0.922507	380	2994.03	608.222	2385.81	-1777.58
Nmnat2	0.922463	1496	2547.58	393.989	2153.59	-1759.6
Arbp	0.9224	619	2821.52	603.082	2218.44	-1615.36
Pp11r	0.922381	1380	2572.65	437.885	2134.77	-1696.88
Pcdha7	0.92236	1544	2534.12	392.118	2142	-1749.89
Nrip2	0.922289	1614	2518.36	350.297	2168.06	-1817.76
Cdc25b	0.922274	624	2816.9	427.523	2389.38	-1961.85
XM_355809	0.922269	955	2690.01	256.494	2433.51	-2177.02
Nfs1	0.922237	1385	2571.28	381.955	2189.33	-1807.37
Ptpmt1	0.922187	1141	2640.22	439.914	2200.3	-1760.39
Tpst1	0.922124	932	2703.61	452.426	2251.18	-1798.76
Fech	0.921982	1289	2598.14	440.765	2157.38	-1716.61
XM_358742	0.921909	423	2960.02	604.289	2355.73	-1751.44
Il18	0.921817	1346	2582.7	433.353	2149.35	-1716
Hist1h2ao	0.921804	431	2950.76	194.632	2756.13	-2561.49
AV312707	0.92173	1437	2560.65	609.223	1951.43	-1342.21
Mobkl2b	0.921667	852	2732.25	447.474	2284.77	-1837.3
LOC243302	0.921652	623	2817.05	255.468	2561.58	-2306.11
Wnt10a	0.921481	1138	2641.52	439.624	2201.89	-1762.27
Vps24	0.9214	1382	2572.36	388.116	2184.24	-1796.12
Rad54l	0.921288	263	3102.67	434.89	2667.78	-2232.89
Vil1	0.921256	909	2709.65	386.042	2323.61	-1937.57
Efnb3	0.921114	2341	2372.83	415.38	1957.45	-1542.07
Fbln2	0.920984	474	2923.63	411.817	2511.82	-2100
XM_138040	0.920836	617	2824.72	263.822	2560.9	-2297.08
XM_125105	0.920765	950	2691.95	430.517	2261.44	-1830.92
LOC436240	0.920659	1375	2573.8	439.729	2134.07	-1694.34
Dhrs3	0.920489	928	2704.19	449.026	2255.16	-1806.14
Stil	0.920378	766	2761.4	428.689	2332.71	-1904.02
Pdlim2	0.920365	2502	2345.25	408.817	1936.43	-1527.62
Fgf4	0.920204	472	2924.52	331.58	2592.94	-2261.36
Pcdha5	0.920081	1516	2541.59	391.553	2150.03	-1758.48
Ubl5	0.91987	1211	2619.61	609.684	2009.93	-1400.24
LOC270499	0.919842	628	2814.44	617.241	2197.2	-1579.96
mCT51612	0.919814	1445	2559.36	614.714	1944.64	-1329.93
NegCont_39	0.919812	1300	2595.35	336.945	2258.4	-1921.46
Sptlc2	0.919783	762	2764.23	440.02	2324.21	-1884.19
Cox4i1	0.919765	369	3003.99	600.846	2403.14	-1802.29
Bmpr1b	0.919511	1885	2461.79	380.481	2081.31	-1700.82
Kctd13	0.919442	1911	2457.42	222.924	2234.49	-2011.57
Pcdha3	0.919368	1598	2522.78	389.323	2133.46	-1744.13
Baat	0.919325	1722	2498.31	451.01	2047.3	-1596.28
LOC383080	0.919254	571	2855.12	260.298	2594.82	-2334.52
LOC329521	0.919102	591	2838.9	606.568	2232.34	-1625.77
mCT147234	0.918928	1358	2579.09	427.497	2151.59	-1724.1
Eda	0.918831	1159	2635.32	393.08	2242.24	-1849.16
LOC434189	0.91878	275	3083.42	434.097	2649.32	-2215.22
Gcat	0.91855	437	2945.13	416.101	2529.03	-2112.93
Pcdha4	0.918535	1627	2514.26	387.513	2126.75	-1739.24
Prr11	0.918513	600	2835.85	414.363	2421.49	-2007.13
Rpl29	0.918463	791	2752.86	277.72	2475.14	-2197.42
LOC384179	0.918451	2171	2405.23	255.627	2149.6	-1893.98
Wwc1	0.918429	1122	2646.75	428.078	2218.67	-1790.59
Klhdc5	0.918412	1243	2611.38	454.366	2157.02	-1702.65
Ern1	0.91832	1153	2637.44	439.039	2198.4	-1759.36
XM_139543	0.918312	1315	2589.97	255.354	2334.61	-2079.26
D0Kist6	0.918248	333	3026.79	400.311	2626.48	-2226.17
Klhl13	0.918067	1664	2507.28	412.344	2094.94	-1682.59
Bpil1	0.917973	1208	2620.98	454.38	2166.6	-1712.22
NegCont_731	0.917958	290	3064.52	166.76	2897.76	-2731
Nxph3	0.91794	1341	2583.62	432.008	2151.61	-1719.6
Insm1	0.917892	101	3313	421.499	2891.5	-2470
Pcdha9	0.917844	1634	2512.98	386.792	2126.19	-1739.4
Eno1	0.917747	949	2692.34	441.87	2250.47	-1808.6
MMS010225526	0.917669	1535	2536.58	351.541	2185.04	-1833.49
Gm1048	0.917598	1708	2501.43	602.407	1899.03	-1296.62
Sord	0.917583	1749	2493.14	447.572	2045.57	-1598
LOC434168	0.917496	1542	2534.77	596.42	1938.35	-1341.93
LOC436049	0.917446	1741	2495.14	324.136	2171	-1846.86
LOC279333	0.917216	864	2728.92	430.951	2297.97	-1867.02
Slc17a5	0.917191	1715	2499.52	433.516	2066.01	-1632.49
ENSMUST00000063516	0.917054	2238	2390.87	424.061	1966.81	-1542.75
Solt	0.916876	697	2786.42	429.406	2357.01	-1927.61
Zbtb7c	0.916677	1795	2481.9	421.131	2060.77	-1639.64
Fbxw11	0.916507	1114	2649.25	423.506	2225.74	-1802.24
Itgb5	0.916323	1798	2481.56	216.533	2265.03	-2048.49
Npc1	0.916226	1493	2548.41	417.931	2130.48	-1712.54
Wig1	0.916216	1105	2651.49	442.869	2208.62	-1765.75
Pla2g4e	0.916119	1554	2530.95	453.205	2077.74	-1624.54
Gpr23	0.91606	200	3177.78	404.437	2773.35	-2368.91
mCT160133	0.916	977	2686.06	252.74	2433.32	-2180.58
Mrpl50	0.915979	1110	2649.79	443.2	2206.59	-1763.39
Olfr1273	0.915954	1908	2458.21	346.503	2111.71	-1765.2
Pcdhac2	0.915897	1666	2506.85	385.822	2121.03	-1735.2
Card12	0.915743	1804	2480.99	427.852	2053.13	-1625.28
Stmn2	0.915407	2481	2349.8	416.785	1933.02	-1516.23
Zwilch	0.915396	338	3017.6	421.2	2596.4	-2175.2
AV094422	0.915334	786	2754.18	603.855	2150.33	-1546.47
Actn2	0.915328	1354	2580.97	391.504	2189.47	-1797.96
Pnck	0.915257	1156	2636.4	433.631	2202.77	-1769.14
Ngef	0.915254	1605	2521.05	441.017	2080.03	-1639.01
Tmem41b	0.915154	1512	2542.36	219.928	2322.43	-2102.5
Plekhb2	0.915058	771	2759.92	387.486	2372.44	-1984.95
XM_359076	0.914935	2540	2336.97	343.996	1992.97	-1648.98
MMS010010773	0.914886	1769	2489.46	348.689	2140.77	-1792.08
mCT6753	0.914854	1212	2619.14	406.962	2212.18	-1805.22
LOC546158	0.914821	2211	2395.46	252.375	2143.09	-1890.71
Slc12a4	0.914788	954	2691.15	434.92	2256.23	-1821.31
Tmem45b	0.914561	1386	2571.23	446.062	2125.17	-1679.1
XM_357180	0.914253	1537	2536.1	578.178	1957.92	-1379.74
LOC545600	0.914238	524	2886.58	606.6	2279.98	-1673.38
LOC194960	0.914111	1020	2673.63	586.491	2087.14	-1500.65
LOC245405	0.913751	1611	2519.34	251.567	2267.78	-2016.21
LOC382337	0.913722	1987	2442.32	255.326	2187	-1931.67
Tbc1d14	0.913718	988	2682.63	443.441	2239.19	-1795.75
Car15	0.91367	427	2955.78	395.148	2560.64	-2165.49
XM_125403	0.913545	856	2731.04	610.473	2120.57	-1510.1
Pcdha8	0.913489	1652	2508.67	386.105	2122.56	-1736.46
Jmjd2d	0.913391	1761	2490.77	598.077	1892.69	-1294.61
Hmx3	0.913189	1547	2533.53	327.89	2205.64	-1877.75
Oat	0.913133	1660	2507.49	409.498	2097.99	-1688.5
Olfr698	0.91307	1302	2595.12	578.827	2016.29	-1437.46
Fzd2	0.91296	2191	2400.23	346.573	2053.66	-1707.09
LOC546842	0.91285	1326	2586.59	347.687	2238.9	-1891.22
LOC384942	0.912793	444	2941.94	335.875	2606.06	-2270.19
NegCont_299	0.912528	1763	2490.07	327.113	2162.96	-1835.85
LOC433283	0.912333	2471	2350.95	242.566	2108.38	-1865.81
Acadsb	0.912254	34	3500.94	394.164	3106.77	-2712.61
Pla2g6	0.912067	608	2832.14	165.849	2666.29	-2500.45
Polq	0.911968	1628	2513.94	391.887	2122.06	-1730.17
Upk3b	0.91195	1825	2476.09	595.845	1880.25	-1284.4
Akap3	0.911888	1842	2472.28	373.152	2099.13	-1725.97
Slc2a4	0.911705	1498	2546.82	444.154	2102.67	-1658.51
Olfr1084	0.911684	1698	2503.01	597.327	1905.68	-1308.36
Olfr1037	0.911622	1742	2494.85	580.255	1914.6	-1334.34
Blvrb	0.911617	2140	2410.44	426.469	1983.97	-1557.5
Matn1	0.911604	1536	2536.25	447.965	2088.28	-1640.32
Serpina3k	0.911576	1714	2500.06	431.634	2068.43	-1636.79
Aldob	0.911353	951	2691.9	444.754	2247.15	-1802.39
Arf5	0.911255	348	3012.96	162.488	2850.47	-2687.98
MMS010057868	0.911148	2489	2348.15	345.131	2003.02	-1657.89
Pcdha11	0.911036	1686	2504.57	382.838	2121.73	-1738.89
Rapgef3	0.910944	1276	2602.18	422.843	2179.34	-1756.5
Fau	0.910876	1381	2572.58	599.636	1972.95	-1373.31
Col6a3	0.910839	392	2981.09	405.71	2575.38	-2169.67
Col9a2	0.910681	1897	2459.68	415.038	2044.64	-1629.61
mCT164960	0.910666	668	2799.29	604.824	2194.47	-1589.64
Slc39a6	0.910592	1332	2585.56	437.335	2148.23	-1710.89
Hs3st6	0.910559	16	3624.44	406.026	3218.41	-2812.38
Dnaja2	0.910367	775	2757.8	429.039	2328.77	-1899.73
Sh3bp4	0.910287	2039	2431.02	423.401	2007.62	-1584.21
LOC432721	0.910138	1049	2665.85	569.123	2096.72	-1527.6
Rspo4	0.910105	550	2867.45	220.997	2646.45	-2425.45
Rpl15	0.91008	1262	2606.02	254.569	2351.45	-2096.88
Plcz1	0.910056	1491	2549.2	380.134	2169.07	-1788.93
Npy	0.910051	1739	2495.42	402.54	2092.88	-1690.34
Tmem50a	0.909965	1026	2672.23	423.87	2248.36	-1824.49
Icam5	0.909944	1583	2526.14	427.402	2098.74	-1671.34
MMS010204873	0.909886	630	2813.68	424.937	2388.74	-1963.8
Gart	0.909784	312	3046.84	393.049	2653.79	-2260.74
XM_193911	0.909606	1253	2608.28	597.315	2010.97	-1413.66
mCT162570	0.909465	1336	2584.56	602.596	1981.96	-1379.36
Lias	0.909292	2250	2388.88	215.155	2173.73	-1958.57
AW548124	0.909236	1061	2662.53	163.431	2499.1	-2335.67
Gm810	0.909222	728	2777.21	590.924	2186.28	-1595.36
Syn1	0.909147	443	2942.28	576.238	2366.05	-1789.81
Scap2	0.909127	2495	2346.94	368.976	1977.96	-1608.99
Pard6g	0.908928	671	2797.6	411.083	2386.51	-1975.43
Olfr1249	0.908919	1977	2444.68	407.034	2037.65	-1630.61
Rpl26	0.908755	719	2780.33	590.765	2189.56	-1598.8
Ppfibp1	0.908687	1747	2493.94	413.339	2080.6	-1667.26
mCT158034	0.908652	2432	2357.13	243.034	2114.1	-1871.07
LOC386045	0.908593	453	2934.22	594.83	2339.39	-1744.56
Ddt	0.908581	106	3303.6	408.276	2895.33	-2487.05
mCT51711	0.908467	1657	2508	248.531	2259.47	-2010.93
XM_286081	0.908227	985	2683.62	601.883	2081.74	-1479.86
Tuba3	0.90819	1874	2464.6	59.1244	2405.48	-2346.35
mCT154284	0.908149	310	3047.46	420.678	2626.78	-2206.1
Ptpn18	0.908106	1910	2457.57	431.721	2025.85	-1594.13
mCT49384	0.907998	865	2728.9	255.592	2473.31	-2217.72
Htr5b	0.907945	1595	2523.52	435.374	2088.15	-1652.77
Rbl1	0.907509	1050	2665.74	399.257	2266.49	-1867.23
Pou3f1	0.907488	1670	2506.48	431.155	2075.33	-1644.17
Depdc6	0.90748	573	2853.83	243.991	2609.84	-2365.84
Pctk3	0.907478	2258	2388.16	366.126	2022.03	-1655.9
Zfp239	0.907437	1316	2589.74	422.258	2167.48	-1745.22
Gpr176	0.907324	1579	2526.78	417.54	2109.24	-1691.7
Diras1	0.907303	1307	2593.04	437.932	2155.11	-1717.18
Rfc2	0.907184	435	2946.51	404.482	2542.03	-2137.55
Mpeg1	0.907182	1184	2627.19	431.538	2195.65	-1764.11
Lnx1	0.907085	1345	2583.03	418.044	2164.99	-1746.94
Capn1	0.906857	1680	2505.64	374.597	2131.05	-1756.45
Ephb4	0.906823	1751	2492.49	396.29	2096.2	-1699.91
Ddhd2	0.906812	1956	2449.56	214.28	2235.28	-2021
Accn5	0.906596	2256	2388.27	344.875	2043.4	-1698.52
mCT160183	0.906562	2103	2417.67	590.912	1826.75	-1235.84
Olfr1411	0.906469	2202	2396.91	328.659	2068.25	-1739.59
XM_142466	0.90646	1108	2650.15	332.796	2317.36	-1984.56
Lsr	0.906398	926	2705.86	401.151	2304.71	-1903.56
LOC224137	0.906254	328	3033.33	594.109	2439.22	-1845.11
LOC436183	0.906217	1812	2479.98	588.139	1891.84	-1303.7
NegCont_691	0.906214	1890	2460.92	400.273	2060.65	-1660.38
Tro	0.906037	1969	2446.89	419.202	2027.69	-1608.49
Jak2	0.905807	2109	2415.86	212.759	2203.1	-1990.34
Pea15	0.905581	1169	2632.97	372.704	2260.26	-1887.56
Spag6	0.905555	1473	2553.35	416.9	2136.45	-1719.55
Ehbp1	0.90555	1113	2649.36	432.952	2216.41	-1783.46
Zmynd12	0.905544	2161	2407.56	368.886	2038.67	-1669.79
Crispld2	0.905404	1147	2638.42	409.587	2228.84	-1819.25
Hibadh	0.905384	447	2940.75	391.59	2549.16	-2157.57
Aim1l	0.905205	1630	2513.76	428.155	2085.61	-1657.46
mCT163277	0.905123	1066	2661.69	598.04	2063.65	-1465.61
Polr2f	0.904825	1121	2646.94	599.168	2047.77	-1448.6
Pfkp	0.904798	849	2732.42	423.274	2309.15	-1885.87
Pkmyt1	0.90463	190	3192.64	407.736	2784.9	-2377.17
Pygl	0.904412	1129	2644.98	417.256	2227.72	-1810.47
NegCont_455	0.904266	1858	2468.86	400.39	2068.47	-1668.08
Cd8b1	0.904225	1801	2481.24	338.604	2142.63	-1804.03
Rpl13	0.904124	804	2746.83	582.54	2164.29	-1581.75
Rfc5	0.904087	961	2688.6	415.838	2272.76	-1856.92
Prkcd	0.904019	1111	2649.7	212.494	2437.2	-2224.71
LOC268910	0.903987	1001	2679.35	253.278	2426.07	-2172.79
Eef1b2	0.903809	1046	2666.47	586.528	2079.95	-1493.42
Pklr	0.903615	1029	2671.83	438.66	2233.17	-1794.51
Nsun2	0.903548	792	2751.54	431.697	2319.85	-1888.15
NegCont_967	0.90342	1009	2676.99	581.461	2095.53	-1514.07
Trpc4	0.903331	2536	2338.98	353.906	1985.07	-1631.16
Dexi	0.903226	1534	2536.89	364.668	2172.22	-1807.55
Mosc1	0.903165	1894	2460.05	431.195	2028.85	-1597.66
Alox15	0.903099	2032	2433.26	437.865	1995.4	-1557.53
Gm1713	0.90306	1175	2631.05	332.404	2298.64	-1966.24
Zfp365	0.903	1339	2583.71	437.33	2146.38	-1709.05
Pafah1b3	0.902906	2314	2377.69	386.052	1991.64	-1605.59
Anxa8	0.902877	1394	2569.43	325.235	2244.19	-1918.96
Xpa	0.902746	1914	2456.79	421.427	2035.36	-1613.93
Wnt11	0.902501	2476	2350.39	401.373	1949.02	-1547.64
Rps26	0.902449	840	2736.36	595.191	2141.17	-1545.98
MMT00020693	0.902409	1467	2555.06	213.875	2341.19	-2127.31
Loxl3	0.902387	896	2715.21	320.383	2394.82	-2074.44
Pcdhac1	0.902335	1792	2482.5	374.23	2108.27	-1734.04
Ptpn7	0.902302	1533	2537.07	334.88	2202.19	-1867.31
Adprh	0.902261	1745	2494.06	369.844	2124.22	-1754.37
Pyy	0.902112	2467	2352.33	403.265	1949.07	-1545.81
Zfp64	0.902042	2225	2392.9	417.952	1974.95	-1557
Gstm1	0.901951	1370	2575.01	210.573	2364.44	-2153.86
Sts	0.901865	1025	2672.56	425.205	2247.35	-1822.15
MMT00010303	0.901735	322	3038.55	163.479	2875.07	-2711.59
Pcx	0.901657	43	3453.49	402.202	3051.29	-2649.09
D12Ertd647e	0.90165	1809	2480.26	360.111	2120.15	-1760.04
Ms4a11	0.901569	1320	2588.65	213.63	2375.03	-2161.4
Ppp3cb	0.901516	793	2750.9	392.752	2358.15	-1965.4
Il31	0.901316	1765	2489.9	593.779	1896.12	-1302.34
LOC432801	0.901126	1361	2578.61	591.703	1986.91	-1395.21
F10	0.901094	990	2682.3	214.456	2467.85	-2253.39
Spata18	0.900986	2306	2380.14	331.101	2049.04	-1717.94
Olfr845	0.900861	1035	2669.9	558.047	2111.85	-1553.8
Rpl27	0.900735	582	2845.4	578.319	2267.08	-1688.76
Pafah2	0.900692	733	2776.31	211.989	2564.32	-2352.33
Abca5	0.90061	1523	2540.5	416.887	2123.61	-1706.73
LOC268795	0.900559	585	2842.83	577.106	2265.72	-1688.62
NegCont_246	0.900486	2554	2334.41	210.882	2123.53	-1912.65
Nnmt	0.90048	1410	2566.02	315.621	2250.4	-1934.78
Idh1	0.900439	2158	2408.33	218.494	2189.84	-1971.34
Apbb3	0.900053	1436	2560.9	414.113	2146.78	-1732.67
Rfwd3	0.900052	721	2779.42	394.045	2385.37	-1991.33
Fuca2	0.900018	1588	2524.27	428.945	2095.32	-1666.38
Slc35f5	0.899849	258	3105.97	390.486	2715.48	-2324.99
Gsg2	0.899752	1710	2500.96	417.249	2083.71	-1666.46
Fetub	0.899661	1800	2481.53	365.642	2115.89	-1750.25
XM_130714	0.899452	2381	2366.37	247.01	2119.36	-1872.35
Blm	0.899421	1846	2471.12	399.181	2071.94	-1672.76
D1Ertd799e	0.89934	26	3540.58	395.27	3145.31	-2750.04
Cdkn2c	0.899337	124	3274.26	410.055	2864.21	-2454.15
Rab3b	0.899158	1707	2501.48	423.573	2077.91	-1654.33
Fcna	0.899112	12	3649.19	396.598	3252.59	-2855.99
LOC433202	0.898937	2363	2369.09	352.165	2016.93	-1664.77
mCT168794	0.898779	1735	2496.24	586.81	1909.43	-1322.62
Rps3	0.898589	1901	2458.94	580.982	1877.95	-1296.97
Chek2	0.898468	710	2781.58	410.722	2370.86	-1960.14
Rpl23a	0.898407	976	2686.46	247.274	2439.19	-2191.91
C1qbp	0.898375	1337	2584.47	418.974	2165.5	-1746.52
Sntg2	0.898328	2127	2413.16	419.479	1993.68	-1574.2
AI505012	0.898292	1578	2527.03	211.433	2315.59	-2104.16
LOC436332	0.898222	436	2946.12	575.261	2370.86	-1795.6
Cav3	0.898194	2061	2425.02	322.911	2102.11	-1779.2
Stmn3	0.898172	1510	2542.64	422.843	2119.79	-1696.95
Wdr54	0.898032	1430	2562.97	409.713	2153.25	-1743.54
Slc17a6	0.89796	2207	2395.84	561.563	1834.28	-1272.72
B3galt4	0.89775	368	3004.88	165.151	2839.73	-2674.57
Man2a1	0.897566	1929	2453.97	417.155	2036.82	-1619.66
Asah2	0.89712	2543	2336.09	361.001	1975.09	-1614.09
LOC545750	0.897104	2029	2434.59	323.462	2111.13	-1787.67
Slc1a5	0.897073	2402	2362.52	418.225	1944.29	-1526.07
Hist2h2bb	0.897046	94	3324.27	384.68	2939.59	-2554.9
BC024997	0.897027	111	3292.97	160.739	3132.24	-2971.5
Amigo2	0.897005	1062	2662.25	409.819	2252.43	-1842.61
V1rg10	0.896949	1778	2486.71	583.153	1903.56	-1320.41
Trim75	0.89691	1492	2548.55	565.325	1983.22	-1417.9
Aard	0.896791	1170	2632.94	402.17	2230.77	-1828.6
Cd59a	0.89679	1587	2524.44	369.747	2154.69	-1784.95
Hoxb13	0.896682	723	2779.07	156.017	2623.05	-2467.04
Olfr1132	0.896641	1041	2668.21	374.732	2293.48	-1918.75
Gldn	0.896637	1981	2443.26	428.965	2014.29	-1585.33
Casc4	0.896517	2357	2369.99	210.044	2159.94	-1949.9
XM_142713	0.896406	974	2686.53	568.5	2118.03	-1549.53
XM_145089	0.896331	299	3057.25	582.979	2474.27	-1891.29
Brp44l	0.896258	503	2904.96	393.84	2511.12	-2117.28
Rfx4	0.896216	42	3462.94	164.149	3298.79	-3134.64
Rasl10b	0.896214	2508	2343.46	354.562	1988.9	-1634.34
Gm792	0.896145	374	3001.33	154.025	2847.31	-2693.28
XM_357496	0.896099	2222	2393.01	248.74	2144.27	-1895.53
Mapk4	0.896097	1985	2442.64	411.076	2031.57	-1620.49
Rsnl2	0.896041	1712	2500.57	356.105	2144.47	-1788.36
Tuba2	0.895966	544	2872.96	369.203	2503.76	-2134.56
Crb3	0.895954	583	2844.13	157.405	2686.72	-2529.32
LOC384392	0.895922	2360	2369.51	406.488	1963.03	-1556.54
mCT154416	0.895738	2074	2422.6	582.903	1839.69	-1256.79
Txndc13	0.895676	1736	2495.99	368.46	2127.53	-1759.07
Bcap29	0.895486	1690	2503.76	413.103	2090.66	-1677.55
MMT00033475	0.895458	1196	2624.42	210.976	2413.45	-2202.47
Acp5	0.895455	1166	2634.26	210.732	2423.53	-2212.79
Rgl1	0.895399	29	3523.94	163.509	3360.43	-3196.92
Inadl	0.895361	379	2995.86	382.483	2613.37	-2230.89
Mad2l1	0.895311	1295	2595.93	413.178	2182.75	-1769.57
Pole	0.895203	1650	2508.9	407.702	2101.2	-1693.5
XM_122139	0.895081	1570	2528.29	237.516	2290.77	-2053.26
D2Ertd112e	0.894931	2162	2407.46	580.228	1827.23	-1247
Kcnb1	0.894891	1731	2496.83	414.513	2082.32	-1667.8
Lss	0.894873	2170	2405.31	404.382	2000.93	-1596.55
Myo1d	0.894759	1673	2506.27	411.013	2095.26	-1684.25
Tnk2	0.894592	907	2709.91	213.22	2496.69	-2283.46
Stk36	0.894581	613	2826.71	241.605	2585.1	-2343.5
Tmeff1	0.894539	1615	2518.05	388.32	2129.73	-1741.41
Ddx31	0.894494	13	3639.56	162.207	3477.35	-3315.14
Nudt19	0.894441	1780	2486.56	425.113	2061.45	-1636.34
Pcgf2	0.894366	1636	2512.78	253.013	2259.77	-2006.75
Hells	0.894257	521	2894.52	402.732	2491.78	-2089.05
Cspg5	0.894094	1515	2541.8	212.797	2329	-2116.21
Tmem30a	0.894088	2345	2371.7	213.087	2158.61	-1945.52
Galnt12	0.893925	409	2970.34	560.237	2410.11	-1849.87
X83328	0.893867	473	2924.01	573.521	2350.49	-1776.97
Pdxk	0.893824	1718	2499.1	367.637	2131.47	-1763.83
Slc37a4	0.893771	2553	2334.46	205.201	2129.26	-1924.06
MMT00070872	0.893753	1404	2567.12	208.229	2358.89	-2150.66
mCT154190	0.893709	2197	2398.13	574.741	1823.39	-1248.65
Lig1	0.893395	449	2939.89	454.856	2485.04	-2030.18
Plcxd1	0.893219	963	2688.39	574.44	2113.95	-1539.51
Pcdhb20	0.893008	438	2944.9	164.677	2780.22	-2615.55
Slfn1	0.892724	1051	2665.74	161.88	2503.86	-2341.98
Slc7a3	0.892702	2420	2359.17	415.008	1944.16	-1529.15
Cadps2	0.89267	1658	2507.75	372.657	2135.09	-1762.43
mCT14765	0.892668	462	2928.85	243.639	2685.21	-2441.57
Serpina7	0.892459	2338	2372.95	361.071	2011.88	-1650.81
Lrdd	0.892425	2028	2434.76	51.7416	2383.02	-2331.28
LOC268809	0.892191	1317	2589.25	580.491	2008.76	-1428.27
Sgcg	0.892189	1264	2605.77	579.96	2025.81	-1445.85
XM_134284	0.89217	1197	2624.36	564.826	2059.54	-1494.71
Btf3l4	0.892167	1946	2450.44	402.99	2047.45	-1644.46
AV135809	0.89215	1988	2442.3	556.863	1885.44	-1328.57
Ak1	0.892057	1420	2564.56	419.635	2144.92	-1725.29
Nid2	0.891902	426	2956.51	379.736	2576.78	-2197.04
Il12rb1	0.891811	2212	2395.41	402.394	1993.02	-1590.63
NegCont_200	0.891759	1019	2673.66	558.333	2115.32	-1556.99
Olfr1462	0.891676	1514	2542.29	553.088	1989.2	-1436.11
Slc6a9	0.891646	1974	2445.52	414.601	2030.92	-1616.32
NegCont_409	0.89151	1191	2625.39	404.923	2220.47	-1815.55
Kbtbd10	0.89138	1439	2560.26	366.277	2193.98	-1827.7
Lin9	0.891367	799	2749.22	402.481	2346.74	-1944.26
Gfra1	0.891352	808	2745.77	208.572	2537.2	-2328.62
Fbxo21	0.891323	1360	2578.7	355.317	2223.39	-1868.07
LOC383032	0.891244	1591	2523.69	246.207	2277.48	-2031.28
E130307M08Rik	0.890996	1258	2606.65	157.111	2449.54	-2292.43
NegCont_134	0.890898	1252	2608.71	402.176	2206.53	-1804.36
Olfr166	0.890884	1242	2611.44	330.666	2280.78	-1950.11
Oact5	0.89087	1754	2491.8	558.176	1933.62	-1375.44
Cd5l	0.890866	1435	2561.03	322.104	2238.93	-1916.82
NegCont_944	0.890824	2439	2356	144.543	2211.45	-2066.91
XM_144245	0.890717	984	2684.08	235.046	2449.04	-2213.99
Uts2	0.890606	2030	2433.95	564.785	1869.17	-1304.38
mCT147184	0.89055	2485	2349.08	566.452	1782.63	-1216.18
Rps19	0.89052	1093	2654.01	577.565	2076.45	-1498.88
XM_195263	0.89052	531	2883.78	562.899	2320.88	-1757.98
Abo	0.890458	1348	2582.23	206.765	2375.47	-2168.7
Adfp	0.890358	1194	2625.14	383.454	2241.68	-1858.23
Msh6	0.890309	853	2732.07	383.133	2348.94	-1965.8
Pkp3	0.890288	2157	2408.34	359.952	2048.39	-1688.44
Syngr1	0.890279	1730	2496.95	568.529	1928.42	-1359.9
Gpr62	0.890271	810	2745.55	564.369	2181.18	-1616.81
Zfp189	0.890107	1267	2604.98	206.941	2398.04	-2191.1
Sdc3	0.890068	2167	2406.01	208.591	2197.41	-1988.82
Nptx2	0.890043	1048	2666.06	380.024	2286.04	-1906.02
Atg4a	0.889922	1555	2530.72	311.39	2219.33	-1907.94
Hist1h2an	0.88986	602	2834.16	393.123	2441.04	-2047.92
Lrfn4	0.889782	887	2718.9	157.843	2561.06	-2403.22
Rps25	0.889601	528	2885.49	234.763	2650.73	-2415.97
ENSMUST00000057415	0.889484	691	2789.53	559.456	2230.08	-1670.62
Olfr45	0.889374	1931	2453.8	556.192	1897.61	-1341.42
Rnf8	0.88924	2456	2353.39	204.72	2148.67	-1943.95
Susd4	0.889036	1552	2531.69	412.698	2119	-1706.3
Bcl2a1d	0.888676	1216	2618.22	308.372	2309.85	-2001.48
LOC546711	0.888529	870	2727.14	237.236	2489.91	-2252.67
Pldn	0.888516	2075	2422.45	352.587	2069.86	-1717.28
Gpr133	0.888509	84	3334.93	157.283	3177.65	-3020.36
Tgn	0.888507	2465	2352.44	379.78	1972.66	-1592.88
Gm1153	0.888459	1619	2516.34	556.964	1959.38	-1402.41
Phf19	0.888407	1975	2444.98	388.949	2056.04	-1667.09
Cfc1	0.888384	1005	2677.7	399.466	2278.24	-1878.77
Baiap2l2	0.888299	1824	2476.41	420.322	2056.09	-1635.77
mCT52158	0.888174	44	3446.15	371.885	3074.26	-2702.38
Cd1d1	0.888068	197	3184.74	377.405	2807.34	-2429.93
Lpin1	0.888039	1993	2441.59	205.179	2236.41	-2031.24
Dcx	0.887709	304	3053.8	366.273	2687.53	-2321.25
Hes2	0.887346	2268	2386.39	84.9331	2301.46	-2216.52
Bex4	0.887259	298	3057.61	377.306	2680.31	-2303
Hpse	0.887133	2006	2437.95	307.439	2130.51	-1823.07
Pask	0.887064	2147	2409.82	393.128	2016.69	-1623.56
Slc25a13	0.886815	1772	2488.29	412.551	2075.74	-1663.19
Nt5dc2	0.886491	1953	2449.71	375.57	2074.13	-1698.56
Pop5	0.886399	670	2798.65	359.557	2439.09	-2079.54
LOC236932	0.886001	1744	2494.11	575.939	1918.17	-1342.24
Nudcd3	0.885953	1384	2572.12	207.411	2364.71	-2157.3
Leprot	0.885925	1415	2565.66	405.689	2159.97	-1754.28
Hrg	0.885765	1072	2660.69	380.255	2280.44	-1900.18
Figf	0.885712	1042	2667.85	368.369	2299.48	-1931.11
mCT61481	0.885549	1329	2585.97	325.813	2260.15	-1934.34
Aacs	0.885531	1331	2585.84	418.656	2167.18	-1748.53
NegCont_602	0.885422	1952	2449.76	539.653	1910.11	-1370.46
Myh8	0.885412	1541	2534.94	342.737	2192.2	-1849.47
LOC383438	0.885379	1687	2504.26	571.412	1932.85	-1361.44
Fzd8	0.885287	1879	2463.32	405.264	2058.05	-1652.79
Stard8	0.885144	1152	2637.65	375.296	2262.35	-1887.06
Ppp2r2b	0.885102	1669	2506.49	385.353	2121.14	-1735.79
mCT60013	0.885062	2532	2339.59	391.317	1948.28	-1556.96
Dhrs4	0.884752	262	3103.43	363.823	2739.6	-2375.78
Ctss	0.884582	2037	2431.53	203.465	2228.06	-2024.6
MMS010181128	0.884406	1251	2609.54	362.001	2247.54	-1885.53
Hrsp12	0.884396	1647	2509.7	398.409	2111.29	-1712.89
Panx1	0.884375	2129	2412.31	379.921	2032.39	-1652.47
Sepm	0.884146	778	2756.84	544.348	2212.49	-1668.14
Ncald	0.884131	1241	2612.02	382.304	2229.72	-1847.42
NegCont_46	0.883974	1613	2518.66	535.42	1983.24	-1447.82
Gpx7	0.883952	358	3008.79	376.897	2631.89	-2254.99
Pla2g7	0.883937	2431	2357.14	400.953	1956.19	-1555.23
XM_140734	0.883643	2430	2357.21	237.408	2119.8	-1882.39
Pacsin1	0.883509	869	2727.42	203.533	2523.88	-2320.35
LOC546321	0.883478	1589	2524.26	405.785	2118.47	-1712.69
Slc25a24	0.88332	2193	2398.94	395.617	2003.32	-1607.7
Rnf43	0.883169	2513	2343.07	345.786	1997.28	-1651.5
Bspry	0.88315	2026	2435.05	407.26	2027.79	-1620.53
LOC383706	0.88306	1068	2661.38	235.323	2426.06	-2190.73
LOC383538	0.882995	1192	2625.24	555.365	2069.88	-1514.51
mCT50296	0.882892	970	2687.36	553.957	2133.41	-1579.45
Tbc1d8	0.882876	2196	2398.22	395.629	2002.59	-1606.97
Dcp1b	0.882839	1593	2523.55	352.156	2171.39	-1819.24
Ceacam13	0.882818	734	2776.2	304.65	2471.55	-2166.9
Tmem146	0.882798	1433	2561.6	410.545	2151.06	-1740.51
Tubb3	0.882782	1857	2469.04	203.127	2265.91	-2062.78
Tgfbi	0.882779	947	2694.69	202.168	2492.52	-2290.35
C1qc	0.882565	1896	2459.9	407.033	2052.86	-1645.83
Hist2h2ab	0.882424	452	2934.44	377.5	2556.94	-2179.44
Gtf2ird2	0.882407	1195	2624.74	410.971	2213.77	-1802.8
Wdr62	0.882343	1917	2456.11	154.684	2301.42	-2146.74
Igf2	0.882265	1928	2454.13	50.7997	2403.33	-2352.53
Plekhb1	0.882077	1848	2470.96	404.548	2066.41	-1661.86
LOC239658	0.881971	1592	2523.61	545.99	1977.62	-1431.63
mCT57537	0.881931	1003	2678.57	564.456	2114.11	-1549.66
Cyb561d2	0.881861	297	3058.22	158.345	2899.87	-2741.53
Mbd3l2	0.881818	1411	2565.85	542.545	2023.31	-1480.76
Tubg1	0.881786	659	2802.41	378.14	2424.27	-2046.13
Atp12a	0.881729	2371	2368.17	414.791	1953.38	-1538.59
Gm801	0.881626	2378	2366.71	559.522	1807.19	-1247.66
Zdhhc4	0.881495	1478	2551.24	355.767	2195.47	-1839.71
Rasd1	0.881494	53	3406.66	375.426	3031.24	-2655.81
LOC238756	0.881397	2449	2355.05	224.713	2130.34	-1905.63
Scn10a	0.881356	2414	2359.6	318.713	2040.88	-1722.17
mCT65921	0.881288	610	2828.48	555.817	2272.66	-1716.84
Fubp3	0.881069	1815	2478.69	402.927	2075.77	-1672.84
Pmf1	0.880995	485	2914.8	381.95	2532.85	-2150.9
Rpl7a	0.880863	563	2860.69	236.601	2624.09	-2387.49
LOC639653	0.880607	396	2977.64	153.65	2823.99	-2670.34
Cyp4a12	0.880381	1167	2633.17	402.451	2230.72	-1828.27
LOC208522	0.880373	1090	2655	237.425	2417.58	-2180.15
Reep6	0.880307	1342	2583.58	358.032	2225.54	-1867.51
Acsl1	0.880257	1413	2565.73	408.194	2157.54	-1749.34
BC062258	0.880179	56	3392.6	160.715	3231.89	-3071.17
Pi15	0.880132	1644	2509.84	368.723	2141.12	-1772.4
Fez1	0.880025	1721	2498.55	342.953	2155.6	-1812.64
Mat2b	0.879639	1369	2575.1	400.015	2175.09	-1775.07
NegCont_632	0.879515	499	2906.11	303.259	2602.85	-2299.59
Tmpo	0.879505	805	2746.82	377.746	2369.08	-1991.33
Ugt3a1	0.879482	1621	2515.74	550.237	1965.5	-1415.26
LOC268676	0.879437	2478	2350.02	548.66	1801.36	-1252.7
Acat1	0.879263	2362	2369.15	397.193	1971.96	-1574.77
Tspan9	0.879224	1759	2491.34	374.256	2117.08	-1742.82
CD4	0.87907	1820	2477.28	547.987	1929.29	-1381.3
Ift80	0.878978	382	2991.12	379.819	2611.3	-2231.48
Olfr1109	0.878907	2400	2362.76	536.062	1826.7	-1290.64
Enpp1	0.878905	1677	2506.15	401.573	2104.58	-1703.01
Hist1h2ad	0.878769	516	2898.57	374.083	2524.49	-2150.4
Myeov2	0.878618	759	2766.26	556.719	2209.54	-1652.82
Pde4d	0.878533	1490	2549.26	307.043	2242.22	-1935.18
Fbxl4	0.878505	2101	2417.94	203.927	2214.01	-2010.08
LOC231368	0.878454	2151	2409.31	224.538	2184.77	-1960.23
Crx	0.878173	2329	2374.97	311.315	2063.65	-1752.34
MMT00019512	0.878161	1973	2445.59	197.948	2247.64	-2049.69
Ptpla	0.878132	1610	2519.56	569.703	1949.86	-1380.16
Gm2a	0.87798	2416	2359.58	342.081	2017.5	-1675.42
LOC433193	0.877926	2233	2391.12	540.873	1850.25	-1309.37
LOC208462	0.877892	1359	2578.96	381.719	2197.24	-1815.52
Pdzrn4	0.877882	2090	2419.7	374.975	2044.73	-1669.75
LOC384244	0.877878	2279	2384.66	345.275	2039.39	-1694.11
mCT157409	0.877847	2179	2403.64	548.099	1855.54	-1307.44
LOC268300	0.877795	594	2837.19	552.257	2284.94	-1732.68
Gnb5	0.877743	900	2712.86	394.967	2317.89	-1922.92
Olfr930	0.877576	1383	2572.15	312.882	2259.27	-1946.38
D830030K20Rik	0.877575	1233	2613.65	199.583	2414.07	-2214.49
Rpl23	0.877508	1161	2634.8	235.42	2399.38	-2163.96
Cdk9	0.877359	1966	2447.04	382.024	2065.02	-1682.99
Calb1	0.877351	2107	2416.43	385.793	2030.64	-1644.84
Centb1	0.877305	1955	2449.59	376.737	2072.85	-1696.11
Acot2	0.877273	2393	2363.9	356.699	2007.2	-1650.5
Mcm7	0.877263	2145	2410.07	386.142	2023.93	-1637.78
Ang3	0.877241	1434	2561.56	317.27	2244.29	-1927.02
Crebl1	0.877194	353	3011.43	371.921	2639.51	-2267.59
Emr1	0.87712	2004	2438.09	395.759	2042.33	-1646.57
Lama4	0.877023	318	3040.82	359.959	2680.86	-2320.9
Thumpd2	0.876956	2550	2334.71	351.111	1983.6	-1632.49
Sirt6	0.876876	2351	2371.04	381.785	1989.26	-1607.47
Brunol4	0.876861	1940	2450.92	403.805	2047.11	-1643.31
Riok3	0.876733	1697	2503.22	199.271	2303.95	-2104.68
Arhgap20	0.876629	1481	2550.89	365.901	2184.98	-1819.08
LOC381912	0.876536	7	3786.07	366.259	3419.81	-3053.55
MMS010036767	0.876517	2319	2377.17	538.959	1838.21	-1299.25
Brs3	0.876462	1310	2591.64	355.777	2235.87	-1880.09
Hist2h2ac	0.876322	359	3007.76	371.074	2636.68	-2265.61
MMS010255200	0.876247	2183	2402.34	197.146	2205.19	-2008.05
NegCont_999	0.876157	1912	2457.3	379.125	2078.18	-1699.05
Ndrg3	0.875949	1330	2585.92	389.321	2196.6	-1807.28
Acot10	0.875852	1391	2570.76	201.052	2369.71	-2168.66
Gas1	0.875664	2426	2357.69	370.316	1987.37	-1617.05
LOC384594	0.875636	1319	2588.73	546.378	2042.35	-1495.97
Plekha5	0.875279	1729	2497.49	197.368	2300.12	-2102.76
Thex1	0.875227	564	2859.03	363.465	2495.57	-2132.1
mCT186002	0.875004	2116	2414.68	401.343	2013.34	-1612
Acly	0.874996	1972	2445.91	202.329	2243.58	-2041.25
Rpsa	0.874991	795	2750.56	533.882	2216.68	-1682.8
LOC381093	0.87487	1278	2601.71	297.87	2303.84	-2005.97
LOC546695	0.874853	877	2723.5	557.456	2166.04	-1608.59
Abp1	0.874641	2054	2427.73	394.62	2033.11	-1638.49
Cntrob	0.874623	554	2865.93	380.44	2485.49	-2105.05
D8Ertd354e	0.874584	1958	2449.29	352.543	2096.74	-1744.2
LOC271788	0.874424	712	2781.32	229.458	2551.86	-2322.4
Hist1h2ag	0.874347	464	2927.87	370.925	2556.95	-2186.02
Rpia	0.874341	2149	2409.4	401.229	2008.17	-1606.94
Cpd	0.874257	1775	2486.93	396.567	2090.36	-1693.8
Olfr39	0.874173	2089	2419.71	310.111	2109.6	-1799.49
Mal	0.873467	2263	2387.42	391.06	1996.36	-1605.3
Brsk1	0.873306	1030	2671.79	149.134	2522.66	-2373.53
Slc4a10	0.873283	1287	2598.69	196.263	2402.43	-2206.17
Hspc171	0.873194	294	3060.99	535.832	2525.16	-1989.33
LOC268698	0.873066	1328	2586.36	49.8242	2536.54	-2486.71
LOC434431	0.872953	2021	2435.66	224.033	2211.62	-1987.59
NegCont_552	0.872808	1805	2480.79	387.581	2093.2	-1705.62
Gba	0.872762	2304	2380.28	537.529	1842.75	-1305.23
Ms4a6d	0.872632	1807	2480.7	397.528	2083.17	-1685.65
Cdh7	0.872618	861	2729.85	363.266	2366.59	-2003.32
AV081785	0.872575	2106	2416.43	518.441	1897.99	-1379.55
MMS010256977	0.872472	2261	2387.85	302.603	2085.24	-1782.64
Cbara1	0.872443	1418	2564.89	397.613	2167.28	-1769.67
Wdr40b	0.872227	1920	2455.41	341.412	2114	-1772.58
Apobec4	0.872225	54	3406.1	351.657	3054.44	-2702.79
Bphl	0.872203	1888	2461.1	390.962	2070.13	-1679.17
Angptl4	0.872114	1978	2444.66	355.443	2089.21	-1733.77
Wdr45l	0.87205	1604	2521.27	386.144	2135.12	-1748.98
Cdh16	0.871928	2201	2396.95	549.145	1847.8	-1298.66
NegCont_474	0.871827	2070	2423.1	373.586	2049.52	-1675.93
Cox7c	0.871718	612	2826.94	553.648	2273.29	-1719.64
Atp6v1c2	0.871529	1553	2531.48	386.226	2145.25	-1759.03
Ndufc2	0.871375	1365	2577.07	552.303	2024.77	-1472.47
Cpne4	0.871114	2545	2335.83	326.033	2009.79	-1683.76
Crb2	0.870979	2333	2373.77	540.084	1833.68	-1293.6
Sall2	0.870973	1701	2502.15	387.82	2114.33	-1726.51
Rps10	0.870959	2095	2418.8	540.244	1878.56	-1338.32
XM_354819	0.870914	636	2811.8	233.227	2578.57	-2345.35
Grb10	0.870876	19	3583.01	2172.74	1410.27	762.465
Tnfrsf21	0.870745	1821	2477.15	391.851	2085.29	-1693.44
D4Ertd196e	0.870714	2131	2412.14	342.714	2069.42	-1726.71
Gkap1	0.870699	2237	2390.87	398.166	1992.71	-1594.54
Cdk2	0.87069	1505	2544.09	374.228	2169.86	-1795.63
LOC384358	0.870604	2372	2368.12	225.291	2142.83	-1917.54
Tmem90a	0.870465	1193	2625.22	199.008	2426.21	-2227.2
Tcf3	0.870399	1960	2448.99	344.422	2104.57	-1760.14
Flot1	0.870378	2401	2362.57	385.446	1977.12	-1591.68
LOC545982	0.870374	1109	2649.85	380.775	2269.07	-1888.3
Irs3	0.870368	2367	2368.72	381.067	1987.65	-1606.59
Akr1b8	0.87018	2321	2376.82	389.677	1987.14	-1597.46
Gm269	0.869816	2053	2427.93	317.511	2110.42	-1792.91
LOC546401	0.86981	2437	2356.1	194.282	2161.82	-1967.53
Zfp217	0.86962	2287	2382.8	547.126	1835.68	-1288.55
Dna2l	0.869587	2226	2392.63	357.131	2035.5	-1678.37
Nkiras2	0.869552	714	2781.13	152.119	2629.01	-2476.89
D13Wsu50e	0.869343	1691	2503.5	380.423	2123.08	-1742.65
mCT50755	0.869125	1128	2645.23	550.69	2094.54	-1543.85
Syce1	0.868997	1829	2474.98	393.037	2081.95	-1688.91
St8sia5	0.868971	494	2909.16	150.612	2758.55	-2607.94
Slc35c2	0.868734	1163	2634.56	149.556	2485	-2335.45
Slc26a11	0.868621	2071	2422.86	307.292	2115.57	-1808.28
XM_128742	0.868486	2190	2400.63	545.146	1855.48	-1310.34
Spock2	0.868472	998	2680.42	196.05	2484.37	-2288.32
Gdf10	0.868265	2137	2410.73	379.788	2030.94	-1651.16
Rps6ka6	0.868256	1488	2549.59	214.002	2335.58	-2121.58
Pcdhga5	0.867413	1843	2471.94	340.552	2131.38	-1790.83
Dcamkl2	0.867351	2036	2431.74	392.219	2039.52	-1647.3
MMS010201123	0.867225	1431	2562.68	524.024	2038.66	-1514.63
Zfp703	0.867211	2458	2353.32	373.268	1980.05	-1606.78
Zc3h12c	0.867125	616	2825.45	147.751	2677.7	-2529.95
Rpl36	0.866934	978	2685.96	531.401	2154.56	-1623.16
Slc25a36	0.866878	1826	2475.93	391.386	2084.54	-1693.16
Atpif1	0.866844	1750	2492.63	531.234	1961.39	-1430.16
Akr1c13	0.866748	295	3060.74	365.174	2695.57	-2330.39
Dzip1l	0.866679	2419	2359.35	547.886	1811.46	-1263.57
r60_a135	0.866502	1806	2480.78	151.2	2329.58	-2178.38
LOC216827	0.866429	740	2774.17	549.573	2224.6	-1675.02
Sirt5	0.866356	2380	2366.5	338.935	2027.56	-1688.63
Rrm2	0.86613	1349	2582.22	381.919	2200.3	-1818.38
MMT00033713	0.86598	2198	2397.98	146.668	2251.31	-2104.64
NegCont_128	0.865903	441	2943.23	150.618	2792.61	-2641.99
AV298518	0.865875	1551	2531.78	366.107	2165.67	-1799.57
Pcdhga10	0.865802	2428	2357.55	337.785	2019.77	-1681.98
Pex3	0.865792	1925	2454.7	198.959	2255.74	-2056.78
ENSMUST00000052867	0.865574	2271	2385.83	541.641	1844.19	-1302.54
Aloxe3	0.865533	1638	2512.46	344.921	2167.54	-1822.62
LOC238507	0.865514	632	2812.93	378.095	2434.84	-2056.74
H2afy2	0.865501	534	2879.06	356.281	2522.78	-2166.5
Gm363	0.865319	2110	2415.85	529.232	1886.62	-1357.39
Bmp8a	0.865175	2213	2395.41	392.41	2002.99	-1610.58
XM_356731	0.865026	2133	2411.63	300.969	2110.66	-1809.69
Ttyh1	0.864868	313	3043.56	520.932	2522.63	-2001.7
BF465855	0.864831	180	3200.87	153.35	3047.52	-2894.17
Cox6a1	0.864677	1160	2635.01	526.969	2108.04	-1581.07
Rnf157	0.864456	919	2708.2	361.219	2346.98	-1985.76
LOC545028	0.864183	802	2747.87	545.952	2201.92	-1655.97
MMS010013368	0.864152	2533	2339.5	190.837	2148.67	-1957.83
MMS010009220	0.864012	2126	2413.24	540.137	1873.1	-1332.96
r60_a104	0.864003	1989	2442.04	150.64	2291.4	-2140.76
BC022687	0.863964	1230	2614.44	147.979	2466.46	-2318.48
Cyp19a1	0.863895	1923	2454.81	396.805	2058	-1661.2
D930036J05	0.863829	99	3313.33	356.626	2956.71	-2600.08
LOC269365	0.863824	1282	2600.03	544.895	2055.14	-1510.24
Tgfbr1	0.863802	566	2857.25	362.951	2494.3	-2131.35
Pus1	0.863599	2514	2343	380.336	1962.67	-1582.33
Jph3	0.863419	496	2907.65	152.066	2755.59	-2603.52
Mid1ip1	0.863402	1567	2528.78	387.943	2140.84	-1752.9
Ccr1l1	0.86323	1668	2506.55	297.225	2209.33	-1912.1
MMS010178474	0.86313	2283	2383.69	524.008	1859.68	-1335.67
LOC546659	0.863065	538	2876.58	543.849	2332.74	-1788.89
Olfr782	0.862932	2522	2341.99	369.531	1972.46	-1602.93
r60_1	0.862594	1625	2514.75	149.537	2365.21	-2215.67
Mapk10	0.862508	1594	2523.52	337.205	2186.32	-1849.11
Tbx3	0.862321	2220	2393.4	286.849	2106.56	-1819.71
Lrrc28	0.862299	2473	2350.52	377.912	1972.6	-1594.69
NegCont_483	0.862296	1726	2497.74	506.553	1991.19	-1484.63
Dctd	0.862294	1996	2440.5	362.706	2077.79	-1715.09
Elavl3	0.862185	1222	2617.16	354.615	2262.54	-1907.93
Cd300d	0.862182	2186	2401.52	340.5	2061.02	-1720.52
Olfr614	0.862107	2516	2342.76	320.729	2022.03	-1701.3
AU018587	0.861984	2326	2375.55	373.421	2002.13	-1628.71
MGC117568	0.861934	2417	2359.43	333.472	2025.96	-1692.49
Fdft1	0.861763	2472	2350.78	366.999	1983.78	-1616.78
XM_124829	0.861672	1861	2468	536.062	1931.93	-1395.87
Slc2a1	0.861493	343	3015.56	359.239	2656.32	-2297.08
r60_3	0.861399	1980	2444.33	147.545	2296.78	-2149.24
Smc1l1	0.861382	2067	2424.14	360.998	2063.14	-1702.14
LOC219180	0.861302	1716	2499.28	223.705	2275.57	-2051.87
Orc1l	0.860864	2097	2418.77	357.166	2061.61	-1704.44
Pcdhga11	0.860742	2214	2395.17	334.525	2060.64	-1726.12
NegCont_766	0.860618	2323	2376.27	529.11	1847.16	-1318.04
Kalrn	0.860517	2498	2345.73	376.48	1969.25	-1592.77
ENSMUST00000036218	0.86043	1770	2488.78	524.227	1964.56	-1440.33
Tmem65	0.860289	484	2915.64	340.203	2575.43	-2235.23
LOC435887	0.860275	2156	2408.46	535.312	1873.15	-1337.84
C130032F08Rik	0.86024	1513	2542.34	148.19	2394.15	-2245.96
Rgs6	0.860208	1526	2538.7	147.357	2391.34	-2243.99
Gpr126	0.860094	559	2861.69	1563.53	1298.16	265.365
Lonrf3	0.859925	902	2711.04	358.485	2352.56	-1994.07
Mkrn2	0.859845	2383	2366.17	383.806	1982.36	-1598.55
AU021833	0.859676	578	2848.51	143.565	2704.95	-2561.38
Rps11	0.859419	527	2885.96	535.605	2350.36	-1814.75
XM_194250	0.85937	1165	2634.32	528.241	2106.08	-1577.83
Ndufa6	0.859347	739	2774.31	535.168	2239.14	-1703.97
Gstm5	0.859212	2049	2429.73	385.666	2044.07	-1658.4
LOC383364	0.859203	2098	2418.48	222.515	2195.97	-1973.45
LOC217600	0.858972	2217	2394.18	520.538	1873.64	-1353.1
NegCont_615	0.858961	1951	2449.87	529.136	1920.73	-1391.6
Hoxb1	0.858816	1924	2454.71	290.469	2164.24	-1873.77
Emid1	0.85877	337	3018.28	352.113	2666.17	-2314.06
MMS010280958	0.858735	1324	2587.35	359.734	2227.62	-1867.88
Vps37b	0.858355	47	3443.39	354.308	3089.08	-2734.77
Tm7sf3	0.858011	2055	2427.67	359.641	2068.03	-1708.39
Hist1h2bg	0.857871	1681	2505.5	339.587	2165.91	-1826.33
Nxf3	0.85787	371	3003.39	149.504	2853.89	-2704.38
Lmnb1	0.857865	850	2732.33	359.537	2372.8	-2013.26
Svop	0.857724	2068	2423.68	384.304	2039.38	-1655.07
Tnfaip8l1	0.857722	410	2969.75	363.276	2606.47	-2243.2
LOC432981	0.857669	548	2870.34	346.876	2523.46	-2176.59
B430110G05Rik	0.857572	1689	2503.78	192.827	2310.96	-2118.13
Disp1	0.857464	2441	2355.87	386.357	1969.51	-1583.16
Sema4a	0.857458	2558	2333.98	334.284	1999.7	-1665.42
mCT167182	0.85745	2556	2334.24	525.941	1808.29	-1282.35
MMT00013217	0.857392	1136	2642.76	151.187	2491.57	-2340.38
Fgf21	0.857231	1676	2506.17	362.508	2143.66	-1781.15
Dbt	0.857184	567	2857.01	352.991	2504.02	-2151.03
Ifitm2	0.857094	2094	2419.17	48.0498	2371.12	-2323.07
Ndufa7	0.857071	1810	2480.19	516.129	1964.06	-1447.93
Klk10	0.856915	1321	2588.4	371.478	2216.92	-1845.44
Gpr64	0.856883	1854	2469.85	280.42	2189.43	-1909.01
Pdc	0.856768	1818	2477.66	382.238	2095.43	-1713.19
ENSMUST00000068970	0.856679	2007	2437.89	149.186	2288.7	-2139.52
Abcc12	0.856544	1395	2569.11	352.329	2216.79	-1864.46
Ppapdc2	0.856502	2209	2395.52	332.896	2062.63	-1729.73
Bcan	0.856396	2038	2431.44	386.643	2044.8	-1658.16
NegCont_133	0.856342	2557	2334.09	81.6607	2252.43	-2170.77
Olfr301	0.856279	1659	2507.65	357.019	2150.63	-1793.61
Gm1060	0.856042	598	2836.14	510.405	2325.74	-1815.33
Gm1595	0.855975	2227	2392.45	365.285	2027.17	-1661.88
Gnmt	0.855941	1443	2559.58	349.144	2210.44	-1861.29
Slc22a17	0.855905	1779	2486.65	383.438	2103.22	-1719.78
Pomc1	0.855857	1574	2527.5	146.097	2381.4	-2235.31
Polr2g	0.855851	2118	2414.53	520.114	1894.42	-1374.3
LOC232745	0.855781	469	2926.16	221.427	2704.74	-2483.31
Rasgrp4	0.855709	1971	2446.21	299.23	2146.98	-1847.75
Lrrtm1	0.855488	917	2708.34	279.089	2429.25	-2150.16
Creb3l3	0.855473	1959	2449.02	372.375	2076.65	-1704.27
MMT00073455	0.855328	555	2865.81	142.495	2723.32	-2580.82
ENSMUST00000032056	0.854877	1760	2491.19	284.444	2206.75	-1922.3
LOC625603	0.854868	749	2770.23	533.391	2236.83	-1703.44
LOC544749	0.854784	1649	2509.65	367.958	2141.69	-1773.73
Agt	0.854682	1246	2610.99	345.382	2265.61	-1920.23
Sepp1	0.854513	2085	2420.98	364.381	2056.6	-1692.22
Olfr90	0.854421	2503	2344.97	287.49	2057.48	-1769.99
mCT50852	0.854329	394	2979.12	222.639	2756.48	-2533.85
H19	0.854283	1511	2542.53	351.631	2190.9	-1839.26
Fbxo27	0.854278	2066	2424.23	335.924	2088.31	-1752.39
AI464131	0.85424	2374	2367.92	191.453	2176.47	-1985.01
Mns1	0.854225	11	3689.18	347.193	3341.98	-2994.79
Dffa	0.853958	2404	2361.4	374.681	1986.72	-1612.04
mCT175766	0.853825	1732	2496.57	528.122	1968.44	-1440.32
Fah	0.853718	703	2784.82	343.396	2441.42	-2098.03
Mr1	0.853393	2328	2375.09	361.675	2013.41	-1651.74
Tacc2	0.853379	2058	2427.14	188.96	2238.18	-2049.22
mCT7664	0.853354	2538	2338.75	217.744	2121.01	-1903.26
Gm1304	0.853325	1877	2464.25	142.393	2321.85	-2179.46
Nat2	0.853244	1999	2439.14	374.51	2064.63	-1690.12
Calca	0.853207	964	2688.22	356.442	2331.78	-1975.34
Atp5l	0.85283	1484	2550.2	473.114	2077.09	-1603.98
Dok4	0.852567	402	2975.23	343.235	2632	-2288.76
Pola2	0.852491	1575	2527.47	367.479	2159.99	-1792.51
Olfr1347	0.85238	715	2781.03	280.741	2500.29	-2219.55
XM_285957	0.852233	1855	2469.25	507.007	1962.24	-1455.23
Pcdh12	0.851645	1961	2448.84	514.264	1934.58	-1420.31
Lrp4	0.851596	1322	2588.28	342.965	2245.32	-1902.35
ENSMUST00000063337	0.85149	1086	2655.59	531.622	2123.96	-1592.34
Ttc25	0.851395	1831	2474.66	189.364	2285.29	-2095.93
ENSMUST00000061681	0.850906	2523	2341.69	128.374	2213.31	-2084.94
Zmat2	0.850835	1964	2448.34	356.389	2091.95	-1735.57
Lass1	0.850613	1155	2636.84	301.56	2335.28	-2033.72
XM_134974	0.85044	2487	2348.5	279.938	2068.57	-1788.63
Tsga14	0.850354	2252	2388.63	495.859	1892.78	-1396.92
mCT51850	0.850176	2236	2390.93	509.225	1881.7	-1372.48
Fcgrt	0.850076	975	2686.47	346.965	2339.5	-1992.54
Tnfrsf11a	0.849951	2342	2372.6	376.982	1995.61	-1618.63
Scp2	0.84987	357	3010.07	341.788	2668.28	-2326.49
Mrpl47	0.849702	2266	2386.54	355.091	2031.45	-1676.36
Scn3b	0.849326	2340	2372.89	354.681	2018.21	-1663.53
Gulo	0.849168	1466	2555.07	343.457	2211.61	-1868.15
Bik	0.849092	638	2811.34	347.615	2463.73	-2116.11
LOC546078	0.848892	55	3400.7	150.824	3249.87	-3099.05
Lamp2	0.84886	2139	2410.68	214.03	2196.65	-1982.62
Sparcl1	0.848795	1813	2478.95	347.848	2131.1	-1783.25
Klra13	0.848625	2076	2422.29	513.165	1909.12	-1395.96
Mrpl36	0.848578	773	2758.92	338.01	2420.91	-2082.9
Gm836	0.84846	1056	2664.86	144.024	2520.84	-2376.81
Vasn	0.848091	2466	2352.36	185.933	2166.43	-1980.5
Anxa10	0.847852	2450	2354.64	504.87	1849.77	-1344.91
Ldoc1l	0.847662	1528	2538.29	141.994	2396.3	-2254.3
Il1rn	0.847418	2239	2390.64	361.394	2029.25	-1667.86
Rpl31	0.847361	957	2689.66	528.901	2160.76	-1631.86
MMT00064788	0.846826	1094	2653.85	144.02	2509.83	-2365.81
XM_123649	0.846782	1872	2464.95	511.904	1953.05	-1441.14
Scin	0.846726	2325	2375.74	342.348	2033.39	-1691.05
Gpr155	0.846625	1835	2473.64	183.884	2289.76	-2105.88
Ly6e	0.846288	2192	2400.08	368.7	2031.38	-1662.68
Clcn3	0.846243	1487	2549.65	195.316	2354.34	-2159.02
Man1a	0.845709	2019	2435.83	187.695	2248.14	-2060.44
XM_354686	0.845585	1018	2673.85	527.915	2145.93	-1618.01
Rpl35	0.845495	1378	2573.1	219.352	2353.75	-2134.39
XM_355602	0.845462	1318	2589.03	354.799	2234.23	-1879.43
Zcchc17	0.845351	757	2766.9	141.903	2625	-2483.09
Sphk2	0.845274	1275	2602.24	134.491	2467.75	-2333.26
B930046C15Rik	0.845106	1947	2450.24	183.288	2266.95	-2083.66
E330033L03	0.84488	1303	2594.58	288.694	2305.89	-2017.19
Gm317	0.844809	1945	2450.47	515.273	1935.2	-1419.93
Ttyh3	0.844778	1479	2550.95	489.74	2061.21	-1571.47
Cdrt4	0.844747	2315	2377.66	520.914	1856.74	-1335.83
Gng2	0.844725	1107	2650.33	352.878	2297.45	-1944.57
Olfr1355	0.844689	1728	2497.7	495.595	2002.11	-1506.51
Gja10	0.844665	2518	2342.58	279.523	2063.06	-1783.53
Parva	0.844615	2291	2382.11	126.859	2255.25	-2128.4
D4Ertd796e	0.844586	679	2794.5	327.015	2467.48	-2140.47
MMT00014033	0.844385	324	3037.26	149.804	2887.45	-2737.65
Carkl	0.844336	2273	2385.32	359.09	2026.23	-1667.14
XM_357131	0.84433	273	3084.66	342.352	2742.31	-2399.96
C1qb	0.844054	2195	2398.47	370.511	2027.96	-1657.45
LOC382215	0.843955	2274	2385.23	373.295	2011.93	-1638.64
Tmed4	0.843783	1817	2478.15	187.66	2290.49	-2102.83
Rps21	0.843606	2453	2353.98	496.57	1857.41	-1360.84
Fxyd5	0.843417	1678	2505.93	506.402	1999.53	-1493.12
Cntd1	0.843374	2488	2348.27	343.673	2004.6	-1660.92
AV043241	0.843275	461	2929.43	218.52	2710.91	-2492.39
Trim67	0.843207	1563	2529.28	330.688	2198.59	-1867.91
Mtfr1	0.843115	1573	2527.91	373.232	2154.68	-1781.45
MMS010003871	0.843002	2484	2349.22	291.387	2057.84	-1766.45
Foxa2	0.8429	894	2715.6	344.124	2371.48	-2027.35
mCT180026	0.84279	646	2809.1	334.334	2474.76	-2140.43
mCT165024	0.842485	375	2998.66	142.395	2856.27	-2713.87
Gpr85	0.842283	2251	2388.65	357.307	2031.34	-1674.04
Meox1	0.842267	150	3241.61	329.565	2912.05	-2582.48
Cer1	0.842238	940	2698.44	324.204	2374.24	-2050.03
Hadh2	0.842187	785	2754.42	143.049	2611.37	-2468.32
Tube1	0.842032	1543	2534.37	359.486	2174.88	-1815.39
Surf1	0.842007	1991	2442	363.593	2078.41	-1714.82
Cd300a	0.841972	1900	2458.96	355.797	2103.17	-1747.37
Ttll5	0.841802	493	2910.76	328.881	2581.87	-2252.99
Krtcap2	0.84116	386	2987.78	492.547	2495.23	-2002.69
LOC244512	0.841121	1426	2563.46	508.39	2055.08	-1546.69
Anxa4	0.841103	1081	2656.99	489.75	2167.24	-1677.49
Olfr1495	0.841093	1260	2606.33	272.042	2334.28	-2062.24
Olfr532	0.840837	2396	2363.17	348.107	2015.06	-1666.95
Mcm3	0.84082	2117	2414.66	354.079	2060.59	-1706.51
Slc25a12	0.840803	2296	2381.29	370.66	2010.63	-1639.97
Rnmt	0.840633	2014	2436.76	348.416	2088.34	-1739.92
MMT00078057	0.840627	220	3159.44	135.823	3023.62	-2887.8
mCT18299	0.840584	2406	2361.26	285.109	2076.15	-1791.04
Tmem48	0.840568	1755	2491.7	348.844	2142.86	-1794.01
MMS010068659	0.840451	1294	2596.21	135.333	2460.88	-2325.55
Clpb	0.840365	2164	2406.79	369.696	2037.09	-1667.4
Ccdc37	0.840253	2216	2394.37	302.774	2091.59	-1788.82
LOC245676	0.840179	700	2785.29	513.164	2272.12	-1758.96
C1qtnf6	0.840073	953	2691.45	328.706	2362.75	-2034.04
Pin1	0.840071	1057	2664.62	141.416	2523.21	-2381.79
Ryr2	0.839855	2504	2344.83	364.061	1980.77	-1616.71
Alkbh3	0.839768	1859	2468.49	324.125	2144.36	-1820.24
Col4a6	0.83935	235	3143	141.669	3001.33	-2859.66
NegCont_655	0.839128	1470	2554.05	481.457	2072.6	-1591.14
Wdr68	0.83898	1727	2497.73	360.775	2136.96	-1776.18
LOC545656	0.838734	2443	2355.53	477.69	1877.84	-1400.15
LOC385909	0.83835	1891	2460.77	207.313	2253.46	-2046.14
C330018D20Rik	0.838199	2027	2434.96	139.761	2295.2	-2155.44
Ninj1	0.838107	2242	2390.06	366.515	2023.54	-1657.03
Aqp3	0.83784	2390	2364.05	476.353	1887.7	-1411.34
Sall1	0.837691	37	3481.57	334.971	3146.6	-2811.63
Ppm1a	0.837471	1766	2489.84	199.333	2290.5	-2091.17
Arl6ip1	0.836831	1217	2618.16	334.872	2283.29	-1948.42
ICRFP703B1614Q5.5	0.836584	2285	2383.4	512.223	1871.17	-1358.95
Gpr81	0.8365	933	2701.86	340.673	2361.19	-2020.52
Cbx6	0.836404	542	2874.04	131.468	2742.58	-2611.11
Mllt1	0.836256	1325	2586.96	273.395	2313.56	-2040.17
Il15ra	0.836221	1301	2595.33	182.497	2412.84	-2230.34
Olfr144	0.835875	1226	2614.93	274.651	2340.28	-2065.62
Hn1	0.835458	1709	2501	342.662	2158.34	-1815.67
Sdha	0.835081	2384	2365.87	312.884	2052.99	-1740.1
Thbs1	0.834893	2544	2335.91	266.656	2069.25	-1802.6
D3Wsu167e	0.834866	821	2744.11	138.117	2605.99	-2467.87
Chrnb4	0.834776	745	2772.83	1448.56	1324.27	124.284
Tspan17	0.83465	2136	2410.81	368.521	2042.29	-1673.77
LOC225416	0.83462	1521	2540.66	218.314	2322.35	-2104.03
Hspa12a	0.834507	2123	2413.49	330.966	2082.53	-1751.56
mCT165084	0.83445	1976	2444.96	509.685	1935.28	-1425.59
Gdf1	0.834364	320	3039.48	330.903	2708.58	-2377.67
Agtrl1	0.834275	342	3016.37	324.521	2691.85	-2367.33
MMS010197356	0.833992	1781	2486.04	345.052	2140.99	-1795.93
Atp5k	0.83377	269	3088.43	317.565	2770.87	-2453.3
Gpd1	0.833528	2444	2355.5	357.542	1997.96	-1640.42
Ndg1	0.833449	2549	2334.81	508.782	1826.02	-1317.24
Eef2	0.833341	1440	2560.24	481.206	2079.03	-1597.82
Clstn2	0.833316	254	3113.09	321.925	2791.16	-2469.24
NegCont_414	0.833072	760	2764.89	133.642	2631.25	-2497.61
r60_a107	0.832594	2215	2395.09	137.763	2257.33	-2119.56
mCT20200	0.832569	717	2780.55	203.79	2576.76	-2372.97
Rnf19	0.832542	1150	2638.23	482.891	2155.34	-1672.45
Taldo1	0.832522	1206	2622.38	319.694	2302.69	-1982.99
mCT120254	0.832424	471	2924.53	211.649	2712.88	-2501.23
LOC233075	0.832343	1789	2483.05	213.47	2269.58	-2056.11
LOC215605	0.83228	736	2775.45	501.66	2273.79	-1772.13
Zbtb5	0.832263	1460	2556.35	312.216	2244.13	-1931.92
XM_358932	0.832103	1922	2454.83	515.323	1939.5	-1424.18
Cib1	0.832086	2204	2396.58	280.271	2116.31	-1836.04
Slc24a6	0.831519	2327	2375.48	194.444	2181.04	-1986.6
LOC629756	0.831315	1580	2526.76	271.283	2255.48	-1984.2
Alkbh7	0.831275	98	3315.55	322.343	2993.21	-2670.87
Ssr4	0.83095	763	2763.9	500.075	2263.82	-1763.75
LOC242025	0.830553	640	2810.31	207.808	2602.5	-2394.69
Olfr933	0.830424	726	2778.11	311.288	2466.82	-2155.53
LOC436081	0.830029	1203	2623.1	486.747	2136.35	-1649.61
LOC227054	0.829993	1694	2503.35	504.397	1998.96	-1494.56
Spnb1	0.829936	2087	2420.23	317.573	2102.65	-1785.08
LOC384081	0.829913	292	3062.08	309.043	2753.03	-2443.99
LOC546164	0.829571	526	2886.28	497.853	2388.43	-1890.58
A530080P10	0.829556	2397	2363.06	133.829	2229.24	-2095.41
Rpl3	0.829341	1876	2464.35	493.156	1971.19	-1478.04
Pold1	0.829286	2300	2380.75	340.744	2040	-1699.26
Cand2	0.82922	2318	2377.21	312.319	2064.9	-1752.58
Kcns1	0.829074	2166	2406.05	133.418	2272.63	-2139.22
Gm819	0.829011	2395	2363.53	269.735	2093.79	-1824.06
Vgll4	0.828903	2062	2424.93	132.782	2292.15	-2159.37
Nsdhl	0.828638	2411	2360.24	349.1	2011.14	-1662.04
LOC223745	0.828579	2475	2350.39	324.228	2026.16	-1701.94
Kcnj5	0.828114	163	3221.51	1887.01	1334.5	552.512
Crhr1	0.828021	430	2952.14	319.285	2632.85	-2313.57
Pknox1	0.827959	588	2840.42	468.509	2371.91	-1903.41
Lnx2	0.827899	1304	2593.84	68.2637	2525.57	-2457.31
Olfr1161	0.827713	987	2683.48	265.012	2418.47	-2153.45
LOC237361	0.827578	1948	2450.2	501.514	1948.68	-1447.17
Mrps16	0.827551	2409	2361.09	464.966	1896.12	-1431.16
Rer1	0.826785	2337	2372.98	322.575	2050.41	-1727.83
Nup54	0.826072	1918	2456.04	355.305	2100.73	-1745.43
Tusc3	0.825946	2143	2410.19	506.434	1903.76	-1397.32
AU021877	0.825475	2427	2357.57	271.007	2086.57	-1815.56
Senp7	0.825325	5	3820.94	2285.11	1535.83	749.279
Gtf2a1	0.82527	225	3152.9	140.047	3012.86	-2872.81
Tmem37	0.825061	2421	2359.03	351.95	2007.08	-1655.13
Bola2	0.825029	741	2774.06	128.276	2645.78	-2517.51
Ecel1	0.825015	2015	2436.34	505.342	1931	-1425.65
Anapc5	0.825002	2312	2378.67	493.945	1884.72	-1390.78
Nalp9b	0.824876	2408	2361.23	272.136	2089.09	-1816.96
Gngt2	0.824608	280	3076	316.541	2759.46	-2442.92
Crip2	0.824596	1297	2595.82	323.895	2271.92	-1948.03
XM_354822	0.824434	1816	2478.52	174.674	2303.84	-2129.17
Gm887	0.824213	2520	2342.54	467.051	1875.49	-1408.43
Cct2	0.824196	2174	2404.62	333.751	2070.87	-1737.11
Kb37	0.823738	2490	2348.07	462.651	1885.42	-1422.77
Atp5j	0.823735	1984	2442.68	194.295	2248.38	-2054.09
Ttc13	0.823594	1882	2462.76	474.826	1987.93	-1513.11
Rbbp8	0.823415	1827	2475.87	302.795	2173.07	-1870.28
Efhc1	0.823379	629	2814.23	128.714	2685.52	-2556.8
Wdr5b	0.823223	904	2710.39	320.276	2390.12	-2069.84
Ero1l	0.823171	620	2817.96	499.364	2318.6	-1819.23
Prpf4	0.82301	2497	2345.79	174.84	2170.95	-1996.11
Abcd1	0.822793	1986	2442.55	129.643	2312.91	-2183.27
Mamdc4	0.822158	2286	2383.25	200.211	2183.04	-1982.83
Tmem130	0.822053	2379	2366.54	346.668	2019.87	-1673.2
Creld2	0.821862	420	2960.94	320.854	2640.09	-2319.23
LOC432491	0.821376	1037	2669.4	481.824	2187.58	-1705.75
Emg1	0.821278	390	2982.26	474.641	2507.62	-2032.98
Pgea1	0.821131	1875	2464.59	139.94	2324.65	-2184.71
Dnajb11	0.820886	731	2776.72	325.689	2451.03	-2125.34
Gpatc1	0.820784	1963	2448.35	173.195	2275.15	-2101.96
Shfm1	0.820466	1794	2482.15	325.202	2156.95	-1831.74
Coro1b	0.820417	1864	2466.91	137.04	2329.87	-2192.83
Sbk1	0.820403	2088	2420.17	310.143	2110.03	-1799.88
Rpl19	0.820205	515	2898.82	205.915	2692.9	-2486.99
XM_193145	0.82017	2091	2419.7	481.924	1937.77	-1455.85
LOC385323	0.820087	1374	2574.37	499.187	2075.18	-1576
C630007B19Rik	0.819928	669	2799.11	128.379	2670.73	-2542.35
Snai2	0.819629	1607	2519.96	308.962	2211	-1902.04
Pcdhb5	0.819617	1448	2559.2	320.771	2238.42	-1917.65
Sprr2g	0.819563	2534	2339.15	491.319	1847.83	-1356.51
Uqcrb	0.81944	1797	2481.58	311.719	2169.86	-1858.14
LOC241593	0.819032	1483	2550.47	139.091	2411.37	-2272.28
Glrx2	0.818754	2223	2393.01	452.417	1940.6	-1488.18
Syngr4	0.818706	969	2687.5	328.885	2358.61	-2029.73
Ctnnbip1	0.818392	858	2730.83	316.161	2414.67	-2098.51
Hist1h1b	0.818309	1312	2590.46	304.928	2285.53	-1980.6
Olfr314	0.818282	1392	2570.51	264.723	2305.79	-2041.07
mCT174612	0.818235	2231	2391.18	465.626	1925.55	-1459.93
Drctnnb1a	0.817492	2320	2376.97	265.594	2111.37	-1845.78
Lrrc15	0.817321	419	2961.79	194.322	2767.47	-2573.15
Slc34a1	0.817071	915	2708.63	262.413	2446.22	-2183.8
Cbx2	0.816987	115	3285.45	138.488	3146.96	-3008.47
Notch1	0.816967	982	2684.99	298.321	2386.67	-2088.35
LOC436058	0.816947	800	2748.71	468.663	2280.05	-1811.38
Zfp282	0.81694	1693	2503.41	306.657	2196.75	-1890.09
Enpp6	0.816931	1388	2571.22	173.966	2397.25	-2223.29
NegCont_926	0.816604	1995	2440.75	463.524	1977.23	-1513.7
Cbfa2t3h	0.815982	362	3005.91	128.695	2877.21	-2748.52
Klc2	0.815729	2120	2413.82	343.335	2070.49	-1727.15
AU024605	0.815675	831	2740.57	272.321	2468.25	-2195.93
Snrpg	0.815443	2289	2382.69	42.0015	2340.69	-2298.69
Tmem14c	0.815357	838	2736.91	300.711	2436.2	-2135.49
Rps13	0.815038	1764	2490.02	493.838	1996.19	-1502.35
LOC546638	0.814941	1092	2654.19	313.707	2340.48	-2026.77
Lrrc8d	0.814515	2040	2430.96	466.628	1964.33	-1497.7
V1rb6	0.814362	2486	2348.74	455.065	1893.67	-1438.61
Rcn1	0.814275	508	2902.59	470.892	2431.69	-1960.8
Bard1	0.81402	391	2981.32	114.75	2866.57	-2751.82
Phyhipl	0.813664	1586	2525.12	293.687	2231.43	-1937.75
mCT116844	0.813641	1095	2653.82	322.411	2331.41	-2009
mCT62416	0.813346	1087	2655.44	308.218	2347.22	-2039
Mmaa	0.813084	769	2761.2	136.763	2624.43	-2487.67
Tnxb	0.812683	457	2931.6	264.671	2666.93	-2402.26
NegCont_534	0.81249	2072	2422.8	127.661	2295.14	-2167.48
Sim1	0.81248	1949	2449.94	296.517	2153.42	-1856.9
Serpinh1	0.812148	681	2793.71	93.6287	2700.08	-2606.46
mCT155834	0.811587	2359	2369.64	487.749	1881.89	-1394.14
NegCont_990	0.811579	1419	2564.75	306.569	2258.18	-1951.61
Sgcb	0.811418	993	2681.7	468.521	2213.18	-1744.66
Prlpo	0.81117	2269	2386.24	463.383	1922.85	-1459.47
A330035P11Rik	0.810825	456	2932.25	135.767	2796.48	-2660.72
Plp2	0.810408	361	3006.57	461.367	2545.21	-2083.84
Cdc42ep1	0.810059	2168	2405.59	313.203	2092.39	-1779.19
Rplp2	0.809801	2138	2410.73	204.263	2206.47	-2002.21
LOC546740	0.809637	1738	2495.65	489.013	2006.64	-1517.62
Slc25a35	0.809221	1119	2647.89	311.071	2336.81	-2025.74
Clcnkb	0.809049	2205	2396.33	252.47	2143.86	-1891.39
Ampd3	0.808851	2527	2340.78	259.358	2081.42	-1822.06
MMS010038070	0.8087	1459	2556.76	126.503	2430.25	-2303.75
AI462493	0.808525	433	2949.79	136.615	2813.18	-2676.56
Fbxo17	0.808461	2398	2362.86	75.3023	2287.56	-2212.25
Ephb3	0.807992	2369	2368.37	300.505	2067.87	-1767.36
Asahl	0.807882	2281	2384.45	335.405	2049.04	-1713.64
Vegfb	0.80738	1271	2604.09	318.206	2285.88	-1967.68
Klf2	0.807245	1306	2593.21	452.943	2140.27	-1687.32
Pcdhb4	0.807215	1998	2439.94	297.804	2142.13	-1844.33
Hdhd1a	0.80617	2474	2350.46	169.139	2181.32	-2012.18
Ndufa2	0.805841	1868	2465.75	456.299	2009.45	-1553.15
BC017133	0.805748	1134	2643.02	127.124	2515.89	-2388.77
Tceb2	0.805691	678	2794.56	310.813	2483.74	-2172.93
D2Ertd623e	0.8054	1783	2485.88	295.734	2190.15	-1894.41
Ldb1	0.804978	1223	2616.74	170.445	2446.29	-2275.85
Rgs14	0.804637	455	2932.36	294.87	2637.49	-2342.62
Ppargc1a	0.804252	2525	2341.41	63.2825	2278.13	-2214.84
Wnk3	0.803805	2457	2353.36	376.95	1976.41	-1599.46
A030007D23Rik	0.803554	2134	2411.29	168.969	2242.32	-2073.35
NegCont_19	0.803156	1340	2583.69	289.275	2294.41	-2005.14
Bex6	0.803079	707	2782.84	303.009	2479.84	-2176.83
MMS010236185	0.802988	2350	2371.14	41.1336	2330	-2288.87
Gm486	0.802737	695	2787.39	447.267	2340.13	-1892.86
Asb1	0.802728	2539	2338.36	434.451	1903.91	-1469.46
LOC382723	0.802574	854	2731.88	183.586	2548.29	-2364.71
Atp4a	0.802303	1214	2618.6	309.512	2309.08	-1999.57
Proz	0.802287	2358	2369.93	165.008	2204.93	-2039.92
Neud4	0.801735	21	3569.45	2132.98	1436.47	696.514
Tubb2c	0.80135	911	2709.12	312.591	2396.53	-2083.94
Dkk2	0.801315	1218	2618.01	122.412	2495.6	-2373.18
Rpl12	0.801309	1070	2661.33	467.91	2193.42	-1725.51
Tmbim1	0.800895	2529	2340.15	336.19	2003.96	-1667.77
LOC382935	0.80046	242	3127.41	462.194	2665.21	-2203.02
Sh3tc2	0.800124	336	3021.35	297.304	2724.05	-2426.75
