# Supplementary material for: A gene expression network analysis of the pancreatic islets from lean and obese mice identifies complement 1q like-3 secreted protein as a regulator of β-cell function
Source: Sci Rep. 2019 Jul 12;9:10119. doi: 10.1038/s41598-019-46219-3 (PMC6626003; doi:10.1038/s41598-019-46219-3)
Supplement: Supplementary file 11 — Dataset 10 [file 41598_2019_46219_MOESM11_ESM.xlsx]

## Sheet: Candidate Sec Proteins
Secreted proteins identified by filtering lean islet expression data. DE secreted proteins in islets with FC>2.0, MM>0.8
Gene Symbol	Module Member ship (MM)	Ranking for kTotal	kTotal	kWithin	kOut	kDiff	a_substance_id	Gene_Name	Chromosome	Start Coordinate	End Coordinate	Q-value for Differential expression (Obese vs. Lean)	Gene expression fold change (Obese vs. Lean)
Insl6	0.833101	2138	3401.01	1812.1	1591.43	220.67	10018195769	insulin-like 6	19	28573946	28577956	9.73e-07	3.58592
BC017133	0.939452	830	4180.76	2356.56	1826.72	529.837	10024411419	cD. sequence BC017133	6	84150400	84175678	4.88e-07	2.2651

## Sheet: Sheet1
GeneSymbol_1	a_substance_id	Gene_Name	Chromosome	StartCoordinate	EndCoordinate	Q.value.for.Differential.expression..obese.vs..lean.	Gene.expression.fold.change..Obese.vs..Lean.	MM.x	Ranking.for.Ktotal	kTotal..Top.25.percentile...Rank.3956.	kWithin.x	kOut.x	kDiff.x		kTotal..Top.25.percentile...Rank.3002.	kWithin.y	kOut.y	kDiff.y	MM.y
	10024411419	cD. sequence BC017133	6	84150400	84175678	4.88e-07	2.2651	0.935212	65	4654.04	2924.54	1729.5	1195.04		4180.76	2356.56	1826.72	529.837	0.939452
	10018195769	insulin-like 6	19	28573946	28577956	9.73e-07	3.58592	0.88359	555	4139.31	2536.66	1602.65	934.01		3401.01	1812.1	1591.43	220.67	0.833101
