# Supplementary material for: A gene expression network analysis of the pancreatic islets from lean and obese mice identifies complement 1q like-3 secreted protein as a regulator of β-cell function
Source: Sci Rep. 2019 Jul 12;9:10119. doi: 10.1038/s41598-019-46219-3 (PMC6626003; doi:10.1038/s41598-019-46219-3)
Supplement: Supplementary file 12 — Dataset 11 [file 41598_2019_46219_MOESM12_ESM.xlsx]

## Sheet: Candidate Sec Proteins
Secreted proteins identified by filtering obese islet expression data. DE secreted proteins in islets with FC>2.0, MM>0.8
Gene Symbol	Module Member ship (MM)	Ranking for kTotal	kTotal	kWithin	kOut	kDiff	a_substance_id	Gene Name	Chromosome	Start Coordinate	End Coordinate	Q-value for Differential expression (Obese vs. Lean)	Gene expression fold change (Obese vs. Lean)
Cck	0.934685	1856	2469.23	408.525	2060.71	-1652.18	10023851514	cholecystokinin	9	121506267	121512103	0.000251753	21.6904
C1ql3	0.923834	1907	2458.39	393.374	2065.02	-1671.64	10024402770	C1q-like 3	2	12917615	12927824	0.000371706	12.9043
Serpina7	0.892459	2338	2372.95	361.071	2011.88	-1650.81	10024402333	serine (or cysteine) peptidase inhibitor, clade A (alpha-1 antiproteinase, antitrypsin), member 7	X	132624719	132628641	3.77e-07	5.4936
Creld2	0.821862	420	2960.94	320.854	2640.09	-2319.23	10018177356	cysteine-rich with EGF-like domains 2	15	88871575	88878611	7.96e-06	3.57259
C630007B19Rik	0.819928	669	2799.11	128.379	2670.73	-2542.35	10028672775	RIKEN cD. C630007B19 gene	6	96574976	97120217	3.47e-06	2.81074
Svop	0.857724	2068	2423.68	384.304	2039.38	-1655.07	10018191364	SV2 related protein	5	113137612	113139018	0.000234142	2.44697
Smoc1	0.926059	1120	2647.3	458.639	2188.66	-1730.02	10018179161	SPARC related modular calcium binding 1	12	77888087	78047657	1.4e-05	2.43028
Tgfb3	0.925094	2234	2390.97	380.69	2010.28	-1629.59	10018194791	transforming growth factor, beta 3	12	82926035	82947826	1.2e-09	2.38797
BC017133	0.805748	1134	2643.02	127.124	2515.89	-2388.77	10024411419	cD. sequence BC017133	6	84150400	84175678	4.88e-07	2.2651
Dcx	0.887709	304	3053.8	366.273	2687.53	-2321.25	10018185783	doublecortin	X	137295889	137373358	1.39e-05	2.22598
Serpini1	0.940167	2276	2384.99	395.076	1989.92	-1594.84	10018196446	serine (or cysteine) peptidase inhibitor, clade I, member 1	3	75287431	75372213	2.71e-07	2.19391
Kazald1	0.960886	1540	2535.36	420.709	2114.66	-1693.95	10024397707	Kazal-type serine peptidase inhibitor domain 1	19	44620497	44623669	4.34e-05	2.17392
	E2f8	0.968306	#N/A
	Kif11	0.968207	#N/A
	Kntc2	0.967781	#N/A
	Sgol1	0.96775	#N/A
	MMS010144222	0.967457	#N/A
	Urod	0.967111	#N/A
	Mki67	0.967071	#N/A
	Kif22	0.966902	#N/A
	LOC382425	0.96677	#N/A
	Trhr2	0.966725	#N/A
	Neil3	0.966337	#N/A
	Ehd3	0.966298	#N/A
	Gap43	0.966194	#N/A
	Aurkb	0.965889	#N/A
	Lypla3	0.96588	#N/A
	Espl1	0.965721	#N/A
	Melk	0.965697	#N/A
	Slc1a1	0.965519	#N/A
	Adrbk1	0.965276	#N/A
	Mxd3	0.964923	#N/A
	Tcea3	0.964662	#N/A
	LOC215678	0.964607	#N/A
	Cyp4x1	0.964245	#N/A
	Paqr9	0.964195	#N/A
	Trip13	0.963892	#N/A
	Myl4	0.963784	#N/A
	Cdca3	0.963588	#N/A
	Taar5	0.963448	#N/A
	Brrn1	0.96341	#N/A
	LOC545683	0.963392	#N/A
	Abca3	0.963321	#N/A
	Shcbp1	0.962974	#N/A
	Top2a	0.962973	#N/A
	Kifc1	0.962814	#N/A
	Tmhs	0.962766	#N/A
	Olfr448	0.96275	#N/A
	Cdc45l	0.962687	#N/A
	Fshprh1	0.962542	#N/A
	Mcm10	0.962538	#N/A
	Nusap1	0.962534	#N/A
	Cenpf	0.962312	#N/A
	Rgs8	0.962167	#N/A
	Zcchc12	0.962036	#N/A
	Cdca2	0.962026	#N/A
	Birc5	0.961568	#N/A
	Astn1	0.961455	#N/A
	Oxct1	0.961329	#N/A
	LOC626082	0.961275	#N/A
	Depdc1a	0.961039	#N/A
	Psp	0.960983	#N/A
	Kazald1	0.960886	#N/A
	Tacc3	0.960835	#N/A
	LOC433383	0.960824	#N/A
	mCT63523	0.960767	#N/A
	Ceacam9	0.960602	#N/A
	Fcamr	0.960482	#N/A
	Lrrc27	0.960425	#N/A
	Gpnmb	0.960277	#N/A
	Bub1	0.960211	#N/A
	Cts3	0.960183	#N/A
	Odz4	0.95977	#N/A
	Wnk2	0.95971	#N/A
	Gm1916	0.959559	#N/A
	NegCont_672	0.959518	#N/A
	Nkg7	0.959085	#N/A
	Slc22a21	0.958855	#N/A
	Esco2	0.958608	#N/A
	Epdr2	0.958458	#N/A
	Cblc	0.958255	#N/A
	Mlf1ip	0.958229	#N/A
	Rit2	0.958125	#N/A
	NegCont_936	0.957854	#N/A
	Lmbrd2	0.957844	#N/A
	Brca1	0.957828	#N/A
	Gng7	0.957618	#N/A
	Hk1	0.957518	#N/A
	Clec2d	0.957398	#N/A
	Rpl37	0.957376	#N/A
	NegCont_951	0.957375	#N/A
	Pir	0.957374	#N/A
	LOC234159	0.957353	#N/A
	LOC385977	0.957294	#N/A
	Ezh2	0.956932	#N/A
	Stx12	0.956614	#N/A
	Tcf19	0.956462	#N/A
	LOC383308	0.956313	#N/A
	Gmnn	0.956293	#N/A
	Acot7	0.956293	#N/A
	Phlda3	0.956263	#N/A
	LOC193798	0.956205	#N/A
	Hrasls	0.956029	#N/A
	Slc24a3	0.955804	#N/A
	Ndrg4	0.955767	#N/A
	Degs2	0.955495	#N/A
	Pck1	0.95549	#N/A
	LOC383873	0.955441	#N/A
	LOC233992	0.955229	#N/A
	Lass4	0.955187	#N/A
	MMS010262350	0.955096	#N/A
	Luzp5	0.954917	#N/A
	XM_129360	0.954704	#N/A
	Fancb	0.954625	#N/A
	Dbf4	0.954457	#N/A
	Hmg20b	0.954375	#N/A
	Rps14	0.954167	#N/A
	Spbc24	0.953729	#N/A
	Orc6l	0.953687	#N/A
	Clec2e	0.95335	#N/A
	Gchfr	0.953243	#N/A
	Mphosph1	0.953238	#N/A
	LOC545718	0.953012	#N/A
	LOC212084	0.952692	#N/A
	Gtse1	0.95246	#N/A
	Galnt7	0.952252	#N/A
	Kif18a	0.952217	#N/A
	Gabrd	0.952215	#N/A
	Clybl	0.952158	#N/A
	Olfr812	0.951977	#N/A
	Sart2	0.951795	#N/A
	Pbk	0.951743	#N/A
	Siva	0.951681	#N/A
	Rps3a	0.951639	#N/A
	Gcgr	0.951467	#N/A
	Lba1	0.951464	#N/A
	Tpd52l1	0.951392	#N/A
	Cdca5	0.95121	#N/A
	Tpx2	0.951113	#N/A
	Rgs16	0.950758	#N/A
	Slc5a10	0.95064	#N/A
	Cdc6	0.950541	#N/A
	Hddc2	0.950319	#N/A
	Pfkfb3	0.950155	#N/A
	Brip1	0.950131	#N/A
	Rsrc1	0.950067	#N/A
	Cnga1	0.950037	#N/A
	Ptcra	0.950016	#N/A
	Pdhb	0.950014	#N/A
	Olfr924	0.950003	#N/A
	Accn1	0.949785	#N/A
	Ssfa2	0.949743	#N/A
	Srrp	0.949413	#N/A
	Prc1	0.949359	#N/A
	Lamc3	0.949085	#N/A
	Gm609	0.948991	#N/A
	Tmprss11c	0.948866	#N/A
	mCT50719	0.948794	#N/A
	Abca8b	0.94868	#N/A
	Niban	0.948609	#N/A
	Mastl	0.948467	#N/A
	mCT49287	0.948431	#N/A
	NegCont_771	0.94829	#N/A
	Olfr776	0.947973	#N/A
	Pknox2	0.94793	#N/A
	LOC433706	0.947854	#N/A
	Cst6	0.947811	#N/A
	Neu2	0.947655	#N/A
	LOC436448	0.947582	#N/A
	LOC384525	0.9475	#N/A
	Fignl1	0.947486	#N/A
	Epdr1	0.947215	#N/A
	Znrf2	0.947	#N/A
	Ppara	0.946956	#N/A
	Tsnax	0.946934	#N/A
	Idh2	0.946735	#N/A
	Gadd45a	0.946632	#N/A
	Cart	0.946602	#N/A
	Olfr1287	0.946601	#N/A
	Atp5g2	0.94646	#N/A
	Rab11fip5	0.946407	#N/A
	ENSMUST00000061054	0.946381	#N/A
	Nsg2	0.946041	#N/A
	XM_356649	0.946015	#N/A
	Zfp367	0.945915	#N/A
	LOC328964	0.945561	#N/A
	Fbxo2	0.945545	#N/A
	Nrp2	0.945519	#N/A
	Rps28	0.94549	#N/A
	Ube2t	0.945361	#N/A
	Gpr30	0.945319	#N/A
	Pdzrn3	0.945319	#N/A
	Nrm	0.94525	#N/A
	Rap1gap	0.944906	#N/A
	MMS010014714	0.944851	#N/A
	D15Bwg0759e	0.944775	#N/A
	NegCont_213	0.944752	#N/A
	Olfm1	0.944464	#N/A
	LOC240110	0.944395	#N/A
	Rprml	0.944277	#N/A
	NegCont_241	0.944131	#N/A
	Stxbp6	0.943603	#N/A
	Kif15	0.943602	#N/A
	Gng3	0.943505	#N/A
	Dcdc2	0.943216	#N/A
	Acox2	0.943187	#N/A
	Smc2l1	0.942953	#N/A
	NegCont_762	0.942905	#N/A
	Pdk1	0.942743	#N/A
	Arrdc4	0.942581	#N/A
	AU041480	0.942562	#N/A
	Dpysl5	0.942503	#N/A
	ENSMUST00000000012	0.942493	#N/A
	LOC382371	0.942464	#N/A
	Aqp4	0.942394	#N/A
	Ppp1r1a	0.942378	#N/A
	Tlr5	0.942317	#N/A
	XM_290033	0.942247	#N/A
	LOC383850	0.942243	#N/A
	Tuba8	0.942145	#N/A
	ENSMUST00000040141	0.942119	#N/A
	Uck2	0.941876	#N/A
	Bmp3	0.941845	#N/A
	Med9	0.941561	#N/A
	Arhgap11a	0.941475	#N/A
	Kif2c	0.941446	#N/A
	Kctd3	0.941296	#N/A
	Rad51	0.941177	#N/A
	Ugt8a	0.94114	#N/A
	Olfr787	0.941067	#N/A
	Rasal1	0.941006	#N/A
	Traip	0.940976	#N/A
	Tmed6	0.940862	#N/A
	Lrrn3	0.940648	#N/A
	mCT164993	0.940505	#N/A
	Bglap2	0.940489	#N/A
	MMS010236071	0.940421	#N/A
	Gm1800	0.940419	#N/A
	Cyb5b	0.940348	#N/A
	Synpr	0.940345	#N/A
	Adcy2	0.940265	#N/A
	Efhd2	0.940201	#N/A
	Serpini1	0.940167	#N/A
	Vmd2	0.940149	#N/A
	Hist2h3c2	0.940106	#N/A
	Pdlim7	0.940018	#N/A
	Gsto1	0.939918	#N/A
	P140	0.939802	#N/A
	Mbp	0.939668	#N/A
	Cdkn2d	0.939609	#N/A
	LOC432494	0.939519	#N/A
	Gpr120	0.939514	#N/A
	LOC626281	0.93947	#N/A
	Mal2	0.939424	#N/A
	Tgoln2	0.939063	#N/A
	XM_285905	0.938971	#N/A
	Napg	0.938729	#N/A
	Drp2	0.938727	#N/A
	Rab4a	0.938592	#N/A
	Nbl1	0.938585	#N/A
	Umps	0.938493	#N/A
	Pcna	0.938455	#N/A
	Ppil5	0.938329	#N/A
	Artn	0.938326	#N/A
	Eln	0.937991	#N/A
	Wnt5b	0.937943	#N/A
	Bsn	0.937893	#N/A
	Tead3	0.937733	#N/A
	Slitrk6	0.937623	#N/A
	Ccdc99	0.937554	#N/A
	Sst	0.937465	#N/A
	Tlm	0.937433	#N/A
	XM_357852	0.93736	#N/A
	Mro	0.937306	#N/A
	Dmtf1	0.937158	#N/A
	NegCont_514	0.937103	#N/A
	Plcd3	0.936944	#N/A
	MMT00015072	0.936749	#N/A
	LOC546672	0.936679	#N/A
	Cbr3	0.936614	#N/A
	Slc22a18	0.936555	#N/A
	Vkorc1	0.936412	#N/A
	NegCont_132	0.936298	#N/A
	Vmp	0.936268	#N/A
	Oip5	0.936254	#N/A
	LOC384161	0.936216	#N/A
	XM_194026	0.936173	#N/A
	Eaf2	0.936172	#N/A
	LOC235424	0.936044	#N/A
	Hint1	0.935888	#N/A
	Kcns3	0.935814	#N/A
	Abcb9	0.935755	#N/A
	Cdh8	0.935627	#N/A
	Ly6g6c	0.935542	#N/A
	Olfr951	0.935269	#N/A
	XM_355769	0.935216	#N/A
	mCT186312	0.935105	#N/A
	Dgkb	0.935065	#N/A
	MMS010096158	0.935044	#N/A
	Arhgap22	0.934941	#N/A
	XM_356892	0.934922	#N/A
	Cck	0.934685	#N/A
	Creg2	0.934473	#N/A
	MMS010169334	0.934463	#N/A
	Eda2r	0.934443	#N/A
	Gtdc1	0.934351	#N/A
	Hagh	0.934237	#N/A
	Lonrf2	0.934215	#N/A
	Ptger3	0.934161	#N/A
	XM_356920	0.934125	#N/A
	MMS010260530	0.934041	#N/A
	mCT50110	0.933858	#N/A
	Pdzk1ip1	0.933853	#N/A
	Usp29	0.933824	#N/A
	Klk6	0.9338	#N/A
	Dbn1	0.933751	#N/A
	Wdr51a	0.933656	#N/A
	Gbe1	0.933629	#N/A
	H2afx	0.933585	#N/A
	Rad51ap1	0.933515	#N/A
	mCT180896	0.933491	#N/A
	Tyr	0.933351	#N/A
	Ski	0.932778	#N/A
	Pigz	0.932573	#N/A
	Phactr2	0.932529	#N/A
	Tyms	0.932371	#N/A
	LOC434175	0.932345	#N/A
	Igsf21	0.931959	#N/A
	Gemin6	0.931925	#N/A
	MMS010063203	0.931852	#N/A
	Diap3	0.931842	#N/A
	Top1mt	0.931677	#N/A
	Ptk2b	0.931213	#N/A
	Hes6	0.931005	#N/A
	Serpina3n	0.93089	#N/A
	Pmm1	0.930704	#N/A
	Abhd3	0.930635	#N/A
	Tubb4	0.930578	#N/A
	Car8	0.930566	#N/A
	NegCont_606	0.930535	#N/A
	Cenph	0.930499	#N/A
	Rpl18a	0.930371	#N/A
	Tnfsf13b	0.930333	#N/A
	Lamc2	0.930313	#N/A
	Pak7	0.930261	#N/A
	Pcdha12	0.93023	#N/A
	LOC432716	0.930222	#N/A
	AF397014	0.930185	#N/A
	Lrrc1	0.930053	#N/A
	Rhobtb2	0.929904	#N/A
	Socs6	0.929818	#N/A
	D4Ertd571e	0.929643	#N/A
	Scel	0.929636	#N/A
	Trim58	0.929625	#N/A
	Rab30	0.929551	#N/A
	LOC238943	0.929544	#N/A
	Fcgr3	0.929527	#N/A
	Bcam	0.929504	#N/A
	Ippk	0.929411	#N/A
	E2f7	0.929027	#N/A
	Spint2	0.928825	#N/A
	NegCont_89	0.928786	#N/A
	Ckap2l	0.92858	#N/A
	Vwa1	0.928578	#N/A
	NegCont_969	0.928568	#N/A
	Gcap26	0.928385	#N/A
	ENSMUST00000050050	0.928352	#N/A
	Ankrd41	0.928322	#N/A
	NegCont_1002	0.928096	#N/A
	Cd99l2	0.927846	#N/A
	Fut4	0.927744	#N/A
	mCT50800	0.927506	#N/A
	Bglap1	0.927483	#N/A
	Kcng4	0.927437	#N/A
	Cabc1	0.92743	#N/A
	Sorbs1	0.927387	#N/A
	Htr3a	0.927372	#N/A
	Wdsub1	0.927161	#N/A
	Kcnab3	0.927091	#N/A
	A630038D02	0.927053	#N/A
	Chat	0.92701	#N/A
	Zdhhc9	0.926927	#N/A
	LOC622459	0.92691	#N/A
	Sorl1	0.9268	#N/A
	Atp1b4	0.926782	#N/A
	Tmem17	0.926744	#N/A
	Usmg1	0.926716	#N/A
	Arhgef4	0.926624	#N/A
	Camk2b	0.92661	#N/A
	Pcdha6	0.926425	#N/A
	Cpb2	0.926362	#N/A
	Smoc1	0.926059	#N/A
	S100a13	0.925676	#N/A
	Apbb1ip	0.925421	#N/A
	Prok2	0.925232	#N/A
	Tgfb3	0.925094	#N/A
	XM_355149	0.925087	#N/A
	Cryba2	0.924804	#N/A
	Pcdha10	0.924679	#N/A
	LOC433010	0.92467	#N/A
	Lgals3	0.924522	#N/A
	Pcdha1	0.924484	#N/A
	Ddx11	0.924353	#N/A
	Dtl	0.924131	#N/A
	Abcc5	0.924039	#N/A
	C1ql3	0.923834	#N/A
	Apoe	0.923735	#N/A
	Prop1	0.923625	#N/A
	Gm1840	0.923493	#N/A
	Inpp1	0.923468	#N/A
	XM_355906	0.923453	#N/A
	Ckmt2	0.923386	#N/A
	Xrcc1	0.923332	#N/A
	Pigr	0.923177	#N/A
	mCT155118	0.922977	#N/A
	Cntn3	0.92295	#N/A
	Mpp3	0.922945	#N/A
	Olfr295	0.92294	#N/A
	Arrb2	0.922919	#N/A
	Olfr61	0.922801	#N/A
	Lmcd1	0.92267	#N/A
	Tnfrsf1a	0.922637	#N/A
	mCT163746	0.922507	#N/A
	Nmnat2	0.922463	#N/A
	Arbp	0.9224	#N/A
	Pp11r	0.922381	#N/A
	Pcdha7	0.92236	#N/A
	Nrip2	0.922289	#N/A
	Cdc25b	0.922274	#N/A
	XM_355809	0.922269	#N/A
	Nfs1	0.922237	#N/A
	Ptpmt1	0.922187	#N/A
	Tpst1	0.922124	#N/A
	Fech	0.921982	#N/A
	XM_358742	0.921909	#N/A
	Il18	0.921817	#N/A
	Hist1h2ao	0.921804	#N/A
	AV312707	0.92173	#N/A
	Mobkl2b	0.921667	#N/A
	LOC243302	0.921652	#N/A
	Wnt10a	0.921481	#N/A
	Vps24	0.9214	#N/A
	Rad54l	0.921288	#N/A
	Vil1	0.921256	#N/A
	Efnb3	0.921114	#N/A
	Fbln2	0.920984	#N/A
	XM_138040	0.920836	#N/A
	XM_125105	0.920765	#N/A
	LOC436240	0.920659	#N/A
	Dhrs3	0.920489	#N/A
	Stil	0.920378	#N/A
	Pdlim2	0.920365	#N/A
	Fgf4	0.920204	#N/A
	Pcdha5	0.920081	#N/A
	Ubl5	0.91987	#N/A
	LOC270499	0.919842	#N/A
	mCT51612	0.919814	#N/A
	NegCont_39	0.919812	#N/A
	Sptlc2	0.919783	#N/A
	Cox4i1	0.919765	#N/A
	Bmpr1b	0.919511	#N/A
	Kctd13	0.919442	#N/A
	Pcdha3	0.919368	#N/A
	Baat	0.919325	#N/A
	LOC383080	0.919254	#N/A
	LOC329521	0.919102	#N/A
	mCT147234	0.918928	#N/A
	Eda	0.918831	#N/A
	LOC434189	0.91878	#N/A
	Gcat	0.91855	#N/A
	Pcdha4	0.918535	#N/A
	Prr11	0.918513	#N/A
	Rpl29	0.918463	#N/A
	LOC384179	0.918451	#N/A
	Wwc1	0.918429	#N/A
	Klhdc5	0.918412	#N/A
	Ern1	0.91832	#N/A
	XM_139543	0.918312	#N/A
	D0Kist6	0.918248	#N/A
	Klhl13	0.918067	#N/A
	Bpil1	0.917973	#N/A
	NegCont_731	0.917958	#N/A
	Nxph3	0.91794	#N/A
	Insm1	0.917892	#N/A
	Pcdha9	0.917844	#N/A
	Eno1	0.917747	#N/A
	MMS010225526	0.917669	#N/A
	Gm1048	0.917598	#N/A
	Sord	0.917583	#N/A
	LOC434168	0.917496	#N/A
	LOC436049	0.917446	#N/A
	LOC279333	0.917216	#N/A
	Slc17a5	0.917191	#N/A
	ENSMUST00000063516	0.917054	#N/A
	Solt	0.916876	#N/A
	Zbtb7c	0.916677	#N/A
	Fbxw11	0.916507	#N/A
	Itgb5	0.916323	#N/A
	Npc1	0.916226	#N/A
	Wig1	0.916216	#N/A
	Pla2g4e	0.916119	#N/A
	Gpr23	0.91606	#N/A
	mCT160133	0.916	#N/A
	Mrpl50	0.915979	#N/A
	Olfr1273	0.915954	#N/A
	Pcdhac2	0.915897	#N/A
	Card12	0.915743	#N/A
	Stmn2	0.915407	#N/A
	Zwilch	0.915396	#N/A
	AV094422	0.915334	#N/A
	Actn2	0.915328	#N/A
	Pnck	0.915257	#N/A
	Ngef	0.915254	#N/A
	Tmem41b	0.915154	#N/A
	Plekhb2	0.915058	#N/A
	XM_359076	0.914935	#N/A
	MMS010010773	0.914886	#N/A
	mCT6753	0.914854	#N/A
	LOC546158	0.914821	#N/A
	Slc12a4	0.914788	#N/A
	Tmem45b	0.914561	#N/A
	XM_357180	0.914253	#N/A
	LOC545600	0.914238	#N/A
	LOC194960	0.914111	#N/A
	LOC245405	0.913751	#N/A
	LOC382337	0.913722	#N/A
	Tbc1d14	0.913718	#N/A
	Car15	0.91367	#N/A
	XM_125403	0.913545	#N/A
	Pcdha8	0.913489	#N/A
	Jmjd2d	0.913391	#N/A
	Hmx3	0.913189	#N/A
	Oat	0.913133	#N/A
	Olfr698	0.91307	#N/A
	Fzd2	0.91296	#N/A
	LOC546842	0.91285	#N/A
	LOC384942	0.912793	#N/A
	NegCont_299	0.912528	#N/A
	LOC433283	0.912333	#N/A
	Acadsb	0.912254	#N/A
	Pla2g6	0.912067	#N/A
	Polq	0.911968	#N/A
	Upk3b	0.91195	#N/A
	Akap3	0.911888	#N/A
	Slc2a4	0.911705	#N/A
	Olfr1084	0.911684	#N/A
	Olfr1037	0.911622	#N/A
	Blvrb	0.911617	#N/A
	Matn1	0.911604	#N/A
	Serpina3k	0.911576	#N/A
	Aldob	0.911353	#N/A
	Arf5	0.911255	#N/A
	MMS010057868	0.911148	#N/A
	Pcdha11	0.911036	#N/A
	Rapgef3	0.910944	#N/A
	Fau	0.910876	#N/A
	Col6a3	0.910839	#N/A
	Col9a2	0.910681	#N/A
	mCT164960	0.910666	#N/A
	Slc39a6	0.910592	#N/A
	Hs3st6	0.910559	#N/A
	Dnaja2	0.910367	#N/A
	Sh3bp4	0.910287	#N/A
	LOC432721	0.910138	#N/A
	Rspo4	0.910105	#N/A
	Rpl15	0.91008	#N/A
	Plcz1	0.910056	#N/A
	Npy	0.910051	#N/A
	Tmem50a	0.909965	#N/A
	Icam5	0.909944	#N/A
	MMS010204873	0.909886	#N/A
	Gart	0.909784	#N/A
	XM_193911	0.909606	#N/A
	mCT162570	0.909465	#N/A
	Lias	0.909292	#N/A
	AW548124	0.909236	#N/A
	Gm810	0.909222	#N/A
	Syn1	0.909147	#N/A
	Scap2	0.909127	#N/A
	Pard6g	0.908928	#N/A
	Olfr1249	0.908919	#N/A
	Rpl26	0.908755	#N/A
	Ppfibp1	0.908687	#N/A
	mCT158034	0.908652	#N/A
	LOC386045	0.908593	#N/A
	Ddt	0.908581	#N/A
	mCT51711	0.908467	#N/A
	XM_286081	0.908227	#N/A
	Tuba3	0.90819	#N/A
	mCT154284	0.908149	#N/A
	Ptpn18	0.908106	#N/A
	mCT49384	0.907998	#N/A
	Htr5b	0.907945	#N/A
	Rbl1	0.907509	#N/A
	Pou3f1	0.907488	#N/A
	Depdc6	0.90748	#N/A
	Pctk3	0.907478	#N/A
	Zfp239	0.907437	#N/A
	Gpr176	0.907324	#N/A
	Diras1	0.907303	#N/A
	Rfc2	0.907184	#N/A
	Mpeg1	0.907182	#N/A
	Lnx1	0.907085	#N/A
	Capn1	0.906857	#N/A
	Ephb4	0.906823	#N/A
	Ddhd2	0.906812	#N/A
	Accn5	0.906596	#N/A
	mCT160183	0.906562	#N/A
	Olfr1411	0.906469	#N/A
	XM_142466	0.90646	#N/A
	Lsr	0.906398	#N/A
	LOC224137	0.906254	#N/A
	LOC436183	0.906217	#N/A
	NegCont_691	0.906214	#N/A
	Tro	0.906037	#N/A
	Jak2	0.905807	#N/A
	Pea15	0.905581	#N/A
	Spag6	0.905555	#N/A
	Ehbp1	0.90555	#N/A
	Zmynd12	0.905544	#N/A
	Crispld2	0.905404	#N/A
	Hibadh	0.905384	#N/A
	Aim1l	0.905205	#N/A
	mCT163277	0.905123	#N/A
	Polr2f	0.904825	#N/A
	Pfkp	0.904798	#N/A
	Pkmyt1	0.90463	#N/A
	Pygl	0.904412	#N/A
	NegCont_455	0.904266	#N/A
	Cd8b1	0.904225	#N/A
	Rpl13	0.904124	#N/A
	Rfc5	0.904087	#N/A
	Prkcd	0.904019	#N/A
	LOC268910	0.903987	#N/A
	Eef1b2	0.903809	#N/A
	Pklr	0.903615	#N/A
	Nsun2	0.903548	#N/A
	NegCont_967	0.90342	#N/A
	Trpc4	0.903331	#N/A
	Dexi	0.903226	#N/A
	Mosc1	0.903165	#N/A
	Alox15	0.903099	#N/A
	Gm1713	0.90306	#N/A
	Zfp365	0.903	#N/A
	Pafah1b3	0.902906	#N/A
	Anxa8	0.902877	#N/A
	Xpa	0.902746	#N/A
	Wnt11	0.902501	#N/A
	Rps26	0.902449	#N/A
	MMT00020693	0.902409	#N/A
	Loxl3	0.902387	#N/A
	Pcdhac1	0.902335	#N/A
	Ptpn7	0.902302	#N/A
	Adprh	0.902261	#N/A
	Pyy	0.902112	#N/A
	Zfp64	0.902042	#N/A
	Gstm1	0.901951	#N/A
	Sts	0.901865	#N/A
	MMT00010303	0.901735	#N/A
	Pcx	0.901657	#N/A
	D12Ertd647e	0.90165	#N/A
	Ms4a11	0.901569	#N/A
	Ppp3cb	0.901516	#N/A
	Il31	0.901316	#N/A
	LOC432801	0.901126	#N/A
	F10	0.901094	#N/A
	Spata18	0.900986	#N/A
	Olfr845	0.900861	#N/A
	Rpl27	0.900735	#N/A
	Pafah2	0.900692	#N/A
	Abca5	0.90061	#N/A
	LOC268795	0.900559	#N/A
	NegCont_246	0.900486	#N/A
	Nnmt	0.90048	#N/A
	Idh1	0.900439	#N/A
	Apbb3	0.900053	#N/A
	Rfwd3	0.900052	#N/A
	Fuca2	0.900018	#N/A
	Slc35f5	0.899849	#N/A
	Gsg2	0.899752	#N/A
	Fetub	0.899661	#N/A
	XM_130714	0.899452	#N/A
	Blm	0.899421	#N/A
	D1Ertd799e	0.89934	#N/A
	Cdkn2c	0.899337	#N/A
	Rab3b	0.899158	#N/A
	Fcna	0.899112	#N/A
	LOC433202	0.898937	#N/A
	mCT168794	0.898779	#N/A
	Rps3	0.898589	#N/A
	Chek2	0.898468	#N/A
	Rpl23a	0.898407	#N/A
	C1qbp	0.898375	#N/A
	Sntg2	0.898328	#N/A
	AI505012	0.898292	#N/A
	LOC436332	0.898222	#N/A
	Cav3	0.898194	#N/A
	Stmn3	0.898172	#N/A
	Wdr54	0.898032	#N/A
	Slc17a6	0.89796	#N/A
	B3galt4	0.89775	#N/A
	Man2a1	0.897566	#N/A
	Asah2	0.89712	#N/A
	LOC545750	0.897104	#N/A
	Slc1a5	0.897073	#N/A
	Hist2h2bb	0.897046	#N/A
	BC024997	0.897027	#N/A
	Amigo2	0.897005	#N/A
	V1rg10	0.896949	#N/A
	Trim75	0.89691	#N/A
	Aard	0.896791	#N/A
	Cd59a	0.89679	#N/A
	Hoxb13	0.896682	#N/A
	Olfr1132	0.896641	#N/A
	Gldn	0.896637	#N/A
	Casc4	0.896517	#N/A
	XM_142713	0.896406	#N/A
	XM_145089	0.896331	#N/A
	Brp44l	0.896258	#N/A
	Rfx4	0.896216	#N/A
	Rasl10b	0.896214	#N/A
	Gm792	0.896145	#N/A
	XM_357496	0.896099	#N/A
	Mapk4	0.896097	#N/A
	Rsnl2	0.896041	#N/A
	Tuba2	0.895966	#N/A
	Crb3	0.895954	#N/A
	LOC384392	0.895922	#N/A
	mCT154416	0.895738	#N/A
	Txndc13	0.895676	#N/A
	Bcap29	0.895486	#N/A
	MMT00033475	0.895458	#N/A
	Acp5	0.895455	#N/A
	Rgl1	0.895399	#N/A
	Inadl	0.895361	#N/A
	Mad2l1	0.895311	#N/A
	Pole	0.895203	#N/A
	XM_122139	0.895081	#N/A
	D2Ertd112e	0.894931	#N/A
	Kcnb1	0.894891	#N/A
	Lss	0.894873	#N/A
	Myo1d	0.894759	#N/A
	Tnk2	0.894592	#N/A
	Stk36	0.894581	#N/A
	Tmeff1	0.894539	#N/A
	Ddx31	0.894494	#N/A
	Nudt19	0.894441	#N/A
	Pcgf2	0.894366	#N/A
	Hells	0.894257	#N/A
	Cspg5	0.894094	#N/A
	Tmem30a	0.894088	#N/A
	Galnt12	0.893925	#N/A
	X83328	0.893867	#N/A
	Pdxk	0.893824	#N/A
	Slc37a4	0.893771	#N/A
	MMT00070872	0.893753	#N/A
	mCT154190	0.893709	#N/A
	Lig1	0.893395	#N/A
	Plcxd1	0.893219	#N/A
	Pcdhb20	0.893008	#N/A
	Slfn1	0.892724	#N/A
	Slc7a3	0.892702	#N/A
	Cadps2	0.89267	#N/A
	mCT14765	0.892668	#N/A
	Serpina7	0.892459	#N/A
	Lrdd	0.892425	#N/A
	LOC268809	0.892191	#N/A
	Sgcg	0.892189	#N/A
	XM_134284	0.89217	#N/A
	Btf3l4	0.892167	#N/A
	AV135809	0.89215	#N/A
	Ak1	0.892057	#N/A
	Nid2	0.891902	#N/A
	Il12rb1	0.891811	#N/A
	NegCont_200	0.891759	#N/A
	Olfr1462	0.891676	#N/A
	Slc6a9	0.891646	#N/A
	NegCont_409	0.89151	#N/A
	Kbtbd10	0.89138	#N/A
	Lin9	0.891367	#N/A
	Gfra1	0.891352	#N/A
	Fbxo21	0.891323	#N/A
	LOC383032	0.891244	#N/A
	E130307M08Rik	0.890996	#N/A
	NegCont_134	0.890898	#N/A
	Olfr166	0.890884	#N/A
	Oact5	0.89087	#N/A
	Cd5l	0.890866	#N/A
	NegCont_944	0.890824	#N/A
	XM_144245	0.890717	#N/A
	Uts2	0.890606	#N/A
	mCT147184	0.89055	#N/A
	Rps19	0.89052	#N/A
	XM_195263	0.89052	#N/A
	Abo	0.890458	#N/A
	Adfp	0.890358	#N/A
	Msh6	0.890309	#N/A
	Pkp3	0.890288	#N/A
	Syngr1	0.890279	#N/A
	Gpr62	0.890271	#N/A
	Zfp189	0.890107	#N/A
	Sdc3	0.890068	#N/A
	Nptx2	0.890043	#N/A
	Atg4a	0.889922	#N/A
	Hist1h2an	0.88986	#N/A
	Lrfn4	0.889782	#N/A
	Rps25	0.889601	#N/A
	ENSMUST00000057415	0.889484	#N/A
	Olfr45	0.889374	#N/A
	Rnf8	0.88924	#N/A
	Susd4	0.889036	#N/A
	Bcl2a1d	0.888676	#N/A
	LOC546711	0.888529	#N/A
	Pldn	0.888516	#N/A
	Gpr133	0.888509	#N/A
	Tgn	0.888507	#N/A
	Gm1153	0.888459	#N/A
	Phf19	0.888407	#N/A
	Cfc1	0.888384	#N/A
	Baiap2l2	0.888299	#N/A
	mCT52158	0.888174	#N/A
	Cd1d1	0.888068	#N/A
	Lpin1	0.888039	#N/A
	Dcx	0.887709	#N/A
	Hes2	0.887346	#N/A
	Bex4	0.887259	#N/A
	Hpse	0.887133	#N/A
	Pask	0.887064	#N/A
	Slc25a13	0.886815	#N/A
	Nt5dc2	0.886491	#N/A
	Pop5	0.886399	#N/A
	LOC236932	0.886001	#N/A
	Nudcd3	0.885953	#N/A
	Leprot	0.885925	#N/A
	Hrg	0.885765	#N/A
	Figf	0.885712	#N/A
	mCT61481	0.885549	#N/A
	Aacs	0.885531	#N/A
	NegCont_602	0.885422	#N/A
	Myh8	0.885412	#N/A
	LOC383438	0.885379	#N/A
	Fzd8	0.885287	#N/A
	Stard8	0.885144	#N/A
	Ppp2r2b	0.885102	#N/A
	mCT60013	0.885062	#N/A
	Dhrs4	0.884752	#N/A
	Ctss	0.884582	#N/A
	MMS010181128	0.884406	#N/A
	Hrsp12	0.884396	#N/A
	Panx1	0.884375	#N/A
	Sepm	0.884146	#N/A
	Ncald	0.884131	#N/A
	NegCont_46	0.883974	#N/A
	Gpx7	0.883952	#N/A
	Pla2g7	0.883937	#N/A
	XM_140734	0.883643	#N/A
	Pacsin1	0.883509	#N/A
	LOC546321	0.883478	#N/A
	Slc25a24	0.88332	#N/A
	Rnf43	0.883169	#N/A
	Bspry	0.88315	#N/A
	LOC383706	0.88306	#N/A
	LOC383538	0.882995	#N/A
	mCT50296	0.882892	#N/A
	Tbc1d8	0.882876	#N/A
	Dcp1b	0.882839	#N/A
	Ceacam13	0.882818	#N/A
	Tmem146	0.882798	#N/A
	Tubb3	0.882782	#N/A
	Tgfbi	0.882779	#N/A
	C1qc	0.882565	#N/A
	Hist2h2ab	0.882424	#N/A
	Gtf2ird2	0.882407	#N/A
	Wdr62	0.882343	#N/A
	Igf2	0.882265	#N/A
	Plekhb1	0.882077	#N/A
	LOC239658	0.881971	#N/A
	mCT57537	0.881931	#N/A
	Cyb561d2	0.881861	#N/A
	Mbd3l2	0.881818	#N/A
	Tubg1	0.881786	#N/A
	Atp12a	0.881729	#N/A
	Gm801	0.881626	#N/A
	Zdhhc4	0.881495	#N/A
	Rasd1	0.881494	#N/A
	LOC238756	0.881397	#N/A
	Scn10a	0.881356	#N/A
	mCT65921	0.881288	#N/A
	Fubp3	0.881069	#N/A
	Pmf1	0.880995	#N/A
	Rpl7a	0.880863	#N/A
	LOC639653	0.880607	#N/A
	Cyp4a12	0.880381	#N/A
	LOC208522	0.880373	#N/A
	Reep6	0.880307	#N/A
	Acsl1	0.880257	#N/A
	BC062258	0.880179	#N/A
	Pi15	0.880132	#N/A
	Fez1	0.880025	#N/A
	Mat2b	0.879639	#N/A
	NegCont_632	0.879515	#N/A
	Tmpo	0.879505	#N/A
	Ugt3a1	0.879482	#N/A
	LOC268676	0.879437	#N/A
	Acat1	0.879263	#N/A
	Tspan9	0.879224	#N/A
	CD4	0.87907	#N/A
	Ift80	0.878978	#N/A
	Olfr1109	0.878907	#N/A
	Enpp1	0.878905	#N/A
	Hist1h2ad	0.878769	#N/A
	Myeov2	0.878618	#N/A
	Pde4d	0.878533	#N/A
	Fbxl4	0.878505	#N/A
	LOC231368	0.878454	#N/A
	Crx	0.878173	#N/A
	MMT00019512	0.878161	#N/A
	Ptpla	0.878132	#N/A
	Gm2a	0.87798	#N/A
	LOC433193	0.877926	#N/A
	LOC208462	0.877892	#N/A
	Pdzrn4	0.877882	#N/A
	LOC384244	0.877878	#N/A
	mCT157409	0.877847	#N/A
	LOC268300	0.877795	#N/A
	Gnb5	0.877743	#N/A
	Olfr930	0.877576	#N/A
	D830030K20Rik	0.877575	#N/A
	Rpl23	0.877508	#N/A
	Cdk9	0.877359	#N/A
	Calb1	0.877351	#N/A
	Centb1	0.877305	#N/A
	Acot2	0.877273	#N/A
	Mcm7	0.877263	#N/A
	Ang3	0.877241	#N/A
	Crebl1	0.877194	#N/A
	Emr1	0.87712	#N/A
	Lama4	0.877023	#N/A
	Thumpd2	0.876956	#N/A
	Sirt6	0.876876	#N/A
	Brunol4	0.876861	#N/A
	Riok3	0.876733	#N/A
	Arhgap20	0.876629	#N/A
	LOC381912	0.876536	#N/A
	MMS010036767	0.876517	#N/A
	Brs3	0.876462	#N/A
	Hist2h2ac	0.876322	#N/A
	MMS010255200	0.876247	#N/A
	NegCont_999	0.876157	#N/A
	Ndrg3	0.875949	#N/A
	Acot10	0.875852	#N/A
	Gas1	0.875664	#N/A
	LOC384594	0.875636	#N/A
	Plekha5	0.875279	#N/A
	Thex1	0.875227	#N/A
	mCT186002	0.875004	#N/A
	Acly	0.874996	#N/A
	Rpsa	0.874991	#N/A
	LOC381093	0.87487	#N/A
	LOC546695	0.874853	#N/A
	Abp1	0.874641	#N/A
	Cntrob	0.874623	#N/A
	D8Ertd354e	0.874584	#N/A
	LOC271788	0.874424	#N/A
	Hist1h2ag	0.874347	#N/A
	Rpia	0.874341	#N/A
	Cpd	0.874257	#N/A
	Olfr39	0.874173	#N/A
	Mal	0.873467	#N/A
	Brsk1	0.873306	#N/A
	Slc4a10	0.873283	#N/A
	Hspc171	0.873194	#N/A
	LOC268698	0.873066	#N/A
	LOC434431	0.872953	#N/A
	NegCont_552	0.872808	#N/A
	Gba	0.872762	#N/A
	Ms4a6d	0.872632	#N/A
	Cdh7	0.872618	#N/A
	AV081785	0.872575	#N/A
	MMS010256977	0.872472	#N/A
	Cbara1	0.872443	#N/A
	Wdr40b	0.872227	#N/A
	Apobec4	0.872225	#N/A
	Bphl	0.872203	#N/A
	Angptl4	0.872114	#N/A
	Wdr45l	0.87205	#N/A
	Cdh16	0.871928	#N/A
	NegCont_474	0.871827	#N/A
	Cox7c	0.871718	#N/A
	Atp6v1c2	0.871529	#N/A
	Ndufc2	0.871375	#N/A
	Cpne4	0.871114	#N/A
	Crb2	0.870979	#N/A
	Sall2	0.870973	#N/A
	Rps10	0.870959	#N/A
	XM_354819	0.870914	#N/A
	Grb10	0.870876	#N/A
	Tnfrsf21	0.870745	#N/A
	D4Ertd196e	0.870714	#N/A
	Gkap1	0.870699	#N/A
	Cdk2	0.87069	#N/A
	LOC384358	0.870604	#N/A
	Tmem90a	0.870465	#N/A
	Tcf3	0.870399	#N/A
	Flot1	0.870378	#N/A
	LOC545982	0.870374	#N/A
	Irs3	0.870368	#N/A
	Akr1b8	0.87018	#N/A
	Gm269	0.869816	#N/A
	LOC546401	0.86981	#N/A
	Zfp217	0.86962	#N/A
	Dna2l	0.869587	#N/A
	Nkiras2	0.869552	#N/A
	D13Wsu50e	0.869343	#N/A
	mCT50755	0.869125	#N/A
	Syce1	0.868997	#N/A
	St8sia5	0.868971	#N/A
	Slc35c2	0.868734	#N/A
	Slc26a11	0.868621	#N/A
	XM_128742	0.868486	#N/A
	Spock2	0.868472	#N/A
	Gdf10	0.868265	#N/A
	Rps6ka6	0.868256	#N/A
	Pcdhga5	0.867413	#N/A
	Dcamkl2	0.867351	#N/A
	MMS010201123	0.867225	#N/A
	Zfp703	0.867211	#N/A
	Zc3h12c	0.867125	#N/A
	Rpl36	0.866934	#N/A
	Slc25a36	0.866878	#N/A
	Atpif1	0.866844	#N/A
	Akr1c13	0.866748	#N/A
	Dzip1l	0.866679	#N/A
	r60_a135	0.866502	#N/A
	LOC216827	0.866429	#N/A
	Sirt5	0.866356	#N/A
	Rrm2	0.86613	#N/A
	MMT00033713	0.86598	#N/A
	NegCont_128	0.865903	#N/A
	AV298518	0.865875	#N/A
	Pcdhga10	0.865802	#N/A
	Pex3	0.865792	#N/A
	ENSMUST00000052867	0.865574	#N/A
	Aloxe3	0.865533	#N/A
	LOC238507	0.865514	#N/A
	H2afy2	0.865501	#N/A
	Gm363	0.865319	#N/A
	Bmp8a	0.865175	#N/A
	XM_356731	0.865026	#N/A
	Ttyh1	0.864868	#N/A
	BF465855	0.864831	#N/A
	Cox6a1	0.864677	#N/A
	Rnf157	0.864456	#N/A
	LOC545028	0.864183	#N/A
	MMS010013368	0.864152	#N/A
	MMS010009220	0.864012	#N/A
	r60_a104	0.864003	#N/A
	BC022687	0.863964	#N/A
	Cyp19a1	0.863895	#N/A
	D930036J05	0.863829	#N/A
	LOC269365	0.863824	#N/A
	Tgfbr1	0.863802	#N/A
	Pus1	0.863599	#N/A
	Jph3	0.863419	#N/A
	Mid1ip1	0.863402	#N/A
	Ccr1l1	0.86323	#N/A
	MMS010178474	0.86313	#N/A
	LOC546659	0.863065	#N/A
	Olfr782	0.862932	#N/A
	r60_1	0.862594	#N/A
	Mapk10	0.862508	#N/A
	Tbx3	0.862321	#N/A
	Lrrc28	0.862299	#N/A
	NegCont_483	0.862296	#N/A
	Dctd	0.862294	#N/A
	Elavl3	0.862185	#N/A
	Cd300d	0.862182	#N/A
	Olfr614	0.862107	#N/A
	AU018587	0.861984	#N/A
	MGC117568	0.861934	#N/A
	Fdft1	0.861763	#N/A
	XM_124829	0.861672	#N/A
	Slc2a1	0.861493	#N/A
	r60_3	0.861399	#N/A
	Smc1l1	0.861382	#N/A
	LOC219180	0.861302	#N/A
	Orc1l	0.860864	#N/A
	Pcdhga11	0.860742	#N/A
	NegCont_766	0.860618	#N/A
	Kalrn	0.860517	#N/A
	ENSMUST00000036218	0.86043	#N/A
	Tmem65	0.860289	#N/A
	LOC435887	0.860275	#N/A
	C130032F08Rik	0.86024	#N/A
	Rgs6	0.860208	#N/A
	Gpr126	0.860094	#N/A
	Lonrf3	0.859925	#N/A
	Mkrn2	0.859845	#N/A
	AU021833	0.859676	#N/A
	Rps11	0.859419	#N/A
	XM_194250	0.85937	#N/A
	Ndufa6	0.859347	#N/A
	Gstm5	0.859212	#N/A
	LOC383364	0.859203	#N/A
	LOC217600	0.858972	#N/A
	NegCont_615	0.858961	#N/A
	Hoxb1	0.858816	#N/A
	Emid1	0.85877	#N/A
	MMS010280958	0.858735	#N/A
	Vps37b	0.858355	#N/A
	Tm7sf3	0.858011	#N/A
	Hist1h2bg	0.857871	#N/A
	Nxf3	0.85787	#N/A
	Lmnb1	0.857865	#N/A
	Svop	0.857724	#N/A
	Tnfaip8l1	0.857722	#N/A
	LOC432981	0.857669	#N/A
	B430110G05Rik	0.857572	#N/A
	Disp1	0.857464	#N/A
	Sema4a	0.857458	#N/A
	mCT167182	0.85745	#N/A
	MMT00013217	0.857392	#N/A
	Fgf21	0.857231	#N/A
	Dbt	0.857184	#N/A
	Ifitm2	0.857094	#N/A
	Ndufa7	0.857071	#N/A
	Klk10	0.856915	#N/A
	Gpr64	0.856883	#N/A
	Pdc	0.856768	#N/A
	ENSMUST00000068970	0.856679	#N/A
	Abcc12	0.856544	#N/A
	Ppapdc2	0.856502	#N/A
	Bcan	0.856396	#N/A
	NegCont_133	0.856342	#N/A
	Olfr301	0.856279	#N/A
	Gm1060	0.856042	#N/A
	Gm1595	0.855975	#N/A
	Gnmt	0.855941	#N/A
	Slc22a17	0.855905	#N/A
	Pomc1	0.855857	#N/A
	Polr2g	0.855851	#N/A
	LOC232745	0.855781	#N/A
	Rasgrp4	0.855709	#N/A
	Lrrtm1	0.855488	#N/A
	Creb3l3	0.855473	#N/A
	MMT00073455	0.855328	#N/A
	ENSMUST00000032056	0.854877	#N/A
	LOC625603	0.854868	#N/A
	LOC544749	0.854784	#N/A
	Agt	0.854682	#N/A
	Sepp1	0.854513	#N/A
	Olfr90	0.854421	#N/A
	mCT50852	0.854329	#N/A
	H19	0.854283	#N/A
	Fbxo27	0.854278	#N/A
	AI464131	0.85424	#N/A
	Mns1	0.854225	#N/A
	Dffa	0.853958	#N/A
	mCT175766	0.853825	#N/A
	Fah	0.853718	#N/A
	Mr1	0.853393	#N/A
	Tacc2	0.853379	#N/A
	mCT7664	0.853354	#N/A
	Gm1304	0.853325	#N/A
	Nat2	0.853244	#N/A
	Calca	0.853207	#N/A
	Atp5l	0.85283	#N/A
	Dok4	0.852567	#N/A
	Pola2	0.852491	#N/A
	Olfr1347	0.85238	#N/A
	XM_285957	0.852233	#N/A
	Pcdh12	0.851645	#N/A
	Lrp4	0.851596	#N/A
	ENSMUST00000063337	0.85149	#N/A
	Ttc25	0.851395	#N/A
	ENSMUST00000061681	0.850906	#N/A
	Zmat2	0.850835	#N/A
	Lass1	0.850613	#N/A
	XM_134974	0.85044	#N/A
	Tsga14	0.850354	#N/A
	mCT51850	0.850176	#N/A
	Fcgrt	0.850076	#N/A
	Tnfrsf11a	0.849951	#N/A
	Scp2	0.84987	#N/A
	Mrpl47	0.849702	#N/A
	Scn3b	0.849326	#N/A
	Gulo	0.849168	#N/A
	Bik	0.849092	#N/A
	LOC546078	0.848892	#N/A
	Lamp2	0.84886	#N/A
	Sparcl1	0.848795	#N/A
	Klra13	0.848625	#N/A
	Mrpl36	0.848578	#N/A
	Gm836	0.84846	#N/A
	Vasn	0.848091	#N/A
	Anxa10	0.847852	#N/A
	Ldoc1l	0.847662	#N/A
	Il1rn	0.847418	#N/A
	Rpl31	0.847361	#N/A
	MMT00064788	0.846826	#N/A
	XM_123649	0.846782	#N/A
	Scin	0.846726	#N/A
	Gpr155	0.846625	#N/A
	Ly6e	0.846288	#N/A
	Clcn3	0.846243	#N/A
	Man1a	0.845709	#N/A
	XM_354686	0.845585	#N/A
	Rpl35	0.845495	#N/A
	XM_355602	0.845462	#N/A
	Zcchc17	0.845351	#N/A
	Sphk2	0.845274	#N/A
	B930046C15Rik	0.845106	#N/A
	E330033L03	0.84488	#N/A
	Gm317	0.844809	#N/A
	Ttyh3	0.844778	#N/A
	Cdrt4	0.844747	#N/A
	Gng2	0.844725	#N/A
	Olfr1355	0.844689	#N/A
	Gja10	0.844665	#N/A
	Parva	0.844615	#N/A
	D4Ertd796e	0.844586	#N/A
	MMT00014033	0.844385	#N/A
	Carkl	0.844336	#N/A
	XM_357131	0.84433	#N/A
	C1qb	0.844054	#N/A
	LOC382215	0.843955	#N/A
	Tmed4	0.843783	#N/A
	Rps21	0.843606	#N/A
	Fxyd5	0.843417	#N/A
	Cntd1	0.843374	#N/A
	AV043241	0.843275	#N/A
	Trim67	0.843207	#N/A
	Mtfr1	0.843115	#N/A
	MMS010003871	0.843002	#N/A
	Foxa2	0.8429	#N/A
	mCT180026	0.84279	#N/A
	mCT165024	0.842485	#N/A
	Gpr85	0.842283	#N/A
	Meox1	0.842267	#N/A
	Cer1	0.842238	#N/A
	Hadh2	0.842187	#N/A
	Tube1	0.842032	#N/A
	Surf1	0.842007	#N/A
	Cd300a	0.841972	#N/A
	Ttll5	0.841802	#N/A
	Krtcap2	0.84116	#N/A
	LOC244512	0.841121	#N/A
	Anxa4	0.841103	#N/A
	Olfr1495	0.841093	#N/A
	Olfr532	0.840837	#N/A
	Mcm3	0.84082	#N/A
	Slc25a12	0.840803	#N/A
	Rnmt	0.840633	#N/A
	MMT00078057	0.840627	#N/A
	mCT18299	0.840584	#N/A
	Tmem48	0.840568	#N/A
	MMS010068659	0.840451	#N/A
	Clpb	0.840365	#N/A
	Ccdc37	0.840253	#N/A
	LOC245676	0.840179	#N/A
	C1qtnf6	0.840073	#N/A
	Pin1	0.840071	#N/A
	Ryr2	0.839855	#N/A
	Alkbh3	0.839768	#N/A
	Col4a6	0.83935	#N/A
	NegCont_655	0.839128	#N/A
	Wdr68	0.83898	#N/A
	LOC545656	0.838734	#N/A
	LOC385909	0.83835	#N/A
	C330018D20Rik	0.838199	#N/A
	Ninj1	0.838107	#N/A
	Aqp3	0.83784	#N/A
	Sall1	0.837691	#N/A
	Ppm1a	0.837471	#N/A
	Arl6ip1	0.836831	#N/A
	ICRFP703B1614Q5.5	0.836584	#N/A
	Gpr81	0.8365	#N/A
	Cbx6	0.836404	#N/A
	Mllt1	0.836256	#N/A
	Il15ra	0.836221	#N/A
	Olfr144	0.835875	#N/A
	Hn1	0.835458	#N/A
	Sdha	0.835081	#N/A
	Thbs1	0.834893	#N/A
	D3Wsu167e	0.834866	#N/A
	Chrnb4	0.834776	#N/A
	Tspan17	0.83465	#N/A
	LOC225416	0.83462	#N/A
	Hspa12a	0.834507	#N/A
	mCT165084	0.83445	#N/A
	Gdf1	0.834364	#N/A
	Agtrl1	0.834275	#N/A
	MMS010197356	0.833992	#N/A
	Atp5k	0.83377	#N/A
	Gpd1	0.833528	#N/A
	Ndg1	0.833449	#N/A
	Eef2	0.833341	#N/A
	Clstn2	0.833316	#N/A
	NegCont_414	0.833072	#N/A
	r60_a107	0.832594	#N/A
	mCT20200	0.832569	#N/A
	Rnf19	0.832542	#N/A
	Taldo1	0.832522	#N/A
	mCT120254	0.832424	#N/A
	LOC233075	0.832343	#N/A
	LOC215605	0.83228	#N/A
	Zbtb5	0.832263	#N/A
	XM_358932	0.832103	#N/A
	Cib1	0.832086	#N/A
	Slc24a6	0.831519	#N/A
	LOC629756	0.831315	#N/A
	Alkbh7	0.831275	#N/A
	Ssr4	0.83095	#N/A
	LOC242025	0.830553	#N/A
	Olfr933	0.830424	#N/A
	LOC436081	0.830029	#N/A
	LOC227054	0.829993	#N/A
	Spnb1	0.829936	#N/A
	LOC384081	0.829913	#N/A
	LOC546164	0.829571	#N/A
	A530080P10	0.829556	#N/A
	Rpl3	0.829341	#N/A
	Pold1	0.829286	#N/A
	Cand2	0.82922	#N/A
	Kcns1	0.829074	#N/A
	Gm819	0.829011	#N/A
	Vgll4	0.828903	#N/A
	Nsdhl	0.828638	#N/A
	LOC223745	0.828579	#N/A
	Kcnj5	0.828114	#N/A
	Crhr1	0.828021	#N/A
	Pknox1	0.827959	#N/A
	Lnx2	0.827899	#N/A
	Olfr1161	0.827713	#N/A
	LOC237361	0.827578	#N/A
	Mrps16	0.827551	#N/A
	Rer1	0.826785	#N/A
	Nup54	0.826072	#N/A
	Tusc3	0.825946	#N/A
	AU021877	0.825475	#N/A
	Senp7	0.825325	#N/A
	Gtf2a1	0.82527	#N/A
	Tmem37	0.825061	#N/A
	Bola2	0.825029	#N/A
	Ecel1	0.825015	#N/A
	Anapc5	0.825002	#N/A
	Nalp9b	0.824876	#N/A
	Gngt2	0.824608	#N/A
	Crip2	0.824596	#N/A
	XM_354822	0.824434	#N/A
	Gm887	0.824213	#N/A
	Cct2	0.824196	#N/A
	Kb37	0.823738	#N/A
	Atp5j	0.823735	#N/A
	Ttc13	0.823594	#N/A
	Rbbp8	0.823415	#N/A
	Efhc1	0.823379	#N/A
	Wdr5b	0.823223	#N/A
	Ero1l	0.823171	#N/A
	Prpf4	0.82301	#N/A
	Abcd1	0.822793	#N/A
	Mamdc4	0.822158	#N/A
	Tmem130	0.822053	#N/A
	Creld2	0.821862	#N/A
	LOC432491	0.821376	#N/A
	Emg1	0.821278	#N/A
	Pgea1	0.821131	#N/A
	Dnajb11	0.820886	#N/A
	Gpatc1	0.820784	#N/A
	Shfm1	0.820466	#N/A
	Coro1b	0.820417	#N/A
	Sbk1	0.820403	#N/A
	Rpl19	0.820205	#N/A
	XM_193145	0.82017	#N/A
	LOC385323	0.820087	#N/A
	C630007B19Rik	0.819928	#N/A
	Snai2	0.819629	#N/A
	Pcdhb5	0.819617	#N/A
	Sprr2g	0.819563	#N/A
	Uqcrb	0.81944	#N/A
	LOC241593	0.819032	#N/A
	Glrx2	0.818754	#N/A
	Syngr4	0.818706	#N/A
	Ctnnbip1	0.818392	#N/A
	Hist1h1b	0.818309	#N/A
	Olfr314	0.818282	#N/A
	mCT174612	0.818235	#N/A
	Drctnnb1a	0.817492	#N/A
	Lrrc15	0.817321	#N/A
	Slc34a1	0.817071	#N/A
	Cbx2	0.816987	#N/A
	Notch1	0.816967	#N/A
	LOC436058	0.816947	#N/A
	Zfp282	0.81694	#N/A
	Enpp6	0.816931	#N/A
	NegCont_926	0.816604	#N/A
	Cbfa2t3h	0.815982	#N/A
	Klc2	0.815729	#N/A
	AU024605	0.815675	#N/A
	Snrpg	0.815443	#N/A
	Tmem14c	0.815357	#N/A
	Rps13	0.815038	#N/A
	LOC546638	0.814941	#N/A
	Lrrc8d	0.814515	#N/A
	V1rb6	0.814362	#N/A
	Rcn1	0.814275	#N/A
	Bard1	0.81402	#N/A
	Phyhipl	0.813664	#N/A
	mCT116844	0.813641	#N/A
	mCT62416	0.813346	#N/A
	Mmaa	0.813084	#N/A
	Tnxb	0.812683	#N/A
	NegCont_534	0.81249	#N/A
	Sim1	0.81248	#N/A
	Serpinh1	0.812148	#N/A
	mCT155834	0.811587	#N/A
	NegCont_990	0.811579	#N/A
	Sgcb	0.811418	#N/A
	Prlpo	0.81117	#N/A
	A330035P11Rik	0.810825	#N/A
	Plp2	0.810408	#N/A
	Cdc42ep1	0.810059	#N/A
	Rplp2	0.809801	#N/A
	LOC546740	0.809637	#N/A
	Slc25a35	0.809221	#N/A
	Clcnkb	0.809049	#N/A
	Ampd3	0.808851	#N/A
	MMS010038070	0.8087	#N/A
	AI462493	0.808525	#N/A
	Fbxo17	0.808461	#N/A
	Ephb3	0.807992	#N/A
	Asahl	0.807882	#N/A
	Vegfb	0.80738	#N/A
	Klf2	0.807245	#N/A
	Pcdhb4	0.807215	#N/A
	Hdhd1a	0.80617	#N/A
	Ndufa2	0.805841	#N/A
	BC017133	0.805748	#N/A
	Tceb2	0.805691	#N/A
	D2Ertd623e	0.8054	#N/A
	Ldb1	0.804978	#N/A
	Rgs14	0.804637	#N/A
	Ppargc1a	0.804252	#N/A
	Wnk3	0.803805	#N/A
	A030007D23Rik	0.803554	#N/A
	NegCont_19	0.803156	#N/A
	Bex6	0.803079	#N/A
	MMS010236185	0.802988	#N/A
	Gm486	0.802737	#N/A
	Asb1	0.802728	#N/A
	LOC382723	0.802574	#N/A
	Atp4a	0.802303	#N/A
	Proz	0.802287	#N/A
	Neud4	0.801735	#N/A
	Tubb2c	0.80135	#N/A
	Dkk2	0.801315	#N/A
	Rpl12	0.801309	#N/A
	Tmbim1	0.800895	#N/A
	LOC382935	0.80046	#N/A
	Sh3tc2	0.800124	#N/A
