# Supplementary material for: A gene expression network analysis of the pancreatic islets from lean and obese mice identifies complement 1q like-3 secreted protein as a regulator of β-cell function
Source: Sci Rep. 2019 Jul 12;9:10119. doi: 10.1038/s41598-019-46219-3 (PMC6626003; doi:10.1038/s41598-019-46219-3)
Supplement: Supplementary file 13 — Dataset 12 [file 41598_2019_46219_MOESM13_ESM.xlsx]

## Sheet: Sheet1
Analysis Type:	PANTHER Overrepresentation Test	release 20160715
Annotation Version and Release Date:	GO Ontology database Released 2016-09-24
Analyzed List:	upload_1	Mus musculus
Reference List:	Mus musculus	all genes in database
Bonferroni correction:	TRUE
GO biological process complete	GO Ontology database	Mus musculus - REFLIST (22322)	upload_1 (3408)	upload_1 (expected)	upload_1 (over/under)	upload_1 (fold Enrichment)	upload_1 (P-value)
biological_process	GO:0008150	20435	3298	3119.9	+	1.06	1.44e-31
cellular process	GO:0009987	13430	2512	2050.42	+	1.23	4.07e-58
single-organism process	GO:0044699	11898	2237	1816.52	+	1.23	1.56e-44
biological regulation	GO:0065007	10993	2063	1678.35	+	1.23	3.28e-36
single-organism cellular process	GO:0044763	10507	1972	1604.15	+	1.23	8e-33
regulation of biological process	GO:0050789	10475	1935	1599.27	+	1.21	5.32e-27
regulation of cellular process	GO:0050794	9957	1825	1520.18	+	1.2	5.88e-22
metabolic process	GO:0008152	7895	1566	1205.37	+	1.3	3.18e-33
organic substance metabolic process	GO:0071704	7475	1494	1141.24	+	1.31	2.15e-32
primary metabolic process	GO:0044238	7039	1399	1074.68	+	1.3	6.89e-28
cellular metabolic process	GO:0044237	6920	1375	1056.51	+	1.3	4.64e-27
response to stimulus	GO:0050896	7300	1349	1114.52	+	1.21	1.58e-13
multicellular organismal process	GO:0032501	6678	1179	1019.56	+	1.16	1.73e-05
macromolecule metabolic process	GO:0043170	5903	1171	901.24	+	1.3	1.01e-20
regulation of metabolic process	GO:0019222	5430	1061	829.02	+	1.28	9.69e-16
cellular response to stimulus	GO:0051716	5803	1057	885.97	+	1.19	2.46e-07
positive regulation of biological process	GO:0048518	4923	1036	751.62	+	1.38	6.05e-26
cellular macromolecule metabolic process	GO:0044260	5296	1036	808.56	+	1.28	2.53e-15
single-multicellular organism process	GO:0044707	5010	1011	764.9	+	1.32	6.79e-19
regulation of cellular metabolic process	GO:0031323	5118	1003	781.39	+	1.28	8.21e-15
regulation of macromolecule metabolic process	GO:0060255	5080	996	775.59	+	1.28	1.03e-14
regulation of primary metabolic process	GO:0080090	5075	995	774.82	+	1.28	1.1e-14
cellular component organization or biogenesis	GO:0071840	4743	994	724.14	+	1.37	7.76e-24
developmental process	GO:0032502	5045	984	770.24	+	1.28	8.32e-14
single-organism developmental process	GO:0044767	5001	978	763.53	+	1.28	5.36e-14
cellular component organization	GO:0016043	4584	966	699.86	+	1.38	1.08e-23
positive regulation of cellular process	GO:0048522	4465	946	681.69	+	1.39	8.86e-24
anatomical structure development	GO:0048856	4735	932	722.91	+	1.29	9.28e-14
localization	GO:0051179	4356	926	665.05	+	1.39	1.49e-23
negative regulation of biological process	GO:0048519	4308	923	657.72	+	1.4	1.46e-24
multicellular organism development	GO:0007275	4353	865	664.59	+	1.3	2.48e-13
negative regulation of cellular process	GO:0048523	3991	858	609.32	+	1.41	1.15e-22
nitrogen compound metabolic process	GO:0006807	4339	841	662.45	+	1.27	2.95e-10
cellular nitrogen compound metabolic process	GO:0034641	3995	776	609.93	+	1.27	2.94e-09
system development	GO:0048731	3786	762	578.03	+	1.32	2.74e-12
organic cyclic compound metabolic process	GO:1901360	3810	743	581.69	+	1.28	5.33e-09
establishment of localization	GO:0051234	3439	740	525.05	+	1.41	1.18e-18
regulation of biological quality	GO:0065008	3213	717	490.54	+	1.46	6.11e-22
regulation of biosynthetic process	GO:0009889	3703	715	565.35	+	1.26	1.1e-07
regulation of nitrogen compound metabolic process	GO:0051171	3717	713	567.49	+	1.26	3.88e-07
cellular aromatic compound metabolic process	GO:0006725	3636	712	555.12	+	1.28	9e-09
regulation of gene expression	GO:0010468	3651	711	557.41	+	1.28	2.66e-08
heterocycle metabolic process	GO:0046483	3576	704	545.96	+	1.29	4.6e-09
regulation of cellular biosynthetic process	GO:0031326	3644	700	556.35	+	1.26	4.86e-07
transport	GO:0006810	3289	695	502.15	+	1.38	2.61e-15
cellular developmental process	GO:0048869	3522	678	537.72	+	1.26	7.6e-07
nucleobase-containing compound metabolic process	GO:0006139	3474	676	530.39	+	1.27	1.28e-07
regulation of nucleobase-containing compound metabolic process	GO:0019219	3488	674	532.53	+	1.27	4.63e-07
regulation of macromolecule biosynthetic process	GO:0010556	3480	672	531.31	+	1.26	5.61e-07
regulation of response to stimulus	GO:0048583	3138	663	479.09	+	1.38	2.4e-14
protein metabolic process	GO:0019538	3196	660	487.95	+	1.35	3.52e-12
biosynthetic process	GO:0009058	3534	658	539.55	+	1.22	0.000275
regulation of cellular macromolecule biosynthetic process	GO:2000112	3375	652	515.28	+	1.27	1.11e-06
organic substance biosynthetic process	GO:1901576	3456	642	527.64	+	1.22	0.000589
cell differentiation	GO:0030154	3315	638	506.12	+	1.26	3.42e-06
cellular biosynthetic process	GO:0044249	3372	634	514.82	+	1.23	0.000133
response to chemical	GO:0042221	3066	616	468.1	+	1.32	6.72e-09
regulation of RNA metabolic process	GO:0051252	3156	608	481.84	+	1.26	8.64e-06
regulation of signaling	GO:0023051	2679	601	409.01	+	1.47	6.11e-18
regulation of cell communication	GO:0010646	2657	594	405.66	+	1.46	2.41e-17
response to stress	GO:0006950	2711	591	413.9	+	1.43	6.07e-15
regulation of nucleic acid-templated transcription	GO:1903506	3041	585	464.28	+	1.26	2.41e-05
regulation of RNA biosynthetic process	GO:2001141	3048	585	465.35	+	1.26	3.35e-05
positive regulation of metabolic process	GO:0009893	2825	583	431.31	+	1.35	3.46e-10
regulation of transcription, DNA-templated	GO:0006355	3025	583	461.84	+	1.26	1.98e-05
nucleic acid metabolic process	GO:0090304	3035	581	463.37	+	1.25	5.52e-05
regulation of multicellular organismal process	GO:0051239	2635	563	402.3	+	1.4	2.29e-12
single-organism metabolic process	GO:0044710	2684	548	409.78	+	1.34	1.4e-08
positive regulation of macromolecule metabolic process	GO:0010604	2623	545	400.47	+	1.36	9.54e-10
positive regulation of cellular metabolic process	GO:0031325	2648	545	404.28	+	1.35	4.53e-09
animal organ development	GO:0048513	2750	540	419.85	+	1.29	7.05e-06
cellular protein metabolic process	GO:0044267	2656	535	405.5	+	1.32	2.18e-07
regulation of localization	GO:0032879	2423	533	369.93	+	1.44	9.45e-14
organelle organization	GO:0006996	2441	513	372.68	+	1.38	9.91e-10
regulation of signal transduction	GO:0009966	2345	510	358.02	+	1.42	4.1e-12
macromolecule biosynthetic process	GO:0009059	2687	502	410.24	+	1.22	0.0118
cellular macromolecule biosynthetic process	GO:0034645	2659	495	405.96	+	1.22	0.0207
macromolecule modification	GO:0043412	2390	493	364.89	+	1.35	5.41e-08
regulation of cellular component organization	GO:0051128	2225	492	339.7	+	1.45	9.28e-13
regulation of developmental process	GO:0050793	2300	492	351.15	+	1.4	2.23e-10
negative regulation of metabolic process	GO:0009892	2271	490	346.72	+	1.41	6.4e-11
regulation of protein metabolic process	GO:0051246	2322	489	354.51	+	1.38	3.08e-09
negative regulation of cellular metabolic process	GO:0031324	2117	458	323.21	+	1.42	3.86e-10
cellular protein modification process	GO:0006464	2153	454	328.71	+	1.38	2.11e-08
protein modification process	GO:0036211	2153	454	328.71	+	1.38	2.11e-08
negative regulation of macromolecule metabolic process	GO:0010605	2069	453	315.88	+	1.43	8.93e-11
regulation of cellular protein metabolic process	GO:0032268	2141	453	326.88	+	1.39	1.39e-08
regulation of molecular function	GO:0065009	2109	437	321.99	+	1.36	5.96e-07
nervous system development	GO:0007399	1968	430	300.46	+	1.43	6.44e-10
response to organic substance	GO:0010033	2056	423	313.9	+	1.35	3.05e-06
single-organism localization	GO:1902578	1873	419	285.96	+	1.47	4.79e-11
macromolecule localization	GO:0033036	1913	409	292.07	+	1.4	5.25e-08
regulation of transport	GO:0051049	1743	405	266.11	+	1.52	5.5e-13
anatomical structure morphogenesis	GO:0009653	2106	404	321.53	+	1.26	0.0133
cellular response to chemical stimulus	GO:0070887	1778	402	271.46	+	1.48	4.1e-11
cellular component biogenesis	GO:0044085	1931	393	294.81	+	1.33	4.73e-05
regulation of multicellular organismal development	GO:2000026	1759	387	268.55	+	1.44	5.6e-09
positive regulation of response to stimulus	GO:0048584	1687	372	257.56	+	1.44	1.25e-08
single-organism transport	GO:0044765	1644	371	251	+	1.48	6.9e-10
cellular component assembly	GO:0022607	1740	361	265.65	+	1.36	2.92e-05
regulation of cell differentiation	GO:0045595	1604	356	244.89	+	1.45	1.84e-08
organic substance transport	GO:0071702	1667	352	254.51	+	1.38	7.29e-06
phosphorus metabolic process	GO:0006793	1579	351	241.07	+	1.46	2.21e-08
cellular localization	GO:0051641	1640	351	250.39	+	1.4	1.77e-06
macromolecular complex subunit organization	GO:0043933	1654	351	252.52	+	1.39	4.51e-06
regulation of transcription from RNA polymerase II promoter	GO:0006357	1710	351	261.07	+	1.34	0.000146
phosphate-containing compound metabolic process	GO:0006796	1574	350	240.31	+	1.46	2.3e-08
neurogenesis	GO:0022008	1524	346	232.68	+	1.49	2.51e-09
protein localization	GO:0008104	1629	342	248.71	+	1.38	2.36e-05
positive regulation of nitrogen compound metabolic process	GO:0051173	1678	341	256.19	+	1.33	0.000619
positive regulation of biosynthetic process	GO:0009891	1687	339	257.56	+	1.32	0.00192
regulation of protein modification process	GO:0031399	1543	335	235.58	+	1.42	1.03e-06
positive regulation of multicellular organismal process	GO:0051240	1518	331	231.76	+	1.43	8.41e-07
positive regulation of signaling	GO:0023056	1409	330	215.12	+	1.53	2.19e-10
positive regulation of gene expression	GO:0010628	1597	329	243.82	+	1.35	0.000302
regulation of catalytic activity	GO:0050790	1586	328	242.14	+	1.35	0.00022
positive regulation of cellular biosynthetic process	GO:0031328	1651	328	252.07	+	1.3	0.00819
positive regulation of cell communication	GO:0010647	1402	327	214.05	+	1.53	4.83e-10
regulation of phosphate metabolic process	GO:0019220	1565	327	238.94	+	1.37	8.65e-05
regulation of phosphorus metabolic process	GO:0051174	1566	327	239.09	+	1.37	9.2e-05
regulation of intracellular signal transduction	GO:1902531	1461	325	223.06	+	1.46	1.44e-07
generation of neurons	GO:0048699	1428	324	218.02	+	1.49	1.66e-08
positive regulation of nucleobase-containing compound metabolic process	GO:0045935	1582	323	241.53	+	1.34	0.000924
response to external stimulus	GO:0009605	1541	315	235.27	+	1.34	0.00121
regulation of cell death	GO:0010941	1471	313	224.58	+	1.39	3.26e-05
regulation of cell proliferation	GO:0042127	1476	312	225.35	+	1.38	6.52e-05
positive regulation of macromolecule biosynthetic process	GO:0010557	1528	308	233.29	+	1.32	0.0055
cell development	GO:0048468	1521	305	232.22	+	1.31	0.00955
cellular response to stress	GO:0033554	1292	304	197.26	+	1.54	1.48e-09
homeostatic process	GO:0042592	1358	304	207.33	+	1.47	3.56e-07
cellular response to organic substance	GO:0071310	1388	300	211.91	+	1.42	1.6e-05
small molecule metabolic process	GO:0044281	1379	297	210.54	+	1.41	2.72e-05
negative regulation of nitrogen compound metabolic process	GO:0051172	1362	295	207.94	+	1.42	1.81e-05
regulation of phosphorylation	GO:0042325	1344	293	205.19	+	1.43	1.11e-05
positive regulation of protein metabolic process	GO:0051247	1359	293	207.48	+	1.41	3.17e-05
single-organism organelle organization	GO:1902589	1368	289	208.86	+	1.38	0.000254
positive regulation of signal transduction	GO:0009967	1251	288	191	+	1.51	6.94e-08
negative regulation of biosynthetic process	GO:0009890	1347	288	205.65	+	1.4	9.27e-05
negative regulation of gene expression	GO:0010629	1333	287	203.52	+	1.41	5.25e-05
regulation of programmed cell death	GO:0043067	1354	286	206.72	+	1.38	0.000305
positive regulation of developmental process	GO:0051094	1284	284	196.03	+	1.45	5.2e-06
negative regulation of cellular biosynthetic process	GO:0031327	1316	282	200.92	+	1.4	0.000109
regulation of apoptotic process	GO:0042981	1338	280	204.28	+	1.37	0.000933
cell cycle	GO:0007049	1051	279	160.46	+	1.74	1.39e-14
positive regulation of cellular protein metabolic process	GO:0032270	1269	276	193.74	+	1.42	4.26e-05
positive regulation of RNA metabolic process	GO:0051254	1355	276	206.87	+	1.33	0.00977
negative regulation of response to stimulus	GO:0048585	1289	273	196.8	+	1.39	0.000507
catabolic process	GO:0009056	1299	273	198.32	+	1.38	0.000958
negative regulation of nucleobase-containing compound metabolic process	GO:0045934	1235	272	188.55	+	1.44	1.8e-05
regulation of protein phosphorylation	GO:0001932	1245	272	190.08	+	1.43	3.72e-05
negative regulation of macromolecule biosynthetic process	GO:0010558	1262	271	192.68	+	1.41	0.000178
intracellular signal transduction	GO:0035556	1217	267	185.8	+	1.44	3.6e-05
positive regulation of nucleic acid-templated transcription	GO:1903508	1301	264	198.63	+	1.33	0.0221
positive regulation of transcription, DNA-templated	GO:0045893	1301	264	198.63	+	1.33	0.0221
positive regulation of RNA biosynthetic process	GO:1902680	1305	264	199.24	+	1.33	0.0276
negative regulation of cellular macromolecule biosynthetic process	GO:2000113	1199	257	183.06	+	1.4	0.000485
positive regulation of molecular function	GO:0044093	1200	255	183.21	+	1.39	0.00108
regulation of response to stress	GO:0080134	1112	254	169.77	+	1.5	2.61e-06
organic substance catabolic process	GO:1901575	1230	254	187.79	+	1.35	0.00989
establishment of localization in cell	GO:0051649	1157	250	176.64	+	1.42	0.000392
response to oxygen-containing compound	GO:1901700	1034	248	157.87	+	1.57	4.72e-08
positive regulation of cellular component organization	GO:0051130	1151	247	175.73	+	1.41	0.000809
movement of cell or subcellular component	GO:0006928	1137	244	173.59	+	1.41	0.000969
establishment of protein localization	GO:0045184	1189	243	181.53	+	1.34	0.0344
negative regulation of RNA metabolic process	GO:0051253	1100	239	167.94	+	1.42	0.000512
negative regulation of cell communication	GO:0010648	1110	239	169.47	+	1.41	0.00102
negative regulation of signaling	GO:0023057	1114	239	170.08	+	1.41	0.00134
regulation of immune system process	GO:0002682	1152	238	175.88	+	1.35	0.0209
negative regulation of multicellular organismal process	GO:0051241	1064	234	162.45	+	1.44	0.00028
biological adhesion	GO:0022610	1078	233	164.58	+	1.42	0.00111
cell adhesion	GO:0007155	1068	232	163.06	+	1.42	0.000815
response to endogenous stimulus	GO:0009719	998	231	152.37	+	1.52	5.69e-06
phosphorylation	GO:0016310	948	230	144.74	+	1.59	1.02e-07
macromolecular complex assembly	GO:0065003	1101	229	168.09	+	1.36	0.0208
negative regulation of RNA biosynthetic process	GO:1902679	1055	227	161.07	+	1.41	0.00224
cellular catabolic process	GO:0044248	1075	227	164.13	+	1.38	0.00831
positive regulation of protein modification process	GO:0031401	1028	225	156.95	+	1.43	0.000737
cell cycle process	GO:0022402	815	224	124.43	+	1.8	1.13e-12
negative regulation of nucleic acid-templated transcription	GO:1903507	1041	223	158.93	+	1.4	0.00388
positive regulation of transport	GO:0051050	956	220	145.96	+	1.51	2.33e-05
negative regulation of transcription, DNA-templated	GO:0045892	1025	220	156.49	+	1.41	0.00406
chemical homeostasis	GO:0048878	898	218	137.1	+	1.59	3.41e-07
regulation of anatomical structure morphogenesis	GO:0022603	944	218	144.12	+	1.51	2.09e-05
positive regulation of phosphorus metabolic process	GO:0010562	1005	218	153.44	+	1.42	0.00221
positive regulation of phosphate metabolic process	GO:0045937	1005	218	153.44	+	1.42	0.00221
regulation of cell development	GO:0060284	891	216	136.03	+	1.59	4.72e-07
negative regulation of protein metabolic process	GO:0051248	928	214	141.68	+	1.51	3.28e-05
positive regulation of cell differentiation	GO:0045597	930	213	141.99	+	1.5	6.02e-05
regulation of nervous system development	GO:0051960	873	211	133.28	+	1.58	1.02e-06
negative regulation of signal transduction	GO:0009968	989	210	151	+	1.39	0.0148
negative regulation of cell death	GO:0060548	915	209	139.7	+	1.5	0.000102
protein complex subunit organization	GO:0071822	981	209	149.77	+	1.4	0.0127
response to abiotic stimulus	GO:0009628	805	206	122.9	+	1.68	1.4e-08
cell projection organization	GO:0030030	940	206	143.51	+	1.44	0.00238
ion transport	GO:0006811	968	205	147.79	+	1.39	0.0232
neuron differentiation	GO:0030182	905	204	138.17	+	1.48	0.000393
positive regulation of phosphorylation	GO:0042327	890	199	135.88	+	1.46	0.001
positive regulation of intracellular signal transduction	GO:1902533	841	196	128.4	+	1.53	7.03e-05
negative regulation of cellular protein metabolic process	GO:0032269	868	196	132.52	+	1.48	0.000642
G-protein coupled receptor signaling pathway	GO:0007186	1808	193	276.04	-	0.7	0.000204
negative regulation of molecular function	GO:0044092	893	192	136.34	+	1.41	0.0195
regulation of neurogenesis	GO:0050767	776	190	118.48	+	1.6	3.29e-06
regulation of cell cycle	GO:0051726	770	189	117.56	+	1.61	3.03e-06
positive regulation of protein phosphorylation	GO:0001934	848	189	129.47	+	1.46	0.00255
negative regulation of programmed cell death	GO:0043069	828	185	126.41	+	1.46	0.00291
cytoskeleton organization	GO:0007010	823	181	125.65	+	1.44	0.0101
negative regulation of apoptotic process	GO:0043066	813	180	124.12	+	1.45	0.00725
protein phosphorylation	GO:0006468	730	179	111.45	+	1.61	9.57e-06
regulation of cellular localization	GO:0060341	802	179	122.44	+	1.46	0.00479
cellular response to endogenous stimulus	GO:0071495	744	178	113.59	+	1.57	5.91e-05
regulation of secretion	GO:0051046	718	176	109.62	+	1.61	1.35e-05
regulation of cellular component movement	GO:0051270	805	175	122.9	+	1.42	0.0292
neuron development	GO:0048666	731	166	111.61	+	1.49	0.00454
regulation of neuron differentiation	GO:0045664	638	165	97.41	+	1.69	1.12e-06
mitotic cell cycle	GO:0000278	557	163	85.04	+	1.92	1.27e-10
regulation of secretion by cell	GO:1903530	668	163	101.99	+	1.6	7.25e-05
central nervous system development	GO:0007417	720	159	109.93	+	1.45	0.0355
sensory perception	GO:0007600	1581	158	241.38	-	0.65	1.71e-05
cell migration	GO:0016477	709	157	108.25	+	1.45	0.0353
regulation of cell projection organization	GO:0031344	614	156	93.74	+	1.66	1.16e-05
cellular response to oxygen-containing compound	GO:1901701	633	156	96.64	+	1.61	8.14e-05
mitotic cell cycle process	GO:1903047	534	155	81.53	+	1.9	1.05e-09
cellular homeostasis	GO:0019725	694	155	105.96	+	1.46	0.0259
negative regulation of cellular component organization	GO:0051129	597	149	91.15	+	1.63	8.1e-05
regulation of growth	GO:0040008	643	147	98.17	+	1.5	0.014
ion homeostasis	GO:0050801	596	144	90.99	+	1.58	0.000921
inorganic ion homeostasis	GO:0098771	592	143	90.38	+	1.58	0.00103
peptidyl-amino acid modification	GO:0018193	604	143	92.22	+	1.55	0.00309
regulation of proteolysis	GO:0030162	597	142	91.15	+	1.56	0.00264
response to organic cyclic compound	GO:0014070	608	141	92.83	+	1.52	0.011
DNA metabolic process	GO:0006259	610	141	93.13	+	1.51	0.013
response to nitrogen compound	GO:1901698	616	140	94.05	+	1.49	0.0327
cell division	GO:0051301	444	138	67.79	+	2.04	1.9e-10
positive regulation of nervous system development	GO:0051962	530	137	80.92	+	1.69	4.21e-05
response to lipid	GO:0033993	555	137	84.73	+	1.62	0.000581
cellular response to DNA damage stimulus	GO:0006974	589	137	89.93	+	1.52	0.0133
organelle fission	GO:0048285	489	136	74.66	+	1.82	5.45e-07
nuclear division	GO:0000280	461	135	70.38	+	1.92	2.22e-08
cation homeostasis	GO:0055080	576	135	87.94	+	1.54	0.0108
cellular chemical homeostasis	GO:0055082	592	135	90.38	+	1.49	0.0411
regulation of neuron projection development	GO:0010975	483	133	73.74	+	1.8	1.64e-06
positive regulation of cell development	GO:0010720	531	132	81.07	+	1.63	0.000687
regulation of ion transport	GO:0043269	559	130	85.35	+	1.52	0.0244
neuron projection development	GO:0031175	562	129	85.8	+	1.5	0.0488
response to organonitrogen compound	GO:0010243	511	127	78.02	+	1.63	0.00121
regulation of cellular response to stress	GO:0080135	511	126	78.02	+	1.62	0.00202
microtubule-based process	GO:0007017	516	121	78.78	+	1.54	0.0364
positive regulation of neurogenesis	GO:0050769	463	119	70.69	+	1.68	0.000558
secretion	GO:0046903	473	119	72.22	+	1.65	0.00162
regulation of cell morphogenesis	GO:0022604	484	119	73.89	+	1.61	0.00494
negative regulation of protein modification process	GO:0031400	505	119	77.1	+	1.54	0.035
response to hormone	GO:0009725	499	118	76.18	+	1.55	0.0327
negative regulation of transport	GO:0051051	476	116	72.67	+	1.6	0.0102
regulation of cell cycle process	GO:0010564	465	115	70.99	+	1.62	0.00577
regulation of hormone levels	GO:0010817	464	113	70.84	+	1.6	0.0144
regulation of catabolic process	GO:0009894	439	110	67.02	+	1.64	0.00553
Unclassified	UNCLASSIFIED	1887	110	288.1	-	0.38	0
chromosome organization	GO:0051276	385	108	58.78	+	1.84	3.12e-05
regulation of vesicle-mediated transport	GO:0060627	436	107	66.57	+	1.61	0.0192
single-organism behavior	GO:0044708	437	106	66.72	+	1.59	0.0349
mitotic nuclear division	GO:0007067	336	103	51.3	+	2.01	7.57e-07
regulation of cell growth	GO:0001558	379	102	57.86	+	1.76	0.000591
organelle localization	GO:0051640	374	98	57.1	+	1.72	0.00338
regulation of mitotic cell cycle	GO:0007346	392	97	59.85	+	1.62	0.0401
positive regulation of neuron differentiation	GO:0045666	371	96	56.64	+	1.69	0.00744
sensory perception of chemical stimulus	GO:0007606	1212	92	185.04	-	0.5	5.45e-11
response to growth factor	GO:0070848	350	91	53.44	+	1.7	0.0117
cellular response to lipid	GO:0071396	334	90	50.99	+	1.76	0.00319
cellular response to growth factor stimulus	GO:0071363	338	90	51.6	+	1.74	0.00516
regulation of DNA metabolic process	GO:0051052	351	90	53.59	+	1.68	0.0227
cellular response to hormone stimulus	GO:0032870	355	90	54.2	+	1.66	0.035
establishment of organelle localization	GO:0051656	303	85	46.26	+	1.84	0.00134
chromosome segregation	GO:0007059	242	81	36.95	+	2.19	1.55e-06
regulation of cellular catabolic process	GO:0031329	301	80	45.96	+	1.74	0.0223
sensory perception of smell	GO:0007608	1111	79	169.62	-	0.47	1.33e-11
positive regulation of cell cycle	GO:0045787	284	77	43.36	+	1.78	0.0169
positive regulation of neuron projection development	GO:0010976	284	77	43.36	+	1.78	0.0169
regulation of hormone secretion	GO:0046883	269	73	41.07	+	1.78	0.0297
nuclear chromosome segregation	GO:0098813	180	62	27.48	+	2.26	7.09e-05
regulation of I-kappaB kinase/NF-kappaB signaling	GO:0043122	193	58	29.47	+	1.97	0.0154
protein autophosphorylation	GO:0046777	196	57	29.92	+	1.9	0.0484
peptidyl-serine modification	GO:0018209	160	54	24.43	+	2.21	0.00116
regulation of neurotransmitter levels	GO:0001505	177	53	27.02	+	1.96	0.0458
peptidyl-serine phosphorylation	GO:0018105	144	52	21.99	+	2.37	0.000252
positive regulation of I-kappaB kinase/NF-kappaB signaling	GO:0043123	138	48	21.07	+	2.28	0.00239
sister chromatid segregation	GO:0000819	111	43	16.95	+	2.54	0.000588
cell cycle phase transition	GO:0044770	120	43	18.32	+	2.35	0.00451
mitotic cell cycle phase transition	GO:0044772	113	41	17.25	+	2.38	0.00599
mitotic sister chromatid segregation	GO:0000070	90	38	13.74	+	2.77	0.000399
response to alkaloid	GO:0043279	93	34	14.2	+	2.39	0.0427
