# Supplementary material for: A gene expression network analysis of the pancreatic islets from lean and obese mice identifies complement 1q like-3 secreted protein as a regulator of β-cell function
Source: Sci Rep. 2019 Jul 12;9:10119. doi: 10.1038/s41598-019-46219-3 (PMC6626003; doi:10.1038/s41598-019-46219-3)
Supplement: Supplementary file 14 — Dataset 13 [file 41598_2019_46219_MOESM14_ESM.xlsx]

## Sheet: Sheet1
% GOterm	Enrichment_P-value
GO:0042327	0.001
GO:1902533	7.03e-05
GO:0032269	0.000642
GO:0007186	0.000204
GO:0044092	0.0195
GO:0050767	3.29e-06
GO:0051726	3.03e-06
GO:0001934	0.00255
GO:0043069	0.00291
GO:0007010	0.0101
GO:0043066	0.00725
GO:0006468	9.57e-06
GO:0060341	0.00479
GO:0071495	5.91e-05
GO:0051046	1.35e-05
GO:0051270	0.0292
GO:0048666	0.00454
GO:0045664	1.12e-06
GO:0000278	1.27e-10
GO:1903530	7.25e-05
GO:0007417	0.0355
GO:0007600	1.71e-05
GO:0016477	0.0353
GO:0031344	1.16e-05
GO:1901701	8.14e-05
GO:1903047	1.05e-09
GO:0019725	0.0259
GO:0051129	8.1e-05
GO:0040008	0.014
GO:0050801	0.000921
GO:0098771	0.00103
GO:0018193	0.00309
GO:0030162	0.00264
GO:0014070	0.011
GO:0006259	0.013
GO:1901698	0.0327
GO:0051301	1.9e-10
GO:0051962	4.21e-05
GO:0033993	0.000581
GO:0006974	0.0133
GO:0048285	5.45e-07
GO:0000280	2.22e-08
GO:0055080	0.0108
GO:0055082	0.0411
GO:0010975	1.64e-06
GO:0010720	0.000687
GO:0043269	0.0244
GO:0031175	0.0488
GO:0010243	0.00121
GO:0080135	0.00202
GO:0007017	0.0364
GO:0050769	0.000558
GO:0046903	0.00162
GO:0022604	0.00494
GO:0031400	0.035
GO:0009725	0.0327
GO:0051051	0.0102
GO:0010564	0.00577
GO:0010817	0.0144
GO:0009894	0.00553
UNCLASSIFIED	0
GO:0051276	3.12e-05
GO:0060627	0.0192
GO:0044708	0.0349
GO:0007067	7.57e-07
GO:0001558	0.000591
GO:0051640	0.00338
GO:0007346	0.0401
GO:0045666	0.00744
GO:0007606	5.45e-11
GO:0070848	0.0117
GO:0071396	0.00319
GO:0071363	0.00516
GO:0051052	0.0227
GO:0032870	0.035
GO:0051656	0.00134
GO:0007059	1.55e-06
GO:0031329	0.0223
GO:0007608	1.33e-11
GO:0045787	0.0169
GO:0010976	0.0169
GO:0046883	0.0297
GO:0098813	7.09e-05
GO:0043122	0.0154
GO:0046777	0.0484
GO:0018209	0.00116
GO:0001505	0.0458
GO:0018105	0.000252
GO:0043123	0.00239
GO:0000819	0.000588
GO:0044770	0.00451
GO:0044772	0.00599
GO:0000070	0.000399
GO:0043279	0.0427
