# Supplementary material for: A gene expression network analysis of the pancreatic islets from lean and obese mice identifies complement 1q like-3 secreted protein as a regulator of β-cell function
Source: Sci Rep. 2019 Jul 12;9:10119. doi: 10.1038/s41598-019-46219-3 (PMC6626003; doi:10.1038/s41598-019-46219-3)
Supplement: Supplementary file 15 — Dataset 14 [file 41598_2019_46219_MOESM15_ESM.xlsx]

## Sheet: Sheet1
% WARNING - This is exported REVIGO data useful only for the specific purpose of constructing a TreeMap visualization.
% Do not use this table as a general list of non-redundant GO categories
% threshold to detect redundancies (c=0.10) and fill the 'representative' column while normally c>=0.4 is recommended.
% To export a reduced-redundancy set of GO terms, go to the Scatterplot & Table tab and export to CSV from there.
GO term_ID	Description	Frequency In Db	Log10pvalue	Uniqueness	Dispensability	Representative
GO:0000280	nuclear division	0.00064	-7.6536	0.809	0	nuclear division
GO:0048285	organelle fission	0.00071	-6.2636	0.821	0.634	nuclear division
GO:0043069	negative regulation of programmed cell death	0.00049	-2.5361	0.695	0.614	nuclear division
GO:0032269	negative regulation of cellular protein metabolic process	0.00133	-3.1925	0.648	0.657	nuclear division
GO:0031344	regulation of cell projection organization	0.00042	-4.9355	0.645	0.399	nuclear division
GO:0051129	negative regulation of cellular component organization	0.00058	-4.0915	0.628	0.597	nuclear division
GO:0001558	regulation of cell growth	0.00021	-3.2284	0.656	0.559	nuclear division
GO:0007608	sensory perception of smell	0.00088	-10.8761	0.787	0	sensory perception of smell
GO:0045664	regulation of neuron differentiation	0.00024	-5.9508	0.576	0.63	sensory perception of smell
GO:0071495	cellular response to endogenous stimulus	0.00091	-4.2284	0.821	0	cellular response to endogenous stimulus
GO:1902533	positive regulation of intracellular signal transduction	0.00045	-4.153	0.568	0.301	cellular response to endogenous stimulus
GO:0033993	response to lipid	0.00061	-3.2358	0.787	0.604	cellular response to endogenous stimulus
GO:1901701	cellular response to oxygen-containing compound	0.00232	-4.0894	0.77	0.377	cellular response to endogenous stimulus
GO:1901698	response to nitrogen compound	0.00042	-1.4855	0.826	0.588	cellular response to endogenous stimulus
GO:0006974	cellular response to DNA damage stimulus	0.01978	-1.8761	0.801	0.545	cellular response to endogenous stimulus
GO:0080135	regulation of cellular response to stress	0.00066	-2.6946	0.648	0.658	cellular response to endogenous stimulus
GO:0007186	G-protein coupled receptor signaling pathway	0.00368	-3.6904	0.605	0.473	cellular response to endogenous stimulus
GO:0006468	protein phosphorylation	0.01206	-5.0191	0.847	0.024	protein phosphorylation
GO:0018105	peptidyl-serine phosphorylation	0.00011	-3.5986	0.874	0.508	protein phosphorylation
GO:0018209	peptidyl-serine modification	0.00012	-2.9355	0.884	0.531	protein phosphorylation
GO:0006259	DNA metabolic process	0.06339	-1.8861	0.906	0.249	protein phosphorylation
GO:0046777	protein autophosphorylation	0.00022	-1.3152	0.873	0.536	protein phosphorylation
GO:0044708	single-organism behavior	0.00025	-1.4572	0.942	0.037	single-organism behavior
GO:0051046	regulation of secretion	0.00048	-4.8697	0.669	0.039	regulation of secretion
GO:0009894	regulation of catabolic process	0.00276	-2.2573	0.737	0.272	regulation of secretion
GO:0050801	ion homeostasis	0.00247	-3.0357	0.689	0.237	regulation of secretion
GO:0001505	regulation of neurotransmitter levels	0.0001	-1.3391	0.761	0.46	regulation of secretion
GO:0031329	regulation of cellular catabolic process	0.00263	-1.6517	0.718	0.358	regulation of secretion
GO:0010817	regulation of hormone levels	0.0003	-1.8416	0.746	0.498	regulation of secretion
GO:0046903	secretion	0.00627	-2.7905	0.884	0.285	regulation of secretion
GO:0044092	negative regulation of molecular function	0.00389	-1.71	0.745	0.283	regulation of secretion
GO:0051656	establishment of organelle localization	0.00023	-2.8729	0.91	0.18	regulation of secretion
GO:0051052	regulation of DNA metabolic process	0.00156	-1.644	0.715	0.332	regulation of secretion
GO:0051640	organelle localization	0.00031	-2.4711	0.909	0.492	regulation of secretion
GO:0016477	cell migration	0.00069	-1.4522	0.86	0.19	regulation of secretion
GO:0051301	cell division	0.01357	-9.7212	0.889	0.05	cell division
GO:0007059	chromosome segregation	0.00373	-5.8097	0.897	0.102	cell division
GO:1903047	mitotic cell cycle process	0.00077	-8.9788	0.758	0.088	mitotic cell cycle process
GO:0000278	mitotic cell cycle	0.00087	-9.8962	0.796	0.591	mitotic cell cycle process
GO:0098813	nuclear chromosome segregation	0.00029	-4.1494	0.788	0.682	mitotic cell cycle process
GO:0051726	regulation of cell cycle	0.00147	-5.5186	0.629	0.619	mitotic cell cycle process
GO:0044770	cell cycle phase transition	0.0003	-2.3458	0.79	0.683	mitotic cell cycle process
GO:0007017	microtubule-based process	0.00172	-1.4389	0.901	0.094	microtubule-based process
