# Supplementary material for: A gene expression network analysis of the pancreatic islets from lean and obese mice identifies complement 1q like-3 secreted protein as a regulator of β-cell function
Source: Sci Rep. 2019 Jul 12;9:10119. doi: 10.1038/s41598-019-46219-3 (PMC6626003; doi:10.1038/s41598-019-46219-3)
Supplement: Supplementary file 16 — Dataset 15 [file 41598_2019_46219_MOESM16_ESM.xlsx]

## Sheet: SST _enrich_Islet_corr
Analysis Type:	PANTHER Overrepresentation Test (release 20160715)
Annotation Version and Release Date:	GO Ontology database Released 2016-09-24
Analyzed List:	upload_1 (Mus musculus)
Reference List:	Mus musculus (all genes in database)
Bonferroni correction:	TRUE
GO biological process complete	GO Ontology database	Mus musculus - REFLIST (22322)	upload_1 (3408)	upload_1 (expected)	upload_1 (over/under)	upload_1 (fold Enrichment)	upload_1 (P-value)
biological_process	GO:0008150	20435	6425	6081.43	+	1.06	5.89e-62
cellular process	GO:0009987	13430	4947	3996.75	+	1.24	4.7e-129
single-organism process	GO:0044699	11898	4444	3540.83	+	1.26	2.55e-108
biological regulation	GO:0065007	10993	4081	3271.5	+	1.25	8.95e-85
single-organism cellular process	GO:0044763	10507	3928	3126.87	+	1.26	1.18e-82
regulation of biological process	GO:0050789	10475	3874	3117.35	+	1.24	1.71e-73
regulation of cellular process	GO:0050794	9957	3706	2963.19	+	1.25	7.97e-71
metabolic process	GO:0008152	7895	3057	2349.54	+	1.3	1.96e-67
organic substance metabolic process	GO:0071704	7475	2914	2224.55	+	1.31	2.64e-65
primary metabolic process	GO:0044238	7039	2745	2094.8	+	1.31	1.76e-59
cellular metabolic process	GO:0044237	6920	2699	2059.38	+	1.31	5.58e-58
response to stimulus	GO:0050896	7300	2689	2172.47	+	1.24	1.48e-36
multicellular organismal process	GO:0032501	6678	2465	1987.36	+	1.24	1.96e-32
macromolecule metabolic process	GO:0043170	5903	2298	1756.73	+	1.31	7.76e-45
cellular response to stimulus	GO:0051716	5803	2169	1726.97	+	1.26	7.3e-30
regulation of metabolic process	GO:0019222	5430	2124	1615.96	+	1.31	2.18e-41
cellular macromolecule metabolic process	GO:0044260	5296	2062	1576.08	+	1.31	2.21e-38
single-multicellular organism process	GO:0044707	5010	2036	1490.97	+	1.37	4.06e-50
positive regulation of biological process	GO:0048518	4923	2032	1465.08	+	1.39	8.04e-55
developmental process	GO:0032502	5045	2010	1501.39	+	1.34	2.07e-43
regulation of cellular metabolic process	GO:0031323	5118	2000	1523.11	+	1.31	9.63e-38
single-organism developmental process	GO:0044767	5001	1996	1488.29	+	1.34	1.7e-43
regulation of primary metabolic process	GO:0080090	5075	1992	1510.31	+	1.32	9.96e-39
regulation of macromolecule metabolic process	GO:0060255	5080	1981	1511.8	+	1.31	1.1e-36
cellular component organization or biogenesis	GO:0071840	4743	1935	1411.51	+	1.37	7.49e-48
anatomical structure development	GO:0048856	4735	1898	1409.13	+	1.35	9.77e-42
cellular component organization	GO:0016043	4584	1884	1364.19	+	1.38	3.11e-48
positive regulation of cellular process	GO:0048522	4465	1853	1328.78	+	1.39	6.54e-50
cell communication	GO:0007154	4846	1780	1442.16	+	1.23	4.97e-19
multicellular organism development	GO:0007275	4353	1779	1295.45	+	1.37	3.54e-43
negative regulation of biological process	GO:0048519	4308	1758	1282.06	+	1.37	4.07e-42
signaling	GO:0023052	4746	1740	1412.4	+	1.23	4.5e-18
single organism signaling	GO:0044700	4742	1736	1411.21	+	1.23	9.49e-18
localization	GO:0051179	4356	1732	1296.34	+	1.34	6.12e-35
nitrogen compound metabolic process	GO:0006807	4339	1675	1291.28	+	1.3	5.61e-27
negative regulation of cellular process	GO:0048523	3991	1645	1187.72	+	1.39	5.71e-41
signal transduction	GO:0007165	4465	1608	1328.78	+	1.21	2.73e-13
system development	GO:0048731	3786	1551	1126.71	+	1.38	1.41e-36
cellular nitrogen compound metabolic process	GO:0034641	3995	1539	1188.91	+	1.29	1.15e-23
regulation of biosynthetic process	GO:0009889	3703	1458	1102.01	+	1.32	5.94e-26
regulation of nitrogen compound metabolic process	GO:0051171	3717	1458	1106.17	+	1.32	2.98e-25
organic cyclic compound metabolic process	GO:1901360	3810	1452	1133.85	+	1.28	4.83e-20
regulation of cellular biosynthetic process	GO:0031326	3644	1428	1084.45	+	1.32	2.13e-24
regulation of gene expression	GO:0010468	3651	1424	1086.53	+	1.31	1.82e-23
cellular developmental process	GO:0048869	3522	1391	1048.14	+	1.33	6.09e-25
cellular aromatic compound metabolic process	GO:0006725	3636	1391	1082.07	+	1.29	1.57e-19
biosynthetic process	GO:0009058	3534	1385	1051.71	+	1.32	1.9e-23
establishment of localization	GO:0051234	3439	1373	1023.44	+	1.34	1.9e-26
heterocycle metabolic process	GO:0046483	3576	1369	1064.21	+	1.29	3.16e-19
regulation of macromolecule biosynthetic process	GO:0010556	3480	1364	1035.64	+	1.32	5.29e-23
organic substance biosynthetic process	GO:1901576	3456	1361	1028.5	+	1.32	9.63e-24
regulation of nucleobase-containing compound metabolic process	GO:0019219	3488	1361	1038.02	+	1.31	3.54e-22
regulation of biological quality	GO:0065008	3213	1348	956.18	+	1.41	3.6e-35
cellular biosynthetic process	GO:0044249	3372	1339	1003.5	+	1.33	1.16e-24
cell differentiation	GO:0030154	3315	1325	986.54	+	1.34	1.87e-25
nucleobase-containing compound metabolic process	GO:0006139	3474	1325	1033.86	+	1.28	7.75e-18
regulation of cellular macromolecule biosynthetic process	GO:2000112	3375	1321	1004.4	+	1.32	7.9e-22
transport	GO:0006810	3289	1306	978.8	+	1.33	7.15e-24
protein metabolic process	GO:0019538	3196	1305	951.13	+	1.37	1.04e-28
regulation of response to stimulus	GO:0048583	3138	1294	933.86	+	1.39	3.49e-30
regulation of RNA metabolic process	GO:0051252	3156	1220	939.22	+	1.3	7.42e-18
positive regulation of metabolic process	GO:0009893	2825	1181	840.72	+	1.4	3.37e-29
regulation of RNA biosynthetic process	GO:2001141	3048	1181	907.08	+	1.3	1.98e-17
response to chemical	GO:0042221	3066	1181	912.44	+	1.29	1.28e-16
regulation of nucleic acid-templated transcription	GO:1903506	3041	1178	905	+	1.3	2.44e-17
regulation of transcription, DNA-templated	GO:0006355	3025	1175	900.24	+	1.31	1.17e-17
regulation of signaling	GO:0023051	2679	1166	797.27	+	1.46	8.4e-36
regulation of cell communication	GO:0010646	2657	1154	790.72	+	1.46	5.65e-35
nucleic acid metabolic process	GO:0090304	3035	1136	903.21	+	1.26	3.27e-12
animal organ development	GO:0048513	2750	1113	818.4	+	1.36	3.64e-22
positive regulation of cellular metabolic process	GO:0031325	2648	1109	788.04	+	1.41	2.73e-27
regulation of multicellular organismal process	GO:0051239	2635	1107	784.17	+	1.41	9.99e-28
gene expression	GO:0010467	2934	1103	873.15	+	1.26	3.13e-12
cellular protein metabolic process	GO:0044267	2656	1095	790.42	+	1.39	1.92e-24
positive regulation of macromolecule metabolic process	GO:0010604	2623	1089	780.6	+	1.4	2.44e-25
single-organism metabolic process	GO:0044710	2684	1085	798.76	+	1.36	2.71e-21
response to stress	GO:0006950	2711	1069	806.79	+	1.33	1.58e-17
macromolecule biosynthetic process	GO:0009059	2687	1059	799.65	+	1.32	2.98e-17
cellular macromolecule biosynthetic process	GO:0034645	2659	1043	791.32	+	1.32	2.57e-16
cellular nitrogen compound biosynthetic process	GO:0044271	2567	1021	763.94	+	1.34	1.32e-17
regulation of localization	GO:0032879	2423	1018	721.08	+	1.41	5.16e-25
regulation of signal transduction	GO:0009966	2345	995	697.87	+	1.43	9.75e-26
organelle organization	GO:0006996	2441	990	726.44	+	1.36	2.17e-19
macromolecule modification	GO:0043412	2390	973	711.26	+	1.37	1.86e-19
RNA metabolic process	GO:0016070	2624	970	780.9	+	1.24	1.32e-08
regulation of protein metabolic process	GO:0051246	2322	958	691.02	+	1.39	8.6e-21
regulation of developmental process	GO:0050793	2300	954	684.48	+	1.39	2.21e-21
regulation of cellular component organization	GO:0051128	2225	943	662.16	+	1.42	6.02e-24
negative regulation of metabolic process	GO:0009892	2271	924	675.85	+	1.37	3.66e-18
organic cyclic compound biosynthetic process	GO:1901362	2282	902	679.12	+	1.33	2.44e-14
cellular protein modification process	GO:0006464	2153	901	640.73	+	1.41	4.96e-21
protein modification process	GO:0036211	2153	901	640.73	+	1.41	4.96e-21
regulation of cellular protein metabolic process	GO:0032268	2141	889	637.16	+	1.4	1.01e-19
regulation of molecular function	GO:0065009	2109	875	627.64	+	1.39	3.04e-19
aromatic compound biosynthetic process	GO:0019438	2192	874	652.34	+	1.34	1.08e-14
anatomical structure morphogenesis	GO:0009653	2106	871	626.74	+	1.39	9.26e-19
heterocycle biosynthetic process	GO:0018130	2178	864	648.17	+	1.33	6.13e-14
negative regulation of cellular metabolic process	GO:0031324	2117	861	630.02	+	1.37	1.41e-16
negative regulation of macromolecule metabolic process	GO:0010605	2069	850	615.73	+	1.38	1.94e-17
nervous system development	GO:0007399	1968	847	585.67	+	1.45	6.67e-23
nucleobase-containing compound biosynthetic process	GO:0034654	2122	839	631.5	+	1.33	4.38e-13
response to organic substance	GO:0010033	2056	835	611.86	+	1.36	8.52e-16
single-organism localization	GO:1902578	1873	792	557.4	+	1.42	4.27e-19
cellular component biogenesis	GO:0044085	1931	771	574.66	+	1.34	1.23e-12
macromolecule localization	GO:0033036	1913	770	569.31	+	1.35	2.19e-13
cellular response to chemical stimulus	GO:0070887	1778	764	529.13	+	1.44	4.89e-20
regulation of transport	GO:0051049	1743	751	518.71	+	1.45	6.34e-20
regulation of multicellular organismal development	GO:2000026	1759	745	523.48	+	1.42	6.88e-18
RNA biosynthetic process	GO:0032774	1885	729	560.97	+	1.3	4.86e-09
transcription, DNA-templated	GO:0006351	1877	725	558.59	+	1.3	7.16e-09
nucleic acid-templated transcription	GO:0097659	1878	725	558.89	+	1.3	7.91e-09
positive regulation of biosynthetic process	GO:0009891	1687	714	502.05	+	1.42	6.55e-17
positive regulation of nitrogen compound metabolic process	GO:0051173	1678	712	499.37	+	1.43	4.16e-17
cellular component assembly	GO:0022607	1740	709	517.82	+	1.37	3.86e-13
macromolecular complex subunit organization	GO:0043933	1654	705	492.23	+	1.43	2.35e-17
positive regulation of cellular biosynthetic process	GO:0031328	1651	699	491.34	+	1.42	1.65e-16
positive regulation of response to stimulus	GO:0048584	1687	699	502.05	+	1.39	1.94e-14
regulation of transcription from RNA polymerase II promoter	GO:0006357	1710	696	508.89	+	1.37	9.82e-13
single-organism transport	GO:0044765	1644	695	489.25	+	1.42	3.02e-16
cellular localization	GO:0051641	1640	690	488.06	+	1.41	1.21e-15
regulation of cell differentiation	GO:0045595	1604	687	477.35	+	1.44	2.72e-17
phosphorus metabolic process	GO:0006793	1579	682	469.91	+	1.45	5.69e-18
phosphate-containing compound metabolic process	GO:0006796	1574	678	468.42	+	1.45	1.42e-17
positive regulation of nucleobase-containing compound metabolic process	GO:0045935	1582	672	470.8	+	1.43	4.86e-16
positive regulation of gene expression	GO:0010628	1597	664	475.27	+	1.4	7.61e-14
neurogenesis	GO:0022008	1524	662	453.54	+	1.46	6.88e-18
regulation of protein modification process	GO:0031399	1543	660	459.19	+	1.44	2.43e-16
cell surface receptor signaling pathway	GO:0007166	1616	655	480.92	+	1.36	1.95e-11
organic substance transport	GO:0071702	1667	655	496.1	+	1.32	5.66e-09
protein localization	GO:0008104	1629	652	484.79	+	1.34	2.38e-10
regulation of phosphorus metabolic process	GO:0051174	1566	650	466.04	+	1.39	2.48e-13
regulation of phosphate metabolic process	GO:0019220	1565	649	465.74	+	1.39	3.15e-13
positive regulation of multicellular organismal process	GO:0051240	1518	645	451.75	+	1.43	2.81e-15
positive regulation of macromolecule biosynthetic process	GO:0010557	1528	645	454.73	+	1.42	1.1e-14
cell development	GO:0048468	1521	643	452.65	+	1.42	9.24e-15
regulation of cell death	GO:0010941	1471	637	437.77	+	1.46	8.77e-17
generation of neurons	GO:0048699	1428	633	424.97	+	1.49	7.04e-19
regulation of catalytic activity	GO:0050790	1586	633	471.99	+	1.34	9.74e-10
response to external stimulus	GO:0009605	1541	619	458.6	+	1.35	6.17e-10
regulation of cell proliferation	GO:0042127	1476	615	439.26	+	1.4	9.49e-13
multi-organism process	GO:0051704	1660	614	494.01	+	1.24	0.000253
tissue development	GO:0009888	1510	611	449.37	+	1.36	2.54e-10
immune system process	GO:0002376	1678	611	499.37	+	1.22	0.00207
positive regulation of signaling	GO:0023056	1409	608	419.32	+	1.45	1.52e-15
cellular response to organic substance	GO:0071310	1388	606	413.07	+	1.47	1.58e-16
positive regulation of cell communication	GO:0010647	1402	605	417.23	+	1.45	1.87e-15
regulation of intracellular signal transduction	GO:1902531	1461	601	434.79	+	1.38	2.3e-11
regulation of programmed cell death	GO:0043067	1354	583	402.95	+	1.45	1.39e-14
regulation of apoptotic process	GO:0042981	1338	577	398.19	+	1.45	1.58e-14
positive regulation of protein metabolic process	GO:0051247	1359	576	404.44	+	1.42	4.42e-13
regulation of phosphorylation	GO:0042325	1344	574	399.97	+	1.44	1.22e-13
positive regulation of RNA metabolic process	GO:0051254	1355	571	403.25	+	1.42	1.75e-12
organonitrogen compound metabolic process	GO:1901564	1367	570	406.82	+	1.4	1.23e-11
single-organism organelle organization	GO:1902589	1368	562	407.12	+	1.38	2.5e-10
small molecule metabolic process	GO:0044281	1379	558	410.39	+	1.36	3.68e-09
negative regulation of nitrogen compound metabolic process	GO:0051172	1362	557	405.33	+	1.37	6.96e-10
positive regulation of RNA biosynthetic process	GO:1902680	1305	552	388.37	+	1.42	3.01e-12
negative regulation of biosynthetic process	GO:0009890	1347	552	400.87	+	1.38	6.5e-10
negative regulation of gene expression	GO:0010629	1333	551	396.7	+	1.39	1.65e-10
homeostatic process	GO:0042592	1358	551	404.14	+	1.36	3.4e-09
negative regulation of response to stimulus	GO:0048585	1289	549	383.6	+	1.43	1.08e-12
positive regulation of nucleic acid-templated transcription	GO:1903508	1301	549	387.18	+	1.42	5.52e-12
positive regulation of transcription, DNA-templated	GO:0045893	1301	549	387.18	+	1.42	5.52e-12
positive regulation of developmental process	GO:0051094	1284	546	382.12	+	1.43	1.75e-12
positive regulation of cellular protein metabolic process	GO:0032270	1269	542	377.65	+	1.44	1.05e-12
cellular response to stress	GO:0033554	1292	539	384.5	+	1.4	7.15e-11
positive regulation of signal transduction	GO:0009967	1251	538	372.3	+	1.45	4.09e-13
negative regulation of cellular biosynthetic process	GO:0031327	1316	536	391.64	+	1.37	4.03e-09
regulation of protein phosphorylation	GO:0001932	1245	527	370.51	+	1.42	1.32e-11
positive regulation of molecular function	GO:0044093	1200	520	357.12	+	1.46	3.84e-13
intracellular signal transduction	GO:0035556	1217	519	362.18	+	1.43	6.36e-12
negative regulation of macromolecule biosynthetic process	GO:0010558	1262	517	375.57	+	1.38	4.48e-09
catabolic process	GO:0009056	1299	505	386.58	+	1.31	1.22e-05
negative regulation of nucleobase-containing compound metabolic process	GO:0045934	1235	498	367.53	+	1.35	1.2e-07
positive regulation of cellular component organization	GO:0051130	1151	495	342.54	+	1.45	8.02e-12
negative regulation of cellular macromolecule biosynthetic process	GO:2000113	1199	490	356.82	+	1.37	2.68e-08
establishment of localization in cell	GO:0051649	1157	487	344.32	+	1.41	4.02e-10
negative regulation of cell communication	GO:0010648	1110	481	330.33	+	1.46	6.28e-12
negative regulation of signaling	GO:0023057	1114	481	331.53	+	1.45	1.12e-11
organic substance catabolic process	GO:1901575	1230	479	366.05	+	1.31	2.68e-05
establishment of protein localization	GO:0045184	1189	474	353.84	+	1.34	1.72e-06
macromolecular complex assembly	GO:0065003	1101	471	327.66	+	1.44	9.42e-11
movement of cell or subcellular component	GO:0006928	1137	471	338.37	+	1.39	1.09e-08
regulation of response to stress	GO:0080134	1112	467	330.93	+	1.41	1.91e-09
cell cycle	GO:0007049	1051	466	312.78	+	1.49	4.76e-13
response to endogenous stimulus	GO:0009719	998	463	297	+	1.56	2.91e-16
reproduction	GO:0000003	1212	463	360.69	+	1.28	0.000452
reproductive process	GO:0022414	1211	462	360.39	+	1.28	0.000542
negative regulation of multicellular organismal process	GO:0051241	1064	460	316.65	+	1.45	3.99e-11
response to oxygen-containing compound	GO:1901700	1034	457	307.72	+	1.49	1.61e-12
regulation of immune system process	GO:0002682	1152	447	342.83	+	1.3	0.000138
cellular macromolecule localization	GO:0070727	1091	445	324.68	+	1.37	3.59e-07
cellular protein localization	GO:0034613	1082	443	322	+	1.38	2.44e-07
negative regulation of RNA metabolic process	GO:0051253	1100	442	327.36	+	1.35	2.75e-06
positive regulation of protein modification process	GO:0031401	1028	440	305.93	+	1.44	6.88e-10
phosphorylation	GO:0016310	948	434	282.12	+	1.54	4.06e-14
single organism reproductive process	GO:0044702	1117	433	332.42	+	1.3	0.000259
positive regulation of transcription from RNA polymerase II promoter	GO:0045944	1018	429	302.96	+	1.42	1.2e-08
positive regulation of phosphorus metabolic process	GO:0010562	1005	427	299.09	+	1.43	4.48e-09
positive regulation of phosphate metabolic process	GO:0045937	1005	427	299.09	+	1.43	4.48e-09
biological adhesion	GO:0022610	1078	427	320.81	+	1.33	2.95e-05
protein complex subunit organization	GO:0071822	981	426	291.94	+	1.46	2.3e-10
embryo development	GO:0009790	1036	426	308.31	+	1.38	3.46e-07
cell adhesion	GO:0007155	1068	425	317.84	+	1.34	1.89e-05
negative regulation of RNA biosynthetic process	GO:1902679	1055	424	313.97	+	1.35	6.24e-06
cellular catabolic process	GO:0044248	1075	421	319.92	+	1.32	0.000135
negative regulation of signal transduction	GO:0009968	989	418	294.33	+	1.42	1.6e-08
negative regulation of nucleic acid-templated transcription	GO:1903507	1041	416	309.8	+	1.34	1.75e-05
protein transport	GO:0015031	1064	416	316.65	+	1.31	0.000196
negative regulation of transcription, DNA-templated	GO:0045892	1025	414	305.04	+	1.36	5.59e-06
positive regulation of cell differentiation	GO:0045597	930	411	276.77	+	1.49	5.77e-11
positive regulation of transport	GO:0051050	956	409	284.5	+	1.44	5.7e-09
regulation of anatomical structure morphogenesis	GO:0022603	944	408	280.93	+	1.45	1.57e-09
neuron differentiation	GO:0030182	905	403	269.33	+	1.5	3.69e-11
proteolysis	GO:0006508	1032	402	307.12	+	1.31	0.000496
regulation of cell development	GO:0060284	891	401	265.16	+	1.51	9.59e-12
locomotion	GO:0040011	994	401	295.81	+	1.36	1.19e-05
anatomical structure formation involved in morphogenesis	GO:0048646	1000	400	297.6	+	1.34	3.23e-05
negative regulation of protein metabolic process	GO:0051248	928	399	276.17	+	1.44	5.79e-09
regulation of organelle organization	GO:0033043	944	395	280.93	+	1.41	2.27e-07
negative regulation of cell death	GO:0060548	915	394	272.3	+	1.45	6.68e-09
regulation of protein localization	GO:0032880	936	394	278.55	+	1.41	1.16e-07
lipid metabolic process	GO:0006629	974	390	289.86	+	1.35	4.54e-05
epithelium development	GO:0060429	979	389	291.35	+	1.34	0.000107
regulation of nervous system development	GO:0051960	873	387	259.8	+	1.49	2.42e-10
cell projection organization	GO:0030030	940	382	279.74	+	1.37	1.33e-05
positive regulation of phosphorylation	GO:0042327	890	379	264.86	+	1.43	7.21e-08
positive regulation of catalytic activity	GO:0043085	903	377	268.73	+	1.4	8.43e-07
chemical homeostasis	GO:0048878	898	374	267.24	+	1.4	1.32e-06
protein complex assembly	GO:0006461	871	372	259.21	+	1.44	7.95e-08
protein complex biogenesis	GO:0070271	871	372	259.21	+	1.44	7.95e-08
negative regulation of cellular protein metabolic process	GO:0032269	868	371	258.32	+	1.44	7.75e-08
negative regulation of developmental process	GO:0051093	856	370	254.74	+	1.45	2.14e-08
intracellular transport	GO:0046907	900	370	267.84	+	1.38	6.98e-06
negative regulation of molecular function	GO:0044092	893	366	265.76	+	1.38	1.2e-05
animal organ morphogenesis	GO:0009887	909	366	270.52	+	1.35	7.67e-05
ion transport	GO:0006811	968	366	288.08	+	1.27	0.0275
regulation of cellular localization	GO:0060341	802	361	238.67	+	1.51	2.62e-10
regulation of locomotion	GO:0040012	811	361	241.35	+	1.5	1.09e-09
response to abiotic stimulus	GO:0009628	805	360	239.57	+	1.5	6.54e-10
positive regulation of protein phosphorylation	GO:0001934	848	360	252.36	+	1.43	3.46e-07
vesicle-mediated transport	GO:0016192	891	358	265.16	+	1.35	0.000137
cell cycle process	GO:0022402	815	357	242.54	+	1.47	1.07e-08
cell death	GO:0008219	844	357	251.17	+	1.42	6.29e-07
cellular component morphogenesis	GO:0032989	903	357	268.73	+	1.33	0.00069
regulation of cellular component movement	GO:0051270	805	355	239.57	+	1.48	5.49e-09
negative regulation of programmed cell death	GO:0043069	828	355	246.41	+	1.44	1.54e-07
positive regulation of intracellular signal transduction	GO:1902533	841	354	250.28	+	1.41	1.3e-06
negative regulation of apoptotic process	GO:0043066	813	352	241.95	+	1.45	6.08e-08
regulation of neurogenesis	GO:0050767	776	351	230.94	+	1.52	3.26e-10
regulation of cell cycle	GO:0051726	770	348	229.15	+	1.52	4.66e-10
cytoskeleton organization	GO:0007010	823	347	244.92	+	1.42	1.65e-06
cellular response to endogenous stimulus	GO:0071495	744	346	221.41	+	1.56	1.44e-11
regulation of secretion	GO:0051046	718	341	213.68	+	1.6	1.48e-12
protein phosphorylation	GO:0006468	730	340	217.25	+	1.57	2.1e-11
positive regulation of cell proliferation	GO:0008284	830	339	247.01	+	1.37	6.83e-05
circulatory system development	GO:0072359	822	338	244.63	+	1.38	3.7e-05
regulation of establishment of protein localization	GO:0070201	784	335	233.32	+	1.44	8.28e-07
programmed cell death	GO:0012501	802	335	238.67	+	1.4	8.95e-06
regulation of cell motility	GO:2000145	742	330	220.82	+	1.49	1.38e-08
localization of cell	GO:0051674	796	329	236.89	+	1.39	3.6e-05
cell motility	GO:0048870	796	329	236.89	+	1.39	3.6e-05
neuron development	GO:0048666	731	328	217.54	+	1.51	5.81e-09
cell morphogenesis	GO:0000902	820	326	244.03	+	1.34	0.00154
apoptotic process	GO:0006915	772	325	229.75	+	1.41	7.26e-06
single-organism biosynthetic process	GO:0044711	805	325	239.57	+	1.36	0.000406
regulation of hydrolase activity	GO:0051336	848	325	252.36	+	1.29	0.0338
organonitrogen compound biosynthetic process	GO:1901566	766	324	227.96	+	1.42	4.78e-06
regulation of cellular component biogenesis	GO:0044087	750	323	223.2	+	1.45	7.9e-07
oxidation-reduction process	GO:0055114	831	323	247.3	+	1.31	0.0117
regulation of secretion by cell	GO:1903530	668	321	198.8	+	1.61	2.63e-12
cell-cell signaling	GO:0007267	761	320	226.47	+	1.41	1.1e-05
central nervous system development	GO:0007417	720	317	214.27	+	1.48	1.14e-07
regulation of cell migration	GO:0030334	706	316	210.1	+	1.5	2.03e-08
regulation of transferase activity	GO:0051338	734	315	218.44	+	1.44	1.93e-06
carbohydrate derivative metabolic process	GO:1901135	766	315	227.96	+	1.38	0.000123
regulation of response to external stimulus	GO:0032101	724	312	215.46	+	1.45	1.55e-06
regulation of protein transport	GO:0051223	728	310	216.65	+	1.43	5.84e-06
cell migration	GO:0016477	709	303	211	+	1.44	6.41e-06
single-organism cellular localization	GO:1902580	690	301	205.34	+	1.47	9.61e-07
cellular lipid metabolic process	GO:0044255	750	301	223.2	+	1.35	0.00207
cellular response to oxygen-containing compound	GO:1901701	633	295	188.38	+	1.57	1.42e-09
negative regulation of transcription from RNA polymerase II promoter	GO:0000122	727	295	216.35	+	1.36	0.00109
response to biotic stimulus	GO:0009607	760	295	226.18	+	1.3	0.0365
organic acid metabolic process	GO:0006082	739	294	219.93	+	1.34	0.00574
regulation of neuron differentiation	GO:0045664	638	293	189.87	+	1.54	8.5e-09
embryo development ending in birth or egg hatching	GO:0009792	695	288	206.83	+	1.39	0.000263
cellular homeostasis	GO:0019725	694	286	206.53	+	1.38	0.000469
chordate embryonic development	GO:0043009	688	285	204.75	+	1.39	0.000319
membrane organization	GO:0061024	692	285	205.94	+	1.38	0.000521
negative regulation of cell differentiation	GO:0045596	637	284	189.57	+	1.5	3.88e-07
response to organic cyclic compound	GO:0014070	608	280	180.94	+	1.55	2.03e-08
regulation of kinase activity	GO:0043549	643	279	191.36	+	1.46	7.52e-06
regulation of cell projection organization	GO:0031344	614	278	182.73	+	1.52	1.36e-07
regulation of growth	GO:0040008	643	278	191.36	+	1.45	1.12e-05
tube development	GO:0035295	625	277	186	+	1.49	1.19e-06
immune system development	GO:0002520	683	275	203.26	+	1.35	0.00524
sensory perception of chemical stimulus	GO:0007606	1212	274	360.69	-	0.76	0.00475
response to nitrogen compound	GO:1901698	616	273	183.32	+	1.49	1.62e-06
peptidyl-amino acid modification	GO:0018193	604	271	179.75	+	1.51	5.87e-07
regulation of MAPK cascade	GO:0043408	645	271	191.95	+	1.41	0.000213
negative regulation of cellular component organization	GO:0051129	597	270	177.67	+	1.52	2.97e-07
organophosphate metabolic process	GO:0019637	667	269	198.5	+	1.36	0.00611
behavior	GO:0007610	604	266	179.75	+	1.48	4.89e-06
negative regulation of cell proliferation	GO:0008285	608	266	180.94	+	1.47	8.86e-06
head development	GO:0060322	589	264	175.29	+	1.51	1.13e-06
oxoacid metabolic process	GO:0043436	667	264	198.5	+	1.33	0.0298
carboxylic acid metabolic process	GO:0019752	661	262	196.71	+	1.33	0.0293
mitotic cell cycle	GO:0000278	557	261	165.76	+	1.57	2.06e-08
ion homeostasis	GO:0050801	596	261	177.37	+	1.47	1.17e-05
inorganic ion homeostasis	GO:0098771	592	260	176.18	+	1.48	9.72e-06
hematopoietic or lymphoid organ development	GO:0048534	653	260	194.33	+	1.34	0.0232
neuron projection development	GO:0031175	562	259	167.25	+	1.55	1.26e-07
positive regulation of cell death	GO:0010942	589	259	175.29	+	1.48	9.38e-06
cell part morphogenesis	GO:0032990	644	257	191.65	+	1.34	0.0226
single-organism membrane organization	GO:0044802	597	254	177.67	+	1.43	0.000212
cation homeostasis	GO:0055080	576	253	171.42	+	1.48	1.6e-05
regulation of ion transport	GO:0043269	559	251	166.36	+	1.51	2.74e-06
regulation of protein kinase activity	GO:0045859	587	250	174.69	+	1.43	0.000251
regulation of cell adhesion	GO:0030155	617	250	183.62	+	1.36	0.0106
brain development	GO:0007420	545	249	162.19	+	1.54	6.82e-07
response to lipid	GO:0033993	555	249	165.17	+	1.51	3.46e-06
chromatin organization	GO:0006325	567	248	168.74	+	1.47	3.28e-05
regulation of proteolysis	GO:0030162	597	248	177.67	+	1.4	0.00193
cell projection morphogenesis	GO:0048858	622	248	185.11	+	1.34	0.0355
mitotic cell cycle process	GO:1903047	534	247	158.92	+	1.55	2.64e-07
DNA metabolic process	GO:0006259	610	246	181.54	+	1.36	0.0179
sensory perception of smell	GO:0007608	1111	246	330.63	-	0.74	0.00288
cell proliferation	GO:0008283	553	244	164.57	+	1.48	2.12e-05
tissue morphogenesis	GO:0048729	581	244	172.9	+	1.41	0.00107
embryonic morphogenesis	GO:0048598	583	244	173.5	+	1.41	0.00138
cellular response to DNA damage stimulus	GO:0006974	589	243	175.29	+	1.39	0.00418
cellular chemical homeostasis	GO:0055082	592	242	176.18	+	1.37	0.00845
cellular macromolecular complex assembly	GO:0034622	570	240	169.63	+	1.41	0.00111
positive regulation of programmed cell death	GO:0043068	552	238	164.27	+	1.45	0.000208
positive regulation of cell development	GO:0010720	531	236	158.02	+	1.49	2.13e-05
regulation of defense response	GO:0031347	558	236	166.06	+	1.42	0.00101
response to hormone	GO:0009725	499	235	148.5	+	1.58	1.6e-07
response to organonitrogen compound	GO:0010243	511	235	152.07	+	1.55	1.31e-06
regulation of anatomical structure size	GO:0090066	513	233	152.67	+	1.53	4.49e-06
positive regulation of apoptotic process	GO:0043065	547	233	162.79	+	1.43	0.00072
protein modification by small protein conjugation or removal	GO:0070647	564	233	167.85	+	1.39	0.00646
positive regulation of nervous system development	GO:0051962	530	231	157.73	+	1.46	0.000145
negative regulation of protein modification process	GO:0031400	505	229	150.29	+	1.52	7.19e-06
negative regulation of phosphorus metabolic process	GO:0010563	541	229	161	+	1.42	0.00146
negative regulation of phosphate metabolic process	GO:0045936	541	229	161	+	1.42	0.00146
enzyme linked receptor protein signaling pathway	GO:0007167	516	227	153.56	+	1.48	9.43e-05
regulation of neuron projection development	GO:0010975	483	225	143.74	+	1.57	1.08e-06
regulation of cellular response to stress	GO:0080135	511	222	152.07	+	1.46	0.000346
cellular amide metabolic process	GO:0043603	539	222	160.41	+	1.38	0.0141
regulation of hormone levels	GO:0010817	464	221	138.09	+	1.6	2.4e-07
sensory organ development	GO:0007423	534	220	158.92	+	1.38	0.0154
cardiovascular system development	GO:0072358	523	218	155.64	+	1.4	0.008
Unclassified	UNCLASSIFIED	1887	218	561.57	-	0.39	0
regulation of homeostatic process	GO:0032844	455	217	135.41	+	1.6	3.23e-07
regulation of cell morphogenesis	GO:0022604	484	217	144.04	+	1.51	4.72e-05
negative regulation of transport	GO:0051051	476	216	141.66	+	1.52	2.02e-05
regulation of system process	GO:0044057	482	216	143.44	+	1.51	5.3e-05
metal ion homeostasis	GO:0055065	502	216	149.39	+	1.45	0.00104
cellular ion homeostasis	GO:0006873	518	216	154.16	+	1.4	0.00872
vasculature development	GO:0001944	510	215	151.78	+	1.42	0.00448
microtubule-based process	GO:0007017	516	215	153.56	+	1.4	0.00969
blood vessel development	GO:0001568	484	210	144.04	+	1.46	0.000865
positive regulation of neurogenesis	GO:0050769	463	209	137.79	+	1.52	5.39e-05
cellular cation homeostasis	GO:0030003	503	209	149.69	+	1.4	0.0161
secretion	GO:0046903	473	208	140.76	+	1.48	0.000389
regulation of cell cycle process	GO:0010564	465	207	138.38	+	1.5	0.000175
cell morphogenesis involved in differentiation	GO:0000904	485	207	144.34	+	1.43	0.00321
organelle fission	GO:0048285	489	207	145.53	+	1.42	0.00551
positive regulation of establishment of protein localization	GO:1904951	495	207	147.31	+	1.41	0.012
positive regulation of organelle organization	GO:0010638	470	205	139.87	+	1.47	0.000851
regulation of catabolic process	GO:0009894	439	204	130.65	+	1.56	9.32e-06
positive regulation of locomotion	GO:0040017	464	203	138.09	+	1.47	0.000796
morphogenesis of an epithelium	GO:0002009	482	202	143.44	+	1.41	0.014
cell division	GO:0051301	444	199	132.13	+	1.51	0.000202
single-organism behavior	GO:0044708	437	197	130.05	+	1.51	0.000158
nuclear division	GO:0000280	461	197	137.19	+	1.44	0.00559
positive regulation of cellular component movement	GO:0051272	449	196	133.62	+	1.47	0.00152
positive regulation of transferase activity	GO:0051347	462	196	137.49	+	1.43	0.00936
protein oligomerization	GO:0051259	450	195	133.92	+	1.46	0.00262
regulation of vesicle-mediated transport	GO:0060627	436	191	129.75	+	1.47	0.00172
positive regulation of cell motility	GO:2000147	438	191	130.35	+	1.47	0.0023
negative regulation of phosphorylation	GO:0042326	421	189	125.29	+	1.51	0.000401
embryonic organ development	GO:0048568	451	189	134.22	+	1.41	0.0296
regulation of intracellular transport	GO:0032386	444	188	132.13	+	1.42	0.0171
nucleobase-containing small molecule metabolic process	GO:0055086	432	187	128.56	+	1.45	0.00481
actin filament-based process	GO:0030029	439	186	130.65	+	1.42	0.0186
positive regulation of cell migration	GO:0030335	424	185	126.18	+	1.47	0.00338
regulation of mitotic cell cycle	GO:0007346	392	184	116.66	+	1.58	2.94e-05
regulation of protein secretion	GO:0050708	399	184	118.74	+	1.55	0.0001
neuron projection morphogenesis	GO:0048812	403	183	119.93	+	1.53	0.000307
regulation of cytoskeleton organization	GO:0051493	417	183	124.1	+	1.47	0.00273
chromosome organization	GO:0051276	385	181	114.58	+	1.58	3.52e-05
positive regulation of cellular component biogenesis	GO:0044089	398	178	118.44	+	1.5	0.00122
reproductive system development	GO:0061458	407	178	121.12	+	1.47	0.00481
positive regulation of secretion	GO:0051047	414	178	123.21	+	1.44	0.0131
chromatin modification	GO:0016569	409	176	121.72	+	1.45	0.0142
regulation of cell growth	GO:0001558	379	175	112.79	+	1.55	0.000206
reproductive structure development	GO:0048608	403	175	119.93	+	1.46	0.00902
blood vessel morphogenesis	GO:0048514	383	174	113.98	+	1.53	0.000634
nucleoside phosphate metabolic process	GO:0006753	384	174	114.28	+	1.52	0.000746
circulatory system process	GO:0003013	368	172	109.52	+	1.57	0.000123
regulation of transmembrane transport	GO:0034762	384	172	114.28	+	1.51	0.00179
blood circulation	GO:0008015	363	171	108.03	+	1.58	8.11e-05
regulation of membrane potential	GO:0042391	373	171	111	+	1.54	0.000464
tube morphogenesis	GO:0035239	387	171	115.17	+	1.48	0.00435
cellular response to nitrogen compound	GO:1901699	369	170	109.81	+	1.55	0.000372
regulation of apoptotic signaling pathway	GO:2001233	373	170	111	+	1.53	0.000728
nucleotide metabolic process	GO:0009117	373	170	111	+	1.53	0.000728
negative regulation of protein phosphorylation	GO:0001933	381	170	113.39	+	1.5	0.00263
cellular response to hormone stimulus	GO:0032870	355	169	105.65	+	1.6	4.95e-05
positive regulation of secretion by cell	GO:1903532	384	169	114.28	+	1.48	0.00635
positive regulation of neuron differentiation	GO:0045666	371	168	110.41	+	1.52	0.00128
organelle localization	GO:0051640	374	168	111.3	+	1.51	0.00207
positive regulation of kinase activity	GO:0033674	395	168	117.55	+	1.43	0.0453
regulation of ion transmembrane transport	GO:0034765	369	165	109.81	+	1.5	0.00343
single-organism intracellular transport	GO:1902582	381	165	113.39	+	1.46	0.0207
gland development	GO:0048732	381	164	113.39	+	1.45	0.0308
response to growth factor	GO:0070848	350	163	104.16	+	1.56	0.000359
regulation of metal ion transport	GO:0010959	345	162	102.67	+	1.58	0.000238
cellular response to organic cyclic compound	GO:0071407	348	162	103.56	+	1.56	0.000405
positive regulation of cell projection organization	GO:0031346	362	162	107.73	+	1.5	0.00415
cell morphogenesis involved in neuron differentiation	GO:0048667	372	162	110.71	+	1.46	0.0188
cellular response to lipid	GO:0071396	334	160	99.4	+	1.61	8.33e-05
inorganic ion transmembrane transport	GO:0098660	361	159	107.43	+	1.48	0.0126
cellular response to growth factor stimulus	GO:0071363	338	158	100.59	+	1.57	0.000458
forebrain development	GO:0030900	341	157	101.48	+	1.55	0.00123
regulation of cellular component size	GO:0032535	354	157	105.35	+	1.49	0.0101
chemical synaptic transmission	GO:0007268	350	153	104.16	+	1.47	0.029
trans-synaptic signaling	GO:0099537	350	153	104.16	+	1.47	0.029
synaptic signaling	GO:0099536	350	153	104.16	+	1.47	0.029
anterograde trans-synaptic signaling	GO:0098916	350	153	104.16	+	1.47	0.029
modulation of synaptic transmission	GO:0050804	322	152	95.83	+	1.59	0.000457
microtubule cytoskeleton organization	GO:0000226	348	152	103.56	+	1.47	0.0325
negative regulation of cell development	GO:0010721	315	150	93.74	+	1.6	0.000334
mitotic nuclear division	GO:0007067	336	150	99.99	+	1.5	0.0121
axon development	GO:0061564	329	148	97.91	+	1.51	0.00951
regulation of developmental growth	GO:0048638	336	148	99.99	+	1.48	0.0282
negative regulation of nervous system development	GO:0051961	303	147	90.17	+	1.63	0.000153
regulation of binding	GO:0051098	304	147	90.47	+	1.62	0.000186
negative regulation of cell cycle	GO:0045786	317	146	94.34	+	1.55	0.0032
cation transmembrane transport	GO:0098655	332	146	98.8	+	1.48	0.0354
regulation of actin filament-based process	GO:0032970	326	145	97.02	+	1.49	0.0216
cellular response to organonitrogen compound	GO:0071417	303	144	90.17	+	1.6	0.000687
regulation of body fluid levels	GO:0050878	316	144	94.04	+	1.53	0.00672
regulation of cellular catabolic process	GO:0031329	301	142	89.58	+	1.59	0.00126
regulation of hormone secretion	GO:0046883	269	141	80.05	+	1.76	2.87e-06
regulation of cell morphogenesis involved in differentiation	GO:0010769	283	141	84.22	+	1.67	6.31e-05
establishment of organelle localization	GO:0051656	303	141	90.17	+	1.56	0.0029
regulation of neuron death	GO:1901214	308	140	91.66	+	1.53	0.0107
inorganic cation transmembrane transport	GO:0098662	316	140	94.04	+	1.49	0.0383
negative regulation of neurogenesis	GO:0050768	281	138	83.63	+	1.65	0.000206
regulation of protein catabolic process	GO:0042176	302	138	89.87	+	1.54	0.00974
regulation of lipid metabolic process	GO:0019216	291	134	86.6	+	1.55	0.00941
histone modification	GO:0016570	293	133	87.2	+	1.53	0.0207
negative regulation of locomotion	GO:0040013	271	131	80.65	+	1.62	0.00106
positive regulation of neuron projection development	GO:0010976	284	131	84.52	+	1.55	0.0113
regulation of actin cytoskeleton organization	GO:0032956	289	131	86.01	+	1.52	0.0261
cognition	GO:0050890	273	129	81.24	+	1.59	0.00415
ribose phosphate metabolic process	GO:0019693	271	123	80.65	+	1.53	0.048
positive regulation of growth	GO:0045927	255	122	75.89	+	1.61	0.00458
positive regulation of ion transport	GO:0043270	236	121	70.23	+	1.72	0.000157
positive regulation of catabolic process	GO:0009896	247	119	73.51	+	1.62	0.00449
negative regulation of cellular component movement	GO:0051271	253	119	75.29	+	1.58	0.0137
learning or memory	GO:0007611	244	114	72.61	+	1.57	0.0299
response to molecule of bacterial origin	GO:0002237	245	114	72.91	+	1.56	0.0357
regulation of peptide transport	GO:0090087	212	113	63.09	+	1.79	6.37e-05
ossification	GO:0001503	233	113	69.34	+	1.63	0.00628
regulation of peptide secretion	GO:0002791	210	112	62.5	+	1.79	7.17e-05
regulation of blood circulation	GO:1903522	239	112	71.13	+	1.57	0.0318
regulation of peptide hormone secretion	GO:0090276	205	110	61.01	+	1.8	7.11e-05
negative regulation of secretion	GO:0051048	222	109	66.07	+	1.65	0.00562
response to lipopolysaccharide	GO:0032496	228	109	67.85	+	1.61	0.0181
negative regulation of cell adhesion	GO:0007162	230	109	68.45	+	1.59	0.0263
negative regulation of neuron differentiation	GO:0045665	217	108	64.58	+	1.67	0.00343
regulation of calcium ion transport	GO:0051924	221	108	65.77	+	1.64	0.00775
respiratory system development	GO:0060541	227	107	67.55	+	1.58	0.0402
muscle system process	GO:0003012	215	105	63.98	+	1.64	0.0111
positive regulation of homeostatic process	GO:0032846	212	104	63.09	+	1.65	0.0103
protein autophosphorylation	GO:0046777	196	102	58.33	+	1.75	0.000984
negative regulation of cell migration	GO:0030336	214	102	63.69	+	1.6	0.0422
respiratory tube development	GO:0030323	200	100	59.52	+	1.68	0.00733
regulation of protein modification by small protein conjugation or removal	GO:1903320	202	100	60.11	+	1.66	0.0111
regulation of ion homeostasis	GO:2000021	190	99	56.54	+	1.75	0.00141
lung development	GO:0030324	197	98	58.63	+	1.67	0.0115
cellular response to abiotic stimulus	GO:0071214	196	96	58.33	+	1.65	0.0272
response to oxygen levels	GO:0070482	183	95	54.46	+	1.74	0.00287
response to decreased oxygen levels	GO:0036293	177	93	52.67	+	1.77	0.00229
positive regulation of cellular catabolic process	GO:0031331	189	93	56.25	+	1.65	0.0319
regulation of insulin secretion	GO:0050796	166	91	49.4	+	1.84	0.000513
response to hypoxia	GO:0001666	173	91	51.48	+	1.77	0.00291
regulation of protein ubiquitination	GO:0031396	176	90	52.38	+	1.72	0.0104
regulation of neurotransmitter levels	GO:0001505	177	90	52.67	+	1.71	0.0129
regulation of axonogenesis	GO:0050770	171	89	50.89	+	1.75	0.00592
regulation of exocytosis	GO:0017157	163	87	48.51	+	1.79	0.0029
negative regulation of mitotic cell cycle	GO:0045930	170	85	50.59	+	1.68	0.0453
DNA conformation change	GO:0071103	156	84	46.43	+	1.81	0.00323
cellular response to biotic stimulus	GO:0071216	149	80	44.34	+	1.8	0.00665
positive regulation of cell growth	GO:0030307	154	80	45.83	+	1.75	0.0221
DNA packaging	GO:0006323	127	71	37.8	+	1.88	0.00674
cellular response to molecule of bacterial origin	GO:0071219	131	70	38.99	+	1.8	0.0358
cell cycle phase transition	GO:0044770	120	69	35.71	+	1.93	0.00366
cellular response to lipopolysaccharide	GO:0071222	122	66	36.31	+	1.82	0.0449
mitotic cell cycle phase transition	GO:0044772	113	64	33.63	+	1.9	0.015
regulation of regulated secretory pathway	GO:1903305	108	63	32.14	+	1.96	0.00706
negative regulation of hormone secretion	GO:0046888	89	53	26.49	+	2	0.0278
response to pheromone	GO:0019236	104	5	30.95	-	< 0.2	7.56e-05

## Sheet: SST_Islets_GO <200
GO terms with less than 200 transcripts
% GOterm	enrichment_P-value
GO:0051301	0.000202
GO:0044708	0.000158
GO:0000280	0.00559
GO:0051272	0.00152
GO:0051347	0.00936
GO:0051259	0.00262
GO:0060627	0.00172
GO:2000147	0.0023
GO:0042326	0.000401
GO:0048568	0.0296
GO:0032386	0.0171
GO:0055086	0.00481
GO:0030029	0.0186
GO:0030335	0.00338
GO:0007346	2.94e-05
GO:0050708	0.0001
GO:0048812	0.000307
GO:0051493	0.00273
GO:0051276	3.52e-05
GO:0044089	0.00122
GO:0061458	0.00481
GO:0051047	0.0131
GO:0016569	0.0142
GO:0001558	0.000206
GO:0048608	0.00902
GO:0048514	0.000634
GO:0006753	0.000746
GO:0003013	0.000123
GO:0034762	0.00179
GO:0008015	8.11e-05
GO:0042391	0.000464
GO:0035239	0.00435
GO:1901699	0.000372
GO:2001233	0.000728
GO:0009117	0.000728
GO:0001933	0.00263
GO:0032870	4.95e-05
GO:1903532	0.00635
GO:0045666	0.00128
GO:0051640	0.00207
GO:0033674	0.0453
GO:0034765	0.00343
GO:1902582	0.0207
GO:0048732	0.0308
GO:0070848	0.000359
GO:0010959	0.000238
GO:0071407	0.000405
GO:0031346	0.00415
GO:0048667	0.0188
GO:0071396	8.33e-05
GO:0098660	0.0126
GO:0071363	0.000458
GO:0030900	0.00123
GO:0032535	0.0101
GO:0007268	0.029
GO:0099537	0.029
GO:0099536	0.029
GO:0098916	0.029
GO:0050804	0.000457
GO:0000226	0.0325
GO:0010721	0.000334
GO:0007067	0.0121
GO:0061564	0.00951
GO:0048638	0.0282
GO:0051961	0.000153
GO:0051098	0.000186
GO:0045786	0.0032
GO:0098655	0.0354
GO:0032970	0.0216
GO:0071417	0.000687
GO:0050878	0.00672
GO:0031329	0.00126
GO:0046883	2.87e-06
GO:0010769	6.31e-05
GO:0051656	0.0029
GO:1901214	0.0107
GO:0098662	0.0383
GO:0050768	0.000206
GO:0042176	0.00974
GO:0019216	0.00941
GO:0016570	0.0207
GO:0040013	0.00106
GO:0010976	0.0113
GO:0032956	0.0261
GO:0050890	0.00415
GO:0019693	0.048
GO:0045927	0.00458
GO:0043270	0.000157
GO:0009896	0.00449
GO:0051271	0.0137
GO:0007611	0.0299
GO:0002237	0.0357
GO:0090087	6.37e-05
GO:0001503	0.00628
GO:0002791	7.17e-05
GO:1903522	0.0318
GO:0090276	7.11e-05
GO:0051048	0.00562
GO:0032496	0.0181
GO:0007162	0.0263
GO:0045665	0.00343
GO:0051924	0.00775
GO:0060541	0.0402
GO:0003012	0.0111
GO:0032846	0.0103
GO:0046777	0.000984
GO:0030336	0.0422
GO:0030323	0.00733
GO:1903320	0.0111
GO:2000021	0.00141
GO:0030324	0.0115
GO:0071214	0.0272
GO:0070482	0.00287
GO:0036293	0.00229
GO:0031331	0.0319
GO:0050796	0.000513
GO:0001666	0.00291
GO:0031396	0.0104
GO:0001505	0.0129
GO:0050770	0.00592
GO:0017157	0.0029
GO:0045930	0.0453
GO:0071103	0.00323
GO:0071216	0.00665
GO:0030307	0.0221
GO:0006323	0.00674
GO:0071219	0.0358
GO:0044770	0.00366
GO:0071222	0.0449
GO:0044772	0.015
GO:1903305	0.00706
GO:0046888	0.0278
GO:0019236	7.56e-05

## Sheet: Revigo output_Islets SST
% WARNING - This is exported REVIGO data useful only for the specific purpose of constructing a TreeMap visualization.
% Do not use this table as a general list of non-redundant GO categories as it sets an extremely permissive
% threshold to detect redundancies (c=0.10) and fill the 'representative' column while normally c>=0.4 is recommended.
% To export a reduced-redundancy set of GO terms,go to the Scatterplot & Table tab and export to CSV from there.
GO term_ID	Description	Frequency In Db	Log10pvalue	Uniqueness	Dispensability	Representative
GO:0046883	regulation of hormone secretion	0.0001	-5.5421	0.538	0	regulation of hormone secretion
GO:2000021	regulation of ion homeostasis	8e-05	-2.8508	0.776	0.375	regulation of hormone secretion
GO:0055086	nucleobase-containing small molecule metabolic process	0.10836	-2.3179	0.857	0.531	regulation of hormone secretion
GO:2001233	regulation of apoptotic signaling pathway	0.00022	-3.1379	0.663	0.629	regulation of hormone secretion
GO:0090087	regulation of peptide transport	9e-05	-4.1959	0.625	0.67	regulation of hormone secretion
GO:0031329	regulation of cellular catabolic process	0.00263	-2.8996	0.723	0.326	regulation of hormone secretion
GO:0042326	negative regulation of phosphorylation	0.00082	-3.3969	0.677	0.228	regulation of hormone secretion
GO:0019216	regulation of lipid metabolic process	0.00043	-2.0264	0.761	0.276	regulation of hormone secretion
GO:0044770	cell cycle phase transition	0.0003	-2.4365	0.877	0.522	regulation of hormone secretion
GO:1902582	single-organism intracellular transport	0.00461	-1.684	0.789	0.601	regulation of hormone secretion
GO:0098660	inorganic ion transmembrane transport	0.02581	-1.8996	0.775	0.281	regulation of hormone secretion
GO:0051272	positive regulation of cellular component movement	0.00018	-2.8182	0.55	0.684	regulation of hormone secretion
GO:0007346	regulation of mitotic cell cycle	0.00034	-4.5317	0.715	0.2	regulation of hormone secretion
GO:0001505	regulation of neurotransmitter levels	0.0001	-1.8894	0.784	0.38	regulation of hormone secretion
GO:0042391	regulation of membrane potential	0.00021	-3.3335	0.776	0.397	regulation of hormone secretion
GO:0009117	nucleotide metabolic process	0.09829	-3.1379	0.831	0.316	regulation of hormone secretion
GO:0051098	regulation of binding	0.00013	-3.7305	0.796	0.178	regulation of hormone secretion
GO:0040013	negative regulation of locomotion	0.00012	-2.9747	0.73	0.536	regulation of hormone secretion
GO:0046777	protein autophosphorylation	0.00022	-3.007	0.912	0.333	regulation of hormone secretion
GO:0031396	regulation of protein ubiquitination	9e-05	-1.983	0.758	0.387	regulation of hormone secretion
GO:0051656	establishment of organelle localization	0.00023	-2.5376	0.86	0.492	regulation of hormone secretion
GO:0043270	positive regulation of ion transport	0.00013	-3.8041	0.562	0.681	regulation of hormone secretion
GO:0007162	negative regulation of cell adhesion	7e-05	-1.58	0.743	0.553	regulation of hormone secretion
GO:0051640	organelle localization	0.00031	-2.684	0.858	0.467	regulation of hormone secretion
GO:0051276	chromosome organization	0.00336	-4.4535	0.798	0.019	chromosome organization
GO:0051493	regulation of cytoskeleton organization	0.0004	-2.5638	0.652	0.685	chromosome organization
GO:0032535	regulation of cellular component size	0.0003	-1.9957	0.667	0.437	chromosome organization
GO:0031346	positive regulation of cell projection organization	0.0001	-2.382	0.605	0.503	chromosome organization
GO:0051259	protein oligomerization	0.00124	-2.5817	0.833	0.487	chromosome organization
GO:0001558	regulation of cell growth	0.00021	-3.6861	0.654	0.524	chromosome organization
GO:0051347	positive regulation of transferase activity	0.0003	-2.0287	0.699	0.571	chromosome organization
GO:0044089	positive regulation of cellular component biogenesis	2e-05	-2.9136	0.689	0.332	chromosome organization
GO:0010769	regulation of cell morphogenesis involved in differentiation	0.00015	-4.2	0.558	0.415	chromosome organization
GO:0032870	cellular response to hormone stimulus	0.00062	-4.3054	0.817	0.022	cellular response to hormone stimulus
GO:0070482	response to oxygen levels	0.0002	-2.5421	0.899	0.674	cellular response to hormone stimulus
GO:0019236	response to pheromone	2e-05	-4.1215	0.867	0.642	cellular response to hormone stimulus
GO:0071216	cellular response to biotic stimulus	0.00011	-2.1772	0.877	0.314	cellular response to hormone stimulus
GO:0001666	response to hypoxia	0.00019	-2.5361	0.894	0.278	cellular response to hormone stimulus
GO:0008015	blood circulation	0.00027	-4.091	0.73	0.033	blood circulation
GO:0035239	tube morphogenesis	0.00026	-2.3615	0.704	0.657	blood circulation
GO:0048514	blood vessel morphogenesis	0.00032	-3.1979	0.701	0.595	blood circulation
GO:0050878	regulation of body fluid levels	0.00022	-2.1726	0.595	0.582	blood circulation
GO:0051961	negative regulation of nervous system development	0	-3.8153	0.594	0.473	blood circulation
GO:0048568	embryonic organ development	0.00032	-1.5287	0.699	0.699	blood circulation
GO:0060541	respiratory system development	0.00016	-1.3958	0.712	0.67	blood circulation
GO:0001503	ossification	0.00025	-2.202	0.745	0.586	blood circulation
GO:0044708	single-organism behavior	0.00025	-3.8013	0.93	0.034	single-organism behavior
GO:0051301	cell division	0.01357	-3.6946	0.891	0.074	cell division
GO:0030029	actin filament-based process	0.00077	-1.7305	0.909	0.088	actin filament-based process

## Sheet: TFF2 _enrich_Islet_corr
Analysis Type:	PANTHER Overrepresentation Test (release 20160715)
Annotation Version and Release Date:	GO Ontology database Released 2016-09-24
Analyzed List:	upload_1 (Mus musculus)
Reference List:	Mus musculus (all genes in database)
Bonferroni correction:	TRUE
GO biological process complete	GO Ontology Database	Mus musculus - REFLIST (22322)	upload_1 (3408)	upload_1 (expected)	upload_1 (over/under)	upload_1 (fold Enrichment)	upload_1 (P-value)
biological_process	GO:0008150	20435	4872	4625.84	+	1.05	2.47e-40
cellular process	GO:0009987	13430	3707	3040.13	+	1.22	1.99e-82
single-organism process	GO:0044699	11898	3311	2693.33	+	1.23	1.17e-65
biological regulation	GO:0065007	10993	3085	2488.47	+	1.24	5.74e-60
regulation of biological process	GO:0050789	10475	2911	2371.21	+	1.23	1.54e-48
single-organism cellular process	GO:0044763	10507	2910	2378.45	+	1.22	5.2e-47
regulation of cellular process	GO:0050794	9957	2781	2253.95	+	1.23	2.99e-46
metabolic process	GO:0008152	7895	2340	1787.18	+	1.31	1e-53
organic substance metabolic process	GO:0071704	7475	2229	1692.11	+	1.32	1.21e-51
primary metabolic process	GO:0044238	7039	2089	1593.41	+	1.31	5.53e-45
cellular metabolic process	GO:0044237	6920	2048	1566.47	+	1.31	9.65e-43
response to stimulus	GO:0050896	7300	1995	1652.49	+	1.21	2.18e-20
multicellular organismal process	GO:0032501	6678	1864	1511.69	+	1.23	1.16e-22
macromolecule metabolic process	GO:0043170	5903	1769	1336.25	+	1.32	2.85e-37
regulation of metabolic process	GO:0019222	5430	1645	1229.18	+	1.34	4.62e-36
cellular response to stimulus	GO:0051716	5803	1588	1313.62	+	1.21	2.89e-14
cellular macromolecule metabolic process	GO:0044260	5296	1575	1198.85	+	1.31	8.56e-30
single-multicellular organism process	GO:0044707	5010	1569	1134.11	+	1.38	1.68e-41
positive regulation of biological process	GO:0048518	4923	1547	1114.41	+	1.39	1.64e-41
regulation of cellular metabolic process	GO:0031323	5118	1547	1158.55	+	1.34	1.56e-32
regulation of primary metabolic process	GO:0080090	5075	1538	1148.82	+	1.34	7.8e-33
regulation of macromolecule metabolic process	GO:0060255	5080	1534	1149.95	+	1.33	6.24e-32
developmental process	GO:0032502	5045	1509	1142.03	+	1.32	3.36e-29
single-organism developmental process	GO:0044767	5001	1500	1132.07	+	1.33	1.59e-29
cellular component organization or biogenesis	GO:0071840	4743	1440	1073.67	+	1.34	2.66e-30
anatomical structure development	GO:0048856	4735	1427	1071.86	+	1.33	1.88e-28
positive regulation of cellular process	GO:0048522	4465	1401	1010.74	+	1.39	6.57e-36
cellular component organization	GO:0016043	4584	1398	1037.67	+	1.35	5.75e-30
negative regulation of biological process	GO:0048519	4308	1380	975.2	+	1.42	1.32e-39
multicellular organism development	GO:0007275	4353	1346	985.38	+	1.37	4.25e-31
localization	GO:0051179	4356	1331	986.06	+	1.35	2.28e-28
cell communication	GO:0007154	4846	1299	1096.98	+	1.18	6.22e-08
nitrogen compound metabolic process	GO:0006807	4339	1279	982.21	+	1.3	9.16e-21
negative regulation of cellular process	GO:0048523	3991	1276	903.44	+	1.41	2.65e-35
signaling	GO:0023052	4746	1265	1074.35	+	1.18	5.65e-07
single organism signaling	GO:0044700	4742	1262	1073.44	+	1.18	8.78e-07
cellular nitrogen compound metabolic process	GO:0034641	3995	1175	904.34	+	1.3	3.86e-18
system development	GO:0048731	3786	1173	857.03	+	1.37	3.51e-26
signal transduction	GO:0007165	4465	1170	1010.74	+	1.16	0.000162
regulation of gene expression	GO:0010468	3651	1133	826.47	+	1.37	2.9e-25
regulation of nitrogen compound metabolic process	GO:0051171	3717	1131	841.41	+	1.34	3.9e-22
regulation of biosynthetic process	GO:0009889	3703	1129	838.24	+	1.35	2.18e-22
organic cyclic compound metabolic process	GO:1901360	3810	1125	862.46	+	1.3	1.27e-17
regulation of cellular biosynthetic process	GO:0031326	3644	1108	824.89	+	1.34	1.98e-21
regulation of nucleobase-containing compound metabolic process	GO:0019219	3488	1071	789.57	+	1.36	6.83e-22
cellular aromatic compound metabolic process	GO:0006725	3636	1067	823.08	+	1.3	1.36e-15
regulation of macromolecule biosynthetic process	GO:0010556	3480	1066	787.76	+	1.35	2.06e-21
biosynthetic process	GO:0009058	3534	1054	799.99	+	1.32	2.01e-17
heterocycle metabolic process	GO:0046483	3576	1049	809.49	+	1.3	3.49e-15
establishment of localization	GO:0051234	3439	1046	778.48	+	1.34	6.84e-20
regulation of cellular macromolecule biosynthetic process	GO:2000112	3375	1037	763.99	+	1.36	4.5e-21
cellular developmental process	GO:0048869	3522	1036	797.27	+	1.3	2.89e-15
organic substance biosynthetic process	GO:1901576	3456	1033	782.33	+	1.32	3.07e-17
regulation of biological quality	GO:0065008	3213	1021	727.32	+	1.4	1.7e-25
cellular biosynthetic process	GO:0044249	3372	1020	763.31	+	1.34	1.67e-18
nucleobase-containing compound metabolic process	GO:0006139	3474	1013	786.4	+	1.29	9.3e-14
cell differentiation	GO:0030154	3315	998	750.41	+	1.33	2.31e-17
regulation of response to stimulus	GO:0048583	3138	993	710.34	+	1.4	5.38e-24
transport	GO:0006810	3289	991	744.53	+	1.33	2.63e-17
protein metabolic process	GO:0019538	3196	989	723.47	+	1.37	9.36e-21
regulation of RNA metabolic process	GO:0051252	3156	978	714.42	+	1.37	1.21e-20
regulation of RNA biosynthetic process	GO:2001141	3048	941	689.97	+	1.36	3.75e-19
regulation of nucleic acid-templated transcription	GO:1903506	3041	940	688.39	+	1.37	2.77e-19
regulation of transcription, DNA-templated	GO:0006355	3025	938	684.77	+	1.37	1.24e-19
positive regulation of metabolic process	GO:0009893	2825	908	639.49	+	1.42	1.87e-23
response to chemical	GO:0042221	3066	902	694.05	+	1.3	1.22e-12
regulation of signaling	GO:0023051	2679	895	606.44	+	1.48	2.35e-28
regulation of cell communication	GO:0010646	2657	886	601.46	+	1.47	9.73e-28
nucleic acid metabolic process	GO:0090304	3035	879	687.03	+	1.28	1.26e-10
gene expression	GO:0010467	2934	863	664.17	+	1.3	7.11e-12
positive regulation of cellular metabolic process	GO:0031325	2648	849	599.42	+	1.42	3.1e-21
regulation of multicellular organismal process	GO:0051239	2635	846	596.48	+	1.42	2.61e-21
animal organ development	GO:0048513	2750	837	622.51	+	1.34	6.96e-15
positive regulation of macromolecule metabolic process	GO:0010604	2623	834	593.76	+	1.4	9.31e-20
cellular protein metabolic process	GO:0044267	2656	817	601.24	+	1.36	1.54e-15
macromolecule biosynthetic process	GO:0009059	2687	814	608.25	+	1.34	7.33e-14
cellular macromolecule biosynthetic process	GO:0034645	2659	801	601.91	+	1.33	5.27e-13
response to stress	GO:0006950	2711	798	613.69	+	1.3	9.99e-11
cellular nitrogen compound biosynthetic process	GO:0044271	2567	784	581.09	+	1.35	5.36e-14
regulation of localization	GO:0032879	2423	768	548.49	+	1.4	1.88e-17
single-organism metabolic process	GO:0044710	2684	768	607.57	+	1.26	8.93e-08
RNA metabolic process	GO:0016070	2624	758	593.99	+	1.28	2.14e-08
regulation of signal transduction	GO:0009966	2345	757	530.83	+	1.43	4.04e-19
macromolecule modification	GO:0043412	2390	745	541.02	+	1.38	4.41e-15
organelle organization	GO:0006996	2441	740	552.57	+	1.34	2.82e-12
regulation of developmental process	GO:0050793	2300	735	520.65	+	1.41	2.37e-17
negative regulation of metabolic process	GO:0009892	2271	724	514.08	+	1.41	8.86e-17
regulation of protein metabolic process	GO:0051246	2322	722	525.63	+	1.37	3.05e-14
regulation of cellular component organization	GO:0051128	2225	706	503.67	+	1.4	8.76e-16
organic cyclic compound biosynthetic process	GO:1901362	2282	704	516.57	+	1.36	4.72e-13
cellular protein modification process	GO:0006464	2153	680	487.37	+	1.4	1.3e-14
protein modification process	GO:0036211	2153	680	487.37	+	1.4	1.3e-14
regulation of cellular protein metabolic process	GO:0032268	2141	678	484.66	+	1.4	8.38e-15
aromatic compound biosynthetic process	GO:0019438	2192	677	496.2	+	1.36	1.69e-12
heterocycle biosynthetic process	GO:0018130	2178	673	493.03	+	1.37	1.91e-12
negative regulation of macromolecule metabolic process	GO:0010605	2069	671	468.36	+	1.43	7e-17
negative regulation of cellular metabolic process	GO:0031324	2117	671	479.22	+	1.4	1.08e-14
regulation of molecular function	GO:0065009	2109	656	477.41	+	1.37	1.33e-12
nervous system development	GO:0007399	1968	655	445.49	+	1.47	6.43e-19
nucleobase-containing compound biosynthetic process	GO:0034654	2122	650	480.35	+	1.35	3.68e-11
response to organic substance	GO:0010033	2056	640	465.41	+	1.38	2.89e-12
single-organism localization	GO:1902578	1873	624	423.99	+	1.47	6.48e-18
anatomical structure morphogenesis	GO:0009653	2106	614	476.73	+	1.29	9.21e-07
macromolecule localization	GO:0033036	1913	600	433.04	+	1.39	7.16e-12
cellular response to chemical stimulus	GO:0070887	1778	599	402.48	+	1.49	4.57e-18
RNA biosynthetic process	GO:0032774	1885	581	426.7	+	1.36	4.65e-10
transcription, DNA-templated	GO:0006351	1877	578	424.89	+	1.36	6.39e-10
nucleic acid-templated transcription	GO:0097659	1878	578	425.12	+	1.36	7e-10
regulation of transcription from RNA polymerase II promoter	GO:0006357	1710	577	387.09	+	1.49	2.13e-17
regulation of transport	GO:0051049	1743	572	394.56	+	1.45	8.55e-15
regulation of multicellular organismal development	GO:2000026	1759	564	398.18	+	1.42	1.19e-12
cellular component biogenesis	GO:0044085	1931	553	437.12	+	1.27	9.79e-05
positive regulation of biosynthetic process	GO:0009891	1687	549	381.88	+	1.44	2.22e-13
regulation of cell differentiation	GO:0045595	1604	548	363.1	+	1.51	2.11e-17
positive regulation of nitrogen compound metabolic process	GO:0051173	1678	544	379.85	+	1.43	6.28e-13
single-organism transport	GO:0044765	1644	542	372.15	+	1.46	3.39e-14
positive regulation of cellular biosynthetic process	GO:0031328	1651	534	373.73	+	1.43	1.9e-12
positive regulation of response to stimulus	GO:0048584	1687	528	381.88	+	1.38	6.89e-10
regulation of protein modification process	GO:0031399	1543	527	349.29	+	1.51	1.45e-16
cellular localization	GO:0051641	1640	526	371.24	+	1.42	1.38e-11
positive regulation of gene expression	GO:0010628	1597	521	361.51	+	1.44	1.05e-12
phosphorus metabolic process	GO:0006793	1579	518	357.44	+	1.45	4.93e-13
positive regulation of nucleobase-containing compound metabolic process	GO:0045935	1582	518	358.12	+	1.45	6.87e-13
phosphate-containing compound metabolic process	GO:0006796	1574	517	356.3	+	1.45	4.27e-13
regulation of phosphate metabolic process	GO:0019220	1565	514	354.27	+	1.45	5.41e-13
regulation of phosphorus metabolic process	GO:0051174	1566	514	354.49	+	1.45	6.04e-13
macromolecular complex subunit organization	GO:0043933	1654	511	374.41	+	1.36	1.32e-08
neurogenesis	GO:0022008	1524	508	344.99	+	1.47	6.36e-14
protein localization	GO:0008104	1629	507	368.75	+	1.37	5.39e-09
organic substance transport	GO:0071702	1667	507	377.36	+	1.34	1.61e-07
cellular component assembly	GO:0022607	1740	503	393.88	+	1.28	0.000156
positive regulation of macromolecule biosynthetic process	GO:0010557	1528	497	345.89	+	1.44	9.44e-12
regulation of cell death	GO:0010941	1471	490	332.99	+	1.47	2.94e-13
cell surface receptor signaling pathway	GO:0007166	1616	486	365.81	+	1.33	1.99e-06
response to external stimulus	GO:0009605	1541	483	348.83	+	1.38	7.25e-09
regulation of catalytic activity	GO:0050790	1586	481	359.02	+	1.34	8.17e-07
generation of neurons	GO:0048699	1428	479	323.25	+	1.48	2.16e-13
regulation of cell proliferation	GO:0042127	1476	478	334.12	+	1.43	7.01e-11
positive regulation of multicellular organismal process	GO:0051240	1518	477	343.63	+	1.39	7.06e-09
cell development	GO:0048468	1521	471	344.31	+	1.37	7.86e-08
cellular response to organic substance	GO:0071310	1388	468	314.2	+	1.49	2.23e-13
positive regulation of signaling	GO:0023056	1409	461	318.95	+	1.45	4.66e-11
regulation of intracellular signal transduction	GO:1902531	1461	461	330.72	+	1.39	9.87e-09
regulation of phosphorylation	GO:0042325	1344	460	304.24	+	1.51	3.61e-14
positive regulation of cell communication	GO:0010647	1402	459	317.37	+	1.45	4.88e-11
tissue development	GO:0009888	1510	459	341.82	+	1.34	1.7e-06
positive regulation of RNA metabolic process	GO:0051254	1355	455	306.73	+	1.48	1.25e-12
regulation of programmed cell death	GO:0043067	1354	452	306.5	+	1.47	4.01e-12
positive regulation of protein metabolic process	GO:0051247	1359	452	307.63	+	1.47	7.14e-12
regulation of apoptotic process	GO:0042981	1338	448	302.88	+	1.48	3.44e-12
negative regulation of gene expression	GO:0010629	1333	442	301.75	+	1.46	2.44e-11
positive regulation of RNA biosynthetic process	GO:1902680	1305	435	295.41	+	1.47	1.88e-11
negative regulation of nitrogen compound metabolic process	GO:0051172	1362	435	308.31	+	1.41	8.79e-09
positive regulation of nucleic acid-templated transcription	GO:1903508	1301	434	294.51	+	1.47	1.81e-11
positive regulation of transcription, DNA-templated	GO:0045893	1301	434	294.51	+	1.47	1.81e-11
negative regulation of biosynthetic process	GO:0009890	1347	428	304.92	+	1.4	2.71e-08
positive regulation of cellular protein metabolic process	GO:0032270	1269	426	287.26	+	1.48	1.32e-11
single-organism organelle organization	GO:1902589	1368	426	309.67	+	1.38	4.16e-07
regulation of protein phosphorylation	GO:0001932	1245	425	281.83	+	1.51	1.14e-12
homeostatic process	GO:0042592	1358	424	307.41	+	1.38	3.33e-07
positive regulation of developmental process	GO:0051094	1284	422	290.66	+	1.45	3.88e-10
negative regulation of cellular biosynthetic process	GO:0031327	1316	420	297.9	+	1.41	2.46e-08
negative regulation of response to stimulus	GO:0048585	1289	419	291.79	+	1.44	2.22e-09
cellular response to stress	GO:0033554	1292	415	292.47	+	1.42	1.44e-08
organonitrogen compound metabolic process	GO:1901564	1367	415	309.45	+	1.34	1.56e-05
negative regulation of macromolecule biosynthetic process	GO:0010558	1262	411	285.68	+	1.44	2.96e-09
positive regulation of signal transduction	GO:0009967	1251	408	283.19	+	1.44	3e-09
small molecule metabolic process	GO:0044281	1379	405	312.16	+	1.3	0.00086
negative regulation of nucleobase-containing compound metabolic process	GO:0045934	1235	395	279.57	+	1.41	8.77e-08
negative regulation of cellular macromolecule biosynthetic process	GO:2000113	1199	393	271.42	+	1.45	4.39e-09
intracellular signal transduction	GO:0035556	1217	382	275.49	+	1.39	1.79e-06
positive regulation of cellular component organization	GO:0051130	1151	381	260.55	+	1.46	2.9e-09
positive regulation of molecular function	GO:0044093	1200	378	271.64	+	1.39	1.49e-06
regulation of response to stress	GO:0080134	1112	377	251.72	+	1.5	1.71e-10
catabolic process	GO:0009056	1299	376	294.05	+	1.28	0.0096
establishment of localization in cell	GO:0051649	1157	370	261.91	+	1.41	4.18e-07
cell cycle	GO:0007049	1051	368	237.91	+	1.55	4.68e-12
movement of cell or subcellular component	GO:0006928	1137	366	257.38	+	1.42	2.5e-07
negative regulation of multicellular organismal process	GO:0051241	1064	365	240.86	+	1.52	9.76e-11
establishment of protein localization	GO:0045184	1189	364	269.15	+	1.35	6.91e-05
negative regulation of signaling	GO:0023057	1114	363	252.17	+	1.44	7.23e-08
negative regulation of cell communication	GO:0010648	1110	362	251.27	+	1.44	7e-08
positive regulation of protein modification process	GO:0031401	1028	360	232.71	+	1.55	9.71e-12
negative regulation of RNA metabolic process	GO:0051253	1100	357	249.01	+	1.43	1.73e-07
organic substance catabolic process	GO:1901575	1230	356	278.43	+	1.28	0.0187
response to endogenous stimulus	GO:0009719	998	353	225.92	+	1.56	4.93e-12
response to oxygen-containing compound	GO:1901700	1034	346	234.07	+	1.48	1.04e-08
positive regulation of phosphorus metabolic process	GO:0010562	1005	343	227.5	+	1.51	1.21e-09
positive regulation of phosphate metabolic process	GO:0045937	1005	343	227.5	+	1.51	1.21e-09
positive regulation of transcription from RNA polymerase II promoter	GO:0045944	1018	343	230.44	+	1.49	5.77e-09
negative regulation of RNA biosynthetic process	GO:1902679	1055	340	238.82	+	1.42	1.15e-06
negative regulation of nucleic acid-templated transcription	GO:1903507	1041	335	235.65	+	1.42	1.84e-06
regulation of immune system process	GO:0002682	1152	334	260.78	+	1.28	0.0335
phosphorylation	GO:0016310	948	333	214.6	+	1.55	8.27e-11
negative regulation of transcription, DNA-templated	GO:0045892	1025	333	232.03	+	1.44	7.55e-07
cellular macromolecule localization	GO:0070727	1091	333	246.97	+	1.35	0.000402
cellular protein localization	GO:0034613	1082	332	244.93	+	1.36	0.000257
proteolysis	GO:0006508	1032	331	233.61	+	1.42	3.35e-06
macromolecular complex assembly	GO:0065003	1101	330	249.23	+	1.32	0.00238
positive regulation of cell differentiation	GO:0045597	930	323	210.52	+	1.53	8.28e-10
negative regulation of signal transduction	GO:0009968	989	318	223.88	+	1.42	5.82e-06
biological adhesion	GO:0022610	1078	318	244.03	+	1.3	0.0146
embryo development	GO:0009790	1036	317	234.52	+	1.35	0.000681
protein transport	GO:0015031	1064	316	240.86	+	1.31	0.0091
cell adhesion	GO:0007155	1068	315	241.76	+	1.3	0.0165
cellular catabolic process	GO:0044248	1075	315	243.35	+	1.29	0.0277
locomotion	GO:0040011	994	314	225.01	+	1.4	4.19e-05
regulation of cell development	GO:0060284	891	312	201.69	+	1.55	8.59e-10
positive regulation of phosphorylation	GO:0042327	890	310	201.47	+	1.54	1.91e-09
protein complex subunit organization	GO:0071822	981	309	222.07	+	1.39	7.3e-05
positive regulation of transport	GO:0051050	956	307	216.41	+	1.42	1.31e-05
regulation of protein localization	GO:0032880	936	304	211.88	+	1.43	5.24e-06
negative regulation of cell death	GO:0060548	915	303	207.13	+	1.46	8.05e-07
neuron differentiation	GO:0030182	905	301	204.86	+	1.47	5.96e-07
regulation of nervous system development	GO:0051960	873	299	197.62	+	1.51	3.23e-08
positive regulation of protein phosphorylation	GO:0001934	848	298	191.96	+	1.55	2.11e-09
negative regulation of protein metabolic process	GO:0051248	928	297	210.07	+	1.41	3.33e-05
vesicle-mediated transport	GO:0016192	891	295	201.69	+	1.46	1.46e-06
cell cycle process	GO:0022402	815	294	184.49	+	1.59	1.6e-10
epithelium development	GO:0060429	979	292	221.61	+	1.32	0.0168
negative regulation of developmental process	GO:0051093	856	291	193.77	+	1.5	1.37e-07
positive regulation of catalytic activity	GO:0043085	903	291	204.41	+	1.42	2.54e-05
regulation of anatomical structure morphogenesis	GO:0022603	944	291	213.69	+	1.36	0.00126
regulation of cellular localization	GO:0060341	802	289	181.55	+	1.59	3.03e-10
chemical homeostasis	GO:0048878	898	288	203.28	+	1.42	4.76e-05
cell projection organization	GO:0030030	940	286	212.79	+	1.34	0.00461
negative regulation of molecular function	GO:0044092	893	282	202.15	+	1.4	0.000264
regulation of organelle organization	GO:0033043	944	282	213.69	+	1.32	0.0223
regulation of neurogenesis	GO:0050767	776	276	175.66	+	1.57	4.67e-09
negative regulation of programmed cell death	GO:0043069	828	275	187.43	+	1.47	4.58e-06
cellular response to endogenous stimulus	GO:0071495	744	274	168.42	+	1.63	1.33e-10
negative regulation of apoptotic process	GO:0043066	813	273	184.04	+	1.48	1.9e-06
negative regulation of cellular protein metabolic process	GO:0032269	868	273	196.49	+	1.39	0.00061
response to abiotic stimulus	GO:0009628	805	272	182.23	+	1.49	1.14e-06
regulation of cell cycle	GO:0051726	770	271	174.3	+	1.55	2.24e-08
animal organ morphogenesis	GO:0009887	909	271	205.77	+	1.32	0.0401
cell death	GO:0008219	844	270	191.06	+	1.41	0.000177
positive regulation of intracellular signal transduction	GO:1902533	841	269	190.38	+	1.41	0.00019
regulation of locomotion	GO:0040012	811	267	183.58	+	1.45	1.79e-05
protein phosphorylation	GO:0006468	730	266	165.25	+	1.61	1.01e-09
protein complex assembly	GO:0006461	871	265	197.17	+	1.34	0.012
protein complex biogenesis	GO:0070271	871	265	197.17	+	1.34	0.012
regulation of cellular component movement	GO:0051270	805	261	182.23	+	1.43	0.0001
cytoskeleton organization	GO:0007010	823	258	186.3	+	1.38	0.00179
regulation of establishment of protein localization	GO:0070201	784	256	177.47	+	1.44	7.68e-05
positive regulation of cell proliferation	GO:0008284	830	256	187.89	+	1.36	0.00671
localization of cell	GO:0051674	796	255	180.19	+	1.42	0.000389
cell motility	GO:0048870	796	255	180.19	+	1.42	0.000389
negative regulation of transcription from RNA polymerase II promoter	GO:0000122	727	250	164.57	+	1.52	1.35e-06
neuron development	GO:0048666	731	249	165.48	+	1.5	3.41e-06
programmed cell death	GO:0012501	802	249	181.55	+	1.37	0.00589
regulation of secretion	GO:0051046	718	244	162.53	+	1.5	6.25e-06
regulation of response to external stimulus	GO:0032101	724	243	163.89	+	1.48	1.94e-05
cell-cell signaling	GO:0007267	761	243	172.27	+	1.41	0.00103
central nervous system development	GO:0007417	720	242	162.99	+	1.48	1.86e-05
regulation of transferase activity	GO:0051338	734	242	166.15	+	1.46	9.02e-05
apoptotic process	GO:0006915	772	242	174.76	+	1.38	0.00424
regulation of cell motility	GO:2000145	742	240	167.97	+	1.43	0.000463
regulation of protein transport	GO:0051223	728	239	164.8	+	1.45	0.000156
single-organism cellular localization	GO:1902580	690	234	156.19	+	1.5	1.65e-05
regulation of cellular component biogenesis	GO:0044087	750	234	169.78	+	1.38	0.00901
regulation of cell migration	GO:0030334	706	233	159.82	+	1.46	0.000156
cell migration	GO:0016477	709	233	160.5	+	1.45	0.000217
regulation of neuron differentiation	GO:0045664	638	232	144.42	+	1.61	4.58e-08
regulation of secretion by cell	GO:1903530	668	229	151.21	+	1.51	1.02e-05
negative regulation of cell differentiation	GO:0045596	637	228	144.2	+	1.58	2.86e-07
cellular response to oxygen-containing compound	GO:1901701	633	224	143.29	+	1.56	1.13e-06
membrane organization	GO:0061024	692	223	156.65	+	1.42	0.00176
regulation of cell projection organization	GO:0031344	614	220	138.99	+	1.58	5.77e-07
regulation of kinase activity	GO:0043549	643	219	145.56	+	1.5	3.88e-05
response to nitrogen compound	GO:1901698	616	216	139.44	+	1.55	5.04e-06
regulation of growth	GO:0040008	643	215	145.56	+	1.48	0.000212
behavior	GO:0007610	604	213	136.73	+	1.56	4.21e-06
response to organic cyclic compound	GO:0014070	608	213	137.63	+	1.55	7.11e-06
mitotic cell cycle	GO:0000278	557	212	126.09	+	1.68	7.23e-09
negative regulation of cell proliferation	GO:0008285	608	210	137.63	+	1.53	2.79e-05
head development	GO:0060322	589	207	133.33	+	1.55	9.59e-06
tube development	GO:0035295	625	207	141.48	+	1.46	0.000747
regulation of MAPK cascade	GO:0043408	645	204	146.01	+	1.4	0.0187
mitotic cell cycle process	GO:1903047	534	203	120.88	+	1.68	2.44e-08
single-organism membrane organization	GO:0044802	597	203	135.14	+	1.5	0.000158
regulation of protein kinase activity	GO:0045859	587	202	132.88	+	1.52	7.22e-05
negative regulation of cellular component organization	GO:0051129	597	202	135.14	+	1.49	0.000242
peptidyl-amino acid modification	GO:0018193	604	202	136.73	+	1.48	0.000547
neuron projection development	GO:0031175	562	198	127.22	+	1.56	1.82e-05
positive regulation of cell death	GO:0010942	589	196	133.33	+	1.47	0.00119
brain development	GO:0007420	545	188	123.37	+	1.52	0.000198
regulation of ion transport	GO:0043269	559	188	126.54	+	1.49	0.00107
positive regulation of nervous system development	GO:0051962	530	186	119.98	+	1.55	7.25e-05
positive regulation of cell development	GO:0010720	531	186	120.2	+	1.55	8.26e-05
regulation of defense response	GO:0031347	558	186	126.31	+	1.47	0.0022
sensory perception of chemical stimulus	GO:0007606	1212	186	274.36	-	0.68	3.21e-05
response to organonitrogen compound	GO:0010243	511	185	115.67	+	1.6	8.79e-06
protein modification by small protein conjugation or removal	GO:0070647	564	185	127.67	+	1.45	0.00639
tissue morphogenesis	GO:0048729	581	185	131.52	+	1.41	0.0368
regulation of neuron projection development	GO:0010975	483	184	109.34	+	1.68	2.14e-07
regulation of cellular response to stress	GO:0080135	511	184	115.67	+	1.59	1.44e-05
enzyme linked receptor protein signaling pathway	GO:0007167	516	183	116.81	+	1.57	4.62e-05
response to lipid	GO:0033993	555	183	125.63	+	1.46	0.00533
chromatin organization	GO:0006325	567	182	128.35	+	1.42	0.0278
Unclassified	UNCLASSIFIED	1887	181	427.16	-	0.42	0
positive regulation of programmed cell death	GO:0043068	552	180	124.96	+	1.44	0.0126
cell proliferation	GO:0008283	553	179	125.18	+	1.43	0.0207
positive regulation of apoptotic process	GO:0043065	547	178	123.82	+	1.44	0.0162
organelle fission	GO:0048285	489	177	110.69	+	1.6	2.03e-05
response to hormone	GO:0009725	499	175	112.96	+	1.55	0.000206
nuclear division	GO:0000280	461	171	104.36	+	1.64	7.06e-06
regulation of cellular protein localization	GO:1903827	520	171	117.71	+	1.45	0.0142
negative regulation of protein modification process	GO:0031400	505	169	114.32	+	1.48	0.006
positive regulation of neurogenesis	GO:0050769	463	168	104.81	+	1.6	4.34e-05
sensory perception of smell	GO:0007608	1111	168	251.5	-	0.67	5.09e-05
regulation of homeostatic process	GO:0032844	455	167	103	+	1.62	2.25e-05
secretion	GO:0046903	473	165	107.07	+	1.54	0.000705
regulation of system process	GO:0044057	482	165	109.11	+	1.51	0.00218
regulation of cell morphogenesis	GO:0022604	484	163	109.56	+	1.49	0.00655
positive regulation of establishment of protein localization	GO:1904951	495	162	112.05	+	1.45	0.0338
single-organism behavior	GO:0044708	437	161	98.92	+	1.63	3.37e-05
negative regulation of transport	GO:0051051	476	161	107.75	+	1.49	0.00599
regulation of hormone levels	GO:0010817	464	159	105.04	+	1.51	0.00336
cell division	GO:0051301	444	158	100.51	+	1.57	0.000402
regulation of cell cycle process	GO:0010564	465	158	105.26	+	1.5	0.00586
positive regulation of transferase activity	GO:0051347	462	154	104.58	+	1.47	0.0223
positive regulation of protein transport	GO:0051222	461	152	104.36	+	1.46	0.0451
negative regulation of phosphorylation	GO:0042326	421	142	95.3	+	1.49	0.0299
neuron projection morphogenesis	GO:0048812	403	141	91.23	+	1.55	0.00503
organelle localization	GO:0051640	374	139	84.66	+	1.64	0.000228
chromosome organization	GO:0051276	385	138	87.15	+	1.58	0.00186
positive regulation of cell projection organization	GO:0031346	362	136	81.95	+	1.66	0.000175
positive regulation of kinase activity	GO:0033674	395	136	89.42	+	1.52	0.0175
positive regulation of neuron differentiation	GO:0045666	371	135	83.98	+	1.61	0.00113
mitotic nuclear division	GO:0007067	336	134	76.06	+	1.76	6.99e-06
cellular response to hormone stimulus	GO:0032870	355	132	80.36	+	1.64	0.000489
cellular response to nitrogen compound	GO:1901699	369	132	83.53	+	1.58	0.00371
secretion by cell	GO:0032940	365	131	82.62	+	1.59	0.00346
positive regulation of protein kinase activity	GO:0045860	363	129	82.17	+	1.57	0.00689
modulation of synaptic transmission	GO:0050804	322	128	72.89	+	1.76	1.98e-05
response to growth factor	GO:0070848	350	128	79.23	+	1.62	0.00181
cell morphogenesis involved in neuron differentiation	GO:0048667	372	128	84.21	+	1.52	0.0352
cellular response to organic cyclic compound	GO:0071407	348	126	78.78	+	1.6	0.00369
cellular response to growth factor stimulus	GO:0071363	338	125	76.51	+	1.63	0.00142
regulation of developmental growth	GO:0048638	336	122	76.06	+	1.6	0.00484
regulation of metal ion transport	GO:0010959	345	122	78.1	+	1.56	0.0169
forebrain development	GO:0030900	341	121	77.19	+	1.57	0.0158
cellular response to lipid	GO:0071396	334	119	75.61	+	1.57	0.0159
transmembrane receptor protein tyrosine kinase signaling pathway	GO:0007169	331	118	74.93	+	1.57	0.017
cellular response to organonitrogen compound	GO:0071417	303	114	68.59	+	1.66	0.00214
establishment of organelle localization	GO:0051656	303	114	68.59	+	1.66	0.00214
negative regulation of cell development	GO:0010721	315	112	71.31	+	1.57	0.034
regulation of cell morphogenesis involved in differentiation	GO:0010769	283	110	64.06	+	1.72	0.000745
positive regulation of neuron projection development	GO:0010976	284	108	64.29	+	1.68	0.00267
negative regulation of neurogenesis	GO:0050768	281	102	63.61	+	1.6	0.0387
regulation of hormone secretion	GO:0046883	269	100	60.89	+	1.64	0.0182
cellular component disassembly	GO:0022411	271	100	61.35	+	1.63	0.0246
response to extracellular stimulus	GO:0009991	261	99	59.08	+	1.68	0.0089
negative regulation of locomotion	GO:0040013	271	99	61.35	+	1.61	0.0411
positive regulation of growth	GO:0045927	255	96	57.72	+	1.66	0.0173
chromosome segregation	GO:0007059	242	95	54.78	+	1.73	0.00353
response to nutrient levels	GO:0031667	235	93	53.2	+	1.75	0.00332
protein autophosphorylation	GO:0046777	196	82	44.37	+	1.85	0.00187
regulation of transmembrane receptor protein serine/threonine kinase signaling pathway	GO:0090092	204	81	46.18	+	1.75	0.0157
regulation of neurotransmitter levels	GO:0001505	177	79	40.07	+	1.97	0.000247
regulation of ion homeostasis	GO:2000021	190	79	43.01	+	1.84	0.00387
regulation of I-kappaB kinase/NF-kappaB signaling	GO:0043122	193	76	43.69	+	1.74	0.042
nuclear chromosome segregation	GO:0098813	180	74	40.75	+	1.82	0.0129
adult behavior	GO:0030534	165	68	37.35	+	1.82	0.0305
regulation of synaptic plasticity	GO:0048167	164	67	37.12	+	1.8	0.0471
cell cycle phase transition	GO:0044770	120	60	27.16	+	2.21	0.000264
synapse organization	GO:0050808	138	60	31.24	+	1.92	0.0228
maintenance of cell number	GO:0098727	138	59	31.24	+	1.89	0.0448
mitotic cell cycle phase transition	GO:0044772	113	57	25.58	+	2.23	0.00043
regulation of epithelial cell differentiation	GO:0030856	129	56	29.2	+	1.92	0.0497
regulation of sequestering of calcium ion	GO:0051282	98	49	22.18	+	2.21	0.00448
response to pheromone	GO:0019236	104	3	23.54	-	< 0.2	0.00111

## Sheet: TFF2_Islets_GO <200
% GO term	Enrichment_P-value
GO:0031175	1.82e-05
GO:0010942	0.00119
GO:0007420	0.000198
GO:0043269	0.00107
GO:0051962	7.25e-05
GO:0010720	8.26e-05
GO:0031347	0.0022
GO:0007606	3.21e-05
GO:0010243	8.79e-06
GO:0070647	0.00639
GO:0048729	0.0368
GO:0010975	2.14e-07
GO:0080135	1.44e-05
GO:0007167	4.62e-05
GO:0033993	0.00533
GO:0006325	0.0278
UNCLASSIFIED	0
GO:0043068	0.0126
GO:0008283	0.0207
GO:0043065	0.0162
GO:0048285	2.03e-05
GO:0009725	0.000206
GO:0000280	7.06e-06
GO:1903827	0.0142
GO:0031400	0.006
GO:0050769	4.34e-05
GO:0007608	5.09e-05
GO:0032844	2.25e-05
GO:0046903	0.000705
GO:0044057	0.00218
GO:0022604	0.00655
GO:1904951	0.0338
GO:0044708	3.37e-05
GO:0051051	0.00599
GO:0010817	0.00336
GO:0051301	0.000402
GO:0010564	0.00586
GO:0051347	0.0223
GO:0051222	0.0451
GO:0042326	0.0299
GO:0048812	0.00503
GO:0051640	0.000228
GO:0051276	0.00186
GO:0031346	0.000175
GO:0033674	0.0175
GO:0045666	0.00113
GO:0007067	6.99e-06
GO:0032870	0.000489
GO:1901699	0.00371
GO:0032940	0.00346
GO:0045860	0.00689
GO:0050804	1.98e-05
GO:0070848	0.00181
GO:0048667	0.0352
GO:0071407	0.00369
GO:0071363	0.00142
GO:0048638	0.00484
GO:0010959	0.0169
GO:0030900	0.0158
GO:0071396	0.0159
GO:0007169	0.017
GO:0071417	0.00214
GO:0051656	0.00214
GO:0010721	0.034
GO:0010769	0.000745
GO:0010976	0.00267
GO:0050768	0.0387
GO:0046883	0.0182
GO:0022411	0.0246
GO:0009991	0.0089
GO:0040013	0.0411
GO:0045927	0.0173
GO:0007059	0.00353
GO:0031667	0.00332
GO:0046777	0.00187
GO:0090092	0.0157
GO:0001505	0.000247
GO:2000021	0.00387
GO:0043122	0.042
GO:0098813	0.0129
GO:0030534	0.0305
GO:0048167	0.0471
GO:0044770	0.000264
GO:0050808	0.0228
GO:0098727	0.0448
GO:0044772	0.00043
GO:0030856	0.0497
GO:0051282	0.00448
GO:0019236	0.00111

## Sheet: Revigo output_Islets TFF2
% WARNING - This is exported REVIGO data useful only for the specific purpose of constructing a TreeMap visualization.
% Do not use this table as a general list of non-redundant GO categories as it sets an extremely permissive
% threshold to detect redundancies (c=0.10) and fill the 'representative' column while normally c>=0.4 is recommended.
% To export a reduced-redundancy set of GO terms,go to the Scatterplot & Table tab and export to CSV from there.
GO term_ID	Description	Frequency In Db	Log10pvalue	Uniqueness	Dispensability	Representative
GO:0010243	response to organonitrogen compound	0.00033	-5.056	0.755	0	response to organonitrogen compound
GO:0031667	response to nutrient levels	0.00065	-2.4789	0.852	0.302	response to organonitrogen compound
GO:0009991	response to extracellular stimulus	0.00516	-2.0506	0.836	0.67	response to organonitrogen compound
GO:0080135	regulation of cellular response to stress	0.00066	-4.8416	0.657	0.289	response to organonitrogen compound
GO:0019236	response to pheromone	2e-05	-2.9547	0.801	0.621	response to organonitrogen compound
GO:0010975	regulation of neuron projection development	0.00015	-6.6696	0.459	0	regulation of neuron projection development
GO:0048285	organelle fission	0.00071	-4.6925	0.816	0.634	regulation of neuron projection development
GO:2000021	regulation of ion homeostasis	8e-05	-2.4123	0.765	0.509	regulation of neuron projection development
GO:0098727	maintenance of cell number	0	-1.3487	0.822	0.389	regulation of neuron projection development
GO:0000280	nuclear division	0.00064	-5.1512	0.81	0.374	regulation of neuron projection development
GO:0050804	regulation of synaptic transmission	0.00013	-4.7033	0.718	0.194	regulation of neuron projection development
GO:0048638	regulation of developmental growth	0.00013	-2.3152	0.634	0.532	regulation of neuron projection development
GO:0001505	regulation of neurotransmitter levels	0.0001	-3.6073	0.779	0.394	regulation of neuron projection development
GO:0007608	sensory perception of smell	0.00088	-4.2933	0.743	0.612	regulation of neuron projection development
GO:0051347	positive regulation of transferase activity	0.0003	-1.6517	0.681	0.6	regulation of neuron projection development
GO:0010942	positive regulation of cell death	0.00023	-2.9245	0.651	0.2	regulation of neuron projection development
GO:0022411	cellular component disassembly	0.00293	-1.6091	0.784	0.457	regulation of neuron projection development
GO:0010817	regulation of hormone levels	0.0003	-2.4737	0.767	0.421	regulation of neuron projection development
GO:0090092	regulation of transmembrane receptor protein serine/threonine kinase signaling pathway	0.00012	-1.8041	0.629	0.616	regulation of neuron projection development
GO:0043122	regulation of I-kappaB kinase/NF-kappaB signaling	0.00014	-1.3768	0.639	0.625	regulation of neuron projection development
GO:0032844	regulation of homeostatic process	0.00019	-4.6478	0.764	0.19	regulation of neuron projection development
GO:0007167	enzyme linked receptor protein signaling pathway	0.00063	-4.3354	0.637	0.383	regulation of neuron projection development
GO:0022604	regulation of cell morphogenesis	0.00733	-2.1838	0.486	0.687	regulation of neuron projection development
GO:0050808	synapse organization	0.00011	-1.6421	0.819	0.337	regulation of neuron projection development
GO:0051640	organelle localization	0.00031	-3.6421	0.906	0	organelle localization
GO:0032940	secretion by cell	0.00618	-2.4609	0.814	0.614	organelle localization
GO:0046903	secretion	0.00627	-3.1518	0.88	0.215	organelle localization
GO:0051656	establishment of organelle localization	0.00023	-2.6696	0.906	0.492	organelle localization
GO:0043269	regulation of ion transport	0.0013	-2.9706	0.669	0.309	organelle localization
GO:0046777	protein autophosphorylation	0.00022	-2.7282	0.912	0.016	protein autophosphorylation
GO:0040013	negative regulation of locomotion	0.00012	-1.3862	0.767	0.537	protein autophosphorylation
GO:0042326	negative regulation of phosphorylation	0.00082	-1.5243	0.697	0.691	protein autophosphorylation
GO:0070647	protein modification by small protein conjugation or removal	0.00133	-2.1945	0.922	0.502	protein autophosphorylation
GO:0031400	negative regulation of protein modification process	0.00084	-2.2218	0.696	0.444	protein autophosphorylation
GO:0044708	single-organism behavior	0.00025	-4.4724	0.92	0.033	single-organism behavior
GO:0008283	cell proliferation	0.00105	-1.684	0.935	0.037	cell proliferation
GO:0051301	cell division	0.01357	-3.3958	0.891	0.077	cell division
GO:0007059	chromosome segregation	0.00373	-2.4522	0.899	0.102	cell division
GO:0044772	mitotic cell cycle phase transition	0.00029	-3.3665	0.854	0.081	mitotic cell cycle phase transition
GO:0098813	nuclear chromosome segregation	0.00029	-1.8894	0.859	0.643	mitotic cell cycle phase transition
GO:0010564	regulation of cell cycle process	0.00066	-2.2321	0.699	0.676	mitotic cell cycle phase transition
GO:0044770	cell cycle phase transition	0.0003	-3.5784	0.859	0.642	mitotic cell cycle phase transition
